# Supplementary material for: Multi-omics analysis of kidney renal cell carcinoma in silico with preliminary in vivo validation
Source: Front Immunol. 2026 Jun 8;17:1732965. doi: 10.3389/fimmu.2026.1732965 (PMC13284111; doi:10.3389/fimmu.2026.1732965)
Supplement: Supplementary Table 1 — DEG and MSDG original data. [file Table1.xlsx]

## Sheet: original data
UALCAN-ccA-Down-reg-top250	UALCAN-ccA-Up-reg-top250	UALCAN-ccB-Down-reg-top250	UALCAN-ccB-Up-reg-top250	UALCAN-Down-reg-top250	UALCAN-Up-reg-top250	UALCAN MSDG	Gepia DEG	Gepia MSDG top 500
FXYD4	DOC2A	AQP2	MYEOV	AQP2	SLC6A3	ZYG11B	ABAT	PEBP1P2
UMOD	SLC6A3	UMOD	CCL18	UMOD	TNFAIP6	ZXDB	ABCA1	RP11-379F4.8
AQP2	TNFAIP6	SLC12A1	PTHLH	SLC12A1	FABP7	ZXDA	ABCA8	SOWAHB
ELF5	CA9	ELF5	SAA1	TMEM207	CA9	ZSWIM5	ABCB1	CPT2
MUC15	HSF4	TMEM207	FABP6	ELF5	HSF4	ZSCAN2	ABCB4	WDR72
TMEM207	CYP2J2	CALB1	FABP7	CALB1	FABP6	ZSCAN12P1	ABCB6	DHRS12
SLC9A4	FABP7	LOC284578	APOC1	MUC15	NDUFA4L2	ZSCAN10	ABCC3	TOLLIP
SLC12A1	SCGN	FXYD4	CA9	FXYD4	GABRD	ZRANB1	ABCG1	TPRG1L
CLCNKA	LOC100131551	NPHS2	NPTX2	LOC284578	LOC100131551	ZP3	ABHD11-AS1	BAG1
CLDN8	NDUFA4L2	MUC15	C5orf46	NPHS2	CYP2J2	ZP1	ABHD17C	SLC1A1
SCNN1G	GABRD	DUSP9	HSF4	DUSP9	DGCR5	ZNRF2	ABI3	DDAH1
NPHS2	DGCR5	SOST	SDS	SOST	APOC1	ZNRF1	ABLIM3	DMGDH
EHF	FABP6	NPHS1	NDUFA4L2	SLC9A4	PNCK	ZNF879	ABO	C1orf210
NELL1	COL23A1	SLC22A8	TNFAIP6	KNG1	NPTX2	ZNF845	ABTB2	IL20RB
GPR110	ANGPTL4	CTXN3	PNCK	ESRRB	COL23A1	ZNF844	AC002398.12	FBXO3
AGR2	ENPP3	DDN	RAB42	DDN	SCGN	ZNF843	AC004540.4	FZD1
HS6ST2	PNCK	ESRRB	SLC6A3	HS6ST2	ANGPTL4	ZNF836	AC005082.12	PAIP2B
CALB1	C7orf68	KCNJ10	MMP9	CLDN16	C5orf46	ZNF835	AC005281.2	CYP3A7
DUSP9	CDCA2	RALYL	LOC100131551	NPHS1	ENPP3	ZNF833	AC005355.2	CRB3
CLDN16	NPTX2	KNG1	DGCR5	KCNJ10	C7orf68	ZNF830	AC007009.1	KL
LOC284578	SLC17A4	CASR	ANGPTL4	SLC22A8	LGI4	ZNF83	AC007283.5	MPP7
SOST	LGI4	CLDN16	COL23A1	NELL1	CDCA2	ZNF829	AC007326.9	GIPC2
TFAP2B	EGLN3	HS6ST2	CP	RALYL	EGLN3	ZNF828	AC007620.3	TMEM38B
LOC389493	APOC1	MFSD4	C7orf68	KCNJ1	NXPH4	ZNF827	AC009014.3	SORBS2
DDN	ESM1	KCNJ1	CYP2J2	RANBP3L	CD70	ZNF821	AC013463.2	RP11-343C2.11
PROM2	STC2	CLDN19	NXPH4	ACPP	AHNAK2	ZNF813	AC019117.1	NDUFB6
SERPINA5	HLA-G	SLC9A4	LGI4	CLDN19	TREM2	ZNF792	AC019181.2	PANK1
KLK6	NXPH4	NELL1	ENPP3	EGF	STC2	ZNF791	AC021066.1	SLC16A12
GCGR	CD70	ACPP	TREM2	CLCNKA	SLC17A4	ZNF790	AC026471.6	BBOX1
GGT6	SEMA5B	AFM	AHNAK2	EHF	HLA-G	ZNF79	AC069213.1	RETSAT
HRG	C6orf223	SLC36A2	CD70	CASR	CP	ZNF788	AC074286.1	HNMT
NR0B2	SCARB1	RANBP3L	EGLN3	MFSD4	PGF	ZNF782	AC078883.3	RP11-407N17.3
CLCNKB	INHBB	IRX2	NNMT	XPNPEP2	SEMA5B	ZNF780A	AC092580.4	DMRTA1
SPTBN2	ST8SIA4	DPEP1	PGF	KLK6	NNMT	ZNF778	AC093326.1	ANK3
RALYL	VEGFA	EGF	HLA-G	FLJ42875	INHBB	ZNF776	AC093616.4	CRYL1
NPHS1	C5orf46	XPNPEP2	C1QL1	TNNT2	SCARB1	ZNF773	AC093818.1	C11orf54
TNNT2	SPAG4	SLC5A2	C3	IRX2	SPAG4	ZNF772	AC107057.1	G6PC
SLPI	TREM2	TFAP2B	CXCL9	CYP4F2	TMEM91	ZNF770	AC114803.3	SPATA18
CA10	IDO1	TNNT2	LOX	GGT6	ESM1	ZNF767	AC124944.5	SOX6
SCNN1B	TMEM91	KLK6	STC2	SERPINA5	CD8A	ZNF766	AC132217.4	RP11-416A14.1
ADH1C	CD8A	SLC34A1	SPAG4	CA10	CXCL9	ZNF765	AC133644.2	HIBCH
KNG1	HHLA2	SFRP1	SEMA5B	SFRP1	CES8	ZNF764	AC144831.1	GALK2
BSND	DIRAS2	ALDOB	TNFRSF6B	C12orf59	C6orf223	ZNF747	AC144831.3	MRPL49
MCCD1	CXCL10	F11	INHBB	SLC5A2	ST8SIA4	ZNF727	AC147651.4	COL7A1
LYPD6B	NNMT	IRX1	TMEM91	SCNN1G	C1QL1	ZNF711	AC147651.5	TLN2
FLJ42875	GAS2L3	SLC9A3	CD8A	HPD	VEGFA	ZNF709	AC156455.1	NCR3LG1
ESRRB	NETO2	MT1H	SCARB1	NAT8L	TNFRSF6B	ZNF704	AC159540.1	TMEM126B
RANBP3L	TNFRSF4	G6PC	MT3	DIO1	NKG7	ZNF699	AC234582.1	SNX30
KCNJ10	QRFPR	CLCNKA	CTHRC1	NRK	C3	ZNF697	AC239868.2	MOB3B
ACPP	PGF	FABP1	ITGAX	FABP1	LOX	ZNF695	AC239868.3	ACADM
FAM3B	CES8	FLJ42875	HK2	AFM	TNFRSF4	ZNF692	ACAA1	PAFAH2
TMPRSS4	PLIN2	HPD	CES8	SLC13A3	ATHL1	ZNF687	ACAD11	ALDH6A1
CRYAA	ATHL1	EHF	TGFBI	ALDOB	CXCL10	ZNF684	ACAD8	ASTN2
DIO1	NOL3	DIO1	LILRB4	SIM2	IGFBP3	ZNF683	ACADM	SAMM50
SLC13A3	NKG7	SERPINA5	ATHL1	IRX1	HK2	ZNF682	ACADSB	ZNF658
RAB25	KCNMA1	SLC22A6	COL1A1	MCCD1	POU5F1	ZNF677	ACAN	HS1BP3
FGF9	CGREF1	MT1G	TMEM45A	SLC13A2	GZMK	ZNF671	ACAP1	RP11-626G11.3
LIPH	IGFBP3	SIM2	FCGR3A	SLC36A2	NOL3	ZNF670	ACAT1	CYP3A4
NRK	CXCL9	PLG	IGFBP3	MT1H	ODF3B	ZNF669	ACE	ENPP5
SLC26A7	ANGPT2	TMEM174	NKG7	F11	IDO1	ZNF668	ACKR1	SH3BGRL2
NAT8L	HK2	C12orf59	CD27	GPR110	FCGR3A	ZNF658	ACKR3	ATP6V1G1
EGF	POU5F1	SLC47A2	C16orf74	MT1G	NETO2	ZNF654	ACLY	RP11-89H19.2
EPB41L4B	GZMK	WNK4	PRIMA1	SPTBN2	LILRB4	ZNF653	ACOT11	PIGV
VTCN1	UBD	GGT6	TRIB3	SLC12A3	CCL5	ZNF649	ACOT12	PAQR5
TMEM213	ODF3B	CRHBP	UBE2C	SLC34A1	HHLA2	ZNF646	ACOX2	EPB41L4A-AS2
TMPRSS2	PCSK6	CLIC5	ST8SIA4	RASL11B	CGREF1	ZNF641	ACPP	DMXL1
SLC4A1	CTSW	FGF1	FCGR1A	FAM3B	CST7	ZNF629	ACSF2	AQP1
CLDN19	FCGR3A	SLC13A3	GZMK	LPPR1	UBD	ZNF627	ACSL4	AKTIP
ATP6V1B1	TNFRSF6B	AVPR2	CCL5	DPEP1	CTSW	ZNF623	ACSM3	RP4-635A23.6
IRX2	CST7	NAT8L	POU5F1	TMEM45B	GZMA	ZNF620	ACSM5	AFG3L2
RASL11B	GZMA	LPPR1	VEGFA	CLDN8	PCSK6	ZNF619	ACTA2	C9orf156
IRX1	SCD	SLC22A12	NOL3	SCNN1B	SNHG12	ZNF618	ACTG2	FNIP2
SFRP1	KRBA1	HMGCS2	REG1A	WNK4	ENO2	ZNF616	ACY1	IQGAP2
SLC12A3	SLC5A1	CA10	CXCL10	PRR15	KCNMA1	ZNF615	ADA	SAA2
PLA2G4F	GAL3ST1	SLC6A19	COX4I2	SYT7	RNASET2	ZNF614	ADAM28	NBR1
MYO3B	RGS5	TMEM45B	FCGR1B	FGF1	GZMH	ZNF613	ADAM8	PLEKHF2
C12orf59	OLFML2A	MCCD1	ESM1	SLC47A2	DIRAS2	ZNF611	ADAMDEC1	AUH
PCP4	VWF	TMEM72	GAL3ST4	TMPRSS2	ANGPT2	ZNF610	ADAMTS10	TAL2
SUSD4	ENO2	DAO	C6orf223	TMPRSS4	CD2	ZNF607	ADAMTS15	SLC2A9
RHCG	C3	NRK	IL2RB	MYO3B	RGS1	ZNF598	ADAMTS16	OTX1
TMEM61	LOX	FAM151A	RGS1	LIPH	QRFPR	ZNF597	ADAMTS2	RSG1
SLC36A2	CCL5	TSPAN8	CD300A	TSPAN8	SLC16A3	ZNF592	ADAMTS4	ESD
HPD	BARX2	SCNN1G	ENO2	HSPA2	FAM26F	ZNF586	ADAMTS7	ILVBL
KCNJ1	SLC16A3	SPTBN2	NETO2	SLC9A3	SCD	ZNF585B	ADAMTSL1	SGCB
PPP1R1A	CREB3L3	HSPA2	PARVG	CRHBP	PLIN2	ZNF585A	ADAMTSL2	DLX4
SLC22A8	GZMH	PTH1R	SNHG12	GPC3	TRIB3	ZNF583	ADAMTSL4	RP11-2E11.9
ATP6V0A4	CSPG4	ALDH6A1	MSC	EPB41L4B	TMEM45A	ZNF582	ADAP1	MYO6
TFCP2L1	CP	CYP4A11	ODF3B	CNTN1	CD300A	ZNF579	ADAP2	FREM2
SLC13A2	ZNF395	PRR15	CD2	S100A2	PARVG	ZNF576	ADCY3	DMRT3
ATP6V1G3	CD2	SLC13A2	PLXDC1	CHGB	ADORA3	ZNF573	ADCY7	RP11-16E12.2
XPNPEP2	SNHG12	DEGS2	GZMA	ADH1C	COX4I2	ZNF570	ADGRA2	DENND1C
SYT7	GNLY	PCK1	C1QB	RAB25	GAL3ST4	ZNF569	ADGRE2	IGBP1
ESRP1	PNMA2	RASL11B	ADORA3	BSND	FCGR1B	ZNF568	ADGRE5	CCDC121
HOXB9	RGS1	S100A2	RNASET2	FAM151A	CD3D	ZNF566	ADGRF1	MRPS18B
CYP17A1	ADSSL1	HAO2	CST7	C6orf176	CTHRC1	ZNF564	ADGRF3	EZR
TACSTD2	RNASET2	AIF1L	OLFML2B	CLCNKB	C1QB	ZNF563	ADGRG6	DCST2
L1CAM	CD300A	MIOX	FKBP10	TNNC1	MSC	ZNF561	ADGRL4	F2RL1
CHGB	ADM	ASPDH	SCD	SUSD4	GNLY	ZNF559	ADGRV1	MRPL50
S100A2	BTNL9	FAM3B	FAM26F	SLC4A1	GAL3ST1	ZNF558	ADH1B	FAHD1
PRR15	ADORA3	AGMAT	LOXL2	DNASE1	TYMP	ZNF555	ADH1C	KIF13B
LPPR1	LILRB4	C6orf176	IDO1	PROM2	TGFBI	ZNF552	ADH6	LAMTOR3
SIM2	GJC1	ABAT	MAP7D2	CLIC5	PLXDC1	ZNF551	ADHFE1	SALL1
GPC3	PRF1	SLC12A3	CTSW	TACSTD2	CSPG4	ZNF550	ADIRF	KIAA1191
CEL	CDK18	GPR110	CD3D	MAL	KRBA1	ZNF549	ADM	ATP6V1C2
MFSD4	COX4I2	SLC30A2	PCSK6	HSPB7	C1QC	ZNF543	ADM2	TMEM27
MT1G	CCND1	SLC7A8	C1QC	LOC643008	CXCR4	ZNF542	ADORA1	HADHB
SCNN1A	APLN	TNNC1	SLC16A3	ANKRD2	OLFML2A	ZNF521	ADORA3	PLCL2
SLC5A2	CD36	SLC22A7	CSF3R	FAM167A	FKBP10	ZNF518B	ADRA1B	SNX2
CASR	BHLHE41	SYT7	IGSF6	AVPR2	COL1A1	ZNF517	ADRA2C	MUT
DNASE1	FAM26F	TMPRSS4	CXCR4	CRYAA	REG1A	ZNF516	ADSSL1	EIF4EBP2
C16orf89	CD3D	LOC100130691	ANGPT2	C14orf37	IGSF6	ZNF513	ADTRP	LRBA
ATP6V0D2	PARVG	GSTM3	LAIR1	HOXB9	BHLHE41	ZNF510	AEN	TRPM3
ALB	CXCR4	NHLRC4	SLAMF8	TFCP2L1	ADM	ZNF507	AF186192.5	DPP4
CNTN1	STAMBPL1	GPC3	TYMP	CHL1	VWF	ZNF498	AFAP1L1	CDC14B
INPP5J	TYMP	LIPH	UBD	FGF9	PRF1	ZNF496	AFAP1L2	CDS1
DMRT2	FGF11	PLA2R1	TYROBP	VTCN1	CD3E	ZNF484	AFM	SLC25A4
MT1H	DLL4	PRODH2	CD3E	NHLRC4	OLFML2B	ZNF483	AFMID	ARHGAP10
KLK1	F2RL3	IL1RL1	JAK3	SLC30A2	BARX2	ZNF48	AFP	RP11-49I11.1
HSPB7	IGSF6	CNTN1	LAMA4	ESRP1	LAMA4	ZNF474	AGAP2	KCNJ15
RHBG	C4orf47	SLC14A1	PTTG1	SLC7A8	LOXL2	ZNF468	AGAP2-AS1	FLRT3
AQP6	CLEC18A	GATA3	C1QA	FREM1	LAIR1	ZNF462	AGER	GBA3
TMEM45B	LAMA4	ACSF2	CSPG4	TMEM178	ITGAL	ZNF461	AGMAT	SEPP1
BMPR1B	HLA-F	TCF21	FGF11	TDGF1	RGS5	ZNF45	AGMO	RAB3IP
FAM167A	C1QB	SCNN1B	C2	TMEM213	TYROBP	ZNF446	AGPAT9	ZC3H12C
C6orf176	KCNE3	CHGB	ITGAL	SIM1	FGF11	ZNF444	AGR2	SLC22A4
FOXI1	LOC100129034	ADH6	CGREF1	ACSF2	CCL4	ZNF441	AGR3	MTURN
HSPA2	MASP1	MYO3B	GNLY	G6PC	C1QA	ZNF440	AGT	ELOVL7
HEPACAM2	SLC17A3	TMPRSS2	BHLHE41	TMEM61	ZNF395	ZNF433	AGXT	TOB2
LOC643008	CCL4	C14orf37	LAPTM5	GATA3	MYO1F	ZNF429	AHCYL2	CHMP5
TMEM30B	ITGAL	ANKRD2	HHLA2	PAPPA	LPCAT1	ZNF426	AHNAK2	MAP7
TDGF1	HLX	SUSD4	MYO1F	PRRG2	PNMA2	ZNF425	AHSA2	EMCN
FABP1	SAP30	CLDN8	FCER1G	AIF1L	CCL4L2	ZNF420	AIF1	EBAG9
TNNC1	CD3E	TMEM178	GAL3ST1	C7	F2RL3	ZNF417	AIF1L	WDR31
FGF1	KSR1	FAM167A	C21orf7	SLC15A2	APLN	ZNF416	AK1	IRF6
DNER	HLA-DQA2	CLDN10	LPCAT1	L1CAM	STAMBPL1	ZNF41	AK3	VWA8
CHRDL1	LPCAT1	ACY1	ADA	NR0B2	LAPTM5	ZNF407	AKAP3	SUCLA2
CWH43	EDA2R	DNASE1	NCF1	TMEM72	HLX	ZNF404	AKNA	ACAA2
ANKRD2	GZMB	C7orf41	OLFML2A	SLC16A5	NMB	ZNF398	AKR7A3	RP11-15H20.6
TSPAN8	APBB1IP	MST1P9	LY86	SCNN1A	SASH3	ZNF397	AL035610.1	RP11-152H18.3
C1orf116	LZTS1	MAL	SFRP2	C16orf89	GOLGA8A	ZNF396	AL157871.2	SIK2
SLC30A2	SLC28A1	ESRRG	SASH3	SLC22A7	PTPRCAP	ZNF395	AL161668.5	LRP2
MAL	VIM	EPB41L4B	C1QTNF6	PLA2R1	VIM	ZNF391	ALB	TMBIM1
STAP1	FAM38B	FBP1	CD68	ATP6V1B1	CDK18	ZNF385D	ALDH1A2	TLR3
LRRN2	CCDC146	RAB25	CCL4	DEGS2	FCER1G	ZNF385A	ALDH4A1	SLC25A42
WNK4	C1QC	PAPPA	PTPRCAP	TMEM30B	LY86	ZNF383	ALDH6A1	LRRC28
AFM	CLEC18B	SEMA6D	LYZ	DAO	SAP30	ZNF366	ALDOA	METTL7A
KRT7	CCL4L2	FREM1	GOLGA8A	CTXN3	APBB1IP	ZNF365	ALDOB	COMMD3-BMI1
TFAP2A	ALDOC	ASS1	CCL20	PTH1R	HLA-F	ZNF354C	ALDOC	PLXNB3
CHL1	KIAA0802	SLC15A2	DOCK2	C20orf54	CCDC88B	ZNF347	ALOX5	LMBRD1
C20orf54	TYMS	PIPOX	ADM	CEL	LYZ	ZNF346	ALOX5AP	NCOA4
PRRG2	PHKA2	TACSTD2	NCKAP1L	ESRRG	DLL4	ZNF341	ALPK2	ITIH4
ALDOB	APOLD1	C7	CLEC2B	GCGR	MS4A7	ZNF33B	ALS2CL	ZNF821
C7	CLEC18C	GATM	ITGB2	TCF21	LZTS1	ZNF33A	AMBP	RP11-297L17.2
GPRC5A	HMOX1	MPP7	CCDC88B	REEP6	ABCC3	ZNF335	AMFR	AMOT
SLC47A2	PRDM1	SLC16A5	COL5A1	ALDH6A1	CD68	ZNF330	AMICA1	SCP2
DPEP1	TRIB3	SIM1	CCL4L2	MPP7	DOCK2	ZNF329	AMPH	TDRD7
F11	PDGFD	PAH	SPI1	SLC14A1	ADSSL1	ZNF324	AMT	ADCY9
TUBB2B	FLT1	EMX1	MS4A7	PLG	NPIPL3	ZNF323	ANG	MAT2B
TMEM178	EHD2	LOC25845	PRF1	HSD11B2	CORO1A	ZNF317	ANGPT2	SMIM19
TRNP1	MYO1F	PRRG2	COL5A2	LOC100130691	ITGB2	ZNF304	ANGPTL1	SAA1
GATA3	TYROBP	EPCAM	NMB	CLDN14	HMOX1	ZNF300	ANGPTL2	RP13-39P12.3
C14orf37	MS4A7	FMO5	ABCC3	TCEAL2	HLA-DQA2	ZNF296	ANGPTL3	EHHADH
ARL4D	LYZ	C16orf89	LZTS1	GSTM3	PFKFB4	ZNF295	ANGPTL4	SLC7A5
DCN	KIAA0895L	CPAMD8	PLEK	ABAT	CCND1	ZNF292	ANK2	RNF185
B4GALNT3	ATG16L2	A2LD1	KCNMA1	EPCAM	NCKAP1L	ZNF280A	ANK3	GPR78
REEP6	SCN4B	REEP6	FN1	PPP1R1A	PTTG1	ZNF28	ANKRD2	RMDN3
PVALB	SASH3	CDH16	LSP1	C1orf116	CCL20	ZNF276	ANKRD37	SLC3A1
CRHBP	CAPN12	CLDN14	CORO1A	ASPDH	NLRC5	ZNF266	ANKRD45	CREBRF
ITGB6	SLC5A8	PLCL1	PLIN2	C7orf41	CCDC146	ZNF264	ANKRD9	TMEM59
SLC34A1	MSC	DNASE1L3	FMNL1	SEMA6D	SEZ6L2	ZNF260	ANKZF1	CUBN
SLC7A8	DDB2	EFHD1	VIM	BMPR1B	SPI1	ZNF26	ANLN	TMEM150C
UCHL1	LAIR1	ITGB6	NPIPL3	PIPOX	BIRC3	ZNF256	ANO1	ERBB2
MOXD1	HLA-DQB1	SUCNR1	BIRC3	ARL4D	KIAA0802	ZNF253	ANO4	EMX2
ACSF2	CXCR7	CHL1	C19orf33	C1orf226	C1orf162	ZNF252	ANO5	RP11-968A15.2
WT1	OLFML2B	CA4	COL6A2	MAL2	CAPN12	ZNF24	ANTXR1	TMEM125
CLDN14	ABCC3	SFXN2	SERPINE1	SH3GL2	ATG16L2	ZNF235	ANXA1	CDC37L1
NHLRC4	VASH1	HSPB7	KRBA1	SOSTDC1	HLA-DQB1	ZNF230	ANXA13	NALCN-AS1
FAM151A	DGKD	TCEAL2	PFKFB4	FBXO2	CHKB-CPT1B	ZNF225	ANXA2R	GJB1
ADH1B	PFKFB4	LOC643008	HMOX1	RAP1GAP	C1QTNF6	ZNF223	ANXA3	ZNF189
SIM1	PLVAP	SH3GL2	ALOX5	PLA2G4F	PRDM1	ZNF222	ANXA4	DOCK8
FBXO2	SEMA6A	PCK2	HLA-DQA2	C12orf34	FMNL1	ZNF2	ANXA9	SOWAHC
SPINK1	SEZ6L2	ADH1C	TNFAIP8L2	PDE1A	LRRC25	ZNF19	AOAH	PRUNE2
SLC16A5	NEK6	PTPRO	C1orf162	LOC389493	EHD2	ZNF189	AP000322.53	DONSON
PAPPA	TMEM45A	LYPD6B	CYTH4	PCP4	BTNL9	ZNF184	AP000349.2	LINC01234
PTGDS	CD68	C20orf54	ISG20	SLC22A6	CXCR7	ZNF181	AP000439.3	RORA
ANGPTL1	SLC29A4	NUAK2	TIMP1	MST1P9	CLEC7A	ZNF180	AP000696.2	TEK
SOSTDC1	FKBP10	HSD11B2	HLX	PAH	CD36	ZNF18	AP002518.1	ADH5
FREM1	GOLGA8A	CLCNKB	RGS5	AP1M2	APOBEC3G	ZNF175	AP1M2	CDHR4
PDGFRA	KCNK3	HOXB9	VWF	SLC26A7	VASH1	ZNF174	AP3S1	MIA2
PSAT1	NGF	C12orf34	NLRC5	ANGPTL1	FAM38B	ZNF17	AP5M1	CILP
SLC9A3	HSPB8	RASD1	CD37	ITGB6	ALDOC	ZNF16	APBB1IP	PECR
CKMT1B	HAVCR1	AP1M2	SAP30	ACY1	C10orf10	ZNF154	APCDD1L	POLR1E
CAPS	PSMB9	BSND	COL1A2	LAD1	PLEK	ZNF148	APCDD1L-AS1	WFDC10B
SLC15A2	LAPTM5	DDC	SEZ6L2	PTPRO	ISG20	ZNF14	APEH	TRUB2
PDE1A	NLRC5	RAP1GAP	APBB1IP	TUBB2B	DGKD	ZNF136	APLN	GLYATL1
ATP6V1C2	ENPP2	C1orf226	MSR1	MPPED2	DDB2	ZNF134	APLNR	MGAM
SLC16A7	PTPRCAP	CGN	FERMT3	ADH1B	PHKA2	ZNF132	APOBEC3C	ZNF14
AVPR2	NMB	USP2	LRRC25	GALNT3	AOAH	ZNF124	APOBEC3D	TSPYL1
ALDH1A2	SMPDL3A	ERMP1	VCAN	CPAMD8	C19orf33	ZNF12	APOBEC3G	PDGFRL
MAL2	LY86	CYS1	MMP11	B4GALNT3	TYMS	ZNF114	APOBEC3H	EPB41L1
SH3GL2	CXorf36	SLC4A1	WAS	CAPS	LSP1	ZMYND8	APOBR	COL4A4
PLA2R1	C1QA	L1CAM	CLEC7A	PCK1	SDHAP3	ZMYND19	APOC1	CCDC103
PLEKHB1	NPIPL3	ANXA9	FPR3	EFHD1	LST1	ZMYND17	APOC1P1	DAB2IP
TMC4	RASSF2	CCDC64	LCP2	PLCL1	IL10RA	ZMYND12	APOC2	NIPAL3
CLIC5	C10orf10	CYFIP2	IL10RA	ASS1	LCP2	ZMYND11	APOC3	CLCN5
PADI2	PCDH17	MAL2	PLCB2	LRRN2	CYTH4	ZMPSTE24	APOC4-APOC2	B3GNTL1
PRR15L	DOCK2	FAM171A1	MS4A6A	SLC16A7	PRKCDBP	ZMIZ2	APOD	RMND5B
DEGS2	ABLIM3	AQP3	APOL1	CWH43	LOC100129034	ZMAT3	APOH	ECI2
GALNT3	CES3	PROM2	LST1	DNER	RASSF2	ZMAT2	APOL1	RASEF
WFDC2	ITGB2	PTGER3	CXCR7	RASD1	HLA-DQA1	ZKSCAN2	APOL6	TMEM246
LAD1	SDHAP3	LRRC19	BARX2	ATP1A1	C21orf7	ZKSCAN1	APOLD1	ACOX1
TCF21	C1orf162	NR0B2	CAV1	PADI2	MS4A6A	ZIK1	APOO	KAT5
SLC29A2	ANXA13	SLC5A12	RAC2	AGPAT9	CAV1	ZIC5	AQP2	AMD1
HSD11B2	APOBEC3G	ATP1A1	IL4I1	ERMP1	KCNE3	ZIC2	AQP3	HERPUD1
EPS8L1	CORO1A	DACH1	CD52	HMGCS2	FPR3	ZIC1	AQP5	CTB-50E14.5
MPP7	CHKB-CPT1B	FBXO2	AOAH	ANXA9	PSMB9	ZHX3	AQP6	PHOSPHO2
AIF1L	NGFR	GLYATL1	APOBEC3G	ADH6	AHSA2	ZHX1	AQP7	SLC45A4
GMPR	GPR4	GLDC	SLC2A3	ATP6V0A4	MASP1	ZGPAT	ARAP1-AS1	SLC27A2
SLC22A7	TNFRSF14	BMP6	CD86	FMO5	SLC29A4	ZGLP1	ARG2	CUBNP3
MAN1C1	SPATA18	TFCP2L1	LGALS1	DCN	PLCB2	ZFYVE9	ARHGAP15	HABP4
MRGPRF	PLK2	ProSAPiP1	FCGR2B	MECOM	CLEC2B	ZFYVE26	ARHGAP22	CRYZ
C12orf34	MCAM	NTRK2	SLC16A1	HRG	APOC2	ZFYVE21	ARHGAP24	DYNLL2
TCEAL2	CYGB	LDHD	LAT2	CLDN10	HSPB8	ZFYVE20	ARHGAP25	CRAT
C1orf226	NCKAP1L	AGPAT9	PRDM1	GMPR	WAS	ZFYVE19	ARHGAP30	RUNDC3B
AP1M2	NRXN2	MECOM	LGALS9	PLEKHB1	CD37	ZFYVE1	ARHGAP42	BPNT1
DEFB1	P2RY8	DCXR	HCK	COBLL1	CLEC18A	ZFX	ARHGAP8	SASH1
EPCAM	AOAH	VTCN1	GPNMB	PSAT1	KIAA0895L	ZFPM1	ARHGAP9	ISPD
BDH1	FCER1G	ESRP1	PRKCDBP	SLC29A2	LAT2	ZFPL1	ARHGDIB	MED7
PAH	TMCC1	BSPRY	EHD2	CDH16	NUSAP1	ZFP90	ARHGEF1	HSPA4L
ERP27	KCNE4	CAPS	C10orf10	MARVELD2	C2	ZFP82	ARHGEF26	NFU1
ESRRG	CAV1	PALM3	APLN	WT1	MSR1	ZFP37	ARHGEF38	SENP8
SCIN	LCP2	NTN4	VASH1	MAP6	PLK2	ZFP30	ARHGEF39	LRRC19
PLAU	FPR3	ARL4D	SELPLG	MOXD1	IL4I1	ZFP161	ARHGEF6	TMEM232
IGFBP2	HLA-DQA1	MPPED2	LHFPL2	CGN	SERPINE1	ZFP14	ARID5A	RP11-386G11.10
SEMA6D	AHSA2	PCSK1N	RASSF2	GLDC	SLC16A1	ZFP112	ARL4C	FAM134A
SLC14A1	ALPK2	AGPHD1	RUNX1	PHYHD1	KSR1	ZFP106	ARL4D	FMO1
PIPOX	SHMT2	GALNT3	ZNF395	PDGFRA	MAPK8IP3	ZFP1	ARNT2	ZXDA
C4orf31	ARRDC2	COBLL1	HLA-DQA1	C4orf31	PILRB	ZFHX4	ARPC1B	AC007036.5
RAP1GAP	NUSAP1	PDE1A	HLA-DQB1	LOC25845	FERMT3	ZFHX3	ARRB2	AC090286.4
COL9A2	PGBD5	PADI2	NCF4	EMX1	DDIT4	ZFAT	ARRDC2	AP5M1
DUSP15	BIRC3	HPGD	CHKB-CPT1B	ProSAPiP1	COL5A2	ZFAND6	ARSE	AJAP1
PTH1R	SLC1A4	CRYAA	MDK	COL9A2	ARHGAP30	ZFAND1	ASAP3	AC074212.5
LUM	HAVCR2	NAT8B	SLC2A1	PRKAR2B	NEK6	ZER1	ASF1B	ZIC2
MPPED2	VCAM1	SCGB1D2	MAPK8IP3	S100A14	PYGL	ZEB1	ASMTL-AS1	ANXA8
LOC100130691	EDN1	C21orf62	DGKD	HAO2	STMN3	ZDHHC9	ASPDH	SLC10A2
THSD4	MS4A6A	MARVELD2	PYCARD	MT1F	CD52	ZDHHC8	ASPHD1	RBM47
LAMC2	BTN3A2	PPP1R1A	ARHGAP30	DCXR	MCAM	ZDHHC6	ASS1	SSFA2
TMEM72	IL10RA	S100A14	HLA-F	TMC4	SELPLG	ZDHHC4	ATF3	MFAP1
MT1F	PDK1	BTG2	C1orf38	MIOX	KCNK3	ZDHHC24	ATG16L2	FBXL5
PTPRO	SLC16A1	ALDH4A1	ADAMTS4	PRODH2	SLC28A1	ZDHHC21	ATHL1	UGT2A3
						ZDHHC19	ATP11A	NBEA
						ZDHHC15	ATP12A	PCGF5
						ZDHHC11	ATP1A1	RP11-298J20.4
						ZCCHC4	ATP1B1	AKR1B10
						ZCCHC3	ATP2B2	TNFRSF10A
						ZCCHC18	ATP2B4	TOMM20
						ZCCHC14	ATP2C2	PDZK1
						ZCCHC12	ATP5A1	PITX1
						ZC4H2	ATP5G3	RP11-521I2.3
						ZC3H7B	ATP6V0A4	RP11-161H23.5
						ZC3H3	ATP6V0D2	FAM120A
						ZC3H14	ATP6V0E2	TJP2
						ZC3H13	ATP6V1A	RP11-166N17.1
						ZC3H12C	ATP6V1B1	PCBP1
						ZC3H10	ATP6V1C2	CX3CL1
						ZBTB9	ATP6V1G3	ATP6V1A
						ZBTB7A	ATP6V1H	HSDL2
						ZBTB6	ATP8B3	PRKAA2
						ZBTB5	ATRNL1	ATP6V1E1
						ZBTB44	AUH	FUT6
						ZBTB42	AURKB	RGP1
						ZBTB40	AVPR2	PVRL3
						ZBTB4	AXL	CALCRL
						ZBTB37	AZGP1	ZNF366
						ZBTB20	B2M	UFSP2
						ZBTB16	B3GNT4	AC107081.5
						ZBTB10	B3GNT5	ITGA6
						ZBP1	B4GALNT2	NSA2
						ZBBX	B4GALNT3	RP11-863K10.4
						ZAN	BARX2	UNC119B
						ZADH2	BATF	RP1-142L7.9
						YY1	BATF3	CRIM1
						YWHAE	BAX	LINC01550
						YTHDF3	BAZ1A	OGDH
						YTHDC2	BBC3	RP11-531F16.4
						YTHDC1	BCAM	POC1B
						YPEL5	BCKDHB	SDHD
						YME1L1	BCL2A1	CEACAM1
						YLPM1	BCL2L10	TMEM92-AS1
						YJEFN3	BCL6B	IGF1R
						YIPF6	BCL9	CCNDBP1
						YIPF5	BCO1	SLC40A1
						YIF1B	BDH1	SYNJ2BP
						YDJC	BDKRB1	GPD1L
						YARS2	BDKRB2	KCNK5
						YARS	BEX1	STX7
						XYLT1	BEX2	SERINC1
						XYLB	BEX5	METTL20
						XRCC3	BGN	DHX40
						XRCC2	BHLHE41	SESTD1
						XPR1	BID	TRAF3IP1
						XPOT	BIK	CRHBP
						XPO7	BIN2	HYAL1
						XPO4	BIRC3	CHRM3
						XPC	BIRC5	RP4-657E11.10
						XPA	BIRC7	GLUD2
						XKR7	BLNK	HELQ
						XK	BMP1	RP11-336K24.12
						XIAP	BMP2K	DLGAP1-AS2
						XCR1	BMP7	ATXN7L3B
						XAGE1D	BMPR1B	TPMT
						WWTR1	BNIP3	IRF2BP2
						WWP2	BNIP3L	SWT1
						WWP1	BRINP3	NR3C2
						WWOX	BSND	LIFR
						WWC2	BSPRY	CPEB4
						WT1	BST2	HBP1
						WRNIP1	BTBD11	CTB-133G6.1
						WNT9B	BTBD16	GATM
						WNT7B	BTBD19	OGDHL
						WNT5A	BTC	CNPPD1
						WNT3	BTG2	RP11-84A19.4
						WNT16	BTK	TACC1
						WNT10B	BTN2A2	GAREM
						WLS	BTN3A1	ECHDC3
						WIT1	BTN3A2	CCDC186
						WIPF2	BTN3A3	BSPRY
						WFDC5	BTNL9	LDAH
						WFDC3	BUB1	ALAD
						WFDC10B	C10orf10	VAC14-AS1
						WDTC1	C10orf128	RMDN2
						WDSUB1	C10orf54	TMEM82
						WDR90	C10orf99	PIAS1
						WDR85	C11orf52	BCL2
						WDR8	C12orf56	SAA2-SAA4
						WDR78	C14orf132	RPLP0P2
						WDR72	C14orf37	NCOA7
						WDR7	C15orf48	DUSP11
						WDR69	C15orf59	TMEM25
						WDR62	C15orf59-AS1	GRAMD1C
						WDR61	C16orf13	MAPK8IP1
						WDR52	C16orf45	UGT2B7
						WDR48	C16orf74	METTL24
						WDR47	C16orf89	EVC
						WDR45	C19orf33	FRMD3
						WDR44	C1orf116	ZNF549
						WDR33	C1orf162	MRPL46
						WDR31	C1orf168	LMTK2
						WDR24	C1orf186	RNF20
						WDR20	C1orf210	ACADSB
						WDFY3	C1orf226	ITPKA
						WASL	C1orf54	ACAT1
						WARS2	C1orf95	ITM2B
						WAPAL	C1QA	CHTF8
						WAC	C1QB	TNFRSF19
						VWDE	C1QC	AKAP6
						VWA5B2	C1QL1	HSD17B8
						VWA3A	C1QTNF6	WARS2
						VTN	C1QTNF7	FAM63A
						VTI1B	C1RL-AS1	FITM2
						VSX1	C1S	C7orf61
						VSNL1	C2	GPR160
						VSIG8	C21orf62	FAM160A1
						VSIG10L	C2orf15	FAM86C2P
						VSIG1	C2orf40	AGPAT5
						VRK3	C2orf54	ATXN1L
						VPS4B	C3	ABHD6
						VPS4A	C3AR1	PURA
						VPS37D	C3orf52	HADH
						VPS37C	C3orf70	AC005062.2
						VPS35	C4A	FBXO21
						VPS33B	C4B	ALDH2
						VPS26A	C4orf47	DHFRL1
						VPS24	C5AR1	NDFIP1
						VPS16	C5orf38	FBXO7
						VPS13D	C5orf46	ZNF583
						VPS13C	C6orf132	PLS1
						VPS13B	C6orf223	KB-1208A12.3
						VPS13A	C7	PPAP2B
						VPS11	C8orf4	PEX3
						VNN3	C9orf135	ENAM
						VMO1	C9orf24	TNIP1
						VKORC1	CA10	RAB21
						VIPAR	CA2	PHYHIPL
						VIL1	CA4	NPY6R
						VGF	CA8	SPTBN1
						VEZF1	CA9	RP11-49I11.4
						VCPIP1	CAB39L	RP11-46B11.2
						VCP	CACNA2D2	TRAF6
						VAV3	CACNA2D3	PEX19
						VAT1	CACNA2D4	RP11-372K14.2
						VAPB	CADM4	SLC44A1
						VANGL1	CADPS2	NMNAT1
						VAMP3	CALB1	TRPV3
						VAMP2	CALCA	KCNAB1
						VAMP1	CALCRL	STX3
						UVRAG	CALML3	DNAJB14
						UTRN	CAMK1D	PCCA
						UTP3	CAND2	FBF1
						UTP14C	CAPN12	SNX4
						USP8	CAPN15	VRK3
						USP7	CAPN3	MRPS2
						USP53	CAPN6	TTC33
						USP51	CAPS	INIP
						USP48	CARD11	SDHB
						USP37	CARD16	RBM43
						USP27X	CASP1	LNX2
						USP24	CASP4	PTPRB
						USP2	CASR	ATP11A
						USP19	CASZ1	MARS
						USP12	CAT	LINC01507
						USH2A	CAV1	KLF9
						USH1C	CAV2	FCER1A
						USF2	CBLC	RP11-119D9.1
						USF1	CBLN3	KCNN4
						UROC1	CCBE1	SERBP1P3
						UPRT	CCDC102B	LINC00605
						UPK3B	CCDC109B	C1QTNF1-AS1
						UPF1	CCDC13	USP27X
						UPB1	CCDC160	ERLIN2
						UNC13B	CCDC178	CNNM3
						UNC119	CCDC181	CTC-137K3.1
						ULBP1	CCDC64	ASIC3
						UHRF1	CCDC74A	PACERR
						UHMK1	CCDC8	ACBD5
						UGT3A1	CCDC88A	ADGRG1
						UGT2B7	CCDC88B	IMPA2
						UGT2A3	CCL11	KIF3B
						UGT1A7	CCL18	TBL1X
						UGT1A10	CCL20	DNASE1L3
						UFSP2	CCL21	KBTBD4
						UCP3	CCL28	NUDT12
						UCN2	CCL3	DCAF11
						UCN	CCL3L3	NPM1P27
						UCK2	CCL4	SGMS1
						UCK1	CCL4L2	HOTAIRM1
						UCHL5	CCL5	FAM35A
						UCHL1	CCNA2	SEC24B
						UCA1	CCNB2	HSP90AB4P
						UBXN7	CCND1	FIS1
						UBXN6	CCND2	MSNP1
						UBXN2B	CCR1	KHDRBS3
						UBXN11	CCR2	DBT
						UBXN10	CCR5	APOOL
						UBTD2	CCSER1	SH3YL1
						UBR7	CD109	LYRM7
						UBR3	CD14	OTUD7A
						UBR1	CD163	L2HGDH
						UBQLNL	CD163L1	CCBL2
						UBQLN1	CD1D	KIAA1671
						UBL4B	CD2	MOCS2
						UBE4B	CD200	FCHO2
						UBE4A	CD247	AP000577.2
						UBE3A	CD248	RNF14
						UBE2T	CD27	EPB41L5
						UBE2S	CD276	NDFIP2
						UBE2QL1	CD300A	ATP6V1D
						UBE2H	CD300C	CLDN10
						UBE2D3	CD300LF	ATP5A1
						UBE2C	CD300LG	NEBL
						UBB	CD33	RP4-789D17.5
						UBAP2	CD36	FBXO34
						UBAP1	CD37	A1CF
						U2AF1L4	CD3D	NTN4
						TYW3	CD3E	PRKCE
						TYMP	CD3G	SMU1
						TXNIP	CD4	TTC9
						TXNDC5	CD40	PRKD1
						TXNDC3	CD44	MFSD4
						TXNDC17	CD48	AR
						TXNDC16	CD5	VPS4B
						TXNDC15	CD52	ZNF704
						TUSC1	CD53	COL22A1
						TUBGCP6	CD6	TMEM159
						TUBGCP4	CD68	CDKL2
						TUBGCP3	CD69	TCTA
						TUBD1	CD7	MPP5
						TUBB4	CD70	GNG7
						TUBB3	CD72	STOML2
						TUBA1C	CD74	IDNK
						TUBA1B	CD84	KIAA0825
						TUB	CD86	RP11-423E7.2
						TTYH1	CD8A	DCTN6
						TTLL9	CD8B	APITD1
						TTLL7	CD93	RIT1
						TTLL4	CD96	SH3RF1
						TTLL3	CD99	PELI2
						TTLL11	CDC20	SLC4A4
						TTK	CDC37L1-AS1	ABCB7
						TTF1	CDC45	HLF
						TTC9	CDC6	SIRT3
						TTC7B	CDCA2	MYL3
						TTC5	CDCA7L	FAM13B
						TTC39C	CDH1	TMEM170A
						TTC39B	CDH13	AC104654.2
						TTC37	CDH16	RMND5A
						TTC33	CDH2	TCIRG1
						TTC30B	CDH3	SLC16A4
						TTC28	CDH4	C1orf228
						TTC21A	CDH5	STK32B
						TTC12	CDH6
						TTC1	CDHR1
						TSTA3	CDHR3
						TSR2	CDHR5
						TSPYL4	CDK18
						TSPYL1	CDKL1
						TSPO	CDKN1A
						TSPAN7	CDKN1C
						TSPAN32	CDKN2A
						TSPAN18	CDKN2B
						TSPAN14	CDKN2C
						TSPAN10	CDKN3
						TSNAX	CDO1
						TSKU	CDON
						TSHZ1	CDS1
						TSG1	CDT1
						TSEN15	CEACAM1
						TSC22D2	CEACAM21
						TSC22D1	CEBPB
						TRUB2	CEL
						TRPV4	CENPF
						TRPV3	CENPH
						TRPM8	CENPK
						TRPM4	CENPM
						TRPM3	CENPU
						TRPM2	CEP170
						TRPC4AP	CEP55
						TRPA1	CES1
						TROAP	CES3
						TRNP1	CES4A
						TRMT61B	CETP
						TRMT5	CFAP221
						TRMT2B	CFB
						TRMT2A	CFD
						TRMT1	CFP
						TRIT1	CGN
						TRIP4	CGNL1
						TRIP13	CGREF1
						TRIP12	CH507-152C13.3
						TRIP11	CH507-396I9.3
						TRIM74	CH507-396I9.6
						TRIM56	CH507-513H4.1
						TRIM46	CH507-528H12.1
						TRIM44	CHAC1
						TRIM41	CHGB
						TRIM4	CHI3L1
						TRIM39	CHI3L2
						TRIM36	CHIT1
						TRIM35	CHL1
						TRIM32	CHL1-AS2
						TRIM23	CHN2
						TRIM2	CHODL
						TRIM15	CHRDL1
						TRIM13	CHRDL2
						TRIM10	CHST11
						TRIL	CHST13
						TRIB3	CHST15
						TRIB2	CHSY3
						TRHDE	CIART
						TREML3	CIDEB
						TREML1	CKB
						TREH	CKLF
						TRAPPC2P1	CKMT1A
						TRAPPC1	CKMT1B
						TRAK2	CKMT2
						TRAIP	CLCN5
						TRAF6	CLCNKA
						TRAF3IP1	CLCNKB
						TRABD	CLDN10
						TPX2	CLDN11
						TPTE2	CLDN14
						TPST2	CLDN16
						TPSG1	CLDN19
						TPSD1	CLDN7
						TPSB2	CLDN8
						TPSAB1	CLEC12A
						TPRN	CLEC14A
						TPRG1L	CLEC18A
						TPRG1	CLEC18B
						TPPP	CLEC18C
						TPMT	CLEC1A
						TPD52L2	CLEC2B
						TP73	CLEC2D
						TP53INP2	CLEC4A
						TP53I13	CLEC5A
						TOX4	CLEC7A
						TOX3	CLIC5
						TOR3A	CLIC6
						TOR1AIP2	CLK4
						TOR1AIP1	CLMN
						TOPORS	CLMP
						TOP3B	CLNK
						TOP2A	CLRN3
						TOMM70A	CLSTN2
						TOMM20	CLUL1
						TOM1L2	CMTM3
						TOM1L1	CMTM4
						TOLLIP	CNGA1
						TOB2	CNKSR1
						TOB1	CNTN1
						TNS3	CNTN3
						TNS1	COBL
						TNRC6C	COBLL1
						TNPO2	COL15A1
						TNPO1	COL1A1
						TNNT1	COL1A2
						TNNI3	COL21A1
						TNN	COL23A1
						TNKS1BP1	COL26A1
						TNIP2	COL27A1
						TNIP1	COL3A1
						TNFSF4	COL4A1
						TNFSF15	COL4A2
						TNFSF14	COL4A3
						TNFRSF8	COL4A4
						TNFRSF6B	COL4A5
						TNFRSF25	COL4A6
						TNFRSF21	COL5A1
						TNFRSF19	COL5A2
						TNFRSF18	COL5A3
						TNFRSF10A	COL6A2
						TMX1	COL6A3
						TMTC2	COL8A1
						TMTC1	COL9A2
						TMPRSS6	COL9A3
						TMPRSS13	COLGALT1
						TMPRSS11F	CORO1A
						TMPRSS11A	CORO1C
						TMOD3	CORO2B
						TMLHE	CORO7
						TMIE	COX4I2
						TMEM90A	CP
						TMEM8B	CPA3
						TMEM86B	CPAMD8
						TMEM82	CPE
						TMEM81	CPEB4
						TMEM74	CPM
						TMEM72	CPN2
						TMEM66	CPNE2
						TMEM63C	CPNE5
						TMEM59	CRABP1
						TMEM57	CRABP2
						TMEM50B	CRB2
						TMEM47	CREB3L3
						TMEM44	CREB5
						TMEM40	CRHBP
						TMEM38B	CRIP1
						TMEM37	CRNDE
						TMEM27	CRTAC1
						TMEM25	CRYAA
						TMEM232	CSDC2
						TMEM223	CSF1R
						TMEM220	CSF2RA
						TMEM204	CSF2RB
						TMEM200A	CSF3R
						TMEM199	CSPG4
						TMEM192	CST7
						TMEM189	CSTA
						TMEM187	CTA-392C11.1
						TMEM186	CTB-171A8.1
						TMEM184C	CTB-191K22.5
						TMEM18	CTB-55O6.8
						TMEM178	CTB-63M22.1
						TMEM176B	CTB-89H12.4
						TMEM174	CTC-251I16.1
						TMEM171	CTC-327F10.4
						TMEM170A	CTC-510F12.6
						TMEM167B	CTD-2008P7.9
						TMEM165	CTD-2015G9.2
						TMEM159	CTD-2015H6.3
						TMEM158	CTD-2228K2.7
						TMEM150C	CTD-2247C11.5
						TMEM14E	CTD-2325A15.5
						TMEM14A	CTD-2342N23.1
						TMEM149	CTD-2537I9.12
						TMEM138	CTD-2540B15.11
						TMEM136	CTD-2540F13.2
						TMEM135	CTD-3092A11.2
						TMEM132A	CTD-3128G10.7
						TMEM126B	CTDSPL
						TMEM125	CTGF
						TMEM117	CTH
						TMEM109	CTHRC1
						TMEM106A	CTNNAL1
						TMED8	CTSH
						TMED7	CTSS
						TMED4	CTSV
						TMED10P1	CTSW
						TMCO7	CTSZ
						TMCC3	CTXN1
						TMC5	CTXN3
						TMC2	CWH43
						TMBIM6	CX3CL1
						TMBIM1	CX3CR1
						TM9SF2	CXCL10
						TM9SF1	CXCL11
						TM7SF3	CXCL12
						TM4SF19	CXCL13
						TLR9	CXCL9
						TLR4	CXCR3
						TLR3	CXCR4
						TLN2	CXCR6
						TLN1	CXorf21
						TLL2	CXorf36
						TLL1	CYB5R2
						TLE6	CYBA
						TLCD1	CYBB
						TKT	CYFIP2
						TK1	CYGB
						TJP2	CYP17A1
						TJP1	CYP1B1
						TIRAP	CYP24A1
						TINAG	CYP26B1
						TIMP3	CYP27B1
						TIMP1	CYP2B6
						TIMM16	CYP2J2
						TIGD6	CYP39A1
						TIGD1	CYP3A5
						TIAF1	CYP4A11
						THUMPD1	CYP4A22
						THTPA	CYP4F2
						THSD7B	CYP4F3
						THSD7A	CYP8B1
						THRSP	CYS1
						THRB	CYSLTR1
						THRAP3	CYSTM1
						THRA	CYTH4
						THNSL1	CYTIP
						THEM5	DAB2
						THBS3	DACH1
						THAP9	DACT2
						THAP5	DAG1
						THAP3	DANCR
						THAP10	DAO
						TGOLN2	DAPL1
						TGM5	DARS
						TGM4	DARS-AS1
						TGM3	DBT
						TGFBR3	DCDC2
						TGFBR2	DCLK1
						TGFBI	DCN
						TFPI2	DCXR
						TFF1	DDB2
						TFEC	DDIT4
						TFAP2E	DDN
						TFAP2A	DDX25
						TF	DDX26B
						TEX9	DDX3Y
						TEX261	DEF6
						TEX19	DEFB1
						TEX12	DEGS1
						TET2	DEGS2
						TESK2	DEPTOR
						TERT	DERL3
						TERF2	DES
						TELO2	DGAT2
						TEKT5	DGCR5
						TEK	DGCR9
						TEF	DGKD
						TECR	DGKZ
						TECPR2	DHRS11
						TEC	DIO1
						TEAD4	DIRAS1
						TEAD1	DIRAS2
						TDRD7	DIRAS3
						TDRD3	DISC1
						TDP2	DLL4
						TCTN3	DLX5
						TCTE3	DMKN
						TCTA	DMRT2
						TCN2	DMRTC1B
						TCN1	DNAH11
						TCL6	DNAJB13
						TCIRG1	DNAJC12
						TCF7L2	DNAJC22
						TCF4	DNAJC6
						TCF3	DNASE1
						TCF20	DNASE1L3
						TCEB3C	DNER
						TCEAL8	DOC2A
						TCAM1P	DOCK10
						TBX3	DOCK2
						TBX15	DOCK6
						TBX10	DOCK8
						TBCK	DOK1
						TBC1D8B	DOK2
						TBC1D7	DOK3
						TBC1D3H	DOK7
						TBC1D3G	DPEP1
						TBC1D3B	DPEP2
						TBC1D3	DPP6
						TBC1D2	DPP9
						TBC1D19	DPT
						TBC1D15	DPYSL2
						TBC1D14	DPYSL3
						TBC1D13	DRAM1
						TBC1D1	DSP
						TAZ	DTL
						TAX1BP3	DTX1
						TAS2R20	DTX2
						TAS2R19	DTX3L
						TAS2R14	DUSP1
						TARBP2	DUSP15
						TAPT1	DUSP26
						TAOK1	DUSP4
						TAL2	DUSP9
						TAGLN2	DUXAP8
						TAF7L	DUXAP9
						TAF3	DYSF
						TAF1L	E2F1
						TAF1C	EBF2
						TAF1B	EBI3
						TAF10	EDA2R
						TADA2B	EDIL3
						TACC3	EDN1
						TACC2	EDNRA
						TACC1	EFEMP2
						TAC3	EFHD1
						TAB3	EFHD2
						SYTL1	EFNA1
						SYT9	EFNA3
						SYT8	EGF
						SYT14L	EGFR
						SYPL1	EGFR-AS1
						SYNRG	EGLN3
						SYNPO2	EHBP1L1
						SYNM	EHD2
						SYNJ2BP	EHF
						SYNGR4	EIF1AY
						SYNE2	EIF4EBP1
						SYNC	EIF4EBP3
						SYN3	ELF5
						SYF2	ELMO1
						SYDE2	EMB
						SYCP2	EMILIN2
						SYCE2	EML6
						SYCE1L	EMP3
						SWAP70	EMX1
						SVIL	ENAM
						SV2C	ENO1
						SUZ12P	ENO2
						SUV420H2	ENOX1
						SUV420H1	ENPEP
						SUSD4	ENPP2
						SURF6	ENPP3
						SURF1	ENPP6
						SUPT6H	FGR
						SUMO4	SEMA3F
						SUMO1P1	HECW1
						SULT1C4	TMEM176A
						SULT1B1	KLHL13
						SULF2	TFPI
						SUCNR1	PLXND1
						SUCLG1	HSPB6
						SUCLA2	SLC4A1
						STYK1	PRSS22
						STXBP3	SLC25A5
						STXBP1	THSD7A
						STX7	PRKAR2B
						STX3	WDR54
						STX1B	ITGAL
						STX1A	MAP3K14
						STX17	USH1C
						STX16	SCIN
						STX12	UPP2
						STUB1	PROM1
						STS	SLC13A2
						STRN	MATK
						STRC	TFAP2B
						STRADA	IL32
						STRA6	TENM1
						STOX2	IYD
						STON1	TRAF3IP3
						STOML3	ETV7
						STOML2	UQCRC1
						STOM	IFFO1
						STK40	SEMA3G
						STK36	STAB1
						STK32C	SLC6A13
						STK32B	PRSS3
						STK17A	SYT7
						STK16	LARS2
						STIL	PLAUR
						STEAP3	TYROBP
						STBD1	SEMA3B
						STAT5B	LTF
						STAT4	KDM5D
						STAT2	GPRC5A
						STARD8	TACC3
						STARD13	MTMR11
						STAR	WAS
						STAM2	SLC11A1
						STAG2	VSIG2
						STAG1	RUNX3
						STAC3	PLEKHB1
						STAB1	FHL1
						ST8SIA4	NLRP2
						ST6GALNAC3	NDUFS1
						ST3GAL3	PLEKHO1
						ST3GAL1	TYMP
						ST13	VIM
						SSTR1	FAS
						SSPO	RNASET2
						SSFA2	SLAMF7
						SSBP4	SH2D2A
						SRXN1	TNFRSF1B
						SRRM5	POU2F2
						SRPX2	TMSB10
						SRPK3	STAP1
						SRP54	USP2
						SRP19	VCAN
						SRM	MSR1
						SRL	LCP2
						SRFBP1	GUCA2B
						SRD5A2	PHKA2
						SRCRB4D	EPHA3
						SRCIN1	GPM6B
						SRC	PREX2
						SRBD1	LMO3
						SPTLC2	KITLG
						SPTLC1	EPN3
						SPTBN2	RCN1
						SPTBN1	RFC2
						SPSB2	NFE2L3
						SPRYD4	PTGER3
						SPRYD3	PRSS8
						SPRY2	FSTL4
						SPRN	KCNQ1
						SPRED3	FOXC1
						SPRED2	RELT
						SPPL2B	MCOLN3
						SPOPL	TRAF3IP2
						SPOP	GYG2
						SPON2	PRDM1
						SPOCK1	LAMC2
						SPOCD1	TBXAS1
						SPINT1	SLC2A3
						SPINLW1	YBX3
						SPINK13	WNK1
						SPIN4	GNA15
						SPIN2B	RIMBP2
						SPIN1	MPC1
						SPIB	LZTS1
						SPHK1	SPAG4
						SPG7	GUCY1B3
						SPG20	SPHK2
						SPEN	ST3GAL6
						SPEG	NGFR
						SPDYA	EYA2
						SPDEF	OAT
						SPC25	PDIA5
						SPC24	GSTO2
						SPATA9	PRKCQ
						SPATA7	TLE2
						SPATA6	ZMYND12
						SPATA21	SLC9A3
						SPATA18	SPI1
						SPAG9	MPPED2
						SPAG17	FGFR2
						SPAG16	FECH
						SP8	PFKP
						SP5	PKM
						SP4	PRR11
						SP2	TGFBR3
						SP1	PFN2
						SOX6	PTPN3
						SOX2	SPTB
						SOX13	FSTL3
						SOX12	ST6GALNAC2
						SOX1	SLC12A3
						SOS2	MAP4K4
						SOS1	VASH1
						SORT1	MYO3B
						SORCS2	RPS6KA6
						SORBS2	MPP5
						SOCS7	P4HA2
						SOCS6	FCGR2B
						SOCS2	STK10
						SOCS1	TMEM38A
						SNX9	SCARB1
						SNX7	LLGL2
						SNX4	IGF2BP2
						SNX30	ST6GAL1
						SNX29	NOTCH3
						SNX27	NTN4
						SNX22	SCARF1
						SNX21	HACD3
						SNX2	SLC12A1
						SNX18	MYDGF
						SNX15	WSCD2
						SNX13	GRAMD4
						SNX12	FSCN1
						SNX11	PAG1
						SNX1	MCAM
						SNW1	RAP1GAP
						SNURF	NFKB2
						SNRPN	IL4R
						SNRPF	EXOSC5
						SNRPD2	FBLN1
						SNRPC	FAP
						SNRPB	NEBL
						SNRPA1	SLC1A3
						SNRPA	RAPGEF3
						SNRNP70	SCGN
						SNRNP48	LRRC16A
						SNRNP35	MOXD1
						SNRNP200	NDC80
						SNRK	MAGI3
						SNORD1C	MEF2C
						SNORD17	PTPRC
						SNORD15B	LRP2
						SNORD116-4	FYB
						SNORD10	SEMA5B
						SNORA81	LINC01587
						SNORA74B	TRPM3
						SNORA74A	GRHL2
						SNORA72	PLOD1
						SNORA67	OXCT1
						SNORA57	FCN1
						SNORA31	MECOM
						SNN	PILRA
						SNIP1	FOLH1
						SNHG9	SNX10
						SNHG8	LAT2
						SNHG4	MT3
						SNHG3	SH3BP2
						SNHG12	L2HGDH
						SNHG11	NID2
						SNHG10	PTHLH
						SNHG1	TPX2
						SNF8	FER1L4
						SNAPC3	SLC15A1
						SNAPC2	KIF9
						SNAP29	SMOX
						SMYD2	SIGLEC1
						SMUG1	SLC4A11
						SMU1	LZTS3
						SMPD4	F11
						SMG7	SIRPG
						SMG6	P2RX7
						SMEK2	OAS1
						SMCR8	RPLP0
						SMCR7L	PEBP1
						SMCR7	FXYD5
						SMC3	GRAMD1A
						SMC2	FXYD3
						SMARCB1	GMIP
						SMARCAD1	LAG3
						SMARCA5	RGS1
						SMARCA2	ICAM1
						SMARCA1	LYZ
						SMAD9	PLEKHG2
						SMAD6	SLC26A4
						SMAD5	SEL1L3
						SMAD4	JPH4
						SLU7	SLC7A8
						SLPI	SEMA6A
						SLN	TYRO3
						SLMO1	TBX15
						SLMAP	PHGDH
						SLK	UNC13D
						SLITRK5	XXbac-B461K10.4
						SLFNL1	GABRP
						SLFN14	EPB41L4B
						SLED1	PTGS1
						SLCO2A1	MYO3A
						SLC9A6	TREM2
						SLC9A5	IL12RB1
						SLC9A3R2	SCD
						SLC9A11	ERMP1
						SLC8A2	NRP1
						SLC7A9	H2AFY2
						SLC7A5	MYO9B
						SLC7A11	HSD3B7
						SLC6A7	MISP
						SLC6A19	PALM
						SLC6A18	MMP11
						SLC6A14	GGT1
						SLC6A13	MFNG
						SLC5A8	LGALS2
						SLC5A6	SH3BP1
						SLC5A5	LGALS1
						SLC5A12	SLC5A1
						SLC5A10	TPTEP1
						SLC5A1	MIOX
						SLC4A5	HMOX1
						SLC4A4	MCM5
						SLC4A3	RASD2
						SLC47A1	PVALB
						SLC46A1	NCF4
						SLC45A4	IL2RB
						SLC44A4	GZMH
						SLC44A3	GZMB
						SLC44A2	PYGL
						SLC44A1	TRIM9
						SLC40A1	RIN3
						SLC3A1	GALNT16
						SLC39A9	SERPINA4
						SLC39A8	MMP9
						SLC39A11	PROCR
						SLC38A5	NINL
						SLC38A3	SGK2
						SLC35F1	MYBL2
						SLC35D2	SLA2
						SLC35C2	NFATC2
						SLC35A5	PABPC1L
						SLC35A4	SLC17A9
						SLC35A3	NKAIN4
						SLC34A2	TRIB3
						SLC33A1	RASSF2
						SLC30A9	SLC52A3
						SLC30A4	SIRPB1
						SLC30A1	HCK
						SLC2A9	SAMHD1
						SLC2A6	WFDC2
						SLC2A1	LIPG
						SLC27A2	VSIG1
						SLC26A6	GPR143
						SLC26A1	TLR8
						SLC25A46	SYP
						SLC25A42	PCSK1N
						SLC25A4	PGK1
						SLC25A39	VGLL1
						SLC25A37	TIMP1
						SLC25A35	GABRE
						SLC25A24	TNFSF13B
						SLC25A23	KLF5
						SLC25A22	FGF9
						SLC25A21	FLT1
						SLC25A2	RGCC
						SLC25A19	OLFM4
						SLC25A13	TRADD
						SLC25A11	HSF4
						SLC23A3	PLLP
						SLC22A6	ESRP2
						SLC22A5	FA2H
						SLC22A4	TOX3
						SLC22A24	QPRT
						SLC22A23	PYCARD
						SLC22A20	IL21R
						SLC22A2	SYT17
						SLC22A13	RASL12
						SLC22A12	HOMER2
						SLC22A11	ZDHHC2
						SLC22A10	TRPA1
						SLC22A1	SFRP1
						SLC20A2	PLAT
						SLC20A1	ESRP1
						SLC1A5	NDRG1
						SLC1A4	SLC39A14
						SLC1A1	LEPROTL1
						SLC19A1	MAN2B1
						SLC18A3	MAP4K1
						SLC18A2	RELB
						SLC17A9	PPP1R13L
						SLC17A3	KLC3
						SLC16A9	IL4I1
						SLC16A8	LILRB1
						SLC16A4	RASAL3
						SLC16A12	TJP3
						SLC16A11	TGFB1
						SLC13A4	MYH14
						SLC13A3	SIGLEC8
						SLC13A2	RPS19
						SLC13A1	NKG7
						SLC12A8	JAK3
						SLC12A7	HAMP
						SLC12A6	SCN1B
						SLC12A4	GRIK5
						SLC12A2	PON3
						SLC11A1	TFEC
						SLC10A7	MET
						SLC10A6	HIBADH
						SLC10A5	GRB10
						SLC10A2	NPTX2
						SLAMF9	NUDT1
						SKP1	SERPINE1
						SKINTL	PLOD3
						SKI	EZH2
						SKA3	MEST
						SKA1	RARRES2
						SIX5	GIMAP2
						SIX4	TMEM176B
						SIX2	PRUNE2
						SIRT7	TRIM14
						SIRT5	OGN
						SIRT4	PTGR1
						SIRT2	SUSD1
						SIRT1	TNFSF8
						SIPA1L1	NCS1
						SIN3A	TYRP1
						SIM2	PIP5K1B
						SIKE1	NPDC1
						SIK3	SH3GL2
						SIK2	PTGDS
						SIGLECP3	PDLIM1
						SIGLEC6	GATA3
						SIGLEC16	RASSF4
						SIGLEC10	PALD1
						SIDT2	UNC5B
						SIAE	LIPA
						SHROOM4	SFXN3
						SHROOM3	RNF43
						SHPRH	HOXB6
						SHOX2	RASD1
						SHMT1	MPP2
						SHISA9	PMP22
						SHISA7	USP46
						SHISA6	ODAM
						SHISA4	SOD3
						SHFM1	TRIM2
						SHE	GLRB
						SHCBP1	PPARGC1A
						SHC1	SC5D
						SHARPIN	LPXN
						SHANK3	NRXN2
						SH3YL1	MS4A6A
						SH3RF1	MS4A4A
						SH3GLB1	FOLR3
						SH3GL3	IL10RA
						SH3D19	SLC15A3
						SH3BP5	MDK
						SH3BP4	SOX6
						SH3BGRL3	VWF
						SH3BGRL2	SELPLG
						SH2D6	PPM1H
						SH2D4A	FOXM1
						SH2D2A	SH2B3
						SGTB	SCNN1A
						SGSM2	OAS3
						SGSM1	OAS2
						SGPP1	RERGL
						SGOL1	VDR
						SGMS2	GAPDH
						SGMS1	TPI1
						SGK3	NT5DC3
						SGK269	LDHB
						SGK223	KLRB1
						SGK196	FRK
						SGK1	FAM184A
						SGCB	MAN1A1
						SFXN2	TPD52L1
						SFXN1	NCOA7
						SFTPD	UST
						SFRS8	SIM1
						SFRS3	VNN2
						SFRS2IP	EYA4
						SFRS2B	SLC16A10
						SFRS17A	PACRG
						SFRS16	GMDS
						SFRP5	VEGFA
						SFN	WISP3
						SFMBT1	LAMA4
						SFI1	LY86
						SF3B4	KIF20A
						SF3A1	NNT
						SF1	SLC4A9
						SETX	LOX
						SETDB2	GZMK
						SETDB1	SPARC
						SETD8	PCDHB5
						SETD4	HAVCR1
						SETD3	ITK
						SETBP1	LMNB1
						SESTD1	PRLR
						SESN3	ST8SIA4
						SERTAD4	PCDH12
						SERTAD2	FGF1
						SERPINI1	ERGIC1
						SERPINH1	STC2
						SERPINF1	HRH2
						SERPINB6	KNG1
						SERPINB2	HRG
						SERPINA7	PCCB
						SERPINA3	RBP2
						SERP2	PFKFB4
						SERINC4	USP9Y
						SERINC3	HYAL1
						SERINC1	HHLA2
						SERF2	PODXL2
						SERAC1	UPK1B
						SEPSECS	TNNC1
						SEPP1	SLC4A3
						SEPHS2	KCNIP3
						SENP8	ZAP70
						SEMA7A	EPB41L5
						SEMA6D	TFCP2L1
						SEMA5A	ITGB6
						SEMA4B	ITGA4
						SEMA3G	PDE1A
						SEMA3E	REEP6
						SEMA3D	GRB14
						SEMA3C	GALNT3
						SEMA3A	REG1A
						SEH1L	FN1
						SECISBP2L	IGFBP2
						SECISBP2	IGFBP5
						SEC62	KCNJ13
						SEC61A2	GNLY
						SEC31B	PLCD4
						SEC31A	IL1RL1
						SEC24B	SLC9A2
						SEC22C	PROC
						SEC14L2	HPCAL1
						SEC14L1	SDC1
						SDPR	PLCL1
						SDHD	SLC1A4
						SDHB	WIPF1
						SDCCAG8	PLEK
						SCXB	KISS1R
						SCUBE1	PARD3B
						SCRN3	PAPPA2
						SCRIB	NPHS2
						SCP2	ERRFI1
						SCOC	FBXO2
						SCO2	NCF2
						SCNN1D	PLA2G4A
						SCN4B	WLS
						SCN4A	HAO2
						SCN10A	NID1
						SCGN	HPCAL4
						SCGB2A2	SIPA1L2
						SCGB1D2	PADI2
						SCFD2	GBP1
						SCFD1	P3H1
						SCD5	SLC2A1
						SCCPDH	TSPAN1
						SCARNA7	SLC19A2
						SCARNA6	F3
						SCARNA5	IRF6
						SCARNA2	MAN1C1
						SCARNA16	PROX1
						SCARNA12	TREH
						SCAPER	TNNT2
						SCAND3	NRP2
						SCAND2	TTR
						SCAMP2	TNFAIP3
						SCAMP1	TCF21
						SC65	SLC16A7
						SC5DL	FAM47E-STBD1
						SBSN	PCDH17
						SBNO2	NEK6
						SBNO1	PGF
						SBF2	IRF2BPL
						SBDS	ESRRB
						SAV1	EPCAM
						SATL1	PPP1R3C
						SATB2	MXI1
						SATB1	GOT1
						SASH1	HOXB8
						SARS2	HOXB5
						SARNP	HOXB3
						SAR1B	TEK
						SAP30L	PCDHB10
						SAP18	SEC16B
						SAMM50	TEX11
						SAMD5	TGFBI
						SAMD1	TNFRSF10B
						SALL4	EPHX2
						SALL2	RDH10
						SALL1	SCPEP1
						SACS	PDZRN3
						SAC3D1	POPDC2
						SAA4	PILRB
						SAA2	XPNPEP2
						SAA1	SASH3
						S1PR2	PLG
						S1PR1	LY9
						S100A16	HS3ST2
						S100A13	PTGFR
						S100A11	HOXA7
						RYR2	GLIPR2
						RYBP	NUDT10
						RXRA	PLAU
						RXFP1	P4HA1
						RUNX2	HVCN1
						RUNX1T1	RASSF8
						RUNX1	SSPN
						RUNDC3B	ITPR2
						RUNDC2A	PRDX4
						RUNDC1	NCKAP1L
						RUFY4	NR4A1
						RTP1	PDE1B
						RTN4R	LRP1
						RTL1	TUBA1B
						RTKN2	NRK
						RTEL1	NMI
						RTBDN	TNFAIP6
						RSPRY1	G0S2
						RSPO4	KCNJ2
						RSPO2	PFKFB2
						RSPH10B2	SLPI
						RSL24D1	PREX1
						RSF1	SLC12A5
						RSC1A1	TOX2
						RSBN1	PMEPA1
						RRP7B	PCK1
						RRP12	PEPD
						RRN3P2	SLC17A3
						RRM2	SCGB2A1
						RREB1	MT1G
						RRAS	GOT2
						RRAGD	SLC10A2
						RRAGC	SLC25A35
						RRAGA	PAX8
						RPUSD2	INSIG2
						RPSAP9	TNFSF9
						RPSAP52	FLRT3
						RPSA	OVOL2
						RPS6KA6	LRRN4
						RPS6KA5	TMEM74B
						RPS6KA3	S1PR4
						RPS6KA2	PROZ
						RPS20	IGFLR1
						RPS2	HCST
						RPS19	PRRG2
						RPS17	FLRT1
						RPS10P7	WNK4
						RPRD2	RHOJ
						RPRD1A	HSPA2
						RPPH1	SGPP1
						RPP14	PLEKHG3
						RPLP2	EVI2A
						RPLP1	FAM78A
						RPLP0P2	MASP1
						RPL39	TSPAN8
						RPL36AL	F2RL3
						RPL35	PKMYT1
						RPL27A	FBXL16
						RPL23AP82	GNG11
						RPL22L1	PTPN12
						RPL22	RASL11B
						RPF1	KDR
						RPA4	GAL3ST1
						RP9P	YWHAH
						RP9	MCHR1
						RP2	RAC2
						RP1L1	LRRC17
						RP1-177G6.2	HOXD1
						RP1	GAD1
						ROS1	HOXD10
						RORC	WDFY4
						RORB	MYO5C
						RORA	ISLR
						ROR1	SIGLEC9
						ROMO1	FOXJ1
						ROM1	RHBDF2
						ROD1	MAP7D3
						ROCK2	RPS4Y1
						ROCK1	LDLR
						ROBO4	RPL36
						ROBO3	PLVAP
						ROBO2	STK33
						ROBLD3	FCHO1
						RNPEPL1	PXDN
						RNMTL1	GDF15
						RNFT2	LSP1
						RNF8	GMFG
						RNF5	THEMIS2
						RNF41	SLC6A8
						RNF38	PNCK
						RNF215	RGN
						RNF207	TXLNGY
						RNF20	EPS8L1
						RNF19B	LILRB2
						RNF185	HIGD1B
						RNF183	GINS2
						RNF175	SLC34A1
						RNF170	F12
						RNF160	IDO1
						RNF152	RAB11FIP4
						RNF146	MRPS25
						RNF141	RFTN1
						RNF14	NAPSA
						RNF13	NAPSB
						RNF125	G6PC
						RNF115	MAP1B
						RNF111	TOP2A
						RNF103	PPP1R1B
						RNASE4	FMO5
						RNASE2	PDHA1
						RMST	NR0B2
						RMND5B	TRIM22
						RMND5A	PER2
						RLTPR	RAMP1
						RLN2	PTPRE
						RLF	RAP1GAP2
						RIT1	SERPINF1
						RIPK4	JCHAIN
						RIPK2	XAF1
						RIOK2	MATN2
						RIN2	SNAP25
						RIN1	RHBG
						RIMKLA	RAB25
						RILPL1	LPIN3
						RICTOR	WASF3
						RHPN1	MYH10
						RHOXF1	POSTN
						RHOT2	PRAM1
						RHOQ	MACROD1
						RHOG	HRASLS2
						RHOBTB2	FAM83F
						RHOBTB1	GIMAP4
						RHOB	KRBA1
						RHO	LOXL2
						RHBDL2	GSTM1
						RHBDF2	GSTM5
						RHBDD3	GSTM3
						RHBDD1	VAV3
						RGS5	HMGCS2
						RGS20	SORT1
						RGS2	PTGFRN
						RGS19	VTCN1
						RGS17	NGF
						RGS12	FKBP11
						RGS11	LDHA
						RGP1	IL15RA
						RGNEF	KCTD1
						RGL1	KLRD1
						RGAG1	SLC43A3
						RG9MTD1	PDGFRA
						RFTN2	GGACT
						RFPL3S	KDELC1
						RFC4	ETS1
						RFC1	SLC37A2
						REXO4	NREP
						REV1	TMEM2
						RETSAT	PSAT1
						RETN	HAVCR2
						RET	SDS
						REST	TBX3
						RERGL	OASL
						RERE	UGT2A3
						REPS2	HILPDA
						REM2	MRAP2
						RELT	GLS2
						RELL2	TESPA1
						REL	RDH5
						REG3A	PPP1R1A
						REEP5	TROAP
						REEP4	KRT7
						REEP2	HEY2
						RECQL5	MICAL1
						RECQL4	MDM2
						REC8	FBXL8
						RDX	FHOD1
						RDM1	FAM129A
						RDH16	ITM2C
						RDH11	PLXNC1
						RCOR1	SLC41A2
						RCN1	TBC1D4
						RCHY1	LCP1
						RCC2	MYO1G
						RCC1	TTYH3
						RCBTB2	LIMD2
						RCBTB1	RTP4
						RCAN2	SCN2A
						RCAN1	HLX
						RC3H2	HS6ST1
						RC3H1	GYPC
						RBX1	RALGPS1
						RBPMS2	LMX1B
						RBP1	MYC
						RBMXL1	SIT1
						RBMX	GMPR
						RBMS2	TFAP2A
						RBM8A	SLC22A7
						RBM6	TUBB2A
						RBM47	TUBB2B
						RBM43	NRM
						RBM4	FGFBP2
						RBM38	TLR2
						RBM27	SLCO2B1
						RBM23	IL18BP
						RBM22	SULF1
						RBM18	TMPRSS4
						RBM16	MMP7
						RBM15	SLC37A4
						RBM14	FDX1
						RBCK1	SQRDL
						RBBP5	NUSAP1
						RB1CC1	PAQR5
						RB1	PLCB2
						RAVER2	PAK6
						RAVER1	STRA6
						RASSF7	SEMA6D
						RASSF3	GCOM1
						RASGEF1C	IFI44L
						RASGEF1A	IFI44
						RASEF	MYOF
						RASAL2	STAMBPL1
						RARRES2	ENTPD1
						RARB	RBP4
						RAPSN	STAT4
						RAPH1	HECW2
						RAPGEFL1	FRAS1
						RAPGEF6	SHROOM3
						RAPGEF5	HADH
						RAPGEF4	MTTP
						RAPGEF2	MAPK8IP3
						RAPGEF1	PARVG
						RAP2A	ERP27
						RANGAP1	GABARAPL1
						RANBP6	PIK3C2G
						RANBP3L	SLCO1C1
						RANBP2	SLC38A4
						RANBP1	GLIPR1
						RAMP3	PHLDA1
						RALGAPA1	LUM
						RALBP1	GAS2L3
						RALB	SLC15A4
						RAG1AP1	GIT2
						RAG1	FAM222A
						RAET1K	N4BP2L1
						RAD9A	MAP3K12
						RAD54L2	LPAR6
						RAD54L	RAB15
						RAD54B	GPR65
						RAD51AP1	FBLN5
						RAD51	SORD
						RAD50	FGF7
						RAD23B	PSTPIP1
						RAD21	PML
						RAD17	PCSK6
						RACGAP1	HAPLN3
						RAC3	RHCG
						RABL3	FANCI
						RABGGTB	MCTP2
						RABGAP1	SLC5A2
						RABEP2	ITGAX
						RAB7A	IGSF6
						RAB6A	MARVELD3
						RAB5C	NLRC5
						RAB5B	NOL3
						RAB4B	IRF8
						RAB4A	RPS2
						RAB40B	KSR1
						RAB40AL	SLC14A1
						RAB3IP	PIK3R5
						RAB3GAP2	SLC16A3
						RAB3GAP1	MAPK4
						RAB33B	ERBB2
						RAB27B	GRB7
						RAB21	STAC2
						RAB1B	FKBP10
						RAB18	VAV1
						RAB17	SH3GL1
						RAB14	TMEM91
						RAB12	HUNK
						RAB11FIP5	TRPM2
						RAB11FIP2	SLC6A3
						RAB11A	MYO1F
						R3HCC1	FBN3
						QTRT1	SLC47A1
						QSOX1	SIGLEC10
						QRFPR	SLC2A5
						QPCTL	MMEL1
						PYY2	PRDM16
						PYY	HSPG2
						PYROXD1	TMEM61
						PYGB	SYPL2
						PYDC1	IGSF3
						PYCRL	XCL2
						PYCR1	PVRL4
						PYCARD	FCGR2A
						PXT1	RGS5
						PVT1	NR1I3
						PVRL4	HMCN1
						PVRL3	SELENBP1
						PUSL1	SUSD4
						PUS1	S100A8
						PURA	SLC27A3
						PUM2	RIT1
						PUM1	MBOAT2
						PTX3	ETNK2
						PTTG3P	PPFIA4
						PTTG1	GDF7
						PTPRR	SFXN5
						PTPRN2	MALL
						PTPRN	FBLN7
						PTPRK	FAHD2B
						PTPRH	NXPH2
						PTPRG	ZNF385B
						PTPRB	GULP1
						PTPRA	TAGLN3
						PTPN9	PLA1A
						PTPN3	IGSF11
						PTPN21	TMEM44
						PTPN14	NICN1
						PTPN13	ILDR1
						PTPLA	SLIT2
						PTK6	SCD5
						PTGR2	PLAC8
						PTGR1	USP53
						PTGES	2024-03-01
						PTGER1	SFRP2
						PTGDR	MYO10
						PTENP1	OSMR
						PTEN	UGT3A1
						PTCH1	PLK2
						PTAR1	GZMA
						PSRC1	HAPLN1
						PSORS1C2	LHFPL2
						PSMG3	LIX1
						PSME2	TNFAIP8
						PSMD14	SLC25A48
						PSMD13	TIMD4
						PSMC3IP	RNF145
						PSMB6	TNIP1
						PSMB4	KLHL3
						PSMB3	SLC17A4
						PSMB2	FAM193B
						PSMA1	PLA2G7
						PSKH1	PPP1R18
						PSIP1	MLIP
						PSG1	FGD2
						PSENEN	NFKBIE
						PSEN1	FAXC
						PSAT1	SLC2A12
						PRX	IGFBP3
						PRUNE2	SSC4D
						PRSS8	TMEM140
						PRSS53	EPHA1
						PRSS50	IL2RG
						PRRX1	RIPPLY1
						PRRT2	GPC3
						PRRG4	FATE1
						PRRG3	TRIM55
						PRRC1	SLC26A7
						PRR4	MAL2
						PRR24	SLC39A4
						PRR19	PLIN2
						PRR15L	NTRK2
						PRPF8	RP11-35N6.1
						PRPF6	STOM
						PRPF4B	SLC25A25
						PRPF40B	PTGES
						PRPF4	LCN2
						PRPF38A	FAM171A1
						PROSC	MKI67
						PROM2	ITPRIP
						PRO1768	RGS10
						PRMT5	SLC43A1
						PRMT2	SERPINH1
						PRMT10	P4HA3
						PRKRIP1	ST14
						PRKG2	SLC22A8
						PRKG1	MPZL2
						PRKD3	TMEM25
						PRKD1	JPH2
						PRKCZ	FERMT3
						PRKCG	TM7SF2
						PRKCE	MPP7
						PRKCDBP	FXYD4
						PRKAR2A	FCGR1A
						PRKAR1A	LYPD6B
						PRKACB	GPM6A
						PRKAB1	RGS18
						PRKAA2	PRSS23
						PRKAA1	PPP1R1C
						PRH2	FREM2
						PRH1	SEC24D
						PRG4	UBC
						PRG2	THRB
						PREPL	TMEM86A
						PRELID2	PTPRO
						PRDXDD1P	NR3C2
						PRDX2	FLI1
						PRDM8	KCNJ1
						PRDM16	TMEM45B
						PRDM12	SLC25A4
						PRC1	GABRA2
						PRAME	KCNE4
						PQBP1	HSPB8
						PPYR1	TMEM178A
						PPPDE2	PDK1
						PPP6C	KCNK13
						PPP2R5D	SPOCK1
						PPP2R5A	JMY
						PPP2R3B	HOMER1
						PPP2R3A	PFKM
						PPP2R2C	SPARCL1
						PPP2R2A	GPD1L
						PPP2R1B	GJA1
						PPP2CB	SLC16A12
						PPP1R2P3	PANK1
						PPP1R2	MARVELD2
						PPP1R1A	PLOD2
						PPP1R16B	LGI2
						PPP1R15B	PLA2R1
						PPP1R14B	FRMD1
						PPP1R13B	LPCAT1
						PPP1R11	PTPRD
						PPP1R10	LURAP1L
						PPP1CB	JAZF1
						PPM1N	KCNJ16
						PPM1J	LGI4
						PPM1D	MSI2
						PPM1A	SEMA3D
						PPIH	SLC5A10
						PPIF	PITPNC1
						PPIEL	PRKCA
						PPIB	LRRK1
						PPFIBP1	UCHL1
						PPARG	FAM167A
						PPARA	PGM5
						PPAP2C	GBP5
						PPAP2B	PDLIM3
						PPAP2A	LY96
						PPAN	TMSB4Y
						PPA2	SLFN13
						PP14571	OXNAD1
						POU3F3	PIEZO2
						POU3F2	PROM2
						POU2F2	MARVELD1
						POR	SLC16A1
						POPDC3	VSIG4
						POP7	FMN2
						POP5	SLA
						PON2	KCNMA1
						PON1	SLC28A1
						POMT1	MAP3K7CL
						POM121L9P	SFXN2
						POM121L8P	TDRD9
						POM121L2	GDF6
						POM121L10P	PPP2R2B
						POLR3GL	UBE2L6
						POLR3G	SLC6A1
						POLR3C	MMP14
						POLR2H	FZD1
						POLR2G	KIT
						POLR2E	FAM81A
						POLR2C	TSC22D3
						POLR2A	TSPAN18
						POLR1D	TMEM164
						POLQ	SVOPL
						POLK	SLC34A2
						POLE3	TNFRSF14
						POLE	SLC30A2
						POLDIP3	GALNT14
						POLD4	HPD
						POLA1	LRRC43
						POFUT2	FAM46B
						PODXL	SLC13A3
						PODNL1	TSPAN33
						POC1B	NCF1
						POC1A	SLAMF8
						PNRC2	NPM2
						PNPLA8	FCER1G
						PNPLA4	WNT9B
						PNMAL1	IFNAR2
						PNMA5	IFNGR2
						PNMA2	LAD1
						PNLDC1	TNNI1
						PNKP	RUNX1
						PMS2L11	SIM2
						PMM2	SCUBE1
						PMM1	HK2
						PML	SPON2
						PMAIP1	TMPRSS3
						PM20D2	ITGB2
						PLXNB3	FTCD
						PLXNA2	TLCD1
						PLXNA1	IL6R
						PLVAP	PTH1R
						PLTP	MYL3
						PLSCR4	HK3
						PLS1	LY6E
						PLRG1	PTGER1
						PLP2	NPHS1
						PLOD2	PLXDC1
						PLLP	IKZF3
						PLK5P	FDXR
						PLK1	ITGA5
						PLIN5	FMNL3
						PLIN4	SPC24
						PLIN3	SCIMP
						PLIN2	FGF11
						PLG	PRR35
						PLEKHO1	WDR90
						PLEKHN1	TBC1D24
						PLEKHM3	PAQR4
						PLEKHG4B	FAM151A
						PLEKHG4	RBP7
						PLEKHG1	TMEM82
						PLEKHF2	LAPTM5
						PLEKHF1	SDC3
						PLEKHA9	KIAA1522
						PLEKHA7	NTNG1
						PLEKHA5	GBP2
						PLEKHA1	GBP4
						PLD1	VCAM1
						PLCXD1	NLRP3
						PLCL2	VANGL2
						PLCL1	SLAMF6
						PLCH1	OLFML2B
						PLCD4	FCGR3B
						PLCD3	FCMR
						PLCB1	PIGR
						PLB1	FCAMR
						PLAUR	FRZB
						PLAC8L1	SPATA18
						PLAC4	INHBB
						PLAC2	TNFAIP8L2
						PLAC1	RNF149
						PLAA	TGFA
						PLA2G6	NIPAL1
						PLA2G2F	GPR155
						PLA2G2A	SLC22A15
						PLA2G1B	SLC15A2
						PKP3	FSTL1
						PKN2	EOMES
						PKMYT1	TRAT1
						PKLR	GLB1L
						PKHD1	NFASC
						PKDREJ	SUCLG1
						PKD1L2	NUAK2
						PJA2	MNDA
						PITX3	PYHIN1
						PITX1	IFI16
						PITPNC1	FABP1
						PITPNA	PTPN13
						PISD	PPM1K
						PIP5KL1	RBM47
						PIP4K2B	IL17RE
						PINK1	TM4SF18
						PIM2	SLC6A20
						PIM1	LRRC2
						PILRB	GRIK3
						PIK3R4	KLF15
						PIK3R3	LIPH
						PIK3R1	HEYL
						PIK3CA	PLXNB1
						PIK3C3	SPRY1
						PIK3C2B	SAP30
						PIK3C2A	MAP9
						PIGV	GUCY1A3
						PIGU	HPGD
						PIGT	FAM198B
						PIGO	NPY1R
						PIGM	NPY5R
						PIGH	RANBP3L
						PIF1	SPINK1
						PIAS2	ESM1
						PIAS1	RHOBTB3
						PI3	TMEM174
						PI15	TLR3
						PHYHIPL	ACSL6
						PHYHIP	FABP7
						PHOSPHO2	SAMD3
						PHLPP1	TMEM200A
						PHLDB2	PI16
						PHKG2	RPS14
						PHKB	GPR85
						PHF3	PTTG1
						PHF2	SLC29A4
						PHF19	HEY1
						PHF17	FABP5
						PHF15	TAGAP
						PHB2	PGAM2
						PHAX	MICALL2
						PHACTR2	FREM1
						PGS1	KIAA1161
						PGRMC1	MAMDC2
						PGR	SVEP1
						PGPEP1	TRPV6
						PGM5	FBP1
						PGM2	NCF1C
						PGLYRP2	MELK
						PGLS	FOLR2
						PGGT1B	GJB2
						PGCP	OXGR1
						PGAP1	ZNF503
						PGAM4	TMEM52B
						PGAM2	FRMD7
						PFN1	STOX1
						PFKP	NDRG2
						PFKFB1	PPP1R36
						PFDN6	PRAP1
						PFDN2	GYLTL1B
						PF4V1	IFI27
						PEX7	NELL1
						PEX5L	TAF1D
						PEX5	HTRA1
						PEX3	GPR176
						PEX2	GPT2
						PEX19	IKBIP
						PEX11B	TPP1
						PEX11A	RIC3
						PEX10	WDR72
						PEX1	PLD4
						PET112L	MFAP4
						PER3	RRAD
						PELI3	NNMT
						PELI2	ZNF667-AS1
						PEG3	KIAA0101
						PECR	LDHD
						PECI	SCNN1G
						PEBP4	NAV2
[truncated: 3,462 more rows]

## Sheet: Common in 6 parts
Common in 6 parts
MFSD4
CRHBP
MPP7
