# Supplementary material for: Multi-omics analysis of kidney renal cell carcinoma in silico with preliminary in vivo validation
Source: Front Immunol. 2026 Jun 8;17:1732965. doi: 10.3389/fimmu.2026.1732965 (PMC13284111; doi:10.3389/fimmu.2026.1732965)
Supplement: Supplementary Table 2 — TIMER and GSVA original data. [file Table2.xlsx]

## Sheet: TIMER
Mode	cancer	infiltrates	rho	p	adj.p
Expression	KIRC (n=533)	T cell CD8+ central memory_XCELL	-0.087982	0.059081376343619	0.124381844933935
Expression	KIRC (n=533)	T cell CD8+ effector memory_XCELL	-0.154402	0.000880678316048799	0.00363166315896412
Expression	KIRC (n=533)	T cell CD8+ naive_XCELL	0.0844117508198381	0.0701858319353285	0.141077049116238
Expression	KIRC (n=533)	T cell CD8+_CIBERSORT	-0.0774419	0.0967679775297475	0.186912624215089
Expression	KIRC (n=533)	T cell CD8+_CIBERSORT-ABS	0.0178070309628843	0.702961797424466	0.789844716207265
Expression	KIRC (n=533)	T cell CD8+_EPIC	0.206860939968011	7.53597227305039e-06	5.68752624381161e-05
Expression	KIRC (n=533)	T cell CD8+_MCPCOUNTER	-0.00519867	0.91136422305519	0.946656393028895
Expression	KIRC (n=533)	T cell CD8+_QUANTISEQ	-0.116988	0.0119487165142676	0.0341391900407647
Expression	KIRC (n=533)	T cell CD8+_TIMER	0.0326704968633592	0.484084862762693	0.614710936841515
Expression	KIRC (n=533)	T cell CD8+_XCELL	-0.109362	0.0188353979713614	0.0509064810036794
Expression	KIRC (n=533)	T cell CD4+ (non-regulatory)_QUANTISEQ	0.255552012186114	2.62600975095863e-08	3.5768063849264e-07
Expression	KIRC (n=533)	T cell CD4+ (non-regulatory)_XCELL	0.110181675137582	0.0179577816247566	0.054147509479228
Expression	KIRC (n=533)	T cell CD4+ central memory_XCELL	0.00381858016123341	0.93483271243675	0.966646391132241
Expression	KIRC (n=533)	T cell CD4+ effector memory_XCELL	-0.282126	6.96975305853787e-10	1.2804895154058e-08
Expression	KIRC (n=533)	T cell CD4+ memory activated_CIBERSORT	-0.152254	0.00104063763792481	0.0053038950578103
Expression	KIRC (n=533)	T cell CD4+ memory activated_CIBERSORT-ABS	-0.151447	0.00110741397215336	0.00557233782166341
Expression	KIRC (n=533)	T cell CD4+ memory resting_CIBERSORT	0.0307103746551864	0.510702180304632	0.669079141692636
Expression	KIRC (n=533)	T cell CD4+ memory resting_CIBERSORT-ABS	0.0975399996361496	0.0362972946616546	0.0952653248594922
Expression	KIRC (n=533)	T cell CD4+ memory_XCELL	-0.0677518	0.146387096966511	0.282062942935473
Expression	KIRC (n=533)	T cell CD4+ naive_CIBERSORT	0.0502291584890888	0.281830086057903	0.441757476162189
Expression	KIRC (n=533)	T cell CD4+ naive_CIBERSORT-ABS	0.0502291584890888	0.281830086057903	0.441757476162189
Expression	KIRC (n=533)	T cell CD4+ naive_XCELL	-0.0265933	0.568994193830735	0.717543714765892
Expression	KIRC (n=533)	T cell CD4+ Th1_XCELL	-0.302771	3.14570971538043e-11	7.5306384095471e-10
Expression	KIRC (n=533)	T cell CD4+ Th2_XCELL	-0.176167	0.000143542501203031	0.000969218597866622
Expression	KIRC (n=533)	T cell CD4+_EPIC	0.323567682992823	1.07237851483281e-12	3.6833870726866e-11
Expression	KIRC (n=533)	T cell CD4+_TIMER	0.100564674076321	0.030863476439756	0.0843672885377413
Expression	KIRC (n=533)	T cell regulatory (Tregs)_CIBERSORT	-0.317445	2.98056641577136e-12	8.72091654984952e-11
Expression	KIRC (n=533)	T cell regulatory (Tregs)_CIBERSORT-ABS	-0.272311	2.78865692675597e-09	4.40607794427444e-08
Expression	KIRC (n=533)	T cell regulatory (Tregs)_QUANTISEQ	-0.0208474	0.655274464164356	0.78434367680279
Expression	KIRC (n=533)	T cell regulatory (Tregs)_XCELL	0.0101157520271829	0.828512064817886	0.899692935206819
Expression	KIRC (n=533)	B cell memory_CIBERSORT	-0.130148	0.00513055631877731	0.0159091189755978
Expression	KIRC (n=533)	B cell memory_CIBERSORT-ABS	-0.126054	0.00672915732172148	0.0201874719651644
Expression	KIRC (n=533)	B cell memory_XCELL	-0.0731251	0.116904598170952	0.215823873546372
Expression	KIRC (n=533)	B cell naive_CIBERSORT	0.205235275414365	8.9127651628997e-06	6.00860572779755e-05
Expression	KIRC (n=533)	B cell naive_CIBERSORT-ABS	0.220930877649999	1.66760534662332e-06	1.30199098825454e-05
Expression	KIRC (n=533)	B cell naive_XCELL	-0.0801183	0.0857407838671538	0.17091186152921
Expression	KIRC (n=533)	B cell plasma_CIBERSORT	0.0131015538130472	0.779055088548975	0.857675326842908
Expression	KIRC (n=533)	B cell plasma_CIBERSORT-ABS	0.0829140226720048	0.0753267356317542	0.152689328983286
Expression	KIRC (n=533)	B cell plasma_XCELL	-0.361047	1.21943376111253e-15	6.09716880556266e-14
Expression	KIRC (n=533)	B cell_EPIC	0.24689950457887	7.86822158302164e-08	9.2567312741431e-07
Expression	KIRC (n=533)	B cell_MCPCOUNTER	0.0156863498668235	0.736941368313098	0.831136881556126
Expression	KIRC (n=533)	B cell_QUANTISEQ	0.0954901347794858	0.0404250688009766	0.0885220484692918
Expression	KIRC (n=533)	B cell_TIMER	0.0278837217666964	0.550387445507108	0.687984306883885
Expression	KIRC (n=533)	B cell_XCELL	-0.348251	1.36815109361877e-14	5.47260437447506e-13
Expression	KIRC (n=533)	Class-switched memory B cell_XCELL	-0.2406	1.70529402945017e-07	1.764097271845e-06
Expression	KIRC (n=533)	Macrophage/Monocyte_MCPCOUNTER	0.132765815473787	0.00429671116283688	0.0138481839504945
Expression	KIRC (n=533)	Monocyte_CIBERSORT	0.0998027983849617	0.032162049874368	0.0744723193692889
Expression	KIRC (n=533)	Monocyte_CIBERSORT-ABS	0.149051721600419	0.00132950301335115	0.00503311855054365
Expression	KIRC (n=533)	Monocyte_MCPCOUNTER	0.132765815473787	0.00429671116283688	0.0138481839504945
Expression	KIRC (n=533)	Monocyte_QUANTISEQ	-0.144446	0.0018754080446107	0.00672608749834064
Expression	KIRC (n=533)	Monocyte_XCELL	-0.152081	0.00105469206222463	0.00415775300562931
Expression	KIRC (n=533)	Neutrophil_CIBERSORT	-0.0795327	0.0880627752265769	0.17176281324313
Expression	KIRC (n=533)	Neutrophil_CIBERSORT-ABS	-0.0687822	0.140332292224904	0.243412739604651
Expression	KIRC (n=533)	Neutrophil_MCPCOUNTER	0.416196301807218	9.73164093367469e-21	1.54733090845428e-18
Expression	KIRC (n=533)	Neutrophil_QUANTISEQ	0.315043702332413	4.42241600670694e-12	9.17170623999657e-11
Expression	KIRC (n=533)	Neutrophil_TIMER	0.11161410576348	0.0165098269784075	0.0423397175736578
Expression	KIRC (n=533)	Neutrophil_XCELL	0.229674127274619	6.20535441278991e-07	5.10336906017377e-06
Expression	KIRC (n=533)	Macrophage M0_CIBERSORT	-0.241456	1.53719893891089e-07	7.62247407724409e-07
Expression	KIRC (n=533)	Macrophage M0_CIBERSORT-ABS	-0.23473	3.44042682017268e-07	1.61270007195595e-06
Expression	KIRC (n=533)	Macrophage M1_CIBERSORT	0.0330788354390598	0.478635790322322	0.580164594330087
Expression	KIRC (n=533)	Macrophage M1_CIBERSORT-ABS	0.0966675459428819	0.0380081798566914	0.0670732585706318
Expression	KIRC (n=533)	Macrophage M1_QUANTISEQ	-0.217213	2.50866201204301e-06	9.83789024330593e-06
Expression	KIRC (n=533)	Macrophage M1_XCELL	-0.158859	0.000618538077153379	0.0016542688046336
Expression	KIRC (n=533)	Macrophage M2_CIBERSORT	0.115713779276827	0.0129154801438925	0.0252419807372491
Expression	KIRC (n=533)	Macrophage M2_CIBERSORT-ABS	0.185667033683946	6.05797673228243e-05	0.000196474921046998
Expression	KIRC (n=533)	Macrophage M2_QUANTISEQ	0.008025271564378	0.863559501906391	0.910607559128004
Expression	KIRC (n=533)	Macrophage M2_TIDE	0.190730858592883	3.75683345453044e-05	0.000125227781817681
Expression	KIRC (n=533)	Macrophage M2_XCELL	-0.0365744	0.433383313504717	0.54513624340216
Expression	KIRC (n=533)	Macrophage_EPIC	-0.132985	0.00423275800061893	0.00937141992756958
Expression	KIRC (n=533)	Macrophage_TIMER	0.16108111106176	0.000516852823406384	0.00140322033503996
Expression	KIRC (n=533)	Macrophage_XCELL	-0.126553	0.00651286249686852	0.0135684635351428
Expression	KIRC (n=533)	Macrophage/Monocyte_MCPCOUNTER	0.132765815473787	0.00429671116283688	0.00944332123700414
Expression	KIRC (n=533)	Myeloid dendritic cell activated_CIBERSORT	-0.0558754	0.23116072608472	0.384945476910957
Expression	KIRC (n=533)	Myeloid dendritic cell activated_CIBERSORT-ABS	-0.0541414	0.24598324484538	0.394968282394314
Expression	KIRC (n=533)	Myeloid dendritic cell activated_XCELL	-0.00146316	0.975006305105007	0.992292025522015
Expression	KIRC (n=533)	Myeloid dendritic cell resting_CIBERSORT	0.0842241979831513	0.0708134447218196	0.143794647955532
Expression	KIRC (n=533)	Myeloid dendritic cell resting_CIBERSORT-ABS	0.0856056610165845	0.0662964893881917	0.136715040292748
Expression	KIRC (n=533)	Myeloid dendritic cell_MCPCOUNTER	0.360091004458699	1.46640818872954e-15	2.91815229557178e-14
Expression	KIRC (n=533)	Myeloid dendritic cell_QUANTISEQ	0.332991481806723	2.12395913274866e-13	3.38134293933587e-12
Expression	KIRC (n=533)	Myeloid dendritic cell_TIMER	0.00329445798200352	0.943761344144273	0.981288020865155
Expression	KIRC (n=533)	Myeloid dendritic cell_XCELL	0.0292741400562811	0.530678635590027	0.676600567784556
Expression	KIRC (n=533)	Plasmacytoid dendritic cell_XCELL	-0.193032	3.01094138870934e-05	0.000166438148986988
Expression	KIRC (n=533)	Cancer associated fibroblast_EPIC	0.0648487856332164	0.164514956450124	0.288090707147682
Expression	KIRC (n=533)	Cancer associated fibroblast_MCPCOUNTER	0.130574125737149	0.00498556463625713	0.0164740396676322
Expression	KIRC (n=533)	Cancer associated fibroblast_TIDE	0.0875663504384852	0.060294353651608	0.129080869789358
Expression	KIRC (n=533)	Cancer associated fibroblast_XCELL	0.0678286546883489	0.145928517792675	0.26218835348093
Expression	KIRC (n=533)	Common lymphoid progenitor_XCELL	0.0999745735383195	0.0318652638937998	0.074977091514823
Expression	KIRC (n=533)	Common myeloid progenitor_XCELL	0.0151237414194084	0.7460459642445	0.829156652358162
Expression	KIRC (n=533)	Mast cell activated_CIBERSORT	0.239619924377849	1.91981811933015e-07	2.86090543272728e-06
Expression	KIRC (n=533)	Mast cell activated_CIBERSORT-ABS	0.266498042830796	6.17845717865487e-09	1.34160784450791e-07
Expression	KIRC (n=533)	Mast cell resting_CIBERSORT	-0.0215354	0.644666685659808	0.758431394893892
Expression	KIRC (n=533)	Mast cell resting_CIBERSORT-ABS	-0.0202267	0.664904630686322	0.773366824056105
Expression	KIRC (n=533)	Mast cell_XCELL	0.0196022302027202	0.67464951377052	0.778047997671617
Expression	KIRC (n=533)	NK cell activated_CIBERSORT	-0.0219545	0.638241356450432	0.753204085252063
Expression	KIRC (n=533)	NK cell activated_CIBERSORT-ABS	0.0713430820246367	0.126117785188985	0.234925286136344
Expression	KIRC (n=533)	NK cell resting_CIBERSORT	0.0783772341476577	0.0927923726916668	0.18222791536348
Expression	KIRC (n=533)	NK cell resting_CIBERSORT-ABS	0.0872497360505332	0.0612320229997717	0.130720049100636
Expression	KIRC (n=533)	NK cell_EPIC	-0.16555	0.000357651022385823	0.0018876026181474
Expression	KIRC (n=533)	NK cell_MCPCOUNTER	0.164134152989451	0.000402302408007587	0.00204888830710264
Expression	KIRC (n=533)	NK cell_QUANTISEQ	0.139968702835057	0.00259587024264086	0.00976219041184964
Expression	KIRC (n=533)	NK cell_XCELL	0.0978130326771105	0.0357755020757382	0.0834030109741136
Expression	KIRC (n=533)	Endothelial cell_EPIC	0.33218040950074	2.44696178375375e-13	2.71261399468335e-12
Expression	KIRC (n=533)	Endothelial cell_MCPCOUNTER	0.332011223006627	2.52016502884433e-13	2.71261399468335e-12
Expression	KIRC (n=533)	Endothelial cell_XCELL	0.318486497983422	2.50891583470032e-12	2.51742063413998e-11
Expression	KIRC (n=533)	Eosinophil_CIBERSORT	-0.0477561	0.306228476836158	0.447622859967915
Expression	KIRC (n=533)	Eosinophil_CIBERSORT-ABS	-0.0480437	0.303322219968417	0.444472163914116
Expression	KIRC (n=533)	Eosinophil_XCELL	0.0914496294311399	0.0497287785608341	0.104395166340474
Expression	KIRC (n=533)	Granulocyte-monocyte progenitor_XCELL	0.231861384353647	4.81568282689e-07	2.96967107658217e-06
Expression	KIRC (n=533)	Hematopoietic stem cell_XCELL	0.58879685616039	2.34539097441107e-44	1.73558932106419e-42
Expression	KIRC (n=533)	MDSC_TIDE	-0.107803	0.020607266026295	0.0508312561981944
Expression	KIRC (n=533)	T cell follicular helper_CIBERSORT	-0.235303	3.21511989637926e-07	2.03577965888143e-06
Expression	KIRC (n=533)	T cell follicular helper_CIBERSORT-ABS	-0.172833	0.000192315815690689	0.000759006419259251
Expression	KIRC (n=533)	T cell gamma delta_CIBERSORT	-0.0109395	0.814789931063384	0.870678049078562
Expression	KIRC (n=533)	T cell gamma delta_CIBERSORT-ABS	0.0128089572978482	0.783865932540927	0.846804073109907
Expression	KIRC (n=533)	T cell gamma delta_XCELL	-0.0469648	0.314321526274962	0.454959275195055
Expression	KIRC (n=533)	T cell NK_XCELL	-0.403227	1.88175889836764e-19	3.84138368218497e-18
Outcome	KIRC (n=533)	T cell CD8+ central memory_XCELL	-0.372487	0.709530556734371	0.951463860754802
Outcome	KIRC (n=533)	T cell CD8+ effector memory_XCELL	0.721124028588233	0.470833208438439	0.771712135145021
Outcome	KIRC (n=533)	T cell CD8+ naive_XCELL	1.13592340690945	0.255988621157111	0.561205260266119
Outcome	KIRC (n=533)	T cell CD8+_CIBERSORT	-0.0244395	0.98050203329288	0.999930564615116
Outcome	KIRC (n=533)	T cell CD8+_CIBERSORT-ABS	0.35506589618039	0.722540225084474	0.951463860754802
Outcome	KIRC (n=533)	T cell CD8+_EPIC	-1.03231	0.301924966819224	0.614632968167707
Outcome	KIRC (n=533)	T cell CD8+_MCPCOUNTER	-0.0605136	0.951746566367481	0.999930564615116
Outcome	KIRC (n=533)	T cell CD8+_QUANTISEQ	0.398025108570496	0.690611677602546	0.944745310579401
Outcome	KIRC (n=533)	T cell CD8+_TIMER	-0.153687	0.877856862180954	0.997905663846726
Outcome	KIRC (n=533)	T cell CD8+_XCELL	0.275879945406192	0.782640277636189	0.97053299031723
Outcome	KIRC (n=533)	T cell CD4+ (non-regulatory)_QUANTISEQ	-1.41682	0.156536069790331	0.523841564463736
Outcome	KIRC (n=533)	T cell CD4+ (non-regulatory)_XCELL	-0.0083175	0.993363669648686	0.999994334977637
Outcome	KIRC (n=533)	T cell CD4+ central memory_XCELL	2.78035329415467	0.00542997882426885	0.138658315029439
Outcome	KIRC (n=533)	T cell CD4+ effector memory_XCELL	-3.02574	0.00248025919368579	0.085407186147789
Outcome	KIRC (n=533)	T cell CD4+ memory activated_CIBERSORT	3.98069944669562	6.8712784030577e-05	0.00907008749203616
Outcome	KIRC (n=533)	T cell CD4+ memory activated_CIBERSORT-ABS	3.82978118542625	0.000128257254327224	0.0126974681783952
Outcome	KIRC (n=533)	T cell CD4+ memory resting_CIBERSORT	-2.49258	0.0126817334185779	0.213700699308803
Outcome	KIRC (n=533)	T cell CD4+ memory resting_CIBERSORT-ABS	-1.84383	0.0652080047009876	0.385408505396882
Outcome	KIRC (n=533)	T cell CD4+ memory_XCELL	1.00129475094938	0.316684329847105	0.69924443122473
Outcome	KIRC (n=533)	T cell CD4+ naive_CIBERSORT	-0.00676634	0.994601281009573	0.999994334977637
Outcome	KIRC (n=533)	T cell CD4+ naive_CIBERSORT-ABS	-0.00676634	0.994601281009575	0.999994334977637
Outcome	KIRC (n=533)	T cell CD4+ naive_XCELL	2.49614731066027	0.0125550450420797	0.213700699308803
Outcome	KIRC (n=533)	T cell CD4+ Th1_XCELL	2.12755	0.0333741439061504	0.318461710526158
Outcome	KIRC (n=533)	T cell CD4+ Th2_XCELL	3.62666490563036	0.00028710548953116	0.0227387547708679
Outcome	KIRC (n=533)	T cell CD4+_EPIC	-0.965677	0.334206026927584	0.715741597865496
Outcome	KIRC (n=533)	T cell CD4+_TIMER	2.08202902739376	0.0373398184054972	0.327435632474261
Outcome	KIRC (n=533)	T cell regulatory (Tregs)_CIBERSORT	1.81654429992563	0.0692869188599091	0.386445350260902
Outcome	KIRC (n=533)	T cell regulatory (Tregs)_CIBERSORT-ABS	1.40646115421033	0.159587231862062	0.523909650424294
Outcome	KIRC (n=533)	T cell regulatory (Tregs)_QUANTISEQ	0.457805195097155	0.647092403107423	0.910296950730159
Outcome	KIRC (n=533)	T cell regulatory (Tregs)_XCELL	0.557064673457712	0.577483242791773	0.866091729653349
Outcome	KIRC (n=533)	B cell memory_CIBERSORT	1.12931565762909	0.258764698082441	0.633709464691692
Outcome	KIRC (n=533)	B cell memory_CIBERSORT-ABS	0.617414275914846	0.536961508126355	0.830352847618075
Outcome	KIRC (n=533)	B cell memory_XCELL	1.25399396740262	0.209844198130084	0.580214372709908
Outcome	KIRC (n=533)	B cell naive_CIBERSORT	-0.0243854	0.98054519383389	0.999831909310604
Outcome	KIRC (n=533)	B cell naive_CIBERSORT-ABS	1.69539974406361	0.0899996144475362	0.418602857895517
Outcome	KIRC (n=533)	B cell naive_XCELL	2.96339000389382	0.00304270786753698	0.0702311731739732
Outcome	KIRC (n=533)	B cell plasma_CIBERSORT	-0.529695	0.596323727479625	0.85596707293726
Outcome	KIRC (n=533)	B cell plasma_CIBERSORT-ABS	0.276156065754256	0.78242819998451	0.933064475911028
Outcome	KIRC (n=533)	B cell plasma_XCELL	0.502518462900074	0.615302868443103	0.866623758370568
Outcome	KIRC (n=533)	B cell_EPIC	0.369423586123457	0.711812020218989	0.903553980845055
Outcome	KIRC (n=533)	B cell_MCPCOUNTER	1.23480035333971	0.216904815848643	0.583775404380513
Outcome	KIRC (n=533)	B cell_QUANTISEQ	1.76343368448882	0.0778273727933852	0.399577414181272
Outcome	KIRC (n=533)	B cell_TIMER	-1.21674	0.223704787102127	0.588624109085336
Outcome	KIRC (n=533)	B cell_XCELL	1.90091853418062	0.0573126840351965	0.350508171925714
Outcome	KIRC (n=533)	Class-switched memory B cell_XCELL	0.541940746540675	0.587859325667324	0.850564958981598
Outcome	KIRC (n=533)	Macrophage/Monocyte_MCPCOUNTER	-0.0429206	0.965764822921623	0.99997431320631
Outcome	KIRC (n=533)	Monocyte_CIBERSORT	-0.255932	0.798003534351781	0.985132749676072
Outcome	KIRC (n=533)	Monocyte_CIBERSORT-ABS	0.356475872821966	0.721484217622132	0.975224040370726
Outcome	KIRC (n=533)	Monocyte_MCPCOUNTER	-0.0429206	0.965764822921623	0.99997431320631
Outcome	KIRC (n=533)	Monocyte_QUANTISEQ	0.761645413433148	0.446271662683514	0.881784361434612
Outcome	KIRC (n=533)	Monocyte_XCELL	1.86232000401854	0.0625579974464419	0.383650933736819
Outcome	KIRC (n=533)	Neutrophil_CIBERSORT	0.51651743389055	0.605493065774039	0.946951450407268
Outcome	KIRC (n=533)	Neutrophil_CIBERSORT-ABS	0.927125716138688	0.353861265597289	0.85855174963199
Outcome	KIRC (n=533)	Neutrophil_MCPCOUNTER	-1.56474	0.117644123768962	0.53229388752752
Outcome	KIRC (n=533)	Neutrophil_QUANTISEQ	-3.33482	0.000853533178132028	0.0271423550645985
Outcome	KIRC (n=533)	Neutrophil_TIMER	1.15292209786819	0.248942361037694	0.746827083113083
Outcome	KIRC (n=533)	Neutrophil_XCELL	0.460051445911773	0.645479294061151	0.965183771997394
Outcome	KIRC (n=533)	Macrophage M0_CIBERSORT	2.69815365652762	0.00697252491062835	0.0709070329894409
Outcome	KIRC (n=533)	Macrophage M0_CIBERSORT-ABS	1.4669382626664	0.142392850633672	0.488204059315446
Outcome	KIRC (n=533)	Macrophage M1_CIBERSORT	-1.1658	0.243696154611418	0.627543745780476
Outcome	KIRC (n=533)	Macrophage M1_CIBERSORT-ABS	-0.227071	0.820368458257681	0.971680276887228
Outcome	KIRC (n=533)	Macrophage M1_QUANTISEQ	2.74190013541638	0.0061084910056771	0.067035975819619
Outcome	KIRC (n=533)	Macrophage M1_XCELL	0.986830077330517	0.323725947170032	0.706311157461889
Outcome	KIRC (n=533)	Macrophage M2_CIBERSORT	0.245551432571535	0.806029489383807	0.969173734730028
Outcome	KIRC (n=533)	Macrophage M2_CIBERSORT-ABS	-0.0306031	0.975586094520248	0.999959313390657
Outcome	KIRC (n=533)	Macrophage M2_QUANTISEQ	-0.705605	0.480434101966832	0.825961206819768
Outcome	KIRC (n=533)	Macrophage M2_TIDE	-1.51704	0.129256956281916	0.464396250114669
Outcome	KIRC (n=533)	Macrophage M2_XCELL	-1.51759	0.129117257882514	0.464396250114669
Outcome	KIRC (n=533)	Macrophage_EPIC	1.36984296828797	0.17073592584053	0.517264369276275
Outcome	KIRC (n=533)	Macrophage_TIMER	0.435706373568724	0.663049780866379	0.929509038597727
Outcome	KIRC (n=533)	Macrophage_XCELL	0.00706780333786246	0.994360755788289	0.999959313390657
Outcome	KIRC (n=533)	Macrophage/Monocyte_MCPCOUNTER	-0.0429206	0.965764822921623	0.999959313390657
Outcome	KIRC (n=533)	Myeloid dendritic cell activated_CIBERSORT	-1.28766	0.19786452446413	0.588283227340168
Outcome	KIRC (n=533)	Myeloid dendritic cell activated_CIBERSORT-ABS	-1.06003	0.28912906160859	0.676902156001288
Outcome	KIRC (n=533)	Myeloid dendritic cell activated_XCELL	0.518627014689109	0.604020866684802	0.855517099432567
Outcome	KIRC (n=533)	Myeloid dendritic cell resting_CIBERSORT	0.666639541248274	0.505002405572151	0.791302981959513
Outcome	KIRC (n=533)	Myeloid dendritic cell resting_CIBERSORT-ABS	0.169033163508201	0.865770556007075	0.979881192069647
Outcome	KIRC (n=533)	Myeloid dendritic cell_MCPCOUNTER	-0.910804	0.362398751054274	0.71330728789625
Outcome	KIRC (n=533)	Myeloid dendritic cell_QUANTISEQ	1.15595091393775	0.247701235377258	0.608689221464212
Outcome	KIRC (n=533)	Myeloid dendritic cell_TIMER	0.925471448716308	0.354720728484165	0.71330728789625
Outcome	KIRC (n=533)	Myeloid dendritic cell_XCELL	0.452332984179286	0.651029117419169	0.881325131744318
Outcome	KIRC (n=533)	Plasmacytoid dendritic cell_XCELL	1.16054425870193	0.245827285049463	0.608689221464212
Outcome	KIRC (n=533)	Cancer associated fibroblast_EPIC	2.29581346319143	0.0216865493201711	0.272523774149705
Outcome	KIRC (n=533)	Cancer associated fibroblast_MCPCOUNTER	2.51957599319715	0.0117496274576406	0.189993975910784
Outcome	KIRC (n=533)	Cancer associated fibroblast_TIDE	1.46197096599636	0.143749166263735	0.532985324272927
Outcome	KIRC (n=533)	Cancer associated fibroblast_XCELL	0.669641132658645	0.503086586389566	0.85920405765409
Outcome	KIRC (n=533)	Common lymphoid progenitor_XCELL	0.206028552821845	0.836768607808351	0.976327035318521
Outcome	KIRC (n=533)	Common myeloid progenitor_XCELL	-0.492739	0.62219716879252	0.90942782969814
Outcome	KIRC (n=533)	Mast cell activated_CIBERSORT	-1.043	0.296947587501735	0.696543723769502
Outcome	KIRC (n=533)	Mast cell activated_CIBERSORT-ABS	-1.33611	0.181512402796074	0.597183662878859
Outcome	KIRC (n=533)	Mast cell resting_CIBERSORT	1.10868373113181	0.267566642622322	0.675974660854385
Outcome	KIRC (n=533)	Mast cell resting_CIBERSORT-ABS	1.6719835406684	0.094527567747009	0.451829883570609
Outcome	KIRC (n=533)	Mast cell_XCELL	-0.0226104	0.981961068783801	0.999942219705172
Outcome	KIRC (n=533)	NK cell activated_CIBERSORT	1.14853862893456	0.2507462757205	0.675974660854385
Outcome	KIRC (n=533)	NK cell activated_CIBERSORT-ABS	1.27089063018026	0.203767560235716	0.620437871224439
Outcome	KIRC (n=533)	NK cell resting_CIBERSORT	-0.258387	0.796108198701699	0.972607567069137
Outcome	KIRC (n=533)	NK cell resting_CIBERSORT-ABS	-0.742428	0.45782808390368	0.828450818492374
Outcome	KIRC (n=533)	NK cell_EPIC	1.04858426813971	0.294369499504901	0.694813403857253
Outcome	KIRC (n=533)	NK cell_MCPCOUNTER	-0.275873	0.782645313156577	0.972360353916623
Outcome	KIRC (n=533)	NK cell_QUANTISEQ	-1.10989	0.267047950600087	0.675974660854385
Outcome	KIRC (n=533)	NK cell_XCELL	-0.368074	0.712817719494021	0.93889335669923
Outcome	KIRC (n=533)	Endothelial cell_EPIC	-2.55535	0.0106079723223006	0.134174402804567
Outcome	KIRC (n=533)	Endothelial cell_MCPCOUNTER	-2.45832	0.0139587576061038	0.152284670045087
Outcome	KIRC (n=533)	Endothelial cell_XCELL	-2.37194	0.0176951608691629	0.171730085812204
Outcome	KIRC (n=533)	Eosinophil_CIBERSORT	2.04041463956981	0.0413090450208233	0.294681414041226
Outcome	KIRC (n=533)	Eosinophil_CIBERSORT-ABS	1.6922218812022	0.0906036759952824	0.44697813491006
Outcome	KIRC (n=533)	Eosinophil_XCELL	-1.13527	0.256261111765311	0.684354890703425
Outcome	KIRC (n=533)	Granulocyte-monocyte progenitor_XCELL	0.191370887377477	0.848235027037426	0.999921949403512
Outcome	KIRC (n=533)	Hematopoietic stem cell_XCELL	-3.10374	0.00191090384462953	0.0538692893343182
Outcome	KIRC (n=533)	MDSC_TIDE	2.89364799247029	0.00380794794419537	0.0834927845542095
Outcome	KIRC (n=533)	T cell follicular helper_CIBERSORT	2.33677593844112	0.0194508375842498	0.182776124601204
Outcome	KIRC (n=533)	T cell follicular helper_CIBERSORT-ABS	2.21796045995195	0.0265575285122386	0.22143742083444
Outcome	KIRC (n=533)	T cell gamma delta_CIBERSORT	-1.15682	0.247347166803705	0.684354890703425
Outcome	KIRC (n=533)	T cell gamma delta_CIBERSORT-ABS	-0.637996	0.523476180180661	0.886683681862002
Outcome	KIRC (n=533)	T cell gamma delta_XCELL	2.69802103797718	0.00697530323485828	0.111604851757733
Outcome	KIRC (n=533)	T cell NK_XCELL	3.42210623296599	0.000621380302890324	0.030654761609256
SCNA	KIRC (n=528)	T cell CD8+ central memory_XCELL	-1.13421	0.99600702677151	0.996014530220943
SCNA	KIRC (n=528)	T cell CD8+ effector memory_XCELL	-0.964564	0.972054786535922	0.994146940775375
SCNA	KIRC (n=528)	T cell CD8+ naive_XCELL	0.742807903414424	0.354714095707329	0.852293034630354
SCNA	KIRC (n=528)	T cell CD8+_CIBERSORT	0.17709041455827	0.579534045062456	0.852293034630354
SCNA	KIRC (n=528)	T cell CD8+_CIBERSORT-ABS	-0.792589	0.799054754846355	0.947977453196898
SCNA	KIRC (n=528)	T cell CD8+_EPIC	-1.69897	0.143599908881537	0.839588246286617
SCNA	KIRC (n=528)	T cell CD8+_MCPCOUNTER	-1.89714	0.532666857240611	0.852293034630354
SCNA	KIRC (n=528)	T cell CD8+_QUANTISEQ	-1.78765	0.861081317729861	0.947977453196898
SCNA	KIRC (n=528)	T cell CD8+_TIMER	0.12281149226587	0.559122458901038	0.852293034630354
SCNA	KIRC (n=528)	T cell CD8+_XCELL	-1.17252	0.996014530220943	0.996014530220943
SCNA	KIRC (n=528)	T cell CD4+ (non-regulatory)_QUANTISEQ	-0.890752	0.606183706000287	1
SCNA	KIRC (n=528)	T cell CD4+ (non-regulatory)_XCELL	-19.9316	0.0970486386922475	0.915536196961539
SCNA	KIRC (n=528)	T cell CD4+ central memory_XCELL	-19.9316	0.260417916757512	0.915536196961539
SCNA	KIRC (n=528)	T cell CD4+ effector memory_XCELL	-4.42105	0.169830428975487	0.915536196961539
SCNA	KIRC (n=528)	T cell CD4+ memory activated_CIBERSORT	-19.9316	0.798992119186807	1
SCNA	KIRC (n=528)	T cell CD4+ memory activated_CIBERSORT-ABS	-19.9316	0.798992119186807	1
SCNA	KIRC (n=528)	T cell CD4+ memory resting_CIBERSORT	-0.108768	0.869139994719096	1
SCNA	KIRC (n=528)	T cell CD4+ memory resting_CIBERSORT-ABS	-0.877154	0.475276104224936	0.983711006419055
SCNA	KIRC (n=528)	T cell CD4+ memory_XCELL	-19.9316	0.49050704618799	0.985272820437088
SCNA	KIRC (n=528)	T cell CD4+ naive_CIBERSORT	-19.9316	1	1
SCNA	KIRC (n=528)	T cell CD4+ naive_CIBERSORT-ABS	-19.9316	1	1
SCNA	KIRC (n=528)	T cell CD4+ naive_XCELL	-0.286002	0.259359395361685	0.915536196961539
SCNA	KIRC (n=528)	T cell CD4+ Th1_XCELL	0.379351848648935	0.301489132070712	0.915536196961539
SCNA	KIRC (n=528)	T cell CD4+ Th2_XCELL	-19.9316	0.89132913644833	1
SCNA	KIRC (n=528)	T cell CD4+_EPIC	-0.970229	0.398911325879399	0.935785887045018
SCNA	KIRC (n=528)	T cell CD4+_TIMER	-0.389996	0.853387264891224	1
SCNA	KIRC (n=528)	T cell regulatory (Tregs)_CIBERSORT	1.74943981283822	0.132066382837462	0.915536196961539
SCNA	KIRC (n=528)	T cell regulatory (Tregs)_CIBERSORT-ABS	0.928213773530692	0.284654698387342	0.915536196961539
SCNA	KIRC (n=528)	T cell regulatory (Tregs)_QUANTISEQ	0.41511647632254	0.427289346866471	0.953070698399469
SCNA	KIRC (n=528)	T cell regulatory (Tregs)_XCELL	-19.9316	0.181900082693502	0.915536196961539
SCNA	KIRC (n=528)	B cell memory_CIBERSORT	-19.9316	0.645204893244508	0.821723213094421
SCNA	KIRC (n=528)	B cell memory_CIBERSORT-ABS	-19.9316	0.645204893244508	0.821723213094421
SCNA	KIRC (n=528)	B cell memory_XCELL	-19.9316	0.299411099815464	0.60837670346567
SCNA	KIRC (n=528)	B cell naive_CIBERSORT	-19.9316	0.25480520363253	0.60837670346567
SCNA	KIRC (n=528)	B cell naive_CIBERSORT-ABS	-19.9316	0.25480520363253	0.60837670346567
SCNA	KIRC (n=528)	B cell naive_XCELL	-19.9316	0.343194974771888	0.60837670346567
SCNA	KIRC (n=528)	B cell plasma_CIBERSORT	1.28194114996929	0.113560654193949	0.584375358675402
SCNA	KIRC (n=528)	B cell plasma_CIBERSORT-ABS	0.467987877914762	0.404492439001872	0.649387662737818
SCNA	KIRC (n=528)	B cell plasma_XCELL	-19.9316	0.135091504966437	0.584375358675402
SCNA	KIRC (n=528)	B cell_EPIC	-0.439711	0.700721155399002	0.829801368235661
SCNA	KIRC (n=528)	B cell_MCPCOUNTER	-1.3967	0.415863809677194	0.649387662737818
SCNA	KIRC (n=528)	B cell_QUANTISEQ	-0.418143	0.996017342493766	1
SCNA	KIRC (n=528)	B cell_TIMER	-0.127499	0.956188339186514	0.976060476609064
SCNA	KIRC (n=528)	B cell_XCELL	-19.9316	0.231220323509964	0.60837670346567
SCNA	KIRC (n=528)	Class-switched memory B cell_XCELL	-19.9316	0.229456513990364	0.60837670346567
SCNA	KIRC (n=528)	Macrophage/Monocyte_MCPCOUNTER	-1.47389	0.125424463925568	0.790669605126018
SCNA	KIRC (n=528)	Monocyte_CIBERSORT	0.283473950714163	0.500323233104954	0.868232845893366
SCNA	KIRC (n=528)	Monocyte_CIBERSORT-ABS	-0.446259	0.996016614805444	0.996016614805444
SCNA	KIRC (n=528)	Monocyte_MCPCOUNTER	-1.47389	0.125424463925568	0.790669605126018
SCNA	KIRC (n=528)	Monocyte_QUANTISEQ	-19.9316	0.803999689211167	0.954197433349517
SCNA	KIRC (n=528)	Monocyte_XCELL	-19.9316	0.138189015376594	0.790669605126018
SCNA	KIRC (n=528)	Neutrophil_CIBERSORT	-19.9316	0.336766683664785	0.790669605126018
SCNA	KIRC (n=528)	Neutrophil_CIBERSORT-ABS	-19.9316	0.336766683664785	0.790669605126018
SCNA	KIRC (n=528)	Neutrophil_MCPCOUNTER	-0.608724	0.335365050692318	0.790669605126018
SCNA	KIRC (n=528)	Neutrophil_QUANTISEQ	-0.522349	0.315718140587846	0.790669605126018
SCNA	KIRC (n=528)	Neutrophil_TIMER	-6.53979	0.202645647016319	0.790669605126018
SCNA	KIRC (n=528)	Neutrophil_XCELL	-19.9316	0.914185324101061	0.972761683208858
SCNA	KIRC (n=528)	Macrophage M0_CIBERSORT	0.572274931001792	0.118570588961544	0.615384629205471
SCNA	KIRC (n=528)	Macrophage M0_CIBERSORT-ABS	-0.0174383	0.131524780619173	0.615384629205471
SCNA	KIRC (n=528)	Macrophage M1_CIBERSORT	0.628576853949075	0.206641273348458	0.636900448699081
SCNA	KIRC (n=528)	Macrophage M1_CIBERSORT-ABS	-0.284135	0.892792861531378	0.948592415377089
SCNA	KIRC (n=528)	Macrophage M1_QUANTISEQ	-0.950506	0.244819547654279	0.636900448699081
SCNA	KIRC (n=528)	Macrophage M1_XCELL	-19.9316	0.49968101735587	0.735955091363304
SCNA	KIRC (n=528)	Macrophage M2_CIBERSORT	-0.713586	0.203075529644571	0.636900448699081
SCNA	KIRC (n=528)	Macrophage M2_CIBERSORT-ABS	-1.52774	0.151981702989476	0.615384629205471
SCNA	KIRC (n=528)	Macrophage M2_QUANTISEQ	-0.90654	0.206641305941358	0.636900448699081
SCNA	KIRC (n=528)	Macrophage M2_TIDE	NA	0.122981154678324	0.615384629205471
SCNA	KIRC (n=528)	Macrophage M2_XCELL	-2.68612	0.127905246512962	0.615384629205471
SCNA	KIRC (n=528)	Macrophage_EPIC	-2.4044	0.130424241156388	0.615384629205471
SCNA	KIRC (n=528)	Macrophage_TIMER	-19.9316	0.287429967308604	0.636900448699081
SCNA	KIRC (n=528)	Macrophage_XCELL	-19.9316	0.125156305772989	0.615384629205471
SCNA	KIRC (n=528)	Macrophage/Monocyte_MCPCOUNTER	-1.47389	0.125424463925568	0.615384629205471
SCNA	KIRC (n=528)	Myeloid dendritic cell activated_CIBERSORT	-19.9316	0.654928748215781	0.933002005033631
SCNA	KIRC (n=528)	Myeloid dendritic cell activated_CIBERSORT-ABS	-19.9316	0.654928748215781	0.933002005033631
SCNA	KIRC (n=528)	Myeloid dendritic cell activated_XCELL	0.055966538892989	0.664097896150037	0.933002005033631
SCNA	KIRC (n=528)	Myeloid dendritic cell resting_CIBERSORT	-19.9316	0.572767681956974	0.933002005033631
SCNA	KIRC (n=528)	Myeloid dendritic cell resting_CIBERSORT-ABS	-19.9316	0.572767681956974	0.933002005033631
SCNA	KIRC (n=528)	Myeloid dendritic cell_MCPCOUNTER	-0.314402	0.814518032909526	0.933002005033631
SCNA	KIRC (n=528)	Myeloid dendritic cell_QUANTISEQ	1.56280785171835	0.14364301365461	0.933002005033631
SCNA	KIRC (n=528)	Myeloid dendritic cell_TIMER	-0.650281	0.228993073542842	0.933002005033631
SCNA	KIRC (n=528)	Myeloid dendritic cell_XCELL	-19.9316	0.236230029962884	0.933002005033631
SCNA	KIRC (n=528)	Plasmacytoid dendritic cell_XCELL	-19.9316	0.947757208711312	0.979085920204026
SCNA	KIRC (n=528)	Cancer associated fibroblast_EPIC	1.42658761726127	0.140886210295287	0.736103913282624
SCNA	KIRC (n=528)	Cancer associated fibroblast_MCPCOUNTER	1.45502645658704	0.130424241156388	0.736103913282624
SCNA	KIRC (n=528)	Cancer associated fibroblast_TIDE	9.0962791006499	0.0944927558880048	0.736103913282624
SCNA	KIRC (n=528)	Cancer associated fibroblast_XCELL	2.38060784191884	0.124433594535597	0.736103913282624
SCNA	KIRC (n=528)	Common lymphoid progenitor_XCELL	0.496910351874916	0.28769390115784	0.736103913282624
SCNA	KIRC (n=528)	Common myeloid progenitor_XCELL	-19.9316	0.328284877027654	0.757380713658936
SCNA	KIRC (n=528)	Mast cell activated_CIBERSORT	0.391204328281672	0.467568863758693	0.77882085408816
SCNA	KIRC (n=528)	Mast cell activated_CIBERSORT-ABS	-0.24543	0.688184398882445	0.821998031998476
SCNA	KIRC (n=528)	Mast cell resting_CIBERSORT	-19.9316	0.451392324712794	0.77882085408816
SCNA	KIRC (n=528)	Mast cell resting_CIBERSORT-ABS	-19.9316	0.451392324712794	0.77882085408816
SCNA	KIRC (n=528)	Mast cell_XCELL	-19.9316	0.315036131415819	0.752586313937789
SCNA	KIRC (n=528)	NK cell activated_CIBERSORT	0.448887756052076	0.376950957986801	0.771851961592021
SCNA	KIRC (n=528)	NK cell activated_CIBERSORT-ABS	-0.368415	0.877024539756568	0.931161857025492
SCNA	KIRC (n=528)	NK cell resting_CIBERSORT	-19.9316	0.54476353646407	0.77882085408816
SCNA	KIRC (n=528)	NK cell resting_CIBERSORT-ABS	-19.9316	0.54476353646407	0.77882085408816
SCNA	KIRC (n=528)	NK cell_EPIC	1.68988337619392	0.179362878286883	0.736103913282624
SCNA	KIRC (n=528)	NK cell_MCPCOUNTER	0.0388070374706117	0.738053634749569	0.84069685547633
SCNA	KIRC (n=528)	NK cell_QUANTISEQ	-0.066331	0.884899421337377	0.931402429690949
SCNA	KIRC (n=528)	NK cell_XCELL	-19.9315	0.13353890498701	0.736103913282624
SCNA	KIRC (n=528)	Endothelial cell_EPIC	0.316471907459902	0.50677199868327	0.962852369769296
SCNA	KIRC (n=528)	Endothelial cell_MCPCOUNTER	0.44734102537229	0.366278937198754	0.93970310391363
SCNA	KIRC (n=528)	Endothelial cell_XCELL	0.664310113251354	0.176149650602629	0.93970310391363
SCNA	KIRC (n=528)	Eosinophil_CIBERSORT	-19.9316	0.855530079035954	0.997578659455289
SCNA	KIRC (n=528)	Eosinophil_CIBERSORT-ABS	-19.9316	0.855530079035954	0.997578659455289
SCNA	KIRC (n=528)	Eosinophil_XCELL	-19.9316	0.265403939448766	0.93970310391363
SCNA	KIRC (n=528)	Granulocyte-monocyte progenitor_XCELL	-19.9316	0.258540028811748	0.93970310391363
SCNA	KIRC (n=528)	Hematopoietic stem cell_XCELL	1.0312222400979	0.115873937674274	0.93970310391363
SCNA	KIRC (n=528)	MDSC_TIDE	NA	0.100546315572915	0.93970310391363
SCNA	KIRC (n=528)	T cell follicular helper_CIBERSORT	-0.373894	0.988035624127924	1
SCNA	KIRC (n=528)	T cell follicular helper_CIBERSORT-ABS	-1.26977	0.760433001195223	0.997578659455289
SCNA	KIRC (n=528)	T cell gamma delta_CIBERSORT	-19.9316	0.345350446050409	0.93970310391363
SCNA	KIRC (n=528)	T cell gamma delta_CIBERSORT-ABS	-19.9316	0.345350446050409	0.93970310391363
SCNA	KIRC (n=528)	T cell gamma delta_XCELL	0.394117528438802	0.416800931056764	0.962852369769296
SCNA	KIRC (n=528)	T cell NK_XCELL	-0.166079	0.916517089330787	0.997578659455289

## Sheet: GSVA
Server	Mode	cancertype	celltype	estimate for GSVA/cor for CNV or Expression or Methylation/statistic for GSCNV	p_value	P<0.05	fdr	FDR<0.05
GSCA	GSVA	KIRC	CD4_naive	0.0797959	0.0648865	No	0.704234	No
GSCA	GSVA	KIRC	CD8_naive	-0.0800541	0.0640212	No	0.704234	No
GSCA	GSVA	KIRC	Cytotoxic	-0.0295996	0.494082	No	1	No
GSCA	GSVA	KIRC	Exhausted	-0.115916	0.00722174	Yes	0.108326	No
GSCA	GSVA	KIRC	Tr1	-0.217503	3.68024e-07	Yes	8.46456e-06	Yes
GSCA	GSVA	KIRC	nTreg	-0.218511	3.23969e-07	Yes	7.77525e-06	Yes
GSCA	GSVA	KIRC	iTreg	-0.254254	2.35701e-09	Yes	5.89253e-08	Yes
GSCA	GSVA	KIRC	Th1	-0.137227	0.00144909	Yes	0.0269206	Yes
GSCA	GSVA	KIRC	Th2	0.125858	0.00351581	Yes	0.056253	No
GSCA	GSVA	KIRC	Th17	0.0313154	0.469379	No	1	No
GSCA	GSVA	KIRC	Tfh	-0.0924684	0.0323234	Yes	0.39146	No
GSCA	GSVA	KIRC	Central_memory	0.0760525	0.0785468	No	0.704234	No
GSCA	GSVA	KIRC	Effector_memory	-0.0625541	0.148102	No	0.742603	No
GSCA	GSVA	KIRC	NKT	0.137504	0.00141687	Yes	0.0269206	Yes
GSCA	GSVA	KIRC	MAIT	-0.136099	0.0015871	Yes	0.0269806	Yes
GSCA	GSVA	KIRC	DC	0.101444	0.0188149	Yes	0.263408	No
GSCA	GSVA	KIRC	Bcell	0.0720062	0.0958459	No	0.704234	No
GSCA	GSVA	KIRC	Monocyte	-0.0796169	0.0654917	No	0.704234	No
GSCA	GSVA	KIRC	Macrophage	-0.0474278	0.273041	No	1	No
GSCA	GSVA	KIRC	NK	-0.0409583	0.343926	No	1	No
GSCA	GSVA	KIRC	Neutrophil	0.206463	1.42947e-06	Yes	3.1448e-05	Yes
GSCA	GSVA	KIRC	Gamma_delta	0.0936823	0.0301123	Yes	0.39146	No
GSCA	GSVA	KIRC	CD4_T	-0.166048	0.000112391	Yes	0.00224782	Yes
GSCA	GSVA	KIRC	CD8_T	-0.202615	2.25563e-06	Yes	4.7368e-05	Yes
GSCA	GSVA	KIRC	InfiltrationScore	-0.0665629	0.123767	No	0.742603	No
GSCA	CNV	KIRC	Bcell	-0.0898125	0.039675	Yes	0.459425	No
GSCA	CNV	KIRC	CD4_T	-0.0424455	0.331714	No	0.493697	No
GSCA	CNV	KIRC	CD4_naive	-0.0389006	0.373715	No	0.748618	No
GSCA	CNV	KIRC	CD8_T	0.0434786	0.320069	No	0.42922	No
GSCA	CNV	KIRC	CD8_naive	-0.0243112	0.578351	No	0.790245	No
GSCA	CNV	KIRC	Central_memory	-0.00385056	0.929863	No	0.99493	No
GSCA	CNV	KIRC	Cytotoxic	0.0301358	0.490817	No	0.744824	No
GSCA	CNV	KIRC	DC	0.0163598	0.708418	No	0.950985	No
GSCA	CNV	KIRC	Effector_memory	0.142141	0.00109198	Yes	0.0731487	No
GSCA	CNV	KIRC	Exhausted	0.0469015	0.283416	No	0.478847	No
GSCA	CNV	KIRC	Gamma_delta	0.0608339	0.163969	No	0.34183	No
GSCA	CNV	KIRC	InfiltrationScore	-0.0291364	0.505316	No	0.756693	No
GSCA	CNV	KIRC	MAIT	-0.0152158	0.72797	No	0.823049	No
GSCA	CNV	KIRC	Macrophage	-0.0328291	0.452883	No	0.604139	No
GSCA	CNV	KIRC	Monocyte	0.0675536	0.122123	No	0.301687	No
GSCA	CNV	KIRC	NK	0.0497648	0.25502	No	0.530952	No
GSCA	CNV	KIRC	NKT	-0.0625809	0.152174	No	0.364632	No
GSCA	CNV	KIRC	Neutrophil	-0.0373853	0.392628	No	0.469886	No
GSCA	CNV	KIRC	Tfh	-0.0161844	0.711403	No	0.868416	No
GSCA	CNV	KIRC	Th1	0.0327107	0.454514	No	0.731532	No
GSCA	CNV	KIRC	Th17	0.0843976	0.0532815	No	0.201552	No
GSCA	CNV	KIRC	Th2	-0.0406297	0.352833	No	0.500339	No
GSCA	CNV	KIRC	Tr1	-0.048886	0.263517	No	0.544015	No
GSCA	CNV	KIRC	iTreg	-0.0278023	0.525015	No	0.753184	No
GSCA	CNV	KIRC	nTreg	0.0229836	0.599281	No	0.707526	No
GSCA	Expression	KIRC	Bcell	0.0765821	0.0595512	No	0.207764	No
GSCA	Expression	KIRC	CD4_T	-0.035911	0.377516	No	0.442946	No
GSCA	Expression	KIRC	CD4_naive	0.381905	1.7711e-22	Yes	1.48854e-21	Yes
GSCA	Expression	KIRC	CD8_T	-0.312748	3.23183e-15	Yes	1.31184e-14	Yes
GSCA	Expression	KIRC	CD8_naive	0.138817	0.000610673	Yes	0.00147821	Yes
GSCA	Expression	KIRC	Central_memory	-0.0687187	0.0909978	No	0.133409	No
GSCA	Expression	KIRC	Cytotoxic	-0.235289	4.55474e-09	Yes	1.23797e-08	Yes
GSCA	Expression	KIRC	DC	-0.18682	3.65162e-06	Yes	1.1802e-05	Yes
GSCA	Expression	KIRC	Effector_memory	-0.089534	0.0275285	Yes	0.0766341	No
GSCA	Expression	KIRC	Exhausted	-0.241247	1.79207e-09	Yes	6.84986e-09	Yes
GSCA	Expression	KIRC	Gamma_delta	-0.0586018	0.149623	No	0.196293	No
GSCA	Expression	KIRC	InfiltrationScore	-0.274743	5.89004e-12	Yes	2.56532e-11	Yes
GSCA	Expression	KIRC	MAIT	-0.145669	0.00032098	Yes	0.00110983	Yes
GSCA	Expression	KIRC	Macrophage	-0.277487	3.55483e-12	Yes	1.85806e-11	Yes
GSCA	Expression	KIRC	Monocyte	-0.265999	2.83587e-11	Yes	3.92282e-10	Yes
GSCA	Expression	KIRC	NK	-0.179733	8.52095e-06	Yes	1.8387e-05	Yes
GSCA	Expression	KIRC	NKT	0.129634	0.00138323	Yes	0.00381421	Yes
GSCA	Expression	KIRC	Neutrophil	0.316682	1.39232e-15	Yes	6.1682e-15	Yes
GSCA	Expression	KIRC	Tfh	-0.197578	9.47936e-07	Yes	2.12362e-06	Yes
GSCA	Expression	KIRC	Th1	-0.271476	1.06667e-11	Yes	4.9513e-11	Yes
GSCA	Expression	KIRC	Th17	0.207642	2.50535e-07	Yes	6.57405e-07	Yes
GSCA	Expression	KIRC	Th2	0.180481	7.80327e-06	Yes	2.9815e-05	Yes
GSCA	Expression	KIRC	Tr1	-0.228259	1.32622e-08	Yes	1.01231e-07	Yes
GSCA	Expression	KIRC	iTreg	-0.278918	2.72613e-12	Yes	1.38078e-11	Yes
GSCA	Expression	KIRC	nTreg	-0.34644	1.57486e-18	Yes	2.22438e-17	Yes
GSCA	Gene set CNV	KIRC	CD4_naive			No		No
GSCA	Gene set CNV	KIRC	CD8_naive	1.31627	0.282403	No	1	No
GSCA	Gene set CNV	KIRC	Cytotoxic	0.273253	0.762667	No	1	No
GSCA	Gene set CNV	KIRC	Exhausted	1.69549	0.199691	No	1	No
GSCA	Gene set CNV	KIRC	Tr1	2.12152	0.13383	No	1	No
GSCA	Gene set CNV	KIRC	nTreg	3.79572	0.0332303	Yes	0.797526	No
GSCA	Gene set CNV	KIRC	iTreg	2.02413	0.148569	No	1	No
GSCA	Gene set CNV	KIRC	Th1	0.827381	0.446377	No	1	No
GSCA	Gene set CNV	KIRC	Th2	2.03851	0.147034	No	1	No
GSCA	Gene set CNV	KIRC	Th17	1.03955	0.365168	No	1	No
GSCA	Gene set CNV	KIRC	Tfh	0.425866	0.656891	No	1	No
GSCA	Gene set CNV	KIRC	Central_memory	2.01287	0.150329	No	1	No
GSCA	Gene set CNV	KIRC	Effector_memory	1.29606	0.287635	No	1	No
GSCA	Gene set CNV	KIRC	NKT	3.6958	0.0359438	Yes	0.826708	No
GSCA	Gene set CNV	KIRC	MAIT	0.489224	0.617232	No	1	No
GSCA	Gene set CNV	KIRC	DC	0.0696491	0.932861	No	1	No
GSCA	Gene set CNV	KIRC	Bcell	2.13131	0.13492	No	1	No
GSCA	Gene set CNV	KIRC	Monocyte	0.685939	0.51088	No	1	No
GSCA	Gene set CNV	KIRC	Macrophage	0.136305	0.873067	No	1	No
GSCA	Gene set CNV	KIRC	NK	0.625491	0.541512	No	1	No
GSCA	Gene set CNV	KIRC	Neutrophil	1.9218	0.16271	No	1	No
GSCA	Gene set CNV	KIRC	Gamma_delta	1.10225	0.344161	No	1	No
GSCA	Gene set CNV	KIRC	CD4_T	0.336072	0.717021	No	1	No
GSCA	Gene set CNV	KIRC	CD8_T	0.99702	0.379994	No	1	No
GSCA	Gene set CNV	KIRC	InfiltrationScore	0.294639	0.746747	No	1	No
GSCA	Methylation	KIRC	Bcell	0.0245098	0.661762	No	0.867751	No
GSCA	Methylation	KIRC	CD4_T	-0.0886801	0.112793	No	0.2065	No
GSCA	Methylation	KIRC	CD4_naive	-0.0742523	0.184515	No	0.406045	No
GSCA	Methylation	KIRC	CD8_T	0.154833	0.0054355	Yes	0.0162596	Yes
GSCA	Methylation	KIRC	CD8_naive	0.0307408	0.583179	No	0.813755	No
GSCA	Methylation	KIRC	Central_memory	0.0294787	0.598744	No	0.746153	No
GSCA	Methylation	KIRC	Cytotoxic	0.0505581	0.366597	No	0.573368	No
GSCA	Methylation	KIRC	DC	-0.0474685	0.396645	No	0.618222	No
GSCA	Methylation	KIRC	Effector_memory	0.0295979	0.597266	No	0.858975	No
GSCA	Methylation	KIRC	Exhausted	0.0983176	0.0785951	No	0.175762	No
GSCA	Methylation	KIRC	Gamma_delta	-0.0599627	0.284128	No	0.475981	No
GSCA	Methylation	KIRC	InfiltrationScore	0.0898342	0.108168	No	0.257558	No
GSCA	Methylation	KIRC	MAIT	0.0920883	0.0995657	No	0.281697	No
GSCA	Methylation	KIRC	Macrophage	0.0677923	0.225798	No	0.400976	No
GSCA	Methylation	KIRC	Monocyte	0.0837485	0.134327	No	0.423347	No
GSCA	Methylation	KIRC	NK	0.121908	0.0289777	Yes	0.126541	No
GSCA	Methylation	KIRC	NKT	-0.150475	0.0069161	Yes	0.0427191	Yes
GSCA	Methylation	KIRC	Neutrophil	-0.116653	0.0367077	Yes	0.070153	No
GSCA	Methylation	KIRC	Tfh	0.115846	0.0380389	Yes	0.0878584	No
GSCA	Methylation	KIRC	Th1	0.107697	0.0539009	No	0.120683	No
GSCA	Methylation	KIRC	Th17	0.00295675	0.957917	No	0.979852	No
GSCA	Methylation	KIRC	Th2	-0.0152146	0.785973	No	0.86131	No
GSCA	Methylation	KIRC	Tr1	0.0940288	0.0926036	No	0.219653	No
GSCA	Methylation	KIRC	iTreg	0.158666	0.00437575	Yes	0.0142362	Yes
GSCA	Methylation	KIRC	nTreg	0.172251	0.00195307	Yes	0.0105322	Yes
