# Supplementary material for: Multi-omics analysis of kidney renal cell carcinoma in silico with preliminary in vivo validation
Source: Front Immunol. 2026 Jun 8;17:1732965. doi: 10.3389/fimmu.2026.1732965 (PMC13284111; doi:10.3389/fimmu.2026.1732965)
Supplement: Supplementary Table 3 — Single cell portal searching original data. [file Table3.xlsx]

## Sheet: Sheet1
No	Title	URL	Cells number	Disease	Organ	Species	Sex	Supported subgroup analyses
1	Tumor and immune reprogramming during immunotherapy in advanced renal cell carcinoma	https://singlecell.broadinstitute.org/single_cell/study/SCP1288/tumor-and-immune-reprogramming-during-immunotherapy-in-advanced-renal-cell-carcinoma	34326	clear cell renal carcinoma; papillary renal cell carcinoma	abdomen; kidney; lung; lymph nodes	Homo sapiens	female; male	Gender, InferCNV
2	Multi-omic characterisation of an RCC long-term survivor reveals extensive B and T cell immunosurveillance across metastatic sites and anti-tumour mechanisms	https://singlecell.broadinstitute.org/single_cell/study/SCP2636/multi-omic-characterisation-of-an-rcc-long-term-survivor-reveals-extensive-b-and-t-cell-immunosurveillance-across-metastatic-sites-and-anti-tumour-mechanisms	24181	clear cell renal carcinoma	pancreas	Homo sapiens	unknown	a multi-modal characterisation of infiltrating lymphocytes in a RCC long term survivor to gain a greater understanding the biological basis of long-term survival
3	Mapping single-cell transcriptomes in the intra-tumoral and associated territories of kidney cancer.	Can't online analysis
4	Single-Cell RNA Sequencing in Multiple Pathologic Types of Renal Cell Carcinoma Revealed Novel Potential Tumor-Specific Markers.	Can't online analysis
5	Single-cell analyses of renal cell cancers reveal insights into tumor microenvironment, cell of origin, and therapy response	Can't online analysis
6	Single-cell protein activity analysis identifies recurrence-associated renal tumor macrophages.	Can't online analysis
7	Single-cell sequencing links multiregional immune landscapes and tissue-resident T cells in ccRCC to tumor topology and therapy efficacy.	Can't online analysis
8	Single-cell transcriptomes from human kidneys reveal the cellular identity of renal tumors.	Can't online analysis
