# Supplementary material for: Multi-omics analysis of kidney renal cell carcinoma in silico with preliminary in vivo validation
Source: Front Immunol. 2026 Jun 8;17:1732965. doi: 10.3389/fimmu.2026.1732965 (PMC13284111; doi:10.3389/fimmu.2026.1732965)
Supplement: Supplementary Table 4 — Single cell portal original data. [file Table4.xlsx]

## Sheet: subgroup information
Subgroup	Cell number
Whole	Whole=22879
Lineage	Lymphoid=9610
Lineage	Myeloid=6561
Lineage	Putative Tumor=6564
Lineage	Normal Tissue=144
ICB	ICB=6541
ICB	No ICB=16338
Infer CNV	Non Malignant=16318
Infer CNV	Malignant=6561
Sex	Male=6541
Sex	Female=16338

## Sheet: single cell original data
Whole=22879	Lymphoid=9610	Myeloid=6561	Putative Tumor=6564	Normal Tissue=144	ICB=6541	No ICB=16338	Non Malignant	Malignant=6561	Male=6541	Female=16338
Cell Type,"Count","Color (Name & RGB)"	Cell Type,"Count","Color (Name & RGB)"	Cell Type,"Count","Color (Name & RGB)"	Cell Type,"Count","Color (Name & RGB)"	Cell Type,"Count","Color (Name & RGB)"	Cell Type,"Count","Color (Name & RGB)"	Cell Type,"Count","Color (Name & RGB)"	Cell Type,"Count","Color (Name & RGB)"	Cell Type,"Count","Color (Name & RGB)"	Cell Type,"Count","Color (Name & RGB)"	Cell Type,"Count","Color (Name & RGB)"
41BBB-Hi CD8+ T cell,810,"Red (255, 0, 0)"	41BB-Hi CD8+ T cell,810,"Red (255, 0, 0)"	41BB-Lo CD8+ T cell,17,"Blue (0, 0, 255)"	Cycling Tumor,93,"Light Steel Blue (173, 216, 230)"	Endothelial,137,"Yellow Green (154, 205, 50)"	41BB-Hi CD8+ T cell,567,"Red (255, 0, 0)"	41BB-Hi CD8+ T cell,243,"Red (255, 0, 0)"	41BB-Hi CD8+ T cell,809,"Red (255, 0, 0)"	41BB-Hi CD8+ T cell,1,"Red (255, 0, 0)"	41BB-Hi CD8+ T cell,567,"Red (255, 0, 0)"	41BB-Hi CD8+ T cell,243,"Red (255, 0, 0)"
41BBB-Lo CD8+ T cell,3105,"Blue (0, 0, 255)"	41BB-Lo CD8+ T cell,3088,"Blue (0, 0, 255)"	B cell,34,"Green (0, 128, 0)"	Misc/Undetermined,32,"Light Green (144, 238, 144)"	Fibroblast,7,"Silver (192, 192, 192)"	41BB-Lo CD8+ T cell,1755,"Blue (0, 0, 255)"	41BB-Lo CD8+ T cell,1350,"Blue (0, 0, 255)"	41BB-Lo CD8+ T cell,3099,"Blue (0, 0, 255)"	41BB-Lo CD8+ T cell,6,"Blue (0, 0, 255)"	41BB-Lo CD8+ T cell,1755,"Blue (0, 0, 255)"	41BB-Lo CD8+ T cell,1350,"Blue (0, 0, 255)"
B cell,200,"Green (0, 128, 0)"	B cell,166,"Green (0, 128, 0)"	CD1C+ DC,243,"Purple (128, 0, 128)"	TP1,2986,"Dark Orchid (153, 50, 204)"		B cell,54,"Green (0, 128, 0)"	B cell,146,"Green (0, 128, 0)"	B cell,196,"Green (0, 128, 0)"	B cell,4,"Green (0, 128, 0)"	B cell,54,"Green (0, 128, 0)"	B cell,146,"Green (0, 128, 0)"
CD1C+ DC,243,"Purple (128, 0, 128)"	Cycling CD8+ T cell,407,"Light Green (144, 238, 144)"	CD16+ Monocyte,285,"Orange (255, 165, 0)"	TP2,3453,"Orange (255, 165, 0)"		CD1C+ DC,92,"Purple (128, 0, 128)"	CD1C+ DC,151,"Purple (128, 0, 128)"	CD1C+ DC,243,"Purple (128, 0, 128)"	Cycling CD8+ T cell,2,"Teal (0, 128, 128)"	CD1C+ DC,92,"Purple (128, 0, 128)"	CD1C+ DC,151,"Purple (128, 0, 128)"
CD16- Monocyte,636,"Orange (255, 165, 0)"	Effector T-Helper,928,"Pink (255, 192, 203)"	CD16- Monocyte,636,"Brown (165, 42, 42)"			CD16+ Monocyte,10,"Orange (255, 165, 0)"	CD16+ Monocyte,275,"Orange (255, 165, 0)"	CD16+ Monocyte,285,"Orange (255, 165, 0)"	Cycling Tumor,93,"Light Blue (173, 216, 230)"	CD16+ Monocyte,10,"Orange (255, 165, 0)"	CD16+ Monocyte,275,"Orange (255, 165, 0)"
CLEC9A+ DC,89,"Pink (255, 192, 203)"	FGFBP2+ NK,404,"Gold (255, 215, 0)"	CLEC9A+ DC,89,"Pink (255, 192, 203)"			CD16- Monocyte,248,"Brown (165, 42, 42)"	CD16- Monocyte,388,"Brown (165, 42, 42)"	CD16- Monocyte,636,"Brown (165, 42, 42)"	Endothelial,5,"Lime (50, 205, 50)"	CD16- Monocyte,248,"Brown (165, 42, 42)"	CD16- Monocyte,388,"Brown (165, 42, 42)"
CXCL10-Hi TAM,173,"Gray (128, 128, 128)"	FGFBP2- NK,976,"Wheat (245, 222, 179)"	CXCL10-Hi TAM,173,"Dark Gray (169, 169, 169)"			CLEC9A+ DC,50,"Pink (255, 192, 203)"	CLEC9A+ DC,39,"Pink (255, 192, 203)"	CLEC9A+ DC,89,"Pink (255, 192, 203)"	LowLibSize Macrophage,3,"Salmon (250, 128, 114)"	CLEC9A+ DC,50,"Pink (255, 192, 203)"	CLEC9A+ DC,39,"Pink (255, 192, 203)"
Cycling CD8+ T cell,407,"Teal (0, 128, 128)"	Memory T-Helper,267,"Sandy Brown (244, 164, 96)"	Cycling TAM,145,"Coral (255, 127, 80)"			CXCL10-Hi TAM,86,"Gray (128, 128, 128)"	CXCL10-Hi TAM,87,"Gray (128, 128, 128)"	CXCL10-Hi TAM,173,"Gray (128, 128, 128)"	MitoHigh CD8+ T cell,1,"Hot Pink (255, 105, 180)"	CXCL10-Hi TAM,86,"Gray (128, 128, 128)"	CXCL10-Hi TAM,87,"Gray (128, 128, 128)"
Cycling TAM,145,"Coral (255, 127, 80)"	MitoHigh CD8+ T cell,567,"Lavender (230, 230, 250)"	FOLR2-Hi TAM,1245,"Teal (0, 128, 128)"			Cycling CD8+ T cell,265,"Teal (0, 128, 128)"	Cycling CD8+ T cell,142,"Teal (0, 128, 128)"	Cycling CD8+ T cell,405,"Teal (0, 128, 128)"	MitoHigh Myeloid,1,"Dark Gray (169, 169, 169)"	Cycling CD8+ T cell,265,"Teal (0, 128, 128)"	Cycling CD8+ T cell,142,"Teal (0, 128, 128)"
Cycling Tumor,93,"Light Blue (173, 216, 230)"	MitoHigh NK,330,"Plum (221, 160, 221)"	GPNMB-Hi TAM,1052,"Lavender (230, 230, 250)"			Cycling TAM,30,"Coral (255, 127, 80)"	Cycling TAM,115,"Coral (255, 127, 80)"	Cycling TAM,145,"Coral (255, 127, 80)"	MitoHigh T-Helper,3,"Pale Green (152, 251, 152)"	Cycling TAM,30,"Coral (255, 127, 80)"	Cycling TAM,115,"Coral (255, 127, 80)"
Effector T-Helper,928,"Magenta (255, 0, 255)"	MitoHigh T-Helper,617,"Pale Green (152, 251, 152)"	LowLibSize Macrophage,475,"Salmon (250, 128, 114)"			Cycling Tumor,13,"Light Blue (173, 216, 230)"	Cycling Tumor,80,"Light Blue (173, 216, 230)"	Effector T-Helper,928,"Magenta (255, 0, 255)"	NKT,2,"Crimson (220, 20, 60)"	Cycling Tumor,13,"Light Blue (173, 216, 230)"	Cycling Tumor,80,"Light Blue (173, 216, 230)"
Endothelial,137,"Lime (50, 205, 50)"	MX1-Hi CD8+ T cell,72,"Light Yellow (255, 255, 224)"	Mast cell,21,"Sky Blue (135, 206, 235)"			Effector T-Helper,374,"Magenta (255, 0, 255)"	Effector T-Helper,554,"Magenta (255, 0, 255)"	Endothelial,132,"Lime (50, 205, 50)"	Plasma cell,1,"Navy (0, 0, 128)"	Effector T-Helper,374,"Magenta (255, 0, 255)"	Effector T-Helper,554,"Magenta (255, 0, 255)"
FGFBP2+ NK,404,"Gold (255, 215, 0)"	NKT,323,"Crimson (220, 20, 60)"	MitoHigh Myeloid,1261,"Light Gray (211, 211, 211)"			Endothelial,58,"Lime (50, 205, 50)"	Endothelial,79,"Lime (50, 205, 50)"	FGFBP2+ NK,404,"Gold (255, 215, 0)"	TP1,2986,"Dark Red (139, 0, 0)"	Endothelial,58,"Lime (50, 205, 50)"	Endothelial,79,"Lime (50, 205, 50)"
FGFBP2- NK,976,"Wheat (245, 222, 179)"	Plasma cell,38,"Navy (0, 0, 128)"	VSIR-Hi TAM,885,"Saddle Brown (139, 69, 19)"			FGFBP2+ NK,34,"Gold (255, 215, 0)"	FGFBP2+ NK,370,"Gold (255, 215, 0)"	FGFBP2- NK,976,"Khaki (240, 230, 140)"	TP2,3453,"Orange Red (255, 69, 0)"	FGFBP2+ NK,34,"Gold (255, 215, 0)"	FGFBP2+ NK,370,"Gold (255, 215, 0)"
Fibroblast,7,"Silver (192, 192, 192)"	T-Reg,617,"Forest Green (34, 139, 34)"				FGFBP2- NK,65,"Khaki (240, 230, 140)"	FGFBP2- NK,911,"Khaki (240, 230, 140)"	Fibroblast,7,"Silver (192, 192, 192)"		FGFBP2- NK,65,"Khaki (240, 230, 140)"	FGFBP2- NK,911,"Khaki (240, 230, 140)"
FOLR2-Hi TAM,1245,"Aqua (0, 255, 255)"					Fibroblast,7,"Silver (192, 192, 192)"	FOLR2-Hi TAM,839,"Aqua (0, 255, 255)"	FOLR2-Hi TAM,1245,"Aqua (0, 255, 255)"		Fibroblast,7,"Silver (192, 192, 192)"	FOLR2-Hi TAM,839,"Aqua (0, 255, 255)"
GPNMB-Hi TAM,1052,"Lavender (230, 230, 250)"					FOLR2-Hi TAM,406,"Aqua (0, 255, 255)"	GPNMB-Hi TAM,786,"Lavender (230, 230, 250)"	GPNMB-Hi TAM,1052,"Lavender (230, 230, 250)"		FOLR2-Hi TAM,406,"Aqua (0, 255, 255)"	GPNMB-Hi TAM,786,"Lavender (230, 230, 250)"
LowLibSize Macrophage,"","Salmon (250, 128, 114)"					GPNMB-Hi TAM,266,"Lavender (230, 230, 250)"	LowLibSize Macrophage,377,"Salmon (250, 128, 114)"	LowLibSize Macrophage,472,"Salmon (250, 128, 114)"		GPNMB-Hi TAM,266,"Lavender (230, 230, 250)"	LowLibSize Macrophage,377,"Salmon (250, 128, 114)"
Mast cell,21,"Sky Blue (135, 206, 235)"					LowLibSize Macrophage,98,"Salmon (250, 128, 114)"	Mast cell,21,"Sky Blue (135, 206, 235)"	Mast cell,21,"Sky Blue (135, 206, 235)"		LowLibSize Macrophage,98,"Salmon (250, 128, 114)"	Mast cell,21,"Sky Blue (135, 206, 235)"
Memory T-Helper,267,"Sandy Brown (244, 164, 96)"					Memory T-Helper,168,"Sandy Brown (244, 164, 96)"	Memory T-Helper,99,"Sandy Brown (244, 164, 96)"	Memory T-Helper,267,"Sandy Brown (244, 164, 96)"		Memory T-Helper,168,"Sandy Brown (244, 164, 96)"	Memory T-Helper,99,"Sandy Brown (244, 164, 96)"
Misc/Undetermined,32,"Yellow Green (154, 205, 50)"					Misc/Undetermined,13,"Yellow Green (154, 205, 50)"	Misc/Undetermined,19,"Yellow Green (154, 205, 50)"	Misc/Undetermined,32,"Yellow Green (154, 205, 50)"		Misc/Undetermined,13,"Yellow Green (154, 205, 50)"	Misc/Undetermined,19,"Yellow Green (154, 205, 50)"
MitoHigh CD8+ T cell,567,"Hot Pink (255, 105, 180)"					MitoHigh CD8+ T cell,120,"Hot Pink (255, 105, 180)"	MitoHigh CD8+ T cell,447,"Hot Pink (255, 105, 180)"	MitoHigh CD8+ T cell,566,"Hot Pink (255, 105, 180)"		MitoHigh CD8+ T cell,120,"Hot Pink (255, 105, 180)"	MitoHigh CD8+ T cell,447,"Hot Pink (255, 105, 180)"
MitoHigh Myeloid,1261,"Dark Gray (169, 169, 169)"					MitoHigh Myeloid,139,"Dark Gray (169, 169, 169)"	MitoHigh Myeloid,1122,"Dark Gray (169, 169, 169)"	MitoHigh Myeloid,1260,"Dark Gray (169, 169, 169)"		MitoHigh Myeloid,139,"Dark Gray (169, 169, 169)"	MitoHigh Myeloid,1122,"Dark Gray (169, 169, 169)"
MitoHigh NK,330,"Dark Purple (75, 0, 130)"					MitoHigh NK,15,"Dark Purple (75, 0, 130)"	MitoHigh NK,315,"Dark Purple (75, 0, 130)"	MitoHigh NK,330,"Dark Purple (75, 0, 130)"		MitoHigh NK,15,"Dark Purple (75, 0, 130)"	MitoHigh NK,315,"Dark Purple (75, 0, 130)"
MitoHigh T-Helper,617,"Pale Green (152, 251, 152)"					MitoHigh T-Helper,139,"Pale Green (152, 251, 152)"	MitoHigh T-Helper,478,"Pale Green (152, 251, 152)"	MitoHigh T-Helper,614,"Pale Green (152, 251, 152)"		MitoHigh T-Helper,139,"Pale Green (152, 251, 152)"	MitoHigh T-Helper,478,"Pale Green (152, 251, 152)"
MX1-Hi CD8+ T cell,72,"Light Yellow (255, 255, 224)"					MX1-Hi CD8+ T cell,52,"Light Yellow (255, 255, 224)"	MX1-Hi CD8+ T cell,20,"Light Yellow (255, 255, 224)"	MX1-Hi CD8+ T cell,72,"Light Yellow (255, 255, 224)"		MX1-Hi CD8+ T cell,52,"Light Yellow (255, 255, 224)"	MX1-Hi CD8+ T cell,20,"Light Yellow (255, 255, 224)"
NKT,323,"Crimson (220, 20, 60)"					NKT,149,"Crimson (220, 20, 60)"	NKT,174,"Crimson (220, 20, 60)"	NKT,321,"Crimson (220, 20, 60)"		NKT,149,"Crimson (220, 20, 60)"	NKT,174,"Crimson (220, 20, 60)"
Plasma cell,30,"Navy (0, 0, 128)"					Plasma cell,13,"Navy (0, 0, 128)"	Plasma cell,25,"Navy (0, 0, 128)"	Plasma cell,37,"Navy (0, 0, 128)"		Plasma cell,13,"Navy (0, 0, 128)"	Plasma cell,25,"Navy (0, 0, 128)"
TP1,"","Dark Red (139, 0, 0)"					TP1,197,"Dark Red (139, 0, 0)"	TP1,2789,"Dark Red (139, 0, 0)"	T-Reg,617,"Forest Green (34, 139, 34)"		TP1,197,"Dark Red (139, 0, 0)"	TP1,2789,"Dark Red (139, 0, 0)"
TP2,3453,"Orange Red (255, 69, 0)"					TP2,434,"Orange Red (255, 69, 0)"	TP2,3019,"Orange Red (255, 69, 0)"	VSIR-Hi TAM,885,"Saddle Brown (139, 69, 19)"		TP2,434,"Orange Red (255, 69, 0)"	TP2,3019,"Orange Red (255, 69, 0)"
T-Reg,617,"Forest Green (34, 139, 34)"					T-Reg,280,"Forest Green (34, 139, 34)"	T-Reg,337,"Forest Green (34, 139, 34)"			T-Reg,280,"Forest Green (34, 139, 34)"	T-Reg,337,"Forest Green (34, 139, 34)"
VSIR-Hi TAM,885,"Saddle Brown (139, 69, 19)"					VSIR-Hi TAM,344,"Saddle Brown (139, 69, 19)"	VSIR-Hi TAM,541,"Saddle Brown (139, 69, 19)"			VSIR-Hi TAM,344,"Saddle Brown (139, 69, 19)"	VSIR-Hi TAM,541,"Saddle Brown (139, 69, 19)"

## Sheet: standard data
Subgroup	Subgroup tag	Cell number in subgroup	Cell Type	Cell number	Cell Percent	Color (Name & RGB)	CRHBP expression median	CRHBP expression max
Lineage	Lymphoid	9610	41BB-Hi CD8+ T cell	810	0.0842872	Red (255, 0, 0)		1.639
Lineage	Lymphoid	9610	41BB-Lo CD8+ T cell	3088	0.321332	Blue (0, 0, 255)		1.771
Lineage	Lymphoid	9610	B cell	166	0.0172737	Green (0, 128, 0)
Lineage	Lymphoid	9610	Cycling CD8+ T cell	407	0.0423517	Light Green (144, 238, 144)
Lineage	Lymphoid	9610	Effector T-Helper	928	0.0965661	Pink (255, 192, 203)
Lineage	Lymphoid	9610	FGFBP2+ NK	404	0.0420395	Gold (255, 215, 0)
Lineage	Lymphoid	9610	FGFBP2- NK	976	0.101561	Wheat (245, 222, 179)
Lineage	Lymphoid	9610	Memory T-Helper	267	0.0277836	Sandy Brown (244, 164, 96)
Lineage	Lymphoid	9610	MitoHigh CD8+ T cell	567	0.059001	Lavender (230, 230, 250)
Lineage	Lymphoid	9610	MitoHigh NK	330	0.0343392	Plum (221, 160, 221)
Lineage	Lymphoid	9610	MitoHigh T-Helper	617	0.064204	Pale Green (152, 251, 152)		2.792
Lineage	Lymphoid	9610	MX1-Hi CD8+ T cell	72	0.0074922	Light Yellow (255, 255, 224)
Lineage	Lymphoid	9610	NKT	323	0.0336108	Crimson (220, 20, 60)
Lineage	Lymphoid	9610	Plasma cell	38	0.00395421	Navy (0, 0, 128)
Lineage	Lymphoid	9610	T-Reg	617	0.064204	Forest Green (34, 139, 34)
Lineage	Myeloid	6561	41BB-Lo CD8+ T cell	17	0.00259107	Blue (0, 0, 255)
Lineage	Myeloid	6561	B cell	34	0.00518214	Green (0, 128, 0)
Lineage	Myeloid	6561	CD1C+ DC	243	0.037037	Purple (128, 0, 128)
Lineage	Myeloid	6561	CD16+ Monocyte	285	0.0434385	Orange (255, 165, 0)
Lineage	Myeloid	6561	CD16- Monocyte	636	0.0969364	Brown (165, 42, 42)		1.383
Lineage	Myeloid	6561	CLEC9A+ DC	89	0.013565	Pink (255, 192, 203)		0.552
Lineage	Myeloid	6561	CXCL10-Hi TAM	173	0.0263679	Dark Gray (169, 169, 169)		1.788
Lineage	Myeloid	6561	Cycling TAM	145	0.0221003	Coral (255, 127, 80)		0.521
Lineage	Myeloid	6561	FOLR2-Hi TAM	1245	0.189758	Teal (0, 128, 128)		2.1
Lineage	Myeloid	6561	GPNMB-Hi TAM	1052	0.160341	Lavender (230, 230, 250)		1.426
Lineage	Myeloid	6561	LowLibSize Macrophage	475	0.0723975	Salmon (250, 128, 114)		2.301
Lineage	Myeloid	6561	Mast cell	21	0.00320073	Sky Blue (135, 206, 235)
Lineage	Myeloid	6561	MitoHigh Myeloid	1261	0.192196	Light Gray (211, 211, 211)		2.903
Lineage	Myeloid	6561	VSIR-Hi TAM	885	0.134888	Saddle Brown (139, 69, 19)		0.731
Lineage	Putative Tumor	6564	Cycling Tumor	93	0.0141682	Light Steel Blue (173, 216, 230)
Lineage	Putative Tumor	6564	Misc/Undetermined	32	0.00487508	Light Green (144, 238, 144)
Lineage	Putative Tumor	6564	TP1	2986	0.454906	Dark Orchid (153, 50, 204)		2.878
Lineage	Putative Tumor	6564	TP2	3453	0.526051	Orange (255, 165, 0)
Lineage	Normal Tissue	144	Endothelial	137	0.951389	Yellow Green (154, 205, 50)
Lineage	Normal Tissue	144	Fibroblast	7	0.0486111	Silver (192, 192, 192)
ICB	ICB	6541	41BB-Hi CD8+ T cell	567	0.086684	Red (255, 0, 0)
ICB	ICB	6541	41BB-Lo CD8+ T cell	1755	0.268308	Blue (0, 0, 255)
ICB	ICB	6541	B cell	54	0.00825562	Green (0, 128, 0)
ICB	ICB	6541	CD1C+ DC	92	0.0140651	Purple (128, 0, 128)
ICB	ICB	6541	CD16+ Monocyte	10	0.00152882	Orange (255, 165, 0)
ICB	ICB	6541	CD16- Monocyte	248	0.0379147	Brown (165, 42, 42)		1.383
ICB	ICB	6541	CLEC9A+ DC	50	0.00764409	Pink (255, 192, 203)
ICB	ICB	6541	CXCL10-Hi TAM	86	0.0131478	Gray (128, 128, 128)		0.323
ICB	ICB	6541	Cycling CD8+ T cell	265	0.0405137	Teal (0, 128, 128)
ICB	ICB	6541	Cycling TAM	30	0.00458645	Coral (255, 127, 80)		0.31
ICB	ICB	6541	Cycling Tumor	13	0.00198746	Light Blue (173, 216, 230)
ICB	ICB	6541	Effector T-Helper	374	0.0571778	Magenta (255, 0, 255)
ICB	ICB	6541	Endothelial	58	0.00886715	Lime (50, 205, 50)
ICB	ICB	6541	FGFBP2+ NK	34	0.00519798	Gold (255, 215, 0)
ICB	ICB	6541	FGFBP2- NK	65	0.00993732	Khaki (240, 230, 140)
ICB	ICB	6541	Fibroblast	7	0.00107017	Silver (192, 192, 192)
ICB	ICB	6541	FOLR2-Hi TAM	406	0.06207	Aqua (0, 255, 255)		0.624
ICB	ICB	6541	GPNMB-Hi TAM	266	0.0406666	Lavender (230, 230, 250)		0.737
ICB	ICB	6541	LowLibSize Macrophage	98	0.0149824	Salmon (250, 128, 114)
ICB	ICB	6541	Memory T-Helper	168	0.0256841	Sandy Brown (244, 164, 96)
ICB	ICB	6541	Misc/Undetermined	13	0.00198746	Yellow Green (154, 205, 50)
ICB	ICB	6541	MitoHigh CD8+ T cell	120	0.0183458	Hot Pink (255, 105, 180)
ICB	ICB	6541	MitoHigh Myeloid	139	0.0212506	Dark Gray (169, 169, 169)
ICB	ICB	6541	MitoHigh NK	15	0.00229323	Dark Purple (75, 0, 130)
ICB	ICB	6541	MitoHigh T-Helper	139	0.0212506	Pale Green (152, 251, 152)
ICB	ICB	6541	MX1-Hi CD8+ T cell	52	0.00794985	Light Yellow (255, 255, 224)
ICB	ICB	6541	NKT	149	0.0227794	Crimson (220, 20, 60)
ICB	ICB	6541	Plasma cell	13	0.00198746	Navy (0, 0, 128)
ICB	ICB	6541	TP1	197	0.0301177	Dark Red (139, 0, 0)
ICB	ICB	6541	TP2	434	0.0663507	Orange Red (255, 69, 0)
ICB	ICB	6541	T-Reg	280	0.0428069	Forest Green (34, 139, 34)
ICB	ICB	6541	VSIR-Hi TAM	344	0.0525913	Saddle Brown (139, 69, 19)		0.629
ICB	No ICB	16338	41BB-Hi CD8+ T cell	243	0.0148733	Red (255, 0, 0)		1.639
ICB	No ICB	16338	41BB-Lo CD8+ T cell	1350	0.0826295	Blue (0, 0, 255)		1.771
ICB	No ICB	16338	B cell	146	0.00893622	Green (0, 128, 0)
ICB	No ICB	16338	CD1C+ DC	151	0.00924226	Purple (128, 0, 128)
ICB	No ICB	16338	CD16+ Monocyte	275	0.0168319	Orange (255, 165, 0)
ICB	No ICB	16338	CD16- Monocyte	388	0.0237483	Brown (165, 42, 42)
ICB	No ICB	16338	CLEC9A+ DC	39	0.00238707	Pink (255, 192, 203)		0.552
ICB	No ICB	16338	CXCL10-Hi TAM	87	0.00532501	Gray (128, 128, 128)		1.788
ICB	No ICB	16338	Cycling CD8+ T cell	142	0.00869139	Teal (0, 128, 128)
ICB	No ICB	16338	Cycling TAM	115	0.00703881	Coral (255, 127, 80)		0.521
ICB	No ICB	16338	Cycling Tumor	80	0.00489656	Light Blue (173, 216, 230)
ICB	No ICB	16338	Effector T-Helper	554	0.0339087	Magenta (255, 0, 255)
ICB	No ICB	16338	Endothelial	79	0.00483535	Lime (50, 205, 50)
ICB	No ICB	16338	FGFBP2+ NK	370	0.0226466	Gold (255, 215, 0)
ICB	No ICB	16338	FGFBP2- NK	911	0.0557596	Khaki (240, 230, 140)
ICB	No ICB	16338	FOLR2-Hi TAM	839	0.0513527	Aqua (0, 255, 255)		2.1
ICB	No ICB	16338	GPNMB-Hi TAM	786	0.0481087	Lavender (230, 230, 250)		1.426
ICB	No ICB	16338	LowLibSize Macrophage	377	0.023075	Salmon (250, 128, 114)		2.301
ICB	No ICB	16338	Mast cell	21	0.00128535	Sky Blue (135, 206, 235)
ICB	No ICB	16338	Memory T-Helper	99	0.00605949	Sandy Brown (244, 164, 96)
ICB	No ICB	16338	Misc/Undetermined	19	0.00116293	Yellow Green (154, 205, 50)
ICB	No ICB	16338	MitoHigh CD8+ T cell	447	0.0273595	Hot Pink (255, 105, 180)
ICB	No ICB	16338	MitoHigh Myeloid	1122	0.0686743	Dark Gray (169, 169, 169)		2.903
ICB	No ICB	16338	MitoHigh NK	315	0.0192802	Dark Purple (75, 0, 130)
ICB	No ICB	16338	MitoHigh T-Helper	478	0.0292569	Pale Green (152, 251, 152)		2.792
ICB	No ICB	16338	MX1-Hi CD8+ T cell	20	0.00122414	Light Yellow (255, 255, 224)
ICB	No ICB	16338	NKT	174	0.01065	Crimson (220, 20, 60)
ICB	No ICB	16338	Plasma cell	25	0.00153018	Navy (0, 0, 128)
ICB	No ICB	16338	TP1	2789	0.170706	Dark Red (139, 0, 0)		2.878
ICB	No ICB	16338	TP2	3019	0.184784	Orange Red (255, 69, 0)
ICB	No ICB	16338	T-Reg	337	0.0206268	Forest Green (34, 139, 34)
ICB	No ICB	16338	VSIR-Hi TAM	541	0.033113	Saddle Brown (139, 69, 19)		0.731
Infer CNV	Non Malignant	16318	41BB-Hi CD8+ T cell	809	0.0495772	Red (255, 0, 0)		1.639
Infer CNV	Non Malignant	16318	41BB-Lo CD8+ T cell	3099	0.189913	Blue (0, 0, 255)		1.771
Infer CNV	Non Malignant	16318	B cell	196	0.0120113	Green (0, 128, 0)
Infer CNV	Non Malignant	16318	CD1C+ DC	243	0.0148915	Purple (128, 0, 128)
Infer CNV	Non Malignant	16318	CD16+ Monocyte	285	0.0174654	Orange (255, 165, 0)
Infer CNV	Non Malignant	16318	CD16- Monocyte	636	0.0389754	Brown (165, 42, 42)		1.383
Infer CNV	Non Malignant	16318	CLEC9A+ DC	89	0.0054541	Pink (255, 192, 203)		0.552
Infer CNV	Non Malignant	16318	CXCL10-Hi TAM	173	0.0106018	Gray (128, 128, 128)		1.788
Infer CNV	Non Malignant	16318	Cycling CD8+ T cell	405	0.0248192	Teal (0, 128, 128)
Infer CNV	Non Malignant	16318	Cycling TAM	145	0.00888589	Coral (255, 127, 80)		0.521
Infer CNV	Non Malignant	16318	Effector T-Helper	928	0.0568697	Magenta (255, 0, 255)
Infer CNV	Non Malignant	16318	Endothelial	132	0.00808923	Lime (50, 205, 50)
Infer CNV	Non Malignant	16318	FGFBP2+ NK	404	0.0247579	Gold (255, 215, 0)
Infer CNV	Non Malignant	16318	FGFBP2- NK	976	0.0598113	Khaki (240, 230, 140)
Infer CNV	Non Malignant	16318	Fibroblast	7	0.000428974	Silver (192, 192, 192)
Infer CNV	Non Malignant	16318	FOLR2-Hi TAM	1245	0.0762961	Aqua (0, 255, 255)		2.1
Infer CNV	Non Malignant	16318	GPNMB-Hi TAM	1052	0.0644687	Lavender (230, 230, 250)		1.426
Infer CNV	Non Malignant	16318	LowLibSize Macrophage	472	0.0289251	Salmon (250, 128, 114)		2.301
Infer CNV	Non Malignant	16318	Mast cell	21	0.00128692	Sky Blue (135, 206, 235)
Infer CNV	Non Malignant	16318	Memory T-Helper	267	0.0163623	Sandy Brown (244, 164, 96)
Infer CNV	Non Malignant	16318	Misc/Undetermined	32	0.00196102	Yellow Green (154, 205, 50)
Infer CNV	Non Malignant	16318	MitoHigh CD8+ T cell	566	0.0346856	Hot Pink (255, 105, 180)
Infer CNV	Non Malignant	16318	MitoHigh Myeloid	1260	0.0772153	Dark Gray (169, 169, 169)		2.903
Infer CNV	Non Malignant	16318	MitoHigh NK	330	0.0202231	Dark Purple (75, 0, 130)
Infer CNV	Non Malignant	16318	MitoHigh T-Helper	614	0.0376272	Pale Green (152, 251, 152)		2.792
Infer CNV	Non Malignant	16318	MX1-Hi CD8+ T cell	72	0.00441231	Light Yellow (255, 255, 224)
Infer CNV	Non Malignant	16318	NKT	321	0.0196715	Crimson (220, 20, 60)
Infer CNV	Non Malignant	16318	Plasma cell	37	0.00226743	Navy (0, 0, 128)
Infer CNV	Non Malignant	16318	T-Reg	617	0.037811	Forest Green (34, 139, 34)
Infer CNV	Non Malignant	16318	VSIR-Hi TAM	885	0.0542346	Saddle Brown (139, 69, 19)		0.731
Infer CNV	Malignant	6561	41BB-Hi CD8+ T cell	1	0.000152416	Red (255, 0, 0)
Infer CNV	Malignant	6561	41BB-Lo CD8+ T cell	6	0.000914495	Blue (0, 0, 255)
Infer CNV	Malignant	6561	B cell	4	0.000609663	Green (0, 128, 0)
Infer CNV	Malignant	6561	Cycling CD8+ T cell	2	0.000304832	Teal (0, 128, 128)
Infer CNV	Malignant	6561	Cycling Tumor	93	0.0141747	Light Blue (173, 216, 230)
Infer CNV	Malignant	6561	Endothelial	5	0.000762079	Lime (50, 205, 50)
Infer CNV	Malignant	6561	LowLibSize Macrophage	3	0.000457247	Salmon (250, 128, 114)
Infer CNV	Malignant	6561	MitoHigh CD8+ T cell	1	0.000152416	Hot Pink (255, 105, 180)
Infer CNV	Malignant	6561	MitoHigh Myeloid	1	0.000152416	Dark Gray (169, 169, 169)
Infer CNV	Malignant	6561	MitoHigh T-Helper	3	0.000457247	Pale Green (152, 251, 152)
Infer CNV	Malignant	6561	NKT	2	0.000304832	Crimson (220, 20, 60)
Infer CNV	Malignant	6561	Plasma cell	1	0.000152416	Navy (0, 0, 128)
Infer CNV	Malignant	6561	TP1	2986	0.455114	Dark Red (139, 0, 0)		2.878
Infer CNV	Malignant	6561	TP2	3453	0.526292	Orange Red (255, 69, 0)
Sex	Male	6541	41BB-Hi CD8+ T cell	567	0.086684	Red (255, 0, 0)
Sex	Male	6541	41BB-Lo CD8+ T cell	1755	0.268308	Blue (0, 0, 255)
Sex	Male	6541	B cell	54	0.00825562	Green (0, 128, 0)
Sex	Male	6541	CD1C+ DC	92	0.0140651	Purple (128, 0, 128)
Sex	Male	6541	CD16+ Monocyte	10	0.00152882	Orange (255, 165, 0)
Sex	Male	6541	CD16- Monocyte	248	0.0379147	Brown (165, 42, 42)		1.383
Sex	Male	6541	CLEC9A+ DC	50	0.00764409	Pink (255, 192, 203)
Sex	Male	6541	CXCL10-Hi TAM	86	0.0131478	Gray (128, 128, 128)		0.323
Sex	Male	6541	Cycling CD8+ T cell	265	0.0405137	Teal (0, 128, 128)
Sex	Male	6541	Cycling TAM	30	0.00458645	Coral (255, 127, 80)		0.31
Sex	Male	6541	Cycling Tumor	13	0.00198746	Light Blue (173, 216, 230)
Sex	Male	6541	Effector T-Helper	374	0.0571778	Magenta (255, 0, 255)
Sex	Male	6541	Endothelial	58	0.00886715	Lime (50, 205, 50)
Sex	Male	6541	FGFBP2+ NK	34	0.00519798	Gold (255, 215, 0)
Sex	Male	6541	FGFBP2- NK	65	0.00993732	Khaki (240, 230, 140)
Sex	Male	6541	Fibroblast	7	0.00107017	Silver (192, 192, 192)
Sex	Male	6541	FOLR2-Hi TAM	406	0.06207	Aqua (0, 255, 255)		0.624
Sex	Male	6541	GPNMB-Hi TAM	266	0.0406666	Lavender (230, 230, 250)		0.737
Sex	Male	6541	LowLibSize Macrophage	98	0.0149824	Salmon (250, 128, 114)
Sex	Male	6541	Memory T-Helper	168	0.0256841	Sandy Brown (244, 164, 96)
Sex	Male	6541	Misc/Undetermined	13	0.00198746	Yellow Green (154, 205, 50)
Sex	Male	6541	MitoHigh CD8+ T cell	120	0.0183458	Hot Pink (255, 105, 180)
Sex	Male	6541	MitoHigh Myeloid	139	0.0212506	Dark Gray (169, 169, 169)
Sex	Male	6541	MitoHigh NK	15	0.00229323	Dark Purple (75, 0, 130)
Sex	Male	6541	MitoHigh T-Helper	139	0.0212506	Pale Green (152, 251, 152)
Sex	Male	6541	MX1-Hi CD8+ T cell	52	0.00794985	Light Yellow (255, 255, 224)
Sex	Male	6541	NKT	149	0.0227794	Crimson (220, 20, 60)
Sex	Male	6541	Plasma cell	13	0.00198746	Navy (0, 0, 128)
Sex	Male	6541	TP1	197	0.0301177	Dark Red (139, 0, 0)
Sex	Male	6541	TP2	434	0.0663507	Orange Red (255, 69, 0)
Sex	Male	6541	T-Reg	280	0.0428069	Forest Green (34, 139, 34)
Sex	Male	6541	VSIR-Hi TAM	344	0.0525913	Saddle Brown (139, 69, 19)		0.629
Sex	Female	16338	41BB-Hi CD8+ T cell	243	0.0148733	Red (255, 0, 0)		1.639
Sex	Female	16338	41BB-Lo CD8+ T cell	1350	0.0826295	Blue (0, 0, 255)		1.771
Sex	Female	16338	B cell	146	0.00893622	Green (0, 128, 0)
Sex	Female	16338	CD1C+ DC	151	0.00924226	Purple (128, 0, 128)
Sex	Female	16338	CD16+ Monocyte	275	0.0168319	Orange (255, 165, 0)
Sex	Female	16338	CD16- Monocyte	388	0.0237483	Brown (165, 42, 42)
Sex	Female	16338	CLEC9A+ DC	39	0.00238707	Pink (255, 192, 203)		0.552
Sex	Female	16338	CXCL10-Hi TAM	87	0.00532501	Gray (128, 128, 128)		1.788
Sex	Female	16338	Cycling CD8+ T cell	142	0.00869139	Teal (0, 128, 128)
Sex	Female	16338	Cycling TAM	115	0.00703881	Coral (255, 127, 80)		0.521
Sex	Female	16338	Cycling Tumor	80	0.00489656	Light Blue (173, 216, 230)
Sex	Female	16338	Effector T-Helper	554	0.0339087	Magenta (255, 0, 255)
Sex	Female	16338	Endothelial	79	0.00483535	Lime (50, 205, 50)
Sex	Female	16338	FGFBP2+ NK	370	0.0226466	Gold (255, 215, 0)
Sex	Female	16338	FGFBP2- NK	911	0.0557596	Khaki (240, 230, 140)
Sex	Female	16338	FOLR2-Hi TAM	839	0.0513527	Aqua (0, 255, 255)		2.1
Sex	Female	16338	GPNMB-Hi TAM	786	0.0481087	Lavender (230, 230, 250)		1.426
Sex	Female	16338	LowLibSize Macrophage	377	0.023075	Salmon (250, 128, 114)		2.301
Sex	Female	16338	Mast cell	21	0.00128535	Sky Blue (135, 206, 235)
Sex	Female	16338	Memory T-Helper	99	0.00605949	Sandy Brown (244, 164, 96)
Sex	Female	16338	Misc/Undetermined	19	0.00116293	Yellow Green (154, 205, 50)
Sex	Female	16338	MitoHigh CD8+ T cell	447	0.0273595	Hot Pink (255, 105, 180)
Sex	Female	16338	MitoHigh Myeloid	1122	0.0686743	Dark Gray (169, 169, 169)		2.903
Sex	Female	16338	MitoHigh NK	315	0.0192802	Dark Purple (75, 0, 130)
Sex	Female	16338	MitoHigh T-Helper	478	0.0292569	Pale Green (152, 251, 152)		2.792
Sex	Female	16338	MX1-Hi CD8+ T cell	20	0.00122414	Light Yellow (255, 255, 224)
Sex	Female	16338	NKT	174	0.01065	Crimson (220, 20, 60)
Sex	Female	16338	Plasma cell	25	0.00153018	Navy (0, 0, 128)
Sex	Female	16338	TP1	2789	0.170706	Dark Red (139, 0, 0)		2.878
Sex	Female	16338	TP2	3019	0.184784	Orange Red (255, 69, 0)
Sex	Female	16338	T-Reg	337	0.0206268	Forest Green (34, 139, 34)
Sex	Female	16338	VSIR-Hi TAM	541	0.033113	Saddle Brown (139, 69, 19)		0.731
Whole KIRC	Whole KIRC	22879	41BBB-Hi CD8+ T cell	810	0.0354036	Red (255, 0, 0)		1.639
Whole KIRC	Whole KIRC	22879	41BBB-Lo CD8+ T cell	3105	0.135714	Blue (0, 0, 255)		1.771
Whole KIRC	Whole KIRC	22879	B cell	200	0.00874164	Green (0, 128, 0)
Whole KIRC	Whole KIRC	22879	CD1C+ DC	243	0.0106211	Purple (128, 0, 128)
Whole KIRC	Whole KIRC	22879	CD16- Monocyte	636	0.0277984	Orange (255, 165, 0)		1.383
Whole KIRC	Whole KIRC	22879	CLEC9A+ DC	89	0.00389003	Pink (255, 192, 203)		0.552
Whole KIRC	Whole KIRC	22879	CXCL10-Hi TAM	173	0.00756152	Gray (128, 128, 128)		1.788
Whole KIRC	Whole KIRC	22879	Cycling CD8+ T cell	407	0.0177892	Teal (0, 128, 128)
Whole KIRC	Whole KIRC	22879	Cycling TAM	145	0.00633769	Coral (255, 127, 80)		0.521
Whole KIRC	Whole KIRC	22879	Cycling Tumor	93	0.00406486	Light Blue (173, 216, 230)
Whole KIRC	Whole KIRC	22879	Effector T-Helper	928	0.0405612	Magenta (255, 0, 255)
Whole KIRC	Whole KIRC	22879	Endothelial	137	0.00598802	Lime (50, 205, 50)
Whole KIRC	Whole KIRC	22879	FGFBP2+ NK	404	0.0176581	Gold (255, 215, 0)
Whole KIRC	Whole KIRC	22879	FGFBP2- NK	976	0.0426592	Wheat (245, 222, 179)
Whole KIRC	Whole KIRC	22879	Fibroblast	7	0.000305957	Silver (192, 192, 192)
Whole KIRC	Whole KIRC	22879	FOLR2-Hi TAM	1245	0.0544167	Aqua (0, 255, 255)		2.1
Whole KIRC	Whole KIRC	22879	GPNMB-Hi TAM	1052	0.045981	Lavender (230, 230, 250)		1.426
Whole KIRC	Whole KIRC	22879	LowLibSize Macrophage		0	Salmon (250, 128, 114)		2.301
Whole KIRC	Whole KIRC	22879	Mast cell	21	0.000917872	Sky Blue (135, 206, 235)
Whole KIRC	Whole KIRC	22879	Memory T-Helper	267	0.0116701	Sandy Brown (244, 164, 96)
Whole KIRC	Whole KIRC	22879	Misc/Undetermined	32	0.00139866	Yellow Green (154, 205, 50)
Whole KIRC	Whole KIRC	22879	MitoHigh CD8+ T cell	567	0.0247826	Hot Pink (255, 105, 180)
Whole KIRC	Whole KIRC	22879	MitoHigh Myeloid	1261	0.055116	Dark Gray (169, 169, 169)		2.903
Whole KIRC	Whole KIRC	22879	MitoHigh NK	330	0.0144237	Dark Purple (75, 0, 130)
Whole KIRC	Whole KIRC	22879	MitoHigh T-Helper	617	0.026968	Pale Green (152, 251, 152)		2.792
Whole KIRC	Whole KIRC	22879	MX1-Hi CD8+ T cell	72	0.00314699	Light Yellow (255, 255, 224)
Whole KIRC	Whole KIRC	22879	NKT	323	0.0141177	Crimson (220, 20, 60)
Whole KIRC	Whole KIRC	22879	Plasma cell	30	0.00131125	Navy (0, 0, 128)
Whole KIRC	Whole KIRC	22879	TP1		0	Dark Red (139, 0, 0)		2.878
Whole KIRC	Whole KIRC	22879	TP2	3453	0.150924	Orange Red (255, 69, 0)
Whole KIRC	Whole KIRC	22879	T-Reg	617	0.026968	Forest Green (34, 139, 34)
Whole KIRC	Whole KIRC	22879	VSIR-Hi TAM	885	0.0386818	Saddle Brown (139, 69, 19)		0.731
