# Supplementary material for: Multi-omics analysis of kidney renal cell carcinoma in silico with preliminary in vivo validation
Source: Front Immunol. 2026 Jun 8;17:1732965. doi: 10.3389/fimmu.2026.1732965 (PMC13284111; doi:10.3389/fimmu.2026.1732965)
Supplement: Supplementary Table 5 — Drug sensitivity analysis. [file Table5.xlsx]

## Sheet: Drug sensitivity analysis
CTRP	GDSC	Common elements in CTRP GDSC :
16-beta-bromoandrosterone	17-AAG	CAL-101
1S,3R-RSL-3	AICAR	OSI-027
3-Cl-AHPC	AP-24534	OSI-930
AA-COCF3	AR-42	PHA-793887
ABT-199	AT-7519	PI-103
ABT-737	BHG712	PIK-93
AT13387	BIX02189	SNX-2112
AT7867	BMS345541	UNC0638
AZD4547	BX-912
AZD6482	Belinostat
AZD7762	CAL-101
AZD8055	CAY10603
B02	CP466722
BI-2536	CUDC-101
BIRB-796	DMOG
BIX-01294	Foretinib
BMS-345541	GSK2126458
BRD-A86708339	GSK269962A
BRD-A94377914	GSK429286A
BRD-K11533227	GSK690693
BRD-K17060750	I-BET-762
BRD-K24690302	IPA-3
BRD-K26531177	JNK Inhibitor VIII
BRD-K28456706	JW-7-24-1
BRD-K34222889	KIN001-135
BRD-K35604418	KIN001-260
BRD-K45681478	KIN001-270
BRD-K51490254	MP470
BRD-K55116708	Masitinib
BRD-K61166597	Methotrexate
BRD-K66453893	NG-25
BRD-K66532283	NPK76-II-72-1
BRD-K70511574	Navitoclax
BRD-K80183349	OSI-027
BRD-K85133207	OSI-930
BRD-K92856060	PD-0325901
BRD1812	PHA-793887
BRD9647	PI-103
Bax channel blocker	PIK-93
CAL-101	Phenformin
CAY10594	QL-X-138
CCT036477	QL-XI-92
CD-437	QL-XII-47
CHM-1	QL-XII-61
CIL55A	RDEA119
CIL56	SNX-2112
CIL70	TG101348
COL-3	THZ-2-102-1
CR-1-31B	THZ-2-49
Compound 23 citrate	TL-1-85
Compound 7d-cis	TL-2-105
DBeQ	TPCA-1
ELCPK	Temsirolimus
FQI-2	Tivozanib
GSK-3 inhibitor IX	Tubastatin A
GSK461364	UNC0638
GSK525762A	Vorinostat
GW-405833	WZ3105
GW-843682X	XL-184
HBX-41108	XMD13-2
HLI 373	Y-39983
I-BET151	YM201636
ISOX	ZSTK474
JQ-1
KHS101
KPT185
KU 0060648
KU-0063794
KU-60019
KW-2449
KX2-391
Ko-143
LRRK2-IN-1
LY-2183240
MG-132
MGCD-265
MK-1775
MK-2206
ML031
ML162
ML203
ML210
ML311
ML320
MLN2238
MLN2480
MST-312
Merck60
N9-isopropylolomoucine
NSC23766
NSC48300
NSC632839
NSC95397
NVP-231
NVP-ADW742
NVP-BSK805
OSI-027
OSI-930
PAC-1
PD 153035
PDMP
PF-184
PF-3758309
PF-573228
PHA-793887
PI-103
PIK-93
PL-DI
PRIMA-1
PX-12
PYR-41
R428
RITA
Repligen 136
SB-225002
SB-743921
SCH-529074
SCH-79797
SID 26681509
SMER-3
SN-38
SNS-032
SNX-2112
SR-II-138A
SRT-1720
SU11274
StemRegenin 1
TG-100-115
TG-101348
TGX-221
TW-37
UNC0638
WP1130
YK 4-279
YM-155
alvocidib
apicidin
austocystin D
axitinib
azacitidine
barasertib
bardoxolone methyl
belinostat
bendamustine
bexarotene
bortezomib
brivanib
ceranib-2
cerulenin
chlorambucil
ciclopirox
clofarabine
crizotinib
cucurbitacin I
curcumin
cytarabine hydrochloride
dabrafenib
dacarbazine
decitabine
dexamethasone
dinaciclib
doxorubicin
elocalcitol
entinostat
epigallocatechin-3-monogallate
erastin
erlotinib
etoposide
fingolimod
gemcitabine
gossypol
imatinib
indisulam
isoevodiamine
isoliquiritigenin
leptomycin B
manumycin A
marinopyrrole A
masitinib
methylstat
mitomycin
momelotinib
nakiterpiosin
narciclasine
navitoclax
necrostatin-1
necrosulfonamide
neuronal differentiation inducer III
niclosamide
nutlin-3
obatoclax
oligomycin A
omacetaxine mepesuccinate
ouabain
paclitaxel
panobinostat
parbendazole
pazopanib
pevonedistat
phloretin
pifithrin-mu
piperlongumine
prochlorperazine
purmorphamine
rigosertib
saracatinib
serdemetan
sirolimus
skepinone-L
sotrastaurin
sunitinib
tacedinaline
tacrolimus
tandutinib
temsirolimus
teniposide
tigecycline
tipifarnib-P1
tipifarnib-P2
tivantinib
topotecan
tosedostat
tozasertib
triazolothiadiazine
triptolide
tubastatin A
valdecoxib
vandetanib
vincristine
vorinostat
zebularine
