# Supplementary material for: Multi-omics analysis of kidney renal cell carcinoma in silico with preliminary in vivo validation
Source: Front Immunol. 2026 Jun 8;17:1732965. doi: 10.3389/fimmu.2026.1732965 (PMC13284111; doi:10.3389/fimmu.2026.1732965)
Supplement: Supplementary Table 7 — Raw results of genetic single-SNP results. [file Table7.xlsx]

## Sheet: Original_Data
exposure	outcome	id.exposure	id.outcome	SNP	b	se	pval	phenotype	category	num_cases	num_controls	lo_ci	up_ci	or	or_lci95	or_uci95	pval_BH_id.outcome	pval_Bonferroni_id.outcome	pval_BH_exposure	pval_Bonferroni_exposure	pval_BH_SNP	pval_Bonferroni_SNP
AKT1_Adipose Subcutaneous	outcome	AKT1_Adipose Subcutaneous	finngen_R10_C3_KIDNEY_CLEAR_CELL_CARCINOMA_EXALLC	rs67583154	0.327731	0.22855	0.151583	Clear cell adenocarcinoma of kidney (controls excluding all cancers)	II Neoplasms, from cancer register (ICD-O-3)	944	314193	-0.120226	0.775688	1.38782	0.88672	2.17209	0.688714	1	0.269076	0.303167	0.269076	0.303167
AKT1_Esophagus Muscularis	outcome	AKT1_Esophagus Muscularis	finngen_R10_C3_KIDNEY_CLEAR_CELL_CARCINOMA_EXALLC	rs4983432	-0.255638	0.222877	0.251385	Clear cell adenocarcinoma of kidney (controls excluding all cancers)	II Neoplasms, from cancer register (ICD-O-3)	944	314193	-0.692476	0.1812	0.774423	0.500336	1.19866	0.810485	1	0.437999	0.50277	0.437999	0.50277
AKT1_Pancreas	outcome	AKT1_Pancreas	finngen_R10_C3_KIDNEY_CLEAR_CELL_CARCINOMA_EXALLC	rs2498797	0.284231	0.10591	0.00728102	Clear cell adenocarcinoma of kidney (controls excluding all cancers)	II Neoplasms, from cancer register (ICD-O-3)	944	314193	0.0766478	0.491813	1.32874	1.07966	1.63528	0.225712	1	0.014562	0.014562	0.014562	0.014562
AKT1_Whole Blood	outcome	AKT1_Whole Blood	finngen_R10_C3_KIDNEY_CLEAR_CELL_CARCINOMA_EXALLC	rs10138227	1.0533	0.333328	0.00157793	Clear cell adenocarcinoma of kidney (controls excluding all cancers)	II Neoplasms, from cancer register (ICD-O-3)	944	314193	0.399979	1.70663	2.8671	1.49179	5.51034	0.114137	0.34241	0.00315586	0.00315586	0.00315586	0.00315586
AKT1S1_Muscle Skeletal	outcome	AKT1S1_Muscle Skeletal	finngen_R10_C3_KIDNEY_CLEAR_CELL_CARCINOMA_EXALLC	rs3810267	-0.175091	0.174131	0.31465	Clear cell adenocarcinoma of kidney (controls excluding all cancers)	II Neoplasms, from cancer register (ICD-O-3)	944	314193	-0.516389	0.166206	0.83938	0.596671	1.18082	0.889689	1	0.629301	0.629301	0.629301	0.629301
AKT1S1_Spleen	outcome	AKT1S1_Spleen	finngen_R10_C3_KIDNEY_CLEAR_CELL_CARCINOMA_EXALLC	rs381569	-0.125785	0.115893	0.277766	Clear cell adenocarcinoma of kidney (controls excluding all cancers)	II Neoplasms, from cancer register (ICD-O-3)	944	314193	-0.352935	0.101365	0.881805	0.702623	1.10668	0.825687	1	0.39074	0.555531	0.39074	0.555531
AKT1S1_Testis	outcome	AKT1S1_Testis	finngen_R10_C3_KIDNEY_CLEAR_CELL_CARCINOMA_EXALLC	rs112791428	0.0717026	0.168236	0.66996	Clear cell adenocarcinoma of kidney (controls excluding all cancers)	II Neoplasms, from cancer register (ICD-O-3)	944	314193	-0.25804	0.401445	1.07434	0.772564	1.49398	0.960308	1	0.66996	1	0.66996	1
ATG14_Adipose Subcutaneous	outcome	ATG14_Adipose Subcutaneous	finngen_R10_C3_KIDNEY_CLEAR_CELL_CARCINOMA_EXALLC	rs61975408	-0.244235	0.243421	0.315696	Clear cell adenocarcinoma of kidney (controls excluding all cancers)	II Neoplasms, from cancer register (ICD-O-3)	944	314193	-0.72134	0.232871	0.783304	0.4861	1.26222	0.889689	1	0.315696	0.631392	0.315696	0.631392
ATG14_Adipose Visceral Omentum	outcome	ATG14_Adipose Visceral Omentum	finngen_R10_C3_KIDNEY_CLEAR_CELL_CARCINOMA_EXALLC	rs8008119	-0.0749474	0.212876	0.724785	Clear cell adenocarcinoma of kidney (controls excluding all cancers)	II Neoplasms, from cancer register (ICD-O-3)	944	314193	-0.492185	0.34229	0.927792	0.611289	1.40817	0.960308	1	0.724785	1	0.724785	1
ATG14_Artery Coronary	outcome	ATG14_Artery Coronary	finngen_R10_C3_KIDNEY_CLEAR_CELL_CARCINOMA_EXALLC	rs11621265	0.016599	0.165529	0.920123	Clear cell adenocarcinoma of kidney (controls excluding all cancers)	II Neoplasms, from cancer register (ICD-O-3)	944	314193	-0.307838	0.341036	1.01674	0.735034	1.4064	0.992896	1	0.920123	1	0.920123	1
ATG14_Esophagus Mucosa	outcome	ATG14_Esophagus Mucosa	finngen_R10_C3_KIDNEY_CLEAR_CELL_CARCINOMA_EXALLC	rs10141483	-0.047416	0.111122	0.669596	Clear cell adenocarcinoma of kidney (controls excluding all cancers)	II Neoplasms, from cancer register (ICD-O-3)	944	314193	-0.265215	0.170383	0.953691	0.767041	1.18576	0.960308	1	0.669596	1	0.669596	1
ATG14_Muscle Skeletal	outcome	ATG14_Muscle Skeletal	finngen_R10_C3_KIDNEY_CLEAR_CELL_CARCINOMA_EXALLC	rs4519260	-0.129025	0.184681	0.484776	Clear cell adenocarcinoma of kidney (controls excluding all cancers)	II Neoplasms, from cancer register (ICD-O-3)	944	314193	-0.490999	0.232948	0.878952	0.612014	1.26232	0.935412	1	0.484776	0.969553	0.484776	0.969553
ATG14_Skin Sun Exposed Lower leg	outcome	ATG14_Skin Sun Exposed Lower leg	finngen_R10_C3_KIDNEY_CLEAR_CELL_CARCINOMA_EXALLC	rs2878174	-0.349145	0.177795	0.0495585	Clear cell adenocarcinoma of kidney (controls excluding all cancers)	II Neoplasms, from cancer register (ICD-O-3)	944	314193	-0.697622	-0.000667703	0.705291	0.497767	0.999333	0.398303	1	0.0991169	0.0991169	0.0991169	0.0991169
BECN1_Adipose Subcutaneous	outcome	BECN1_Adipose Subcutaneous	finngen_R10_C3_KIDNEY_CLEAR_CELL_CARCINOMA_EXALLC	rs1011157	-0.262655	0.238593	0.270963	Clear cell adenocarcinoma of kidney (controls excluding all cancers)	II Neoplasms, from cancer register (ICD-O-3)	944	314193	-0.730298	0.204988	0.769007	0.481766	1.22751	0.816652	1	0.541926	0.541926	0.541926	0.541926
BECN1_Cells EBV-transformed lymphocytes	outcome	BECN1_Cells EBV-transformed lymphocytes	finngen_R10_C3_KIDNEY_CLEAR_CELL_CARCINOMA_EXALLC	rs12948911	0.039134	0.168623	0.816476	Clear cell adenocarcinoma of kidney (controls excluding all cancers)	II Neoplasms, from cancer register (ICD-O-3)	944	314193	-0.291368	0.369636	1.03991	0.747241	1.44721	0.972896	1	0.816476	1	0.816476	1
BECN1_Esophagus Mucosa	outcome	BECN1_Esophagus Mucosa	finngen_R10_C3_KIDNEY_CLEAR_CELL_CARCINOMA_EXALLC	rs4793090	0.105185	0.287608	0.714571	Clear cell adenocarcinoma of kidney (controls excluding all cancers)	II Neoplasms, from cancer register (ICD-O-3)	944	314193	-0.458527	0.668898	1.11092	0.632214	1.95208	0.960308	1	0.961164	1	0.961164	1
CRHBP_Adipose Subcutaneous	outcome	CRHBP_Adipose Subcutaneous	finngen_R10_C3_KIDNEY_CLEAR_CELL_CARCINOMA_EXALLC	rs2359426	0.0377942	0.179248	0.833005	Clear cell adenocarcinoma of kidney (controls excluding all cancers)	II Neoplasms, from cancer register (ICD-O-3)	944	314193	-0.313531	0.38912	1.03852	0.730862	1.47568	0.972896	1	0.833005	1	0.833005	1
CRHBP_Adrenal Gland	outcome	CRHBP_Adrenal Gland	finngen_R10_C3_KIDNEY_CLEAR_CELL_CARCINOMA_EXALLC	rs1700657	-0.011662	0.0855641	0.891588	Clear cell adenocarcinoma of kidney (controls excluding all cancers)	II Neoplasms, from cancer register (ICD-O-3)	944	314193	-0.179368	0.156044	0.988406	0.835799	1.16888	0.979439	1	0.891588	1	0.891588	1
CRHBP_Heart Atrial Appendage	outcome	CRHBP_Heart Atrial Appendage	finngen_R10_C3_KIDNEY_CLEAR_CELL_CARCINOMA_EXALLC	rs2359427	0.0250628	0.119524	0.833911	Clear cell adenocarcinoma of kidney (controls excluding all cancers)	II Neoplasms, from cancer register (ICD-O-3)	944	314193	-0.209204	0.25933	1.02538	0.811229	1.29606	0.972896	1	0.833911	1	0.833911	1
CRHBP_Lung	outcome	CRHBP_Lung	finngen_R10_C3_KIDNEY_CLEAR_CELL_CARCINOMA_EXALLC	rs10462547	0.0807973	0.151468	0.593738	Clear cell adenocarcinoma of kidney (controls excluding all cancers)	II Neoplasms, from cancer register (ICD-O-3)	944	314193	-0.216081	0.377675	1.08415	0.80567	1.45889	0.954379	1	0.711108	1	0.711108	1
CRHBP_Ovary	outcome	CRHBP_Ovary	finngen_R10_C3_KIDNEY_CLEAR_CELL_CARCINOMA_EXALLC	rs1910061	0.102094	0.0818056	0.212028	Clear cell adenocarcinoma of kidney (controls excluding all cancers)	II Neoplasms, from cancer register (ICD-O-3)	944	314193	-0.0582449	0.262433	1.10749	0.943419	1.30009	0.786442	1	0.424056	0.424056	0.424056	0.424056
CRHBP_Skin Sun Exposed Lower leg	outcome	CRHBP_Skin Sun Exposed Lower leg	finngen_R10_C3_KIDNEY_CLEAR_CELL_CARCINOMA_EXALLC	rs10447163	-0.0116187	0.10053	0.907989	Clear cell adenocarcinoma of kidney (controls excluding all cancers)	II Neoplasms, from cancer register (ICD-O-3)	944	314193	-0.208657	0.185419	0.988449	0.811674	1.20372	0.990119	1	0.907989	1	0.907989	1
CRHBP_Testis	outcome	CRHBP_Testis	finngen_R10_C3_KIDNEY_CLEAR_CELL_CARCINOMA_EXALLC	rs187212127	0.07288	0.0821986	0.375277	Clear cell adenocarcinoma of kidney (controls excluding all cancers)	II Neoplasms, from cancer register (ICD-O-3)	944	314193	-0.0882293	0.233989	1.0756	0.915551	1.26363	0.935412	1	0.66868	0.750553	0.66868	0.750553
CRHBP_Thyroid	outcome	CRHBP_Thyroid	finngen_R10_C3_KIDNEY_CLEAR_CELL_CARCINOMA_EXALLC	rs1715757	0.0136023	0.0572969	0.812346	Clear cell adenocarcinoma of kidney (controls excluding all cancers)	II Neoplasms, from cancer register (ICD-O-3)	944	314193	-0.0986996	0.125904	1.0137	0.906015	1.13417	0.972896	1	0.812346	1	0.812346	1
CRHBP_Whole Blood	outcome	CRHBP_Whole Blood	finngen_R10_C3_KIDNEY_CLEAR_CELL_CARCINOMA_EXALLC	rs2972855	0.0566947	0.142425	0.69058	Clear cell adenocarcinoma of kidney (controls excluding all cancers)	II Neoplasms, from cancer register (ICD-O-3)	944	314193	-0.222458	0.335847	1.05833	0.800549	1.39912	0.960308	1	0.69058	1	0.69058	1
CRHR1-IT1_Adipose Visceral Omentum	outcome	CRHR1-IT1_Adipose Visceral Omentum	finngen_R10_C3_KIDNEY_CLEAR_CELL_CARCINOMA_EXALLC	rs17769552	-0.0127533	0.0770124	0.868471	Clear cell adenocarcinoma of kidney (controls excluding all cancers)	II Neoplasms, from cancer register (ICD-O-3)	944	314193	-0.163698	0.138191	0.987328	0.848999	1.14819	0.979439	1	0.901441	1	0.901441	1
CRHR1-IT1_Artery Aorta	outcome	CRHR1-IT1_Artery Aorta	finngen_R10_C3_KIDNEY_CLEAR_CELL_CARCINOMA_EXALLC	rs440778	-0.00897628	0.0588129	0.878695	Clear cell adenocarcinoma of kidney (controls excluding all cancers)	II Neoplasms, from cancer register (ICD-O-3)	944	314193	-0.12425	0.106297	0.991064	0.883159	1.11215	0.979439	1	0.974114	1	0.974114	1
CRHR1-IT1_Artery Coronary	outcome	CRHR1-IT1_Artery Coronary	finngen_R10_C3_KIDNEY_CLEAR_CELL_CARCINOMA_EXALLC	rs62057147	-0.0230269	0.0700848	0.742491	Clear cell adenocarcinoma of kidney (controls excluding all cancers)	II Neoplasms, from cancer register (ICD-O-3)	944	314193	-0.160393	0.114339	0.977236	0.851809	1.12113	0.960308	1	0.95651	1	0.95651	1
CRHR1-IT1_Brain Cerebellum	outcome	CRHR1-IT1_Brain Cerebellum	finngen_R10_C3_KIDNEY_CLEAR_CELL_CARCINOMA_EXALLC	rs9910284	-0.0296665	0.122604	0.808803	Clear cell adenocarcinoma of kidney (controls excluding all cancers)	II Neoplasms, from cancer register (ICD-O-3)	944	314193	-0.26997	0.210637	0.970769	0.763402	1.23446	0.972896	1	0.978215	1	0.978215	1
CRHR1-IT1_Brain Hippocampus	outcome	CRHR1-IT1_Brain Hippocampus	finngen_R10_C3_KIDNEY_CLEAR_CELL_CARCINOMA_EXALLC	rs62063276	-0.0395529	0.12041	0.742545	Clear cell adenocarcinoma of kidney (controls excluding all cancers)	II Neoplasms, from cancer register (ICD-O-3)	944	314193	-0.275557	0.196451	0.961219	0.759149	1.21708	0.960308	1	0.95304	1	0.95304	1
CRHR1-IT1_Brain Hypothalamus	outcome	CRHR1-IT1_Brain Hypothalamus	finngen_R10_C3_KIDNEY_CLEAR_CELL_CARCINOMA_EXALLC	rs62062273	-0.0295518	0.0976831	0.76225	Clear cell adenocarcinoma of kidney (controls excluding all cancers)	II Neoplasms, from cancer register (ICD-O-3)	944	314193	-0.221011	0.161907	0.970881	0.801708	1.17575	0.966052	1	0.977991	1	0.977991	1
CRHR1-IT1_Cells EBV-transformed lymphocytes	outcome	CRHR1-IT1_Cells EBV-transformed lymphocytes	finngen_R10_C3_KIDNEY_CLEAR_CELL_CARCINOMA_EXALLC	rs62055515	-0.0369864	0.111532	0.740176	Clear cell adenocarcinoma of kidney (controls excluding all cancers)	II Neoplasms, from cancer register (ICD-O-3)	944	314193	-0.25559	0.181617	0.963689	0.77446	1.19915	0.960308	1	0.937597	1	0.937597	1
CRHR1-IT1_Cells Transformed fibroblasts	outcome	CRHR1-IT1_Cells Transformed fibroblasts	finngen_R10_C3_KIDNEY_CLEAR_CELL_CARCINOMA_EXALLC	rs56189701	-0.0241039	0.0670868	0.719375	Clear cell adenocarcinoma of kidney (controls excluding all cancers)	II Neoplasms, from cancer register (ICD-O-3)	944	314193	-0.155594	0.107386	0.976184	0.855907	1.11336	0.960308	1	0.927109	1	0.927109	1
CRHR1-IT1_Colon Sigmoid	outcome	CRHR1-IT1_Colon Sigmoid	finngen_R10_C3_KIDNEY_CLEAR_CELL_CARCINOMA_EXALLC	rs17650818	-0.0246672	0.0750908	0.742536	Clear cell adenocarcinoma of kidney (controls excluding all cancers)	II Neoplasms, from cancer register (ICD-O-3)	944	314193	-0.171845	0.122511	0.975635	0.84211	1.13033	0.960308	1	0.952843	1	0.952843	1
CRHR1-IT1_Esophagus Mucosa	outcome	CRHR1-IT1_Esophagus Mucosa	finngen_R10_C3_KIDNEY_CLEAR_CELL_CARCINOMA_EXALLC	rs2668709	-0.0340599	0.158959	0.830338	Clear cell adenocarcinoma of kidney (controls excluding all cancers)	II Neoplasms, from cancer register (ICD-O-3)	944	314193	-0.345619	0.277499	0.966514	0.707782	1.31983	0.972896	1	0.88039	1	0.88039	1
CRHR1-IT1_Esophagus Muscularis	outcome	CRHR1-IT1_Esophagus Muscularis	finngen_R10_C3_KIDNEY_CLEAR_CELL_CARCINOMA_EXALLC	rs62057122	-0.0237996	0.0726189	0.743113	Clear cell adenocarcinoma of kidney (controls excluding all cancers)	II Neoplasms, from cancer register (ICD-O-3)	944	314193	-0.166133	0.118533	0.976481	0.846934	1.12584	0.960308	1	0.957264	1	0.957264	1
CRHR1-IT1_Heart Atrial Appendage	outcome	CRHR1-IT1_Heart Atrial Appendage	finngen_R10_C3_KIDNEY_CLEAR_CELL_CARCINOMA_EXALLC	rs385199	-0.0152466	0.0794137	0.847751	Clear cell adenocarcinoma of kidney (controls excluding all cancers)	II Neoplasms, from cancer register (ICD-O-3)	944	314193	-0.170897	0.140404	0.984869	0.842908	1.15074	0.973757	1	0.985595	1	0.985595	1
CRHR1-IT1_Liver	outcome	CRHR1-IT1_Liver	finngen_R10_C3_KIDNEY_CLEAR_CELL_CARCINOMA_EXALLC	rs12944712	0.123987	0.108945	0.255091	Clear cell adenocarcinoma of kidney (controls excluding all cancers)	II Neoplasms, from cancer register (ICD-O-3)	944	314193	-0.089545	0.337519	1.132	0.914347	1.40147	0.810485	1	0.255091	0.510183	0.255091	0.510183
CRHR1-IT1_Lung	outcome	CRHR1-IT1_Lung	finngen_R10_C3_KIDNEY_CLEAR_CELL_CARCINOMA_EXALLC	rs62056925	-0.0236113	0.073513	0.74807	Clear cell adenocarcinoma of kidney (controls excluding all cancers)	II Neoplasms, from cancer register (ICD-O-3)	944	314193	-0.167697	0.120474	0.976665	0.84561	1.12803	0.960308	1	0.965072	1	0.965072	1
CRHR1-IT1_Nerve Tibial	outcome	CRHR1-IT1_Nerve Tibial	finngen_R10_C3_KIDNEY_CLEAR_CELL_CARCINOMA_EXALLC	rs62055490	-0.0233569	0.0701499	0.739166	Clear cell adenocarcinoma of kidney (controls excluding all cancers)	II Neoplasms, from cancer register (ICD-O-3)	944	314193	-0.160851	0.114137	0.976914	0.851419	1.12091	0.960308	1	0.937822	1	0.937822	1
CRHR1-IT1_Pancreas	outcome	CRHR1-IT1_Pancreas	finngen_R10_C3_KIDNEY_CLEAR_CELL_CARCINOMA_EXALLC	rs62062803	-0.0241204	0.0741966	0.745115	Clear cell adenocarcinoma of kidney (controls excluding all cancers)	II Neoplasms, from cancer register (ICD-O-3)	944	314193	-0.169546	0.121305	0.976168	0.844048	1.12897	0.960308	1	0.958116	1	0.958116	1
CRHR1-IT1_Prostate	outcome	CRHR1-IT1_Prostate	finngen_R10_C3_KIDNEY_CLEAR_CELL_CARCINOMA_EXALLC	rs62060762	-0.0240413	0.0718775	0.73802	Clear cell adenocarcinoma of kidney (controls excluding all cancers)	II Neoplasms, from cancer register (ICD-O-3)	944	314193	-0.164921	0.116839	0.976245	0.847961	1.12394	0.960308	1	0.947402	1	0.947402	1
CRHR1-IT1_Skin Sun Exposed Lower leg	outcome	CRHR1-IT1_Skin Sun Exposed Lower leg	finngen_R10_C3_KIDNEY_CLEAR_CELL_CARCINOMA_EXALLC	rs55991914	-0.0293616	0.0796898	0.712539	Clear cell adenocarcinoma of kidney (controls excluding all cancers)	II Neoplasms, from cancer register (ICD-O-3)	944	314193	-0.185554	0.12683	0.971065	0.830644	1.13522	0.960308	1	0.940856	1	0.940856	1
CRHR1-IT1_Small Intestine Terminal Ileum	outcome	CRHR1-IT1_Small Intestine Terminal Ileum	finngen_R10_C3_KIDNEY_CLEAR_CELL_CARCINOMA_EXALLC	rs62063681	-0.0314082	0.0960507	0.743671	Clear cell adenocarcinoma of kidney (controls excluding all cancers)	II Neoplasms, from cancer register (ICD-O-3)	944	314193	-0.219668	0.156851	0.96908	0.802786	1.16982	0.960308	1	0.954086	1	0.954086	1
CRHR1-IT1_Spleen	outcome	CRHR1-IT1_Spleen	finngen_R10_C3_KIDNEY_CLEAR_CELL_CARCINOMA_EXALLC	rs62054428	-0.0192096	0.0596297	0.74734	Clear cell adenocarcinoma of kidney (controls excluding all cancers)	II Neoplasms, from cancer register (ICD-O-3)	944	314193	-0.136084	0.0976645	0.980974	0.872769	1.10259	0.960308	1	0.962539	1	0.962539	1
CRHR1_Breast Mammary Tissue	outcome	CRHR1_Breast Mammary Tissue	finngen_R10_C3_KIDNEY_CLEAR_CELL_CARCINOMA_EXALLC	rs58879558	0.0411639	0.130436	0.752315	Clear cell adenocarcinoma of kidney (controls excluding all cancers)	II Neoplasms, from cancer register (ICD-O-3)	944	314193	-0.21449	0.296818	1.04202	0.806953	1.34557	0.960308	1	0.752315	1	0.752315	1
CRHR1_Testis	outcome	CRHR1_Testis	finngen_R10_C3_KIDNEY_CLEAR_CELL_CARCINOMA_EXALLC	rs3785879	-0.0801548	0.123191	0.515269	Clear cell adenocarcinoma of kidney (controls excluding all cancers)	II Neoplasms, from cancer register (ICD-O-3)	944	314193	-0.321609	0.161299	0.922973	0.724982	1.17504	0.935412	1	0.515269	1	0.515269	1
CRHR1_Thyroid	outcome	CRHR1_Thyroid	finngen_R10_C3_KIDNEY_CLEAR_CELL_CARCINOMA_EXALLC	rs17682536	-0.254694	0.170688	0.135657	Clear cell adenocarcinoma of kidney (controls excluding all cancers)	II Neoplasms, from cancer register (ICD-O-3)	944	314193	-0.589243	0.0798549	0.775154	0.554747	1.08313	0.677709	1	0.135657	0.271315	0.135657	0.271315
CRHR2_Adipose Subcutaneous	outcome	CRHR2_Adipose Subcutaneous	finngen_R10_C3_KIDNEY_CLEAR_CELL_CARCINOMA_EXALLC	rs24003	0.0777373	0.0523313	0.137416	Clear cell adenocarcinoma of kidney (controls excluding all cancers)	II Neoplasms, from cancer register (ICD-O-3)	944	314193	-0.024832	0.180307	1.08084	0.975474	1.19758	0.677709	1	0.194625	0.274831	0.194625	0.274831
CRHR2_Artery Aorta	outcome	CRHR2_Artery Aorta	finngen_R10_C3_KIDNEY_CLEAR_CELL_CARCINOMA_EXALLC	rs255143	0.138688	0.0942074	0.140979	Clear cell adenocarcinoma of kidney (controls excluding all cancers)	II Neoplasms, from cancer register (ICD-O-3)	944	314193	-0.0459586	0.323334	1.14877	0.955081	1.38173	0.679833	1	0.204781	0.281958	0.204781	0.281958
CRHR2_Artery Coronary	outcome	CRHR2_Artery Coronary	finngen_R10_C3_KIDNEY_CLEAR_CELL_CARCINOMA_EXALLC	rs757857	0.0492227	0.0698387	0.480931	Clear cell adenocarcinoma of kidney (controls excluding all cancers)	II Neoplasms, from cancer register (ICD-O-3)	944	314193	-0.0876611	0.186107	1.05045	0.916071	1.20455	0.935412	1	0.480931	0.961862	0.480931	0.961862
CRHR2_Brain Cortex	outcome	CRHR2_Brain Cortex	finngen_R10_C3_KIDNEY_CLEAR_CELL_CARCINOMA_EXALLC	rs2267710	-0.0374125	0.083177	0.652859	Clear cell adenocarcinoma of kidney (controls excluding all cancers)	II Neoplasms, from cancer register (ICD-O-3)	944	314193	-0.200439	0.125614	0.963279	0.818371	1.13384	0.960308	1	0.652859	1	0.652859	1
CRHR2_Cells Transformed fibroblasts	outcome	CRHR2_Cells Transformed fibroblasts	finngen_R10_C3_KIDNEY_CLEAR_CELL_CARCINOMA_EXALLC	rs2240401	-0.0163598	0.0887138	0.853691	Clear cell adenocarcinoma of kidney (controls excluding all cancers)	II Neoplasms, from cancer register (ICD-O-3)	944	314193	-0.190239	0.157519	0.983773	0.826762	1.1706	0.975005	1	0.853691	1	0.853691	1
CRHR2_Esophagus Gastroesophageal Junction	outcome	CRHR2_Esophagus Gastroesophageal Junction	finngen_R10_C3_KIDNEY_CLEAR_CELL_CARCINOMA_EXALLC	rs255133	0.0915352	0.0647045	0.157167	Clear cell adenocarcinoma of kidney (controls excluding all cancers)	II Neoplasms, from cancer register (ICD-O-3)	944	314193	-0.0352857	0.218356	1.09586	0.96533	1.24403	0.688714	1	0.195889	0.314334	0.195889	0.314334
FOXO1_Cells EBV-transformed lymphocytes	outcome	FOXO1_Cells EBV-transformed lymphocytes	finngen_R10_C3_KIDNEY_CLEAR_CELL_CARCINOMA_EXALLC	rs12429969	0.0121398	0.0908341	0.893681	Clear cell adenocarcinoma of kidney (controls excluding all cancers)	II Neoplasms, from cancer register (ICD-O-3)	944	314193	-0.165895	0.190175	1.01221	0.847135	1.20946	0.979439	1	0.893681	1	0.893681	1
FOXO1_Cells Transformed fibroblasts	outcome	FOXO1_Cells Transformed fibroblasts	finngen_R10_C3_KIDNEY_CLEAR_CELL_CARCINOMA_EXALLC	rs9532518	0.113494	0.344945	0.74214	Clear cell adenocarcinoma of kidney (controls excluding all cancers)	II Neoplasms, from cancer register (ICD-O-3)	944	314193	-0.562599	0.789587	1.12019	0.569726	2.20249	0.960308	1	0.910986	1	0.910986	1
FOXO1_Pancreas	outcome	FOXO1_Pancreas	finngen_R10_C3_KIDNEY_CLEAR_CELL_CARCINOMA_EXALLC	rs73181736	-0.125561	0.205137	0.540482	Clear cell adenocarcinoma of kidney (controls excluding all cancers)	II Neoplasms, from cancer register (ICD-O-3)	944	314193	-0.527629	0.276507	0.882002	0.590002	1.31852	0.935412	1	0.938937	1	0.938937	1
FOXO1_Skin Not Sun Exposed Suprapubic	outcome	FOXO1_Skin Not Sun Exposed Suprapubic	finngen_R10_C3_KIDNEY_CLEAR_CELL_CARCINOMA_EXALLC	rs9576964	-0.20117	0.278788	0.470549	Clear cell adenocarcinoma of kidney (controls excluding all cancers)	II Neoplasms, from cancer register (ICD-O-3)	944	314193	-0.747595	0.345255	0.817774	0.473504	1.41235	0.935412	1	0.827694	0.941099	0.827694	0.941099
FOXO1B_Testis	outcome	FOXO1B_Testis	finngen_R10_C3_KIDNEY_CLEAR_CELL_CARCINOMA_EXALLC	rs202238218	-0.0314298	0.436242	0.942565	Clear cell adenocarcinoma of kidney (controls excluding all cancers)	II Neoplasms, from cancer register (ICD-O-3)	944	314193	-0.886464	0.823604	0.969059	0.412111	2.2787	0.992896	1	0.967246	1	0.967246	1
FOXO1B_Thyroid	outcome	FOXO1B_Thyroid	finngen_R10_C3_KIDNEY_CLEAR_CELL_CARCINOMA_EXALLC	rs34415974	0.0584981	0.094274	0.534921	Clear cell adenocarcinoma of kidney (controls excluding all cancers)	II Neoplasms, from cancer register (ICD-O-3)	944	314193	-0.126279	0.243275	1.06024	0.881369	1.27542	0.935412	1	0.534921	1	0.534921	1
HSP90AA1_Colon Sigmoid	outcome	HSP90AA1_Colon Sigmoid	finngen_R10_C3_KIDNEY_CLEAR_CELL_CARCINOMA_EXALLC	rs114237963	-0.956243	0.621846	0.12411	Clear cell adenocarcinoma of kidney (controls excluding all cancers)	II Neoplasms, from cancer register (ICD-O-3)	944	314193	-2.17506	0.262575	0.384334	0.113601	1.30027	0.673297	1	0.24822	0.24822	0.24822	0.24822
HSP90AA1_Esophagus Muscularis	outcome	HSP90AA1_Esophagus Muscularis	finngen_R10_C3_KIDNEY_CLEAR_CELL_CARCINOMA_EXALLC	rs117316297	-0.288361	0.219845	0.189636	Clear cell adenocarcinoma of kidney (controls excluding all cancers)	II Neoplasms, from cancer register (ICD-O-3)	944	314193	-0.719256	0.142535	0.749491	0.487114	1.15319	0.731526	1	0.189636	0.379272	0.189636	0.379272
KDR_Adipose Visceral Omentum	outcome	KDR_Adipose Visceral Omentum	finngen_R10_C3_KIDNEY_CLEAR_CELL_CARCINOMA_EXALLC	rs13151127	0.19541	0.211064	0.354534	Clear cell adenocarcinoma of kidney (controls excluding all cancers)	II Neoplasms, from cancer register (ICD-O-3)	944	314193	-0.218276	0.609095	1.21581	0.803903	1.83877	0.923732	1	0.354534	0.709069	0.354534	0.709069
KDR_Cells Transformed fibroblasts	outcome	KDR_Cells Transformed fibroblasts	finngen_R10_C3_KIDNEY_CLEAR_CELL_CARCINOMA_EXALLC	rs11133365	0.0187771	0.0657997	0.775362	Clear cell adenocarcinoma of kidney (controls excluding all cancers)	II Neoplasms, from cancer register (ICD-O-3)	944	314193	-0.11019	0.147745	1.01895	0.895664	1.15922	0.966764	1	0.958204	1	0.958204	1
KDR_Esophagus Muscularis	outcome	KDR_Esophagus Muscularis	finngen_R10_C3_KIDNEY_CLEAR_CELL_CARCINOMA_EXALLC	rs1075065	-0.126896	0.136838	0.353748	Clear cell adenocarcinoma of kidney (controls excluding all cancers)	II Neoplasms, from cancer register (ICD-O-3)	944	314193	-0.395098	0.141307	0.880826	0.673614	1.15178	0.923732	1	0.474407	0.707497	0.474407	0.707497
KDR_Pancreas	outcome	KDR_Pancreas	finngen_R10_C3_KIDNEY_CLEAR_CELL_CARCINOMA_EXALLC	rs13108866	0.178676	0.118064	0.130183	Clear cell adenocarcinoma of kidney (controls excluding all cancers)	II Neoplasms, from cancer register (ICD-O-3)	944	314193	-0.0527298	0.410083	1.19563	0.948636	1.50694	0.677709	1	0.130183	0.260366	0.130183	0.260366
LAMTOR1_Adipose Subcutaneous	outcome	LAMTOR1_Adipose Subcutaneous	finngen_R10_C3_KIDNEY_CLEAR_CELL_CARCINOMA_EXALLC	rs12223256	-0.014976	0.339734	0.964839	Clear cell adenocarcinoma of kidney (controls excluding all cancers)	II Neoplasms, from cancer register (ICD-O-3)	944	314193	-0.680855	0.650903	0.985136	0.506184	1.91727	0.995589	1	0.964839	1	0.964839	1
LAMTOR1_Breast Mammary Tissue	outcome	LAMTOR1_Breast Mammary Tissue	finngen_R10_C3_KIDNEY_CLEAR_CELL_CARCINOMA_EXALLC	rs2365383	0.354408	0.312715	0.257078	Clear cell adenocarcinoma of kidney (controls excluding all cancers)	II Neoplasms, from cancer register (ICD-O-3)	944	314193	-0.258514	0.967329	1.42534	0.772199	2.63091	0.810485	1	0.514155	0.514155	0.514155	0.514155
LAMTOR1_Cells Transformed fibroblasts	outcome	LAMTOR1_Cells Transformed fibroblasts	finngen_R10_C3_KIDNEY_CLEAR_CELL_CARCINOMA_EXALLC	rs2155336	0.19621	0.251844	0.435925	Clear cell adenocarcinoma of kidney (controls excluding all cancers)	II Neoplasms, from cancer register (ICD-O-3)	944	314193	-0.297404	0.689823	1.21678	0.742744	1.99336	0.935412	1	0.435925	0.871849	0.435925	0.871849
LAMTOR1_Colon Transverse	outcome	LAMTOR1_Colon Transverse	finngen_R10_C3_KIDNEY_CLEAR_CELL_CARCINOMA_EXALLC	rs75099005	0.269249	0.216592	0.213825	Clear cell adenocarcinoma of kidney (controls excluding all cancers)	II Neoplasms, from cancer register (ICD-O-3)	944	314193	-0.155272	0.69377	1.30898	0.856183	2.00125	0.786442	1	0.213825	0.42765	0.213825	0.42765
LAMTOR1_Muscle Skeletal	outcome	LAMTOR1_Muscle Skeletal	finngen_R10_C3_KIDNEY_CLEAR_CELL_CARCINOMA_EXALLC	rs4078937	-0.92029	0.925185	0.319877	Clear cell adenocarcinoma of kidney (controls excluding all cancers)	II Neoplasms, from cancer register (ICD-O-3)	944	314193	-2.73365	0.893072	0.398403	0.0649815	2.44262	0.889915	1	0.42961	0.639755	0.42961	0.639755
LAMTOR1_Skin Sun Exposed Lower leg	outcome	LAMTOR1_Skin Sun Exposed Lower leg	finngen_R10_C3_KIDNEY_CLEAR_CELL_CARCINOMA_EXALLC	rs60509704	0.114001	0.274911	0.678374	Clear cell adenocarcinoma of kidney (controls excluding all cancers)	II Neoplasms, from cancer register (ICD-O-3)	944	314193	-0.424824	0.652826	1.12075	0.653885	1.92096	0.960308	1	0.678374	1	0.678374	1
LAMTOR1_Whole Blood	outcome	LAMTOR1_Whole Blood	finngen_R10_C3_KIDNEY_CLEAR_CELL_CARCINOMA_EXALLC	rs1802608	-0.018159	0.374138	0.96129	Clear cell adenocarcinoma of kidney (controls excluding all cancers)	II Neoplasms, from cancer register (ICD-O-3)	944	314193	-0.75147	0.715152	0.982005	0.471673	2.0445	0.995589	1	0.961701	1	0.961701	1
LAMTOR2_Brain Cerebellum	outcome	LAMTOR2_Brain Cerebellum	finngen_R10_C3_KIDNEY_CLEAR_CELL_CARCINOMA_EXALLC	rs12749014	0.212616	0.133821	0.112103	Clear cell adenocarcinoma of kidney (controls excluding all cancers)	II Neoplasms, from cancer register (ICD-O-3)	944	314193	-0.049673	0.474906	1.23691	0.951541	1.60786	0.640168	1	0.224206	0.224206	0.224206	0.224206
LAMTOR2_Nerve Tibial	outcome	LAMTOR2_Nerve Tibial	finngen_R10_C3_KIDNEY_CLEAR_CELL_CARCINOMA_EXALLC	rs7548323	-0.252676	0.362506	0.485787	Clear cell adenocarcinoma of kidney (controls excluding all cancers)	II Neoplasms, from cancer register (ICD-O-3)	944	314193	-0.963188	0.457836	0.776719	0.381674	1.58065	0.935412	1	0.485787	0.971574	0.485787	0.971574
LAMTOR3_Artery Aorta	outcome	LAMTOR3_Artery Aorta	finngen_R10_C3_KIDNEY_CLEAR_CELL_CARCINOMA_EXALLC	rs58391911	-0.210575	0.15241	0.167085	Clear cell adenocarcinoma of kidney (controls excluding all cancers)	II Neoplasms, from cancer register (ICD-O-3)	944	314193	-0.509299	0.0881492	0.810118	0.600916	1.09215	0.688714	1	0.167085	0.334169	0.167085	0.334169
LAMTOR3_Brain Caudate basal ganglia	outcome	LAMTOR3_Brain Caudate basal ganglia	finngen_R10_C3_KIDNEY_CLEAR_CELL_CARCINOMA_EXALLC	rs61191235	-0.117174	0.106131	0.269574	Clear cell adenocarcinoma of kidney (controls excluding all cancers)	II Neoplasms, from cancer register (ICD-O-3)	944	314193	-0.325191	0.0908439	0.889431	0.722389	1.0951	0.816652	1	0.269574	0.539148	0.269574	0.539148
LAMTOR3_Brain Cerebellar Hemisphere	outcome	LAMTOR3_Brain Cerebellar Hemisphere	finngen_R10_C3_KIDNEY_CLEAR_CELL_CARCINOMA_EXALLC	rs11097683	-0.245009	0.20797	0.238757	Clear cell adenocarcinoma of kidney (controls excluding all cancers)	II Neoplasms, from cancer register (ICD-O-3)	944	314193	-0.65263	0.162612	0.782697	0.520674	1.17658	0.810485	1	0.238757	0.477514	0.238757	0.477514
LAMTOR3_Brain Cortex	outcome	LAMTOR3_Brain Cortex	finngen_R10_C3_KIDNEY_CLEAR_CELL_CARCINOMA_EXALLC	rs6829912	-0.200837	0.144517	0.164615	Clear cell adenocarcinoma of kidney (controls excluding all cancers)	II Neoplasms, from cancer register (ICD-O-3)	944	314193	-0.484089	0.0824156	0.818046	0.616258	1.08591	0.688714	1	0.164615	0.329231	0.164615	0.329231
LAMTOR3_Brain Frontal Cortex BA9	outcome	LAMTOR3_Brain Frontal Cortex BA9	finngen_R10_C3_KIDNEY_CLEAR_CELL_CARCINOMA_EXALLC	rs4536938	-0.207192	0.157458	0.188222	Clear cell adenocarcinoma of kidney (controls excluding all cancers)	II Neoplasms, from cancer register (ICD-O-3)	944	314193	-0.515809	0.101425	0.812864	0.597017	1.10675	0.731526	1	0.188222	0.376444	0.188222	0.376444
LAMTOR3_Cells Transformed fibroblasts	outcome	LAMTOR3_Cells Transformed fibroblasts	finngen_R10_C3_KIDNEY_CLEAR_CELL_CARCINOMA_EXALLC	rs3076967	-0.362803	0.243952	0.136964	Clear cell adenocarcinoma of kidney (controls excluding all cancers)	II Neoplasms, from cancer register (ICD-O-3)	944	314193	-0.840948	0.115342	0.695723	0.431301	1.12226	0.677709	1	0.213784	0.273928	0.213784	0.273928
LAMTOR3_Colon Transverse	outcome	LAMTOR3_Colon Transverse	finngen_R10_C3_KIDNEY_CLEAR_CELL_CARCINOMA_EXALLC	rs11732776	-0.080584	0.194162	0.678116	Clear cell adenocarcinoma of kidney (controls excluding all cancers)	II Neoplasms, from cancer register (ICD-O-3)	944	314193	-0.461141	0.299973	0.922577	0.630564	1.34982	0.960308	1	0.678116	1	0.678116	1
LAMTOR3_Esophagus Muscularis	outcome	LAMTOR3_Esophagus Muscularis	finngen_R10_C3_KIDNEY_CLEAR_CELL_CARCINOMA_EXALLC	rs11352007	-0.198502	0.165468	0.230279	Clear cell adenocarcinoma of kidney (controls excluding all cancers)	II Neoplasms, from cancer register (ICD-O-3)	944	314193	-0.522819	0.125815	0.819958	0.592847	1.13407	0.810485	1	0.230279	0.460558	0.230279	0.460558
LAMTOR3_Lung	outcome	LAMTOR3_Lung	finngen_R10_C3_KIDNEY_CLEAR_CELL_CARCINOMA_EXALLC	rs4145995	0.264425	0.378087	0.484317	Clear cell adenocarcinoma of kidney (controls excluding all cancers)	II Neoplasms, from cancer register (ICD-O-3)	944	314193	-0.476625	1.00547	1.30268	0.620876	2.7332	0.935412	1	0.484317	0.968633	0.484317	0.968633
LAMTOR3_Nerve Tibial	outcome	LAMTOR3_Nerve Tibial	finngen_R10_C3_KIDNEY_CLEAR_CELL_CARCINOMA_EXALLC	rs11097685	-0.282161	0.2463	0.251961	Clear cell adenocarcinoma of kidney (controls excluding all cancers)	II Neoplasms, from cancer register (ICD-O-3)	944	314193	-0.764909	0.200587	0.754152	0.465376	1.22212	0.810485	1	0.251961	0.503921	0.251961	0.503921
LAMTOR3_Stomach	outcome	LAMTOR3_Stomach	finngen_R10_C3_KIDNEY_CLEAR_CELL_CARCINOMA_EXALLC	rs6852487	-0.10563	0.183925	0.565759	Clear cell adenocarcinoma of kidney (controls excluding all cancers)	II Neoplasms, from cancer register (ICD-O-3)	944	314193	-0.466123	0.254864	0.899758	0.62743	1.29029	0.935412	1	0.565759	1	0.565759	1
LAMTOR3_Vagina	outcome	LAMTOR3_Vagina	finngen_R10_C3_KIDNEY_CLEAR_CELL_CARCINOMA_EXALLC	rs6532837	-0.200836	0.177446	0.257712	Clear cell adenocarcinoma of kidney (controls excluding all cancers)	II Neoplasms, from cancer register (ICD-O-3)	944	314193	-0.54863	0.146958	0.818047	0.577741	1.15831	0.810485	1	0.257712	0.515424	0.257712	0.515424
LAMTOR3P2_Testis	outcome	LAMTOR3P2_Testis	finngen_R10_C3_KIDNEY_CLEAR_CELL_CARCINOMA_EXALLC	rs6595156	-0.0670332	0.100503	0.504788	Clear cell adenocarcinoma of kidney (controls excluding all cancers)	II Neoplasms, from cancer register (ICD-O-3)	944	314193	-0.26402	0.129953	0.935164	0.767959	1.13878	0.935412	1	0.565363	1	0.565363	1
LAMTOR4_Adipose Subcutaneous	outcome	LAMTOR4_Adipose Subcutaneous	finngen_R10_C3_KIDNEY_CLEAR_CELL_CARCINOMA_EXALLC	rs73161772	0.170149	0.28837	0.555166	Clear cell adenocarcinoma of kidney (controls excluding all cancers)	II Neoplasms, from cancer register (ICD-O-3)	944	314193	-0.395056	0.735353	1.18548	0.673642	2.08622	0.935412	1	0.844728	1	0.844728	1
LAMTOR4_Brain Cerebellar Hemisphere	outcome	LAMTOR4_Brain Cerebellar Hemisphere	finngen_R10_C3_KIDNEY_CLEAR_CELL_CARCINOMA_EXALLC	rs12878	-0.0514668	0.105989	0.627261	Clear cell adenocarcinoma of kidney (controls excluding all cancers)	II Neoplasms, from cancer register (ICD-O-3)	944	314193	-0.259205	0.156272	0.949835	0.771664	1.16914	0.960308	1	0.8915	1	0.8915	1
LAMTOR4_Brain Cortex	outcome	LAMTOR4_Brain Cortex	finngen_R10_C3_KIDNEY_CLEAR_CELL_CARCINOMA_EXALLC	rs77686669	-0.0705234	0.108304	0.514942	Clear cell adenocarcinoma of kidney (controls excluding all cancers)	II Neoplasms, from cancer register (ICD-O-3)	944	314193	-0.282799	0.141752	0.931906	0.753671	1.15229	0.935412	1	0.514942	1	0.514942	1
LAMTOR4_Breast Mammary Tissue	outcome	LAMTOR4_Breast Mammary Tissue	finngen_R10_C3_KIDNEY_CLEAR_CELL_CARCINOMA_EXALLC	rs13236456	-0.200267	0.253445	0.429424	Clear cell adenocarcinoma of kidney (controls excluding all cancers)	II Neoplasms, from cancer register (ICD-O-3)	944	314193	-0.69702	0.296486	0.818512	0.498067	1.34512	0.935412	1	0.491001	0.858847	0.491001	0.858847
LAMTOR4_Muscle Skeletal	outcome	LAMTOR4_Muscle Skeletal	finngen_R10_C3_KIDNEY_CLEAR_CELL_CARCINOMA_EXALLC	rs11540426	0.208526	0.126871	0.100258	Clear cell adenocarcinoma of kidney (controls excluding all cancers)	II Neoplasms, from cancer register (ICD-O-3)	944	314193	-0.0401417	0.457193	1.23186	0.960653	1.57963	0.604335	1	0.200517	0.200517	0.200517	0.200517
LAMTOR4_Whole Blood	outcome	LAMTOR4_Whole Blood	finngen_R10_C3_KIDNEY_CLEAR_CELL_CARCINOMA_EXALLC	rs7804854	-0.350776	0.20404	0.0855862	Clear cell adenocarcinoma of kidney (controls excluding all cancers)	II Neoplasms, from cancer register (ICD-O-3)	944	314193	-0.750694	0.049142	0.704141	0.472039	1.05037	0.531763	1	0.100126	0.171172	0.100126	0.171172
LAMTOR5-AS1_Esophagus Muscularis	outcome	LAMTOR5-AS1_Esophagus Muscularis	finngen_R10_C3_KIDNEY_CLEAR_CELL_CARCINOMA_EXALLC	rs76227868	0.0115675	0.23933	0.961451	Clear cell adenocarcinoma of kidney (controls excluding all cancers)	II Neoplasms, from cancer register (ICD-O-3)	944	314193	-0.457519	0.480654	1.01163	0.632852	1.61713	0.995589	1	0.961451	1	0.961451	1
LAMTOR5-AS1_Testis	outcome	LAMTOR5-AS1_Testis	finngen_R10_C3_KIDNEY_CLEAR_CELL_CARCINOMA_EXALLC	rs6672786	-0.151446	0.0854919	0.0764841	Clear cell adenocarcinoma of kidney (controls excluding all cancers)	II Neoplasms, from cancer register (ICD-O-3)	944	314193	-0.31901	0.0161186	0.859465	0.726869	1.01625	0.518658	1	0.0764841	0.152968	0.0764841	0.152968
LAMTOR5_Adrenal Gland	outcome	LAMTOR5_Adrenal Gland	finngen_R10_C3_KIDNEY_CLEAR_CELL_CARCINOMA_EXALLC	rs12034102	-0.1302	0.160492	0.417217	Clear cell adenocarcinoma of kidney (controls excluding all cancers)	II Neoplasms, from cancer register (ICD-O-3)	944	314193	-0.444765	0.184364	0.877919	0.640975	1.20245	0.935412	1	0.613952	0.834434	0.613952	0.834434
LAMTOR5_Artery Tibial	outcome	LAMTOR5_Artery Tibial	finngen_R10_C3_KIDNEY_CLEAR_CELL_CARCINOMA_EXALLC	rs11102084	0.145197	0.252465	0.56521	Clear cell adenocarcinoma of kidney (controls excluding all cancers)	II Neoplasms, from cancer register (ICD-O-3)	944	314193	-0.349634	0.640029	1.15627	0.704946	1.89654	0.935412	1	0.909799	1	0.909799	1
LAMTOR5_Brain Cerebellar Hemisphere	outcome	LAMTOR5_Brain Cerebellar Hemisphere	finngen_R10_C3_KIDNEY_CLEAR_CELL_CARCINOMA_EXALLC	rs7548006	-0.0377755	0.166653	0.820679	Clear cell adenocarcinoma of kidney (controls excluding all cancers)	II Neoplasms, from cancer register (ICD-O-3)	944	314193	-0.364415	0.288864	0.962929	0.694603	1.33491	0.972896	1	0.862716	1	0.862716	1
LAMTOR5_Breast Mammary Tissue	outcome	LAMTOR5_Breast Mammary Tissue	finngen_R10_C3_KIDNEY_CLEAR_CELL_CARCINOMA_EXALLC	rs6674032	0.0231754	0.158053	0.883424	Clear cell adenocarcinoma of kidney (controls excluding all cancers)	II Neoplasms, from cancer register (ICD-O-3)	944	314193	-0.286609	0.33296	1.02345	0.750805	1.39509	0.979439	1	0.883424	1	0.883424	1
LAMTOR5_Esophagus Mucosa	outcome	LAMTOR5_Esophagus Mucosa	finngen_R10_C3_KIDNEY_CLEAR_CELL_CARCINOMA_EXALLC	rs4084434	-0.16808	0.120367	0.162595	Clear cell adenocarcinoma of kidney (controls excluding all cancers)	II Neoplasms, from cancer register (ICD-O-3)	944	314193	-0.403998	0.0678389	0.845287	0.667645	1.07019	0.688714	1	0.325189	0.325189	0.325189	0.325189
LAMTOR5_Esophagus Muscularis	outcome	LAMTOR5_Esophagus Muscularis	finngen_R10_C3_KIDNEY_CLEAR_CELL_CARCINOMA_EXALLC	rs114645648	0.156103	0.350071	0.655658	Clear cell adenocarcinoma of kidney (controls excluding all cancers)	II Neoplasms, from cancer register (ICD-O-3)	944	314193	-0.530037	0.842242	1.16895	0.588583	2.32157	0.960308	1	0.842059	1	0.842059	1
LAMTOR5_Lung	outcome	LAMTOR5_Lung	finngen_R10_C3_KIDNEY_CLEAR_CELL_CARCINOMA_EXALLC	rs11102110	-0.151947	0.254676	0.550754	Clear cell adenocarcinoma of kidney (controls excluding all cancers)	II Neoplasms, from cancer register (ICD-O-3)	944	314193	-0.651113	0.347218	0.859033	0.521465	1.41512	0.935412	1	0.890702	1	0.890702	1
LAMTOR5_Testis	outcome	LAMTOR5_Testis	finngen_R10_C3_KIDNEY_CLEAR_CELL_CARCINOMA_EXALLC	rs111648916	0.0166442	0.215008	0.938296	Clear cell adenocarcinoma of kidney (controls excluding all cancers)	II Neoplasms, from cancer register (ICD-O-3)	944	314193	-0.404771	0.43806	1.01678	0.667129	1.5497	0.992896	1	0.938296	1	0.938296	1
LAMTOR5_Whole Blood	outcome	LAMTOR5_Whole Blood	finngen_R10_C3_KIDNEY_CLEAR_CELL_CARCINOMA_EXALLC	rs10745309	-0.0902137	0.302751	0.765718	Clear cell adenocarcinoma of kidney (controls excluding all cancers)	II Neoplasms, from cancer register (ICD-O-3)	944	314193	-0.683605	0.503177	0.913736	0.504794	1.65397	0.966052	1	0.765718	1	0.765718	1
MDM2_Brain Putamen basal ganglia	outcome	MDM2_Brain Putamen basal ganglia	finngen_R10_C3_KIDNEY_CLEAR_CELL_CARCINOMA_EXALLC	rs12321570	0.0165976	0.191245	0.93084	Clear cell adenocarcinoma of kidney (controls excluding all cancers)	II Neoplasms, from cancer register (ICD-O-3)	944	314193	-0.358242	0.391437	1.01674	0.698904	1.47911	0.992896	1	0.93084	1	0.93084	1
MDM2_Small Intestine Terminal Ileum	outcome	MDM2_Small Intestine Terminal Ileum	finngen_R10_C3_KIDNEY_CLEAR_CELL_CARCINOMA_EXALLC	rs11177128	0.0112935	0.0819324	0.890368	Clear cell adenocarcinoma of kidney (controls excluding all cancers)	II Neoplasms, from cancer register (ICD-O-3)	944	314193	-0.149294	0.171881	1.01136	0.861316	1.18754	0.979439	1	0.890368	1	0.890368	1
MDM2_Whole Blood	outcome	MDM2_Whole Blood	finngen_R10_C3_KIDNEY_CLEAR_CELL_CARCINOMA_EXALLC	rs7304105	-0.209953	0.276158	0.447097	Clear cell adenocarcinoma of kidney (controls excluding all cancers)	II Neoplasms, from cancer register (ICD-O-3)	944	314193	-0.751224	0.331317	0.810622	0.471789	1.3928	0.935412	1	0.483804	0.894194	0.483804	0.894194
MFSD4_Adipose Subcutaneous	outcome	MFSD4_Adipose Subcutaneous	finngen_R10_C3_KIDNEY_CLEAR_CELL_CARCINOMA_EXALLC	rs6593954	0.219243	0.120355	0.0685108	Clear cell adenocarcinoma of kidney (controls excluding all cancers)	II Neoplasms, from cancer register (ICD-O-3)	944	314193	-0.0166533	0.455139	1.24513	0.983485	1.57639	0.479576	1	0.137022	0.137022	0.137022	0.137022
MFSD4_Brain Cerebellum	outcome	MFSD4_Brain Cerebellum	finngen_R10_C3_KIDNEY_CLEAR_CELL_CARCINOMA_EXALLC	rs7529777	-0.212891	0.112974	0.0595075	Clear cell adenocarcinoma of kidney (controls excluding all cancers)	II Neoplasms, from cancer register (ICD-O-3)	944	314193	-0.434319	0.00853795	0.808244	0.647705	1.00857	0.439585	1	0.119015	0.119015	0.119015	0.119015
MFSD4_Cells Transformed fibroblasts	outcome	MFSD4_Cells Transformed fibroblasts	finngen_R10_C3_KIDNEY_CLEAR_CELL_CARCINOMA_EXALLC	rs2772245	-0.00540435	0.149713	0.971204	Clear cell adenocarcinoma of kidney (controls excluding all cancers)	II Neoplasms, from cancer register (ICD-O-3)	944	314193	-0.298842	0.288033	0.99461	0.741677	1.3338	0.995589	1	0.998939	1	0.998939	1
MFSD4_Esophagus Muscularis	outcome	MFSD4_Esophagus Muscularis	finngen_R10_C3_KIDNEY_CLEAR_CELL_CARCINOMA_EXALLC	rs7539751	0.433445	0.154379	0.00499011	Clear cell adenocarcinoma of kidney (controls excluding all cancers)	II Neoplasms, from cancer register (ICD-O-3)	944	314193	0.130863	0.736027	1.54256	1.13981	2.08763	0.225712	1	0.00998021	0.00998021	0.00998021	0.00998021
MFSD4_Lung	outcome	MFSD4_Lung	finngen_R10_C3_KIDNEY_CLEAR_CELL_CARCINOMA_EXALLC	rs7534154	-0.0865449	0.186225	0.642122	Clear cell adenocarcinoma of kidney (controls excluding all cancers)	II Neoplasms, from cancer register (ICD-O-3)	944	314193	-0.451545	0.278455	0.917094	0.636644	1.32109	0.960308	1	0.642122	1	0.642122	1
MFSD4_Muscle Skeletal	outcome	MFSD4_Muscle Skeletal	finngen_R10_C3_KIDNEY_CLEAR_CELL_CARCINOMA_EXALLC	rs12134296	0.00105981	0.157864	0.994643	Clear cell adenocarcinoma of kidney (controls excluding all cancers)	II Neoplasms, from cancer register (ICD-O-3)	944	314193	-0.308354	0.310473	1.00106	0.734655	1.36407	0.995589	1	0.994643	1	0.994643	1
MFSD4_Nerve Tibial	outcome	MFSD4_Nerve Tibial	finngen_R10_C3_KIDNEY_CLEAR_CELL_CARCINOMA_EXALLC	rs10900507	0.00129342	0.147491	0.993003	Clear cell adenocarcinoma of kidney (controls excluding all cancers)	II Neoplasms, from cancer register (ICD-O-3)	944	314193	-0.287789	0.290376	1.00129	0.74992	1.33693	0.995589	1	0.993003	1	0.993003	1
MFSD4_Skin Not Sun Exposed Suprapubic	outcome	MFSD4_Skin Not Sun Exposed Suprapubic	finngen_R10_C3_KIDNEY_CLEAR_CELL_CARCINOMA_EXALLC	rs75541573	-0.0919414	0.225043	0.682869	Clear cell adenocarcinoma of kidney (controls excluding all cancers)	II Neoplasms, from cancer register (ICD-O-3)	944	314193	-0.533025	0.349142	0.912159	0.586827	1.41785	0.960308	1	0.756257	1	0.756257	1
MFSD4_Skin Sun Exposed Lower leg	outcome	MFSD4_Skin Sun Exposed Lower leg	finngen_R10_C3_KIDNEY_CLEAR_CELL_CARCINOMA_EXALLC	rs7513597	-0.0307038	0.401701	0.939074	Clear cell adenocarcinoma of kidney (controls excluding all cancers)	II Neoplasms, from cancer register (ICD-O-3)	944	314193	-0.818038	0.756631	0.969763	0.441296	2.13108	0.992896	1	0.939074	1	0.939074	1
MFSD4_Thyroid	outcome	MFSD4_Thyroid	finngen_R10_C3_KIDNEY_CLEAR_CELL_CARCINOMA_EXALLC	rs77507721	-0.177548	0.151581	0.241475	Clear cell adenocarcinoma of kidney (controls excluding all cancers)	II Neoplasms, from cancer register (ICD-O-3)	944	314193	-0.474648	0.119551	0.837321	0.622104	1.12699	0.810485	1	0.302271	0.48295	0.302271	0.48295
MPP7_Artery Aorta	outcome	MPP7_Artery Aorta	finngen_R10_C3_KIDNEY_CLEAR_CELL_CARCINOMA_EXALLC	rs3847386	0.0925347	0.212292	0.66292	Clear cell adenocarcinoma of kidney (controls excluding all cancers)	II Neoplasms, from cancer register (ICD-O-3)	944	314193	-0.323557	0.508626	1.09695	0.723571	1.66301	0.960308	1	0.66292	1	0.66292	1
MPP7_Cells Transformed fibroblasts	outcome	MPP7_Cells Transformed fibroblasts	finngen_R10_C3_KIDNEY_CLEAR_CELL_CARCINOMA_EXALLC	rs17760681	0.117314	0.140609	0.404098	Clear cell adenocarcinoma of kidney (controls excluding all cancers)	II Neoplasms, from cancer register (ICD-O-3)	944	314193	-0.15828	0.392908	1.12447	0.85361	1.48128	0.935412	1	0.501529	0.808197	0.501529	0.808197
MPP7_Esophagus Muscularis	outcome	MPP7_Esophagus Muscularis	finngen_R10_C3_KIDNEY_CLEAR_CELL_CARCINOMA_EXALLC	rs11387137	0.0540678	0.282295	0.848111	Clear cell adenocarcinoma of kidney (controls excluding all cancers)	II Neoplasms, from cancer register (ICD-O-3)	944	314193	-0.49923	0.607365	1.05556	0.606998	1.83559	0.973757	1	0.848111	1	0.848111	1
MPP7_Muscle Skeletal	outcome	MPP7_Muscle Skeletal	finngen_R10_C3_KIDNEY_CLEAR_CELL_CARCINOMA_EXALLC	rs1148182	-0.135491	0.21851	0.535211	Clear cell adenocarcinoma of kidney (controls excluding all cancers)	II Neoplasms, from cancer register (ICD-O-3)	944	314193	-0.56377	0.292787	0.873287	0.569059	1.34016	0.935412	1	0.535211	1	0.535211	1
MPP7_Skin Not Sun Exposed Suprapubic	outcome	MPP7_Skin Not Sun Exposed Suprapubic	finngen_R10_C3_KIDNEY_CLEAR_CELL_CARCINOMA_EXALLC	rs7099335	-0.153172	0.292974	0.601102	Clear cell adenocarcinoma of kidney (controls excluding all cancers)	II Neoplasms, from cancer register (ICD-O-3)	944	314193	-0.7274	0.421057	0.857982	0.483163	1.52357	0.959111	1	0.601102	1	0.601102	1
MPP7_Stomach	outcome	MPP7_Stomach	finngen_R10_C3_KIDNEY_CLEAR_CELL_CARCINOMA_EXALLC	rs11007069	0.0146436	0.180947	0.935499	Clear cell adenocarcinoma of kidney (controls excluding all cancers)	II Neoplasms, from cancer register (ICD-O-3)	944	314193	-0.340012	0.369299	1.01475	0.711762	1.44672	0.992896	1	0.935499	1	0.935499	1
MPP7_Testis	outcome	MPP7_Testis	finngen_R10_C3_KIDNEY_CLEAR_CELL_CARCINOMA_EXALLC	rs2783423	0.400388	0.231582	0.0838222	Clear cell adenocarcinoma of kidney (controls excluding all cancers)	II Neoplasms, from cancer register (ICD-O-3)	944	314193	-0.0535124	0.854289	1.4924	0.947894	2.3497	0.531763	1	0.0853521	0.167644	0.0853521	0.167644
MPP7_Whole Blood	outcome	MPP7_Whole Blood	finngen_R10_C3_KIDNEY_CLEAR_CELL_CARCINOMA_EXALLC	rs786391	-0.295221	0.291721	0.311539	Clear cell adenocarcinoma of kidney (controls excluding all cancers)	II Neoplasms, from cancer register (ICD-O-3)	944	314193	-0.866993	0.276551	0.744367	0.420213	1.31857	0.889689	1	0.311539	0.623077	0.311539	0.623077
MTOR-AS1_Breast Mammary Tissue	outcome	MTOR-AS1_Breast Mammary Tissue	finngen_R10_C3_KIDNEY_CLEAR_CELL_CARCINOMA_EXALLC	rs760189	-0.0845687	0.0921824	0.35893	Clear cell adenocarcinoma of kidney (controls excluding all cancers)	II Neoplasms, from cancer register (ICD-O-3)	944	314193	-0.265246	0.0961088	0.918909	0.767017	1.10088	0.923732	1	0.35893	0.71786	0.35893	0.71786
MTOR_Cells Transformed fibroblasts	outcome	MTOR_Cells Transformed fibroblasts	finngen_R10_C3_KIDNEY_CLEAR_CELL_CARCINOMA_EXALLC	rs72871470	0.184495	0.287256	0.5207	Clear cell adenocarcinoma of kidney (controls excluding all cancers)	II Neoplasms, from cancer register (ICD-O-3)	944	314193	-0.378527	0.747517	1.20261	0.684869	2.11175	0.935412	1	0.968966	1	0.968966	1
MTOR_Whole Blood	outcome	MTOR_Whole Blood	finngen_R10_C3_KIDNEY_CLEAR_CELL_CARCINOMA_EXALLC	rs2744815	-0.0780709	0.164047	0.634142	Clear cell adenocarcinoma of kidney (controls excluding all cancers)	II Neoplasms, from cancer register (ICD-O-3)	944	314193	-0.399603	0.243462	0.924899	0.670586	1.27566	0.960308	1	0.634142	1	0.634142	1
NANOS3_Ovary	outcome	NANOS3_Ovary	finngen_R10_C3_KIDNEY_CLEAR_CELL_CARCINOMA_EXALLC	rs16015	0.0950655	0.0676238	0.159783	Clear cell adenocarcinoma of kidney (controls excluding all cancers)	II Neoplasms, from cancer register (ICD-O-3)	944	314193	-0.0374771	0.227608	1.09973	0.963216	1.25559	0.688714	1	0.319567	0.319567	0.319567	0.319567
NOS3_Colon Transverse	outcome	NOS3_Colon Transverse	finngen_R10_C3_KIDNEY_CLEAR_CELL_CARCINOMA_EXALLC	rs117564322	0.199421	0.218692	0.361831	Clear cell adenocarcinoma of kidney (controls excluding all cancers)	II Neoplasms, from cancer register (ICD-O-3)	944	314193	-0.229215	0.628057	1.2207	0.795158	1.87397	0.923732	1	0.361831	0.723661	0.361831	0.723661
PIK3C2B_Brain Caudate basal ganglia	outcome	PIK3C2B_Brain Caudate basal ganglia	finngen_R10_C3_KIDNEY_CLEAR_CELL_CARCINOMA_EXALLC	rs12071901	0.282832	0.474174	0.550859	Clear cell adenocarcinoma of kidney (controls excluding all cancers)	II Neoplasms, from cancer register (ICD-O-3)	944	314193	-0.646548	1.21221	1.32688	0.523851	3.36091	0.935412	1	0.884993	1	0.884993	1
PIK3C2B_Brain Cerebellar Hemisphere	outcome	PIK3C2B_Brain Cerebellar Hemisphere	finngen_R10_C3_KIDNEY_CLEAR_CELL_CARCINOMA_EXALLC	rs12732444	-0.0844853	0.119862	0.480901	Clear cell adenocarcinoma of kidney (controls excluding all cancers)	II Neoplasms, from cancer register (ICD-O-3)	944	314193	-0.319415	0.150444	0.918985	0.726574	1.16235	0.935412	1	0.90162	0.961802	0.90162	0.961802
PIK3C2B_Esophagus Mucosa	outcome	PIK3C2B_Esophagus Mucosa	finngen_R10_C3_KIDNEY_CLEAR_CELL_CARCINOMA_EXALLC	rs6668749	0.0792114	0.144303	0.583058	Clear cell adenocarcinoma of kidney (controls excluding all cancers)	II Neoplasms, from cancer register (ICD-O-3)	944	314193	-0.203623	0.362045	1.08243	0.81577	1.43626	0.944206	1	0.583058	1	0.583058	1
PIK3C2B_Lung	outcome	PIK3C2B_Lung	finngen_R10_C3_KIDNEY_CLEAR_CELL_CARCINOMA_EXALLC	rs2012200	-0.697632	0.259041	0.00707826	Clear cell adenocarcinoma of kidney (controls excluding all cancers)	II Neoplasms, from cancer register (ICD-O-3)	944	314193	-1.20535	-0.189913	0.497762	0.299587	0.827031	0.225712	1	0.0141565	0.0141565	0.0141565	0.0141565
PIK3C2B_Muscle Skeletal	outcome	PIK3C2B_Muscle Skeletal	finngen_R10_C3_KIDNEY_CLEAR_CELL_CARCINOMA_EXALLC	rs2271422	0.215796	0.328036	0.510639	Clear cell adenocarcinoma of kidney (controls excluding all cancers)	II Neoplasms, from cancer register (ICD-O-3)	944	314193	-0.427155	0.858748	1.24085	0.652363	2.3602	0.935412	1	0.510639	1	0.510639	1
PIK3C2B_Skin Sun Exposed Lower leg	outcome	PIK3C2B_Skin Sun Exposed Lower leg	finngen_R10_C3_KIDNEY_CLEAR_CELL_CARCINOMA_EXALLC	rs2271427	-0.0406658	0.169097	0.809952	Clear cell adenocarcinoma of kidney (controls excluding all cancers)	II Neoplasms, from cancer register (ICD-O-3)	944	314193	-0.372096	0.290764	0.96015	0.689288	1.33745	0.972896	1	0.941047	1	0.941047	1
PIK3C2B_Testis	outcome	PIK3C2B_Testis	finngen_R10_C3_KIDNEY_CLEAR_CELL_CARCINOMA_EXALLC	rs4252694	-0.445014	0.183193	0.0151318	Clear cell adenocarcinoma of kidney (controls excluding all cancers)	II Neoplasms, from cancer register (ICD-O-3)	944	314193	-0.804072	-0.0859559	0.640815	0.447503	0.917635	0.234945	1	0.0188471	0.0302636	0.0188471	0.0302636
PIK3C2B_Thyroid	outcome	PIK3C2B_Thyroid	finngen_R10_C3_KIDNEY_CLEAR_CELL_CARCINOMA_EXALLC	rs4951382	-0.466426	0.223095	0.0365547	Clear cell adenocarcinoma of kidney (controls excluding all cancers)	II Neoplasms, from cancer register (ICD-O-3)	944	314193	-0.903693	-0.0291593	0.62724	0.405071	0.971262	0.317295	1	0.0618452	0.0731094	0.0618452	0.0731094
PIK3C3_Adipose Subcutaneous	outcome	PIK3C3_Adipose Subcutaneous	finngen_R10_C3_KIDNEY_CLEAR_CELL_CARCINOMA_EXALLC	rs4447506	-0.570069	0.268876	0.0339895	Clear cell adenocarcinoma of kidney (controls excluding all cancers)	II Neoplasms, from cancer register (ICD-O-3)	944	314193	-1.09707	-0.0430728	0.565486	0.333849	0.957842	0.317295	1	0.0339895	0.0679791	0.0339895	0.0679791
PIK3C3_Adipose Visceral Omentum	outcome	PIK3C3_Adipose Visceral Omentum	finngen_R10_C3_KIDNEY_CLEAR_CELL_CARCINOMA_EXALLC	rs653585	-0.194813	0.141377	0.168211	Clear cell adenocarcinoma of kidney (controls excluding all cancers)	II Neoplasms, from cancer register (ICD-O-3)	944	314193	-0.471911	0.0822847	0.822988	0.623809	1.08576	0.688714	1	0.168211	0.336422	0.168211	0.336422
PIK3C3_Brain Cortex	outcome	PIK3C3_Brain Cortex	finngen_R10_C3_KIDNEY_CLEAR_CELL_CARCINOMA_EXALLC	rs514227	-0.262809	0.140154	0.0607721	Clear cell adenocarcinoma of kidney (controls excluding all cancers)	II Neoplasms, from cancer register (ICD-O-3)	944	314193	-0.537511	0.0118921	0.768889	0.584201	1.01196	0.439585	1	0.0607721	0.121544	0.0607721	0.121544
PIK3C3_Brain Nucleus accumbens basal ganglia	outcome	PIK3C3_Brain Nucleus accumbens basal ganglia	finngen_R10_C3_KIDNEY_CLEAR_CELL_CARCINOMA_EXALLC	rs639656	-0.296024	0.138416	0.0324643	Clear cell adenocarcinoma of kidney (controls excluding all cancers)	II Neoplasms, from cancer register (ICD-O-3)	944	314193	-0.56732	-0.0247276	0.74377	0.567043	0.975576	0.317295	1	0.0324643	0.0649286	0.0324643	0.0649286
PIK3C3_Colon Transverse	outcome	PIK3C3_Colon Transverse	finngen_R10_C3_KIDNEY_CLEAR_CELL_CARCINOMA_EXALLC	rs1347276	-0.371284	0.229655	0.105943	Clear cell adenocarcinoma of kidney (controls excluding all cancers)	II Neoplasms, from cancer register (ICD-O-3)	944	314193	-0.821409	0.0788403	0.689848	0.439812	1.08203	0.62134	1	0.211885	0.211885	0.211885	0.211885
PIK3C3_Esophagus Mucosa	outcome	PIK3C3_Esophagus Mucosa	finngen_R10_C3_KIDNEY_CLEAR_CELL_CARCINOMA_EXALLC	rs12961563	-0.0789157	0.190732	0.679055	Clear cell adenocarcinoma of kidney (controls excluding all cancers)	II Neoplasms, from cancer register (ICD-O-3)	944	314193	-0.45275	0.294918	0.924118	0.635877	1.34302	0.960308	1	0.679055	1	0.679055	1
PIK3C3_Lung	outcome	PIK3C3_Lung	finngen_R10_C3_KIDNEY_CLEAR_CELL_CARCINOMA_EXALLC	rs948871	-0.486575	0.189528	0.0102495	Clear cell adenocarcinoma of kidney (controls excluding all cancers)	II Neoplasms, from cancer register (ICD-O-3)	944	314193	-0.85805	-0.1151	0.614728	0.423988	0.891277	0.234945	1	0.0102495	0.020499	0.0102495	0.020499
PIK3C3_Stomach	outcome	PIK3C3_Stomach	finngen_R10_C3_KIDNEY_CLEAR_CELL_CARCINOMA_EXALLC	rs559231	-0.300333	0.1748	0.0857683	Clear cell adenocarcinoma of kidney (controls excluding all cancers)	II Neoplasms, from cancer register (ICD-O-3)	944	314193	-0.64294	0.0422744	0.740572	0.525745	1.04318	0.531763	1	0.0857683	0.171537	0.0857683	0.171537
PIK3C3_Thyroid	outcome	PIK3C3_Thyroid	finngen_R10_C3_KIDNEY_CLEAR_CELL_CARCINOMA_EXALLC	rs638763	-0.702338	0.320853	0.0285988	Clear cell adenocarcinoma of kidney (controls excluding all cancers)	II Neoplasms, from cancer register (ICD-O-3)	944	314193	-1.33121	-0.0734665	0.495426	0.264158	0.929167	0.295521	1	0.0285988	0.0571977	0.0285988	0.0571977
PIK3CA_Skin Not Sun Exposed Suprapubic	outcome	PIK3CA_Skin Not Sun Exposed Suprapubic	finngen_R10_C3_KIDNEY_CLEAR_CELL_CARCINOMA_EXALLC	rs2699895	-0.18496	0.229443	0.420171	Clear cell adenocarcinoma of kidney (controls excluding all cancers)	II Neoplasms, from cancer register (ICD-O-3)	944	314193	-0.634668	0.264749	0.831138	0.530112	1.3031	0.935412	1	0.420171	0.840342	0.420171	0.840342
PIK3CA_Thyroid	outcome	PIK3CA_Thyroid	finngen_R10_C3_KIDNEY_CLEAR_CELL_CARCINOMA_EXALLC	rs6779866	-0.303362	0.537503	0.572488	Clear cell adenocarcinoma of kidney (controls excluding all cancers)	II Neoplasms, from cancer register (ICD-O-3)	944	314193	-1.35687	0.750144	0.738332	0.257466	2.11731	0.935412	1	0.765531	1	0.765531	1
PIK3CB_Brain Cerebellar Hemisphere	outcome	PIK3CB_Brain Cerebellar Hemisphere	finngen_R10_C3_KIDNEY_CLEAR_CELL_CARCINOMA_EXALLC	rs9825212	-0.218505	0.160797	0.174183	Clear cell adenocarcinoma of kidney (controls excluding all cancers)	II Neoplasms, from cancer register (ICD-O-3)	944	314193	-0.533668	0.0966575	0.803719	0.58645	1.10148	0.699956	1	0.348365	0.348365	0.348365	0.348365
PIK3CB_Brain Frontal Cortex BA9	outcome	PIK3CB_Brain Frontal Cortex BA9	finngen_R10_C3_KIDNEY_CLEAR_CELL_CARCINOMA_EXALLC	rs7639122	0.266407	0.358797	0.457785	Clear cell adenocarcinoma of kidney (controls excluding all cancers)	II Neoplasms, from cancer register (ICD-O-3)	944	314193	-0.436836	0.96965	1.30527	0.646077	2.63702	0.935412	1	0.634428	0.91557	0.634428	0.91557
PIK3CB_Cells Transformed fibroblasts	outcome	PIK3CB_Cells Transformed fibroblasts	finngen_R10_C3_KIDNEY_CLEAR_CELL_CARCINOMA_EXALLC	rs13077455	0.0395193	0.171656	0.817917	Clear cell adenocarcinoma of kidney (controls excluding all cancers)	II Neoplasms, from cancer register (ICD-O-3)	944	314193	-0.296926	0.375964	1.04031	0.743099	1.4564	0.972896	1	0.817917	1	0.817917	1
PIK3CB_Esophagus Mucosa	outcome	PIK3CB_Esophagus Mucosa	finngen_R10_C3_KIDNEY_CLEAR_CELL_CARCINOMA_EXALLC	rs10804659	0.0288423	0.206903	0.889134	Clear cell adenocarcinoma of kidney (controls excluding all cancers)	II Neoplasms, from cancer register (ICD-O-3)	944	314193	-0.376687	0.434372	1.02926	0.686131	1.54399	0.979439	1	0.889134	1	0.889134	1
PIK3CB_Lung	outcome	PIK3CB_Lung	finngen_R10_C3_KIDNEY_CLEAR_CELL_CARCINOMA_EXALLC	rs295497	0.364638	0.279579	0.192152	Clear cell adenocarcinoma of kidney (controls excluding all cancers)	II Neoplasms, from cancer register (ICD-O-3)	944	314193	-0.183337	0.912614	1.43999	0.832487	2.49082	0.731526	1	0.384304	0.384304	0.384304	0.384304
PIK3CB_Skin Sun Exposed Lower leg	outcome	PIK3CB_Skin Sun Exposed Lower leg	finngen_R10_C3_KIDNEY_CLEAR_CELL_CARCINOMA_EXALLC	rs77592817	-0.171488	0.227379	0.450733	Clear cell adenocarcinoma of kidney (controls excluding all cancers)	II Neoplasms, from cancer register (ICD-O-3)	944	314193	-0.617151	0.274175	0.842411	0.539479	1.31545	0.935412	1	0.489826	0.901467	0.489826	0.901467
PIK3CB_Testis	outcome	PIK3CB_Testis	finngen_R10_C3_KIDNEY_CLEAR_CELL_CARCINOMA_EXALLC	rs115401706	-0.14276	0.295755	0.629311	Clear cell adenocarcinoma of kidney (controls excluding all cancers)	II Neoplasms, from cancer register (ICD-O-3)	944	314193	-0.722441	0.43692	0.866962	0.485566	1.54793	0.960308	1	0.997236	1	0.997236	1
PIK3CG_Adipose Subcutaneous	outcome	PIK3CG_Adipose Subcutaneous	finngen_R10_C3_KIDNEY_CLEAR_CELL_CARCINOMA_EXALLC	rs4727662	0.0114867	0.249062	0.963215	Clear cell adenocarcinoma of kidney (controls excluding all cancers)	II Neoplasms, from cancer register (ICD-O-3)	944	314193	-0.476674	0.499648	1.01155	0.620845	1.64814	0.995589	1	0.963215	1	0.963215	1
PIK3CG_Brain Hippocampus	outcome	PIK3CG_Brain Hippocampus	finngen_R10_C3_KIDNEY_CLEAR_CELL_CARCINOMA_EXALLC	rs2067537	-0.00249912	0.0955087	0.979125	Clear cell adenocarcinoma of kidney (controls excluding all cancers)	II Neoplasms, from cancer register (ICD-O-3)	944	314193	-0.189696	0.184698	0.997504	0.82721	1.20286	0.995589	1	0.979125	1	0.979125	1
PIK3CG_Skin Sun Exposed Lower leg	outcome	PIK3CG_Skin Sun Exposed Lower leg	finngen_R10_C3_KIDNEY_CLEAR_CELL_CARCINOMA_EXALLC	rs7785247	0.0589085	0.210555	0.779648	Clear cell adenocarcinoma of kidney (controls excluding all cancers)	II Neoplasms, from cancer register (ICD-O-3)	944	314193	-0.353779	0.471596	1.06068	0.70203	1.60255	0.966764	1	0.779648	1	0.779648	1
PIK3CG_Whole Blood	outcome	PIK3CG_Whole Blood	finngen_R10_C3_KIDNEY_CLEAR_CELL_CARCINOMA_EXALLC	rs17153388	0.448671	0.404074	0.266841	Clear cell adenocarcinoma of kidney (controls excluding all cancers)	II Neoplasms, from cancer register (ICD-O-3)	944	314193	-0.343314	1.24066	1.56623	0.709415	3.45788	0.816652	1	0.266841	0.533681	0.266841	0.533681
PIK3R4_Adipose Subcutaneous	outcome	PIK3R4_Adipose Subcutaneous	finngen_R10_C3_KIDNEY_CLEAR_CELL_CARCINOMA_EXALLC	rs6785335	0.323692	0.13851	0.019441	Clear cell adenocarcinoma of kidney (controls excluding all cancers)	II Neoplasms, from cancer register (ICD-O-3)	944	314193	0.0522134	0.595171	1.38222	1.0536	1.81334	0.234945	1	0.019441	0.0388819	0.019441	0.0388819
PIK3R4_Adipose Visceral Omentum	outcome	PIK3R4_Adipose Visceral Omentum	finngen_R10_C3_KIDNEY_CLEAR_CELL_CARCINOMA_EXALLC	rs111417815	0.447826	0.19602	0.022337	Clear cell adenocarcinoma of kidney (controls excluding all cancers)	II Neoplasms, from cancer register (ICD-O-3)	944	314193	0.0636258	0.832026	1.56491	1.06569	2.29797	0.255112	1	0.022337	0.0446741	0.022337	0.0446741
PIK3R4_Artery Aorta	outcome	PIK3R4_Artery Aorta	finngen_R10_C3_KIDNEY_CLEAR_CELL_CARCINOMA_EXALLC	rs8969	0.383131	0.161079	0.0173818	Clear cell adenocarcinoma of kidney (controls excluding all cancers)	II Neoplasms, from cancer register (ICD-O-3)	944	314193	0.0674165	0.698846	1.46687	1.06974	2.01143	0.234945	1	0.0173818	0.0347635	0.0173818	0.0347635
PIK3R4_Brain Cerebellum	outcome	PIK3R4_Brain Cerebellum	finngen_R10_C3_KIDNEY_CLEAR_CELL_CARCINOMA_EXALLC	rs16830731	0.336248	0.138502	0.0151931	Clear cell adenocarcinoma of kidney (controls excluding all cancers)	II Neoplasms, from cancer register (ICD-O-3)	944	314193	0.0647836	0.607713	1.39969	1.06693	1.83623	0.234945	1	0.0151931	0.0303862	0.0151931	0.0303862
PIK3R4_Brain Nucleus accumbens basal ganglia	outcome	PIK3R4_Brain Nucleus accumbens basal ganglia	finngen_R10_C3_KIDNEY_CLEAR_CELL_CARCINOMA_EXALLC	rs2403297	0.287982	0.122254	0.0184923	Clear cell adenocarcinoma of kidney (controls excluding all cancers)	II Neoplasms, from cancer register (ICD-O-3)	944	314193	0.0483649	0.527599	1.33373	1.04955	1.69486	0.234945	1	0.0184923	0.0369846	0.0184923	0.0369846
PIK3R4_Cells EBV-transformed lymphocytes	outcome	PIK3R4_Cells EBV-transformed lymphocytes	finngen_R10_C3_KIDNEY_CLEAR_CELL_CARCINOMA_EXALLC	rs2293179	0.303255	0.127305	0.0172137	Clear cell adenocarcinoma of kidney (controls excluding all cancers)	II Neoplasms, from cancer register (ICD-O-3)	944	314193	0.053737	0.552774	1.35426	1.05521	1.73807	0.234945	1	0.0172137	0.0344274	0.0172137	0.0344274
PIK3R4_Esophagus Gastroesophageal Junction	outcome	PIK3R4_Esophagus Gastroesophageal Junction	finngen_R10_C3_KIDNEY_CLEAR_CELL_CARCINOMA_EXALLC	rs16831643	0.303728	0.137326	0.0269847	Clear cell adenocarcinoma of kidney (controls excluding all cancers)	II Neoplasms, from cancer register (ICD-O-3)	944	314193	0.0345703	0.572886	1.3549	1.03517	1.77338	0.292784	1	0.0269847	0.0539693	0.0269847	0.0539693
PIK3R4_Esophagus Mucosa	outcome	PIK3R4_Esophagus Mucosa	finngen_R10_C3_KIDNEY_CLEAR_CELL_CARCINOMA_EXALLC	rs9839353	-0.132079	0.15228	0.385754	Clear cell adenocarcinoma of kidney (controls excluding all cancers)	II Neoplasms, from cancer register (ICD-O-3)	944	314193	-0.430547	0.16639	0.876272	0.650153	1.18103	0.935412	1	0.582687	0.771507	0.582687	0.771507
PIK3R4_Lung	outcome	PIK3R4_Lung	finngen_R10_C3_KIDNEY_CLEAR_CELL_CARCINOMA_EXALLC	rs4682640	0.475372	0.199572	0.0172212	Clear cell adenocarcinoma of kidney (controls excluding all cancers)	II Neoplasms, from cancer register (ICD-O-3)	944	314193	0.0842099	0.866534	1.60861	1.08786	2.37865	0.234945	1	0.0172212	0.0344423	0.0172212	0.0344423
PIK3R4_Muscle Skeletal	outcome	PIK3R4_Muscle Skeletal	finngen_R10_C3_KIDNEY_CLEAR_CELL_CARCINOMA_EXALLC	rs146323663	0.00530278	0.225407	0.981231	Clear cell adenocarcinoma of kidney (controls excluding all cancers)	II Neoplasms, from cancer register (ICD-O-3)	944	314193	-0.436496	0.447101	1.00532	0.646297	1.56377	0.995589	1	0.981231	1	0.981231	1
PIK3R4_Nerve Tibial	outcome	PIK3R4_Nerve Tibial	finngen_R10_C3_KIDNEY_CLEAR_CELL_CARCINOMA_EXALLC	rs10934954	0.231762	0.099211	0.0194885	Clear cell adenocarcinoma of kidney (controls excluding all cancers)	II Neoplasms, from cancer register (ICD-O-3)	944	314193	0.0373085	0.426216	1.26082	1.03801	1.53145	0.234945	1	0.0194885	0.038977	0.0194885	0.038977
PIK3R4_Pancreas	outcome	PIK3R4_Pancreas	finngen_R10_C3_KIDNEY_CLEAR_CELL_CARCINOMA_EXALLC	rs75696786	0.298468	0.0944433	0.00157612	Clear cell adenocarcinoma of kidney (controls excluding all cancers)	II Neoplasms, from cancer register (ICD-O-3)	944	314193	0.113359	0.483577	1.34779	1.12003	1.62187	0.114137	0.342018	0.00315224	0.00315224	0.00315224	0.00315224
PIK3R4_Skin Sun Exposed Lower leg	outcome	PIK3R4_Skin Sun Exposed Lower leg	finngen_R10_C3_KIDNEY_CLEAR_CELL_CARCINOMA_EXALLC	rs17748727	0.321162	0.135061	0.0174114	Clear cell adenocarcinoma of kidney (controls excluding all cancers)	II Neoplasms, from cancer register (ICD-O-3)	944	314193	0.0564426	0.585882	1.37873	1.05807	1.79657	0.234945	1	0.0174114	0.0348227	0.0174114	0.0348227
PIK3R4_Spleen	outcome	PIK3R4_Spleen	finngen_R10_C3_KIDNEY_CLEAR_CELL_CARCINOMA_EXALLC	rs925180	0.255606	0.0934834	0.00625255	Clear cell adenocarcinoma of kidney (controls excluding all cancers)	II Neoplasms, from cancer register (ICD-O-3)	944	314193	0.0723781	0.438833	1.29124	1.07506	1.5509	0.225712	1	0.00625255	0.0125051	0.00625255	0.0125051
PIK3R4_Thyroid	outcome	PIK3R4_Thyroid	finngen_R10_C3_KIDNEY_CLEAR_CELL_CARCINOMA_EXALLC	rs10512777	0.414264	0.200058	0.0383855	Clear cell adenocarcinoma of kidney (controls excluding all cancers)	II Neoplasms, from cancer register (ICD-O-3)	944	314193	0.0221494	0.806379	1.51326	1.0224	2.23978	0.320371	1	0.0383855	0.0767709	0.0383855	0.0767709
PKDREJ_Adipose Subcutaneous	outcome	PKDREJ_Adipose Subcutaneous	finngen_R10_C3_KIDNEY_CLEAR_CELL_CARCINOMA_EXALLC	rs6519994	0.0642258	0.11085	0.562322	Clear cell adenocarcinoma of kidney (controls excluding all cancers)	II Neoplasms, from cancer register (ICD-O-3)	944	314193	-0.153039	0.281491	1.06633	0.858096	1.3251	0.935412	1	0.845272	1	0.845272	1
PKDREJ_Adrenal Gland	outcome	PKDREJ_Adrenal Gland	finngen_R10_C3_KIDNEY_CLEAR_CELL_CARCINOMA_EXALLC	rs9615330	0.0647714	0.0901386	0.472403	Clear cell adenocarcinoma of kidney (controls excluding all cancers)	II Neoplasms, from cancer register (ICD-O-3)	944	314193	-0.1119	0.241443	1.06692	0.894133	1.27309	0.935412	1	0.634724	0.944805	0.634724	0.944805
PKDREJ_Artery Aorta	outcome	PKDREJ_Artery Aorta	finngen_R10_C3_KIDNEY_CLEAR_CELL_CARCINOMA_EXALLC	rs8135997	0.0848755	0.14993	0.571325	Clear cell adenocarcinoma of kidney (controls excluding all cancers)	II Neoplasms, from cancer register (ICD-O-3)	944	314193	-0.208987	0.378738	1.08858	0.811405	1.46044	0.935412	1	0.862719	1	0.862719	1
PKDREJ_Artery Coronary	outcome	PKDREJ_Artery Coronary	finngen_R10_C3_KIDNEY_CLEAR_CELL_CARCINOMA_EXALLC	rs7291444	0.0561194	0.0965326	0.561003	Clear cell adenocarcinoma of kidney (controls excluding all cancers)	II Neoplasms, from cancer register (ICD-O-3)	944	314193	-0.133084	0.245323	1.05772	0.875391	1.27803	0.935412	1	0.845443	1	0.845443	1
PKDREJ_Brain Caudate basal ganglia	outcome	PKDREJ_Brain Caudate basal ganglia	finngen_R10_C3_KIDNEY_CLEAR_CELL_CARCINOMA_EXALLC	rs112735000	0.0580404	0.102893	0.572697	Clear cell adenocarcinoma of kidney (controls excluding all cancers)	II Neoplasms, from cancer register (ICD-O-3)	944	314193	-0.14363	0.259711	1.05976	0.866208	1.29656	0.935412	1	0.86965	1	0.86965	1
PKDREJ_Brain Cerebellum	outcome	PKDREJ_Brain Cerebellum	finngen_R10_C3_KIDNEY_CLEAR_CELL_CARCINOMA_EXALLC	rs3087501	0.0499406	0.0886772	0.573317	Clear cell adenocarcinoma of kidney (controls excluding all cancers)	II Neoplasms, from cancer register (ICD-O-3)	944	314193	-0.123867	0.223748	1.05121	0.883498	1.25076	0.935412	1	0.850403	1	0.850403	1
PKDREJ_Colon Sigmoid	outcome	PKDREJ_Colon Sigmoid	finngen_R10_C3_KIDNEY_CLEAR_CELL_CARCINOMA_EXALLC	rs6008384	0.0512249	0.0883342	0.561983	Clear cell adenocarcinoma of kidney (controls excluding all cancers)	II Neoplasms, from cancer register (ICD-O-3)	944	314193	-0.12191	0.22436	1.05256	0.885228	1.25152	0.935412	1	0.847451	1	0.847451	1
PKDREJ_Colon Transverse	outcome	PKDREJ_Colon Transverse	finngen_R10_C3_KIDNEY_CLEAR_CELL_CARCINOMA_EXALLC	rs8139035	0.068235	0.120535	0.571325	Clear cell adenocarcinoma of kidney (controls excluding all cancers)	II Neoplasms, from cancer register (ICD-O-3)	944	314193	-0.168014	0.304484	1.07062	0.845342	1.35593	0.935412	1	0.862719	1	0.862719	1
PKDREJ_Pancreas	outcome	PKDREJ_Pancreas	finngen_R10_C3_KIDNEY_CLEAR_CELL_CARCINOMA_EXALLC	rs9615950	0.0865044	0.0881159	0.326242	Clear cell adenocarcinoma of kidney (controls excluding all cancers)	II Neoplasms, from cancer register (ICD-O-3)	944	314193	-0.0862028	0.259212	1.09036	0.917408	1.29591	0.896133	1	0.387665	0.652484	0.387665	0.652484
PKDREJ_Pituitary	outcome	PKDREJ_Pituitary	finngen_R10_C3_KIDNEY_CLEAR_CELL_CARCINOMA_EXALLC	rs6008505	0.0517048	0.074763	0.489199	Clear cell adenocarcinoma of kidney (controls excluding all cancers)	II Neoplasms, from cancer register (ICD-O-3)	944	314193	-0.0948306	0.19824	1.05306	0.909527	1.21926	0.935412	1	0.577582	0.978398	0.577582	0.978398
PKDREJ_Skin Not Sun Exposed Suprapubic	outcome	PKDREJ_Skin Not Sun Exposed Suprapubic	finngen_R10_C3_KIDNEY_CLEAR_CELL_CARCINOMA_EXALLC	rs8135363	0.0525631	0.0906937	0.562207	Clear cell adenocarcinoma of kidney (controls excluding all cancers)	II Neoplasms, from cancer register (ICD-O-3)	944	314193	-0.125197	0.230323	1.05397	0.882323	1.25901	0.935412	1	0.845104	1	0.845104	1
PKDREJ_Skin Sun Exposed Lower leg	outcome	PKDREJ_Skin Sun Exposed Lower leg	finngen_R10_C3_KIDNEY_CLEAR_CELL_CARCINOMA_EXALLC	rs113101219	0.00778195	0.0830026	0.925303	Clear cell adenocarcinoma of kidney (controls excluding all cancers)	II Neoplasms, from cancer register (ICD-O-3)	944	314193	-0.154903	0.170467	1.00781	0.856498	1.18586	0.992896	1	0.995779	1	0.995779	1
PKDREJ_Vagina	outcome	PKDREJ_Vagina	finngen_R10_C3_KIDNEY_CLEAR_CELL_CARCINOMA_EXALLC	rs1055659	0.0717241	0.0939249	0.445087	Clear cell adenocarcinoma of kidney (controls excluding all cancers)	II Neoplasms, from cancer register (ICD-O-3)	944	314193	-0.112369	0.255817	1.07436	0.893715	1.29152	0.935412	1	0.633716	0.890173	0.633716	0.890173
RICTOR_Artery Aorta	outcome	RICTOR_Artery Aorta	finngen_R10_C3_KIDNEY_CLEAR_CELL_CARCINOMA_EXALLC	rs10065926	-0.203568	0.245139	0.406302	Clear cell adenocarcinoma of kidney (controls excluding all cancers)	II Neoplasms, from cancer register (ICD-O-3)	944	314193	-0.68404	0.276904	0.815815	0.504574	1.31904	0.935412	1	0.406302	0.812604	0.406302	0.812604
RICTOR_Artery Coronary	outcome	RICTOR_Artery Coronary	finngen_R10_C3_KIDNEY_CLEAR_CELL_CARCINOMA_EXALLC	rs1808990	-0.267068	0.187073	0.153404	Clear cell adenocarcinoma of kidney (controls excluding all cancers)	II Neoplasms, from cancer register (ICD-O-3)	944	314193	-0.633732	0.0995957	0.765621	0.530608	1.10472	0.688714	1	0.25087	0.306808	0.25087	0.306808
RICTOR_Cells Transformed fibroblasts	outcome	RICTOR_Cells Transformed fibroblasts	finngen_R10_C3_KIDNEY_CLEAR_CELL_CARCINOMA_EXALLC	rs34927243	0.0016673	0.301564	0.995589	Clear cell adenocarcinoma of kidney (controls excluding all cancers)	II Neoplasms, from cancer register (ICD-O-3)	944	314193	-0.589397	0.592732	1.00167	0.554662	1.80892	0.995589	1	0.995589	1	0.995589	1
RICTOR_Esophagus Muscularis	outcome	RICTOR_Esophagus Muscularis	finngen_R10_C3_KIDNEY_CLEAR_CELL_CARCINOMA_EXALLC	rs187877	0.0638366	0.332515	0.847757	Clear cell adenocarcinoma of kidney (controls excluding all cancers)	II Neoplasms, from cancer register (ICD-O-3)	944	314193	-0.587892	0.715565	1.06592	0.555497	2.04534	0.973757	1	0.973095	1	0.973095	1
RICTOR_Muscle Skeletal	outcome	RICTOR_Muscle Skeletal	finngen_R10_C3_KIDNEY_CLEAR_CELL_CARCINOMA_EXALLC	rs835177	-0.754973	0.480074	0.115807	Clear cell adenocarcinoma of kidney (controls excluding all cancers)	II Neoplasms, from cancer register (ICD-O-3)	944	314193	-1.69592	0.185971	0.470023	0.183431	1.20439	0.644362	1	0.231614	0.231614	0.231614	0.231614
RICTOR_Nerve Tibial	outcome	RICTOR_Nerve Tibial	finngen_R10_C3_KIDNEY_CLEAR_CELL_CARCINOMA_EXALLC	rs28684455	-0.479636	0.414734	0.247481	Clear cell adenocarcinoma of kidney (controls excluding all cancers)	II Neoplasms, from cancer register (ICD-O-3)	944	314193	-1.29252	0.333243	0.619009	0.274579	1.39549	0.810485	1	0.247481	0.494961	0.247481	0.494961
RICTOR_Skin Sun Exposed Lower leg	outcome	RICTOR_Skin Sun Exposed Lower leg	finngen_R10_C3_KIDNEY_CLEAR_CELL_CARCINOMA_EXALLC	rs2548565	0.432337	0.472747	0.360444	Clear cell adenocarcinoma of kidney (controls excluding all cancers)	II Neoplasms, from cancer register (ICD-O-3)	944	314193	-0.494248	1.35892	1.54085	0.61003	3.89199	0.923732	1	0.360444	0.720888	0.360444	0.720888
SUCNR1_Small Intestine Terminal Ileum	outcome	SUCNR1_Small Intestine Terminal Ileum	finngen_R10_C3_KIDNEY_CLEAR_CELL_CARCINOMA_EXALLC	rs526684	0.0461583	0.0706716	0.513668	Clear cell adenocarcinoma of kidney (controls excluding all cancers)	II Neoplasms, from cancer register (ICD-O-3)	944	314193	-0.0923581	0.184675	1.04724	0.911779	1.20283	0.935412	1	0.513668	1	0.513668	1
SUCNR1_Spleen	outcome	SUCNR1_Spleen	finngen_R10_C3_KIDNEY_CLEAR_CELL_CARCINOMA_EXALLC	rs6807308	-0.0860885	0.113064	0.446411	Clear cell adenocarcinoma of kidney (controls excluding all cancers)	II Neoplasms, from cancer register (ICD-O-3)	944	314193	-0.307695	0.135518	0.917513	0.73514	1.14513	0.935412	1	0.446411	0.892823	0.446411	0.892823
SUCNR1_Whole Blood	outcome	SUCNR1_Whole Blood	finngen_R10_C3_KIDNEY_CLEAR_CELL_CARCINOMA_EXALLC	rs2166261	0.271488	0.235924	0.249838	Clear cell adenocarcinoma of kidney (controls excluding all cancers)	II Neoplasms, from cancer register (ICD-O-3)	944	314193	-0.190923	0.733899	1.31192	0.826196	2.08319	0.810485	1	0.499675	0.499675	0.499675	0.499675
UCN_Artery Tibial	outcome	UCN_Artery Tibial	finngen_R10_C3_KIDNEY_CLEAR_CELL_CARCINOMA_EXALLC	rs7582117	-0.0255692	0.185491	0.890362	Clear cell adenocarcinoma of kidney (controls excluding all cancers)	II Neoplasms, from cancer register (ICD-O-3)	944	314193	-0.389131	0.337993	0.974755	0.677645	1.40213	0.979439	1	0.890362	1	0.890362	1
UCN_Esophagus Mucosa	outcome	UCN_Esophagus Mucosa	finngen_R10_C3_KIDNEY_CLEAR_CELL_CARCINOMA_EXALLC	rs17738903	-0.157078	0.365189	0.667103	Clear cell adenocarcinoma of kidney (controls excluding all cancers)	II Neoplasms, from cancer register (ICD-O-3)	944	314193	-0.872848	0.558692	0.854638	0.41776	1.74838	0.960308	1	0.667103	1	0.667103	1
UCN_Muscle Skeletal	outcome	UCN_Muscle Skeletal	finngen_R10_C3_KIDNEY_CLEAR_CELL_CARCINOMA_EXALLC	rs4665965	-0.468787	0.19961	0.0188483	Clear cell adenocarcinoma of kidney (controls excluding all cancers)	II Neoplasms, from cancer register (ICD-O-3)	944	314193	-0.860022	-0.0775519	0.625761	0.423153	0.925379	0.234945	1	0.0376966	0.0376966	0.0376966	0.0376966
UCN_Thyroid	outcome	UCN_Thyroid	finngen_R10_C3_KIDNEY_CLEAR_CELL_CARCINOMA_EXALLC	rs45442103	0.22093	0.230444	0.337701	Clear cell adenocarcinoma of kidney (controls excluding all cancers)	II Neoplasms, from cancer register (ICD-O-3)	944	314193	-0.230739	0.6726	1.24724	0.793947	1.95932	0.916013	1	0.337701	0.675401	0.337701	0.675401
UCN2_Skin Sun Exposed Lower leg	outcome	UCN2_Skin Sun Exposed Lower leg	finngen_R10_C3_KIDNEY_CLEAR_CELL_CARCINOMA_EXALLC	rs10865952	-0.500752	0.238775	0.0359782	Clear cell adenocarcinoma of kidney (controls excluding all cancers)	II Neoplasms, from cancer register (ICD-O-3)	944	314193	-0.968751	-0.0327537	0.606075	0.379557	0.967777	0.317295	1	0.0719563	0.0719563	0.0719563	0.0719563
UCN2_Testis	outcome	UCN2_Testis	finngen_R10_C3_KIDNEY_CLEAR_CELL_CARCINOMA_EXALLC	rs62262463	0.421375	0.105784	6.79445e-05	Clear cell adenocarcinoma of kidney (controls excluding all cancers)	II Neoplasms, from cancer register (ICD-O-3)	944	314193	0.214039	0.628711	1.52406	1.23867	1.87519	0.014744	0.014744	6.79445e-05	0.000135889	6.79445e-05	0.000135889
UCN3_Colon Sigmoid	outcome	UCN3_Colon Sigmoid	finngen_R10_C3_KIDNEY_CLEAR_CELL_CARCINOMA_EXALLC	rs11253110	0.0208315	0.078375	0.790399	Clear cell adenocarcinoma of kidney (controls excluding all cancers)	II Neoplasms, from cancer register (ICD-O-3)	944	314193	-0.132784	0.174447	1.02105	0.875655	1.19059	0.972896	1	0.790399	1	0.790399	1
UCN3_Testis	outcome	UCN3_Testis	finngen_R10_C3_KIDNEY_CLEAR_CELL_CARCINOMA_EXALLC	rs79203718	-0.169083	0.0887175	0.0566682	Clear cell adenocarcinoma of kidney (controls excluding all cancers)	II Neoplasms, from cancer register (ICD-O-3)	944	314193	-0.342969	0.00480302	0.844439	0.70966	1.00481	0.439178	1	0.113336	0.113336	0.113336	0.113336
UQCRH_Brain Hypothalamus	outcome	UQCRH_Brain Hypothalamus	finngen_R10_C3_KIDNEY_CLEAR_CELL_CARCINOMA_EXALLC	rs12561900	-0.0682245	0.11318	0.546645	Clear cell adenocarcinoma of kidney (controls excluding all cancers)	II Neoplasms, from cancer register (ICD-O-3)	944	314193	-0.290058	0.153609	0.934051	0.74822	1.16603	0.935412	1	0.74223	1	0.74223	1
UQCRH_Muscle Skeletal	outcome	UQCRH_Muscle Skeletal	finngen_R10_C3_KIDNEY_CLEAR_CELL_CARCINOMA_EXALLC	rs11588450	-0.133221	0.537524	0.804256	Clear cell adenocarcinoma of kidney (controls excluding all cancers)	II Neoplasms, from cancer register (ICD-O-3)	944	314193	-1.18677	0.920326	0.875271	0.305206	2.51011	0.972896	1	0.948341	1	0.948341	1
UQCRH_Stomach	outcome	UQCRH_Stomach	finngen_R10_C3_KIDNEY_CLEAR_CELL_CARCINOMA_EXALLC	rs9725380	-0.11522	0.267417	0.666567	Clear cell adenocarcinoma of kidney (controls excluding all cancers)	II Neoplasms, from cancer register (ICD-O-3)	944	314193	-0.639358	0.408918	0.89117	0.527631	1.50519	0.960308	1	0.666567	1	0.666567	1
UQCRH_Testis	outcome	UQCRH_Testis	finngen_R10_C3_KIDNEY_CLEAR_CELL_CARCINOMA_EXALLC	rs77881576	0.136128	0.276498	0.622488	Clear cell adenocarcinoma of kidney (controls excluding all cancers)	II Neoplasms, from cancer register (ICD-O-3)	944	314193	-0.405809	0.678064	1.14583	0.666438	1.97006	0.960308	1	0.622488	1	0.622488	1
VEGFA_Adrenal Gland	outcome	VEGFA_Adrenal Gland	finngen_R10_C3_KIDNEY_CLEAR_CELL_CARCINOMA_EXALLC	rs735286	-0.119433	0.209987	0.569516	Clear cell adenocarcinoma of kidney (controls excluding all cancers)	II Neoplasms, from cancer register (ICD-O-3)	944	314193	-0.531008	0.292141	0.887423	0.588012	1.33929	0.935412	1	0.569516	1	0.569516	1
VEGFA_Brain Cortex	outcome	VEGFA_Brain Cortex	finngen_R10_C3_KIDNEY_CLEAR_CELL_CARCINOMA_EXALLC	rs12196299	-0.143378	0.135507	0.290018	Clear cell adenocarcinoma of kidney (controls excluding all cancers)	II Neoplasms, from cancer register (ICD-O-3)	944	314193	-0.408972	0.122217	0.866427	0.664333	1.13	0.850459	1	0.290018	0.580037	0.290018	0.580037
VEGFA_Esophagus Mucosa	outcome	VEGFA_Esophagus Mucosa	finngen_R10_C3_KIDNEY_CLEAR_CELL_CARCINOMA_EXALLC	rs36045928	-0.20528	0.232729	0.377746	Clear cell adenocarcinoma of kidney (controls excluding all cancers)	II Neoplasms, from cancer register (ICD-O-3)	944	314193	-0.661429	0.250868	0.814419	0.516113	1.28514	0.935412	1	0.39616	0.755491	0.39616	0.755491
VEGFA_Nerve Tibial	outcome	VEGFA_Nerve Tibial	finngen_R10_C3_KIDNEY_CLEAR_CELL_CARCINOMA_EXALLC	rs11967174	0.0598331	0.20615	0.771633	Clear cell adenocarcinoma of kidney (controls excluding all cancers)	II Neoplasms, from cancer register (ICD-O-3)	944	314193	-0.344222	0.463888	1.06166	0.708772	1.59024	0.966764	1	0.771633	1	0.771633	1
VEGFA_Pancreas	outcome	VEGFA_Pancreas	finngen_R10_C3_KIDNEY_CLEAR_CELL_CARCINOMA_EXALLC	rs833060	0.00403788	0.200599	0.98394	Clear cell adenocarcinoma of kidney (controls excluding all cancers)	II Neoplasms, from cancer register (ICD-O-3)	944	314193	-0.389136	0.397211	1.00405	0.677642	1.48767	0.995589	1	0.98394	1	0.98394	1
VEGFA_Thyroid	outcome	VEGFA_Thyroid	finngen_R10_C3_KIDNEY_CLEAR_CELL_CARCINOMA_EXALLC	rs3025000	-0.170542	0.265309	0.520351	Clear cell adenocarcinoma of kidney (controls excluding all cancers)	II Neoplasms, from cancer register (ICD-O-3)	944	314193	-0.690548	0.349464	0.843208	0.501301	1.41831	0.935412	1	0.520351	1	0.520351	1
AKT1_Adipose Subcutaneous	outcome	AKT1_Adipose Subcutaneous	finngen_R10_C3_KIDNEY_NOTRENALPELVIS_EXALLC	rs67583154	0.160605	0.145318	0.269076	Malignant neoplasm of kidney, except renal pelvis (controls excluding all cancers)	II Neoplasms, from cancer register (ICD-O-3)	2372	314193	-0.124219	0.445428	1.17422	0.883187	1.56116	0.778525	1	0.269076	0.538151	0.269076	0.538151
AKT1_Esophagus Muscularis	outcome	AKT1_Esophagus Muscularis	finngen_R10_C3_KIDNEY_NOTRENALPELVIS_EXALLC	rs4983432	-0.110321	0.142244	0.437999	Malignant neoplasm of kidney, except renal pelvis (controls excluding all cancers)	II Neoplasms, from cancer register (ICD-O-3)	2372	314193	-0.389119	0.168477	0.895547	0.677653	1.1835	0.876394	1	0.437999	0.875998	0.437999	0.875998
AKT1_Pancreas	outcome	AKT1_Pancreas	finngen_R10_C3_KIDNEY_NOTRENALPELVIS_EXALLC	rs2498797	0.095548	0.0674194	0.156419	Malignant neoplasm of kidney, except renal pelvis (controls excluding all cancers)	II Neoplasms, from cancer register (ICD-O-3)	2372	314193	-0.036594	0.22769	1.10026	0.964067	1.2557	0.585223	1	0.156419	0.312838	0.156419	0.312838
AKT1_Whole Blood	outcome	AKT1_Whole Blood	finngen_R10_C3_KIDNEY_NOTRENALPELVIS_EXALLC	rs10138227	0.562051	0.206849	0.00658361	Malignant neoplasm of kidney, except renal pelvis (controls excluding all cancers)	II Neoplasms, from cancer register (ICD-O-3)	2372	314193	0.156627	0.967476	1.75427	1.16956	2.63129	0.153048	1	0.00658361	0.0131672	0.00658361	0.0131672
AKT1S1_Muscle Skeletal	outcome	AKT1S1_Muscle Skeletal	finngen_R10_C3_KIDNEY_NOTRENALPELVIS_EXALLC	rs3810267	0.0444981	0.110416	0.686946	Malignant neoplasm of kidney, except renal pelvis (controls excluding all cancers)	II Neoplasms, from cancer register (ICD-O-3)	2372	314193	-0.171918	0.260914	1.0455	0.842048	1.29812	0.993782	1	0.686946	1	0.686946	1
AKT1S1_Spleen	outcome	AKT1S1_Spleen	finngen_R10_C3_KIDNEY_NOTRENALPELVIS_EXALLC	rs381569	-0.0633485	0.0738091	0.39074	Malignant neoplasm of kidney, except renal pelvis (controls excluding all cancers)	II Neoplasms, from cancer register (ICD-O-3)	2372	314193	-0.208014	0.0813172	0.938616	0.812195	1.08471	0.863357	1	0.39074	0.781481	0.39074	0.781481
AKT1S1_Testis	outcome	AKT1S1_Testis	finngen_R10_C3_KIDNEY_NOTRENALPELVIS_EXALLC	rs112791428	-0.0459114	0.10713	0.668244	Malignant neoplasm of kidney, except renal pelvis (controls excluding all cancers)	II Neoplasms, from cancer register (ICD-O-3)	2372	314193	-0.255886	0.164063	0.955127	0.774231	1.17829	0.987099	1	0.66996	1	0.66996	1
ATG14_Adipose Subcutaneous	outcome	ATG14_Adipose Subcutaneous	finngen_R10_C3_KIDNEY_NOTRENALPELVIS_EXALLC	rs61975408	-0.166666	0.154356	0.280254	Malignant neoplasm of kidney, except renal pelvis (controls excluding all cancers)	II Neoplasms, from cancer register (ICD-O-3)	2372	314193	-0.469205	0.135872	0.846482	0.625499	1.14554	0.78268	1	0.315696	0.560507	0.315696	0.560507
ATG14_Adipose Visceral Omentum	outcome	ATG14_Adipose Visceral Omentum	finngen_R10_C3_KIDNEY_NOTRENALPELVIS_EXALLC	rs8008119	-0.104781	0.134834	0.437093	Malignant neoplasm of kidney, except renal pelvis (controls excluding all cancers)	II Neoplasms, from cancer register (ICD-O-3)	2372	314193	-0.369057	0.159494	0.900521	0.691386	1.17292	0.876394	1	0.724785	0.874185	0.724785	0.874185
ATG14_Artery Coronary	outcome	ATG14_Artery Coronary	finngen_R10_C3_KIDNEY_NOTRENALPELVIS_EXALLC	rs11621265	-0.028437	0.105193	0.786906	Malignant neoplasm of kidney, except renal pelvis (controls excluding all cancers)	II Neoplasms, from cancer register (ICD-O-3)	2372	314193	-0.234616	0.177742	0.971964	0.790875	1.19452	0.998939	1	0.920123	1	0.920123	1
ATG14_Esophagus Mucosa	outcome	ATG14_Esophagus Mucosa	finngen_R10_C3_KIDNEY_NOTRENALPELVIS_EXALLC	rs10141483	-0.0463075	0.0703595	0.510438	Malignant neoplasm of kidney, except renal pelvis (controls excluding all cancers)	II Neoplasms, from cancer register (ICD-O-3)	2372	314193	-0.184212	0.0915972	0.954748	0.831759	1.09592	0.876394	1	0.669596	1	0.669596	1
ATG14_Muscle Skeletal	outcome	ATG14_Muscle Skeletal	finngen_R10_C3_KIDNEY_NOTRENALPELVIS_EXALLC	rs4519260	-0.0966448	0.116959	0.408627	Malignant neoplasm of kidney, except renal pelvis (controls excluding all cancers)	II Neoplasms, from cancer register (ICD-O-3)	2372	314193	-0.325885	0.132595	0.907878	0.721888	1.14179	0.863357	1	0.484776	0.817254	0.484776	0.817254
ATG14_Skin Sun Exposed Lower leg	outcome	ATG14_Skin Sun Exposed Lower leg	finngen_R10_C3_KIDNEY_NOTRENALPELVIS_EXALLC	rs2878174	-0.175662	0.112871	0.119637	Malignant neoplasm of kidney, except renal pelvis (controls excluding all cancers)	II Neoplasms, from cancer register (ICD-O-3)	2372	314193	-0.39689	0.0455663	0.838902	0.672408	1.04662	0.474721	1	0.119637	0.239274	0.119637	0.239274
BECN1_Adipose Subcutaneous	outcome	BECN1_Adipose Subcutaneous	finngen_R10_C3_KIDNEY_NOTRENALPELVIS_EXALLC	rs1011157	-0.0664528	0.151409	0.660737	Malignant neoplasm of kidney, except renal pelvis (controls excluding all cancers)	II Neoplasms, from cancer register (ICD-O-3)	2372	314193	-0.363215	0.230309	0.935707	0.695437	1.25899	0.987099	1	0.660737	1	0.660737	1
BECN1_Cells EBV-transformed lymphocytes	outcome	BECN1_Cells EBV-transformed lymphocytes	finngen_R10_C3_KIDNEY_NOTRENALPELVIS_EXALLC	rs12948911	-0.0441767	0.106631	0.678657	Malignant neoplasm of kidney, except renal pelvis (controls excluding all cancers)	II Neoplasms, from cancer register (ICD-O-3)	2372	314193	-0.253173	0.164819	0.956785	0.776334	1.17918	0.98838	1	0.816476	1	0.816476	1
BECN1_Esophagus Mucosa	outcome	BECN1_Esophagus Mucosa	finngen_R10_C3_KIDNEY_NOTRENALPELVIS_EXALLC	rs4793090	0.00889132	0.182598	0.961164	Malignant neoplasm of kidney, except renal pelvis (controls excluding all cancers)	II Neoplasms, from cancer register (ICD-O-3)	2372	314193	-0.349001	0.366783	1.00893	0.705393	1.44309	0.998939	1	0.961164	1	0.961164	1
CRHBP_Adipose Subcutaneous	outcome	CRHBP_Adipose Subcutaneous	finngen_R10_C3_KIDNEY_NOTRENALPELVIS_EXALLC	rs2359426	-0.0782392	0.113662	0.491232	Malignant neoplasm of kidney, except renal pelvis (controls excluding all cancers)	II Neoplasms, from cancer register (ICD-O-3)	2372	314193	-0.301017	0.144538	0.924743	0.740065	1.15551	0.876394	1	0.833005	0.982465	0.833005	0.982465
CRHBP_Adrenal Gland	outcome	CRHBP_Adrenal Gland	finngen_R10_C3_KIDNEY_NOTRENALPELVIS_EXALLC	rs1700657	-0.0557108	0.0542071	0.304072	Malignant neoplasm of kidney, except renal pelvis (controls excluding all cancers)	II Neoplasms, from cancer register (ICD-O-3)	2372	314193	-0.161957	0.0505351	0.945813	0.850478	1.05183	0.78552	1	0.608144	0.608144	0.608144	0.608144
CRHBP_Heart Atrial Appendage	outcome	CRHBP_Heart Atrial Appendage	finngen_R10_C3_KIDNEY_NOTRENALPELVIS_EXALLC	rs2359427	-0.0522416	0.0757879	0.490626	Malignant neoplasm of kidney, except renal pelvis (controls excluding all cancers)	II Neoplasms, from cancer register (ICD-O-3)	2372	314193	-0.200786	0.0963027	0.9491	0.818088	1.10109	0.876394	1	0.833911	0.981252	0.833911	0.981252
CRHBP_Lung	outcome	CRHBP_Lung	finngen_R10_C3_KIDNEY_NOTRENALPELVIS_EXALLC	rs10462547	-0.0356557	0.0962709	0.711108	Malignant neoplasm of kidney, except renal pelvis (controls excluding all cancers)	II Neoplasms, from cancer register (ICD-O-3)	2372	314193	-0.224347	0.153035	0.964972	0.799038	1.16537	0.998939	1	0.711108	1	0.711108	1
CRHBP_Ovary	outcome	CRHBP_Ovary	finngen_R10_C3_KIDNEY_NOTRENALPELVIS_EXALLC	rs1910061	0.01972	0.0519116	0.704037	Malignant neoplasm of kidney, except renal pelvis (controls excluding all cancers)	II Neoplasms, from cancer register (ICD-O-3)	2372	314193	-0.0820268	0.121467	1.01992	0.921247	1.12915	0.998537	1	0.704037	1	0.704037	1
CRHBP_Skin Sun Exposed Lower leg	outcome	CRHBP_Skin Sun Exposed Lower leg	finngen_R10_C3_KIDNEY_NOTRENALPELVIS_EXALLC	rs10447163	-0.0666012	0.0637079	0.295832	Malignant neoplasm of kidney, except renal pelvis (controls excluding all cancers)	II Neoplasms, from cancer register (ICD-O-3)	2372	314193	-0.191469	0.0582664	0.935568	0.825745	1.06	0.782871	1	0.591663	0.591663	0.591663	0.591663
CRHBP_Testis	outcome	CRHBP_Testis	finngen_R10_C3_KIDNEY_NOTRENALPELVIS_EXALLC	rs187212127	0.0223388	0.0521984	0.66868	Malignant neoplasm of kidney, except renal pelvis (controls excluding all cancers)	II Neoplasms, from cancer register (ICD-O-3)	2372	314193	-0.0799701	0.124648	1.02259	0.923144	1.13275	0.987099	1	0.66868	1	0.66868	1
CRHBP_Thyroid	outcome	CRHBP_Thyroid	finngen_R10_C3_KIDNEY_NOTRENALPELVIS_EXALLC	rs1715757	0.0181826	0.036303	0.616473	Malignant neoplasm of kidney, except renal pelvis (controls excluding all cancers)	II Neoplasms, from cancer register (ICD-O-3)	2372	314193	-0.0529713	0.0893364	1.01835	0.948407	1.09345	0.955533	1	0.812346	1	0.812346	1
CRHBP_Whole Blood	outcome	CRHBP_Whole Blood	finngen_R10_C3_KIDNEY_NOTRENALPELVIS_EXALLC	rs2972855	0.0493918	0.090589	0.585596	Malignant neoplasm of kidney, except renal pelvis (controls excluding all cancers)	II Neoplasms, from cancer register (ICD-O-3)	2372	314193	-0.128163	0.226946	1.05063	0.87971	1.25476	0.92755	1	0.69058	1	0.69058	1
CRHR1-IT1_Adipose Visceral Omentum	outcome	CRHR1-IT1_Adipose Visceral Omentum	finngen_R10_C3_KIDNEY_NOTRENALPELVIS_EXALLC	rs17769552	-0.00613105	0.0495071	0.901441	Malignant neoplasm of kidney, except renal pelvis (controls excluding all cancers)	II Neoplasms, from cancer register (ICD-O-3)	2372	314193	-0.103165	0.0909029	0.993888	0.901978	1.09516	0.998939	1	0.901441	1	0.901441	1
CRHR1-IT1_Artery Aorta	outcome	CRHR1-IT1_Artery Aorta	finngen_R10_C3_KIDNEY_NOTRENALPELVIS_EXALLC	rs440778	-0.0012276	0.0378316	0.974114	Malignant neoplasm of kidney, except renal pelvis (controls excluding all cancers)	II Neoplasms, from cancer register (ICD-O-3)	2372	314193	-0.0753775	0.0729223	0.998773	0.927393	1.07565	0.998939	1	0.974114	1	0.974114	1
CRHR1-IT1_Artery Coronary	outcome	CRHR1-IT1_Artery Coronary	finngen_R10_C3_KIDNEY_NOTRENALPELVIS_EXALLC	rs62057147	-0.00245891	0.0450897	0.95651	Malignant neoplasm of kidney, except renal pelvis (controls excluding all cancers)	II Neoplasms, from cancer register (ICD-O-3)	2372	314193	-0.0908348	0.085917	0.997544	0.913169	1.08972	0.998939	1	0.95651	1	0.95651	1
CRHR1-IT1_Brain Cerebellum	outcome	CRHR1-IT1_Brain Cerebellum	finngen_R10_C3_KIDNEY_NOTRENALPELVIS_EXALLC	rs9910284	0.00213838	0.0783093	0.978215	Malignant neoplasm of kidney, except renal pelvis (controls excluding all cancers)	II Neoplasms, from cancer register (ICD-O-3)	2372	314193	-0.151348	0.155625	1.00214	0.859549	1.16839	0.998939	1	0.978215	1	0.978215	1
CRHR1-IT1_Brain Hippocampus	outcome	CRHR1-IT1_Brain Hippocampus	finngen_R10_C3_KIDNEY_NOTRENALPELVIS_EXALLC	rs62063276	-0.00456128	0.0774539	0.95304	Malignant neoplasm of kidney, except renal pelvis (controls excluding all cancers)	II Neoplasms, from cancer register (ICD-O-3)	2372	314193	-0.156371	0.147248	0.995449	0.855242	1.15864	0.998939	1	0.95304	1	0.95304	1
CRHR1-IT1_Brain Hypothalamus	outcome	CRHR1-IT1_Brain Hypothalamus	finngen_R10_C3_KIDNEY_NOTRENALPELVIS_EXALLC	rs62062273	-0.00173365	0.0628405	0.977991	Malignant neoplasm of kidney, except renal pelvis (controls excluding all cancers)	II Neoplasms, from cancer register (ICD-O-3)	2372	314193	-0.124901	0.121434	0.998268	0.882584	1.12911	0.998939	1	0.977991	1	0.977991	1
CRHR1-IT1_Cells EBV-transformed lymphocytes	outcome	CRHR1-IT1_Cells EBV-transformed lymphocytes	finngen_R10_C3_KIDNEY_NOTRENALPELVIS_EXALLC	rs62055515	-0.00561661	0.0717402	0.937597	Malignant neoplasm of kidney, except renal pelvis (controls excluding all cancers)	II Neoplasms, from cancer register (ICD-O-3)	2372	314193	-0.146227	0.134994	0.994399	0.863961	1.14453	0.998939	1	0.937597	1	0.937597	1
CRHR1-IT1_Cells Transformed fibroblasts	outcome	CRHR1-IT1_Cells Transformed fibroblasts	finngen_R10_C3_KIDNEY_NOTRENALPELVIS_EXALLC	rs56189701	-0.00394521	0.0431251	0.927109	Malignant neoplasm of kidney, except renal pelvis (controls excluding all cancers)	II Neoplasms, from cancer register (ICD-O-3)	2372	314193	-0.0884703	0.0805799	0.996063	0.91533	1.08392	0.998939	1	0.927109	1	0.927109	1
CRHR1-IT1_Colon Sigmoid	outcome	CRHR1-IT1_Colon Sigmoid	finngen_R10_C3_KIDNEY_NOTRENALPELVIS_EXALLC	rs17650818	-0.00285642	0.0483018	0.952843	Malignant neoplasm of kidney, except renal pelvis (controls excluding all cancers)	II Neoplasms, from cancer register (ICD-O-3)	2372	314193	-0.097528	0.0918151	0.997148	0.907077	1.09616	0.998939	1	0.952843	1	0.952843	1
CRHR1-IT1_Esophagus Mucosa	outcome	CRHR1-IT1_Esophagus Mucosa	finngen_R10_C3_KIDNEY_NOTRENALPELVIS_EXALLC	rs2668709	-0.0153925	0.102293	0.88039	Malignant neoplasm of kidney, except renal pelvis (controls excluding all cancers)	II Neoplasms, from cancer register (ICD-O-3)	2372	314193	-0.215886	0.185101	0.984725	0.805827	1.20334	0.998939	1	0.88039	1	0.88039	1
CRHR1-IT1_Esophagus Muscularis	outcome	CRHR1-IT1_Esophagus Muscularis	finngen_R10_C3_KIDNEY_NOTRENALPELVIS_EXALLC	rs62057122	-0.00250355	0.0467185	0.957264	Malignant neoplasm of kidney, except renal pelvis (controls excluding all cancers)	II Neoplasms, from cancer register (ICD-O-3)	2372	314193	-0.0940719	0.0890648	0.9975	0.910217	1.09315	0.998939	1	0.957264	1	0.957264	1
CRHR1-IT1_Heart Atrial Appendage	outcome	CRHR1-IT1_Heart Atrial Appendage	finngen_R10_C3_KIDNEY_NOTRENALPELVIS_EXALLC	rs385199	-0.000922524	0.0510935	0.985595	Malignant neoplasm of kidney, except renal pelvis (controls excluding all cancers)	II Neoplasms, from cancer register (ICD-O-3)	2372	314193	-0.101066	0.0992208	0.999078	0.903874	1.10431	0.998939	1	0.985595	1	0.985595	1
CRHR1-IT1_Liver	outcome	CRHR1-IT1_Liver	finngen_R10_C3_KIDNEY_NOTRENALPELVIS_EXALLC	rs12944712	0.122643	0.0692035	0.0763595	Malignant neoplasm of kidney, except renal pelvis (controls excluding all cancers)	II Neoplasms, from cancer register (ICD-O-3)	2372	314193	-0.0129956	0.258282	1.13048	0.987088	1.2947	0.390413	1	0.152719	0.152719	0.152719	0.152719
CRHR1-IT1_Lung	outcome	CRHR1-IT1_Lung	finngen_R10_C3_KIDNEY_NOTRENALPELVIS_EXALLC	rs62056925	-0.00207064	0.0472866	0.965072	Malignant neoplasm of kidney, except renal pelvis (controls excluding all cancers)	II Neoplasms, from cancer register (ICD-O-3)	2372	314193	-0.0947524	0.0906111	0.997931	0.909598	1.09484	0.998939	1	0.965072	1	0.965072	1
CRHR1-IT1_Nerve Tibial	outcome	CRHR1-IT1_Nerve Tibial	finngen_R10_C3_KIDNEY_NOTRENALPELVIS_EXALLC	rs62055490	-0.00351984	0.0451214	0.937822	Malignant neoplasm of kidney, except renal pelvis (controls excluding all cancers)	II Neoplasms, from cancer register (ICD-O-3)	2372	314193	-0.0919579	0.0849182	0.996486	0.912144	1.08863	0.998939	1	0.937822	1	0.937822	1
CRHR1-IT1_Pancreas	outcome	CRHR1-IT1_Pancreas	finngen_R10_C3_KIDNEY_NOTRENALPELVIS_EXALLC	rs62062803	-0.00250654	0.0477277	0.958116	Malignant neoplasm of kidney, except renal pelvis (controls excluding all cancers)	II Neoplasms, from cancer register (ICD-O-3)	2372	314193	-0.0960528	0.0910397	0.997497	0.908416	1.09531	0.998939	1	0.958116	1	0.958116	1
CRHR1-IT1_Prostate	outcome	CRHR1-IT1_Prostate	finngen_R10_C3_KIDNEY_NOTRENALPELVIS_EXALLC	rs62060762	-0.00305072	0.0462442	0.947402	Malignant neoplasm of kidney, except renal pelvis (controls excluding all cancers)	II Neoplasms, from cancer register (ICD-O-3)	2372	314193	-0.0936893	0.0875879	0.996954	0.910566	1.09154	0.998939	1	0.947402	1	0.947402	1
CRHR1-IT1_Skin Sun Exposed Lower leg	outcome	CRHR1-IT1_Skin Sun Exposed Lower leg	finngen_R10_C3_KIDNEY_NOTRENALPELVIS_EXALLC	rs55991914	-0.00380267	0.0512528	0.940856	Malignant neoplasm of kidney, except renal pelvis (controls excluding all cancers)	II Neoplasms, from cancer register (ICD-O-3)	2372	314193	-0.104258	0.0966527	0.996205	0.900993	1.10148	0.998939	1	0.940856	1	0.940856	1
CRHR1-IT1_Small Intestine Terminal Ileum	outcome	CRHR1-IT1_Small Intestine Terminal Ileum	finngen_R10_C3_KIDNEY_NOTRENALPELVIS_EXALLC	rs62063681	-0.00355763	0.0617892	0.954086	Malignant neoplasm of kidney, except renal pelvis (controls excluding all cancers)	II Neoplasms, from cancer register (ICD-O-3)	2372	314193	-0.124664	0.117549	0.996449	0.882793	1.12474	0.998939	1	0.954086	1	0.954086	1
CRHR1-IT1_Spleen	outcome	CRHR1-IT1_Spleen	finngen_R10_C3_KIDNEY_NOTRENALPELVIS_EXALLC	rs62054428	-0.00180147	0.0383557	0.962539	Malignant neoplasm of kidney, except renal pelvis (controls excluding all cancers)	II Neoplasms, from cancer register (ICD-O-3)	2372	314193	-0.0769786	0.0733756	0.9982	0.92591	1.07613	0.998939	1	0.962539	1	0.962539	1
CRHR1_Breast Mammary Tissue	outcome	CRHR1_Breast Mammary Tissue	finngen_R10_C3_KIDNEY_NOTRENALPELVIS_EXALLC	rs58879558	0.060083	0.0837037	0.472877	Malignant neoplasm of kidney, except renal pelvis (controls excluding all cancers)	II Neoplasms, from cancer register (ICD-O-3)	2372	314193	-0.103976	0.224142	1.06192	0.901247	1.25125	0.876394	1	0.752315	0.945755	0.752315	0.945755
CRHR1_Testis	outcome	CRHR1_Testis	finngen_R10_C3_KIDNEY_NOTRENALPELVIS_EXALLC	rs3785879	-0.0517807	0.0782203	0.507981	Malignant neoplasm of kidney, except renal pelvis (controls excluding all cancers)	II Neoplasms, from cancer register (ICD-O-3)	2372	314193	-0.205093	0.101531	0.949537	0.814572	1.10686	0.876394	1	0.515269	1	0.515269	1
CRHR1_Thyroid	outcome	CRHR1_Thyroid	finngen_R10_C3_KIDNEY_NOTRENALPELVIS_EXALLC	rs17682536	-0.175964	0.108059	0.103438	Malignant neoplasm of kidney, except renal pelvis (controls excluding all cancers)	II Neoplasms, from cancer register (ICD-O-3)	2372	314193	-0.38776	0.0358316	0.838648	0.678575	1.03648	0.443581	1	0.135657	0.206877	0.135657	0.206877
CRHR2_Adipose Subcutaneous	outcome	CRHR2_Adipose Subcutaneous	finngen_R10_C3_KIDNEY_NOTRENALPELVIS_EXALLC	rs24003	0.0431369	0.0332586	0.194625	Malignant neoplasm of kidney, except renal pelvis (controls excluding all cancers)	II Neoplasms, from cancer register (ICD-O-3)	2372	314193	-0.0220499	0.108324	1.04408	0.978191	1.11441	0.664185	1	0.194625	0.389251	0.194625	0.389251
CRHR2_Artery Aorta	outcome	CRHR2_Artery Aorta	finngen_R10_C3_KIDNEY_NOTRENALPELVIS_EXALLC	rs255143	0.0758558	0.059821	0.204781	Malignant neoplasm of kidney, except renal pelvis (controls excluding all cancers)	II Neoplasms, from cancer register (ICD-O-3)	2372	314193	-0.0413933	0.193105	1.07881	0.959452	1.21301	0.682649	1	0.204781	0.409563	0.204781	0.409563
CRHR2_Artery Coronary	outcome	CRHR2_Artery Coronary	finngen_R10_C3_KIDNEY_NOTRENALPELVIS_EXALLC	rs757857	0.047844	0.0444097	0.281332	Malignant neoplasm of kidney, except renal pelvis (controls excluding all cancers)	II Neoplasms, from cancer register (ICD-O-3)	2372	314193	-0.039199	0.134887	1.04901	0.961559	1.14441	0.78268	1	0.480931	0.562664	0.480931	0.562664
CRHR2_Brain Cortex	outcome	CRHR2_Brain Cortex	finngen_R10_C3_KIDNEY_NOTRENALPELVIS_EXALLC	rs2267710	-0.0289697	0.0529033	0.583969	Malignant neoplasm of kidney, except renal pelvis (controls excluding all cancers)	II Neoplasms, from cancer register (ICD-O-3)	2372	314193	-0.13266	0.0747207	0.971446	0.875763	1.07758	0.92755	1	0.652859	1	0.652859	1
CRHR2_Cells Transformed fibroblasts	outcome	CRHR2_Cells Transformed fibroblasts	finngen_R10_C3_KIDNEY_NOTRENALPELVIS_EXALLC	rs2240401	-0.0167867	0.0563434	0.765752	Malignant neoplasm of kidney, except renal pelvis (controls excluding all cancers)	II Neoplasms, from cancer register (ICD-O-3)	2372	314193	-0.12722	0.0936463	0.983353	0.88054	1.09817	0.998939	1	0.853691	1	0.853691	1
CRHR2_Esophagus Gastroesophageal Junction	outcome	CRHR2_Esophagus Gastroesophageal Junction	finngen_R10_C3_KIDNEY_NOTRENALPELVIS_EXALLC	rs255133	0.0531118	0.0410651	0.195889	Malignant neoplasm of kidney, except renal pelvis (controls excluding all cancers)	II Neoplasms, from cancer register (ICD-O-3)	2372	314193	-0.0273759	0.133599	1.05455	0.972995	1.14293	0.664185	1	0.195889	0.391777	0.195889	0.391777
FOXO1_Cells EBV-transformed lymphocytes	outcome	FOXO1_Cells EBV-transformed lymphocytes	finngen_R10_C3_KIDNEY_NOTRENALPELVIS_EXALLC	rs12429969	0.0487064	0.0575942	0.397729	Malignant neoplasm of kidney, except renal pelvis (controls excluding all cancers)	II Neoplasms, from cancer register (ICD-O-3)	2372	314193	-0.0641782	0.161591	1.04991	0.937838	1.17538	0.863357	1	0.795459	0.795459	0.795459	0.795459
FOXO1_Cells Transformed fibroblasts	outcome	FOXO1_Cells Transformed fibroblasts	finngen_R10_C3_KIDNEY_NOTRENALPELVIS_EXALLC	rs9532518	0.0245661	0.219742	0.910986	Malignant neoplasm of kidney, except renal pelvis (controls excluding all cancers)	II Neoplasms, from cancer register (ICD-O-3)	2372	314193	-0.406128	0.455261	1.02487	0.666225	1.57658	0.998939	1	0.910986	1	0.910986	1
FOXO1_Pancreas	outcome	FOXO1_Pancreas	finngen_R10_C3_KIDNEY_NOTRENALPELVIS_EXALLC	rs73181736	-0.0100237	0.130847	0.938937	Malignant neoplasm of kidney, except renal pelvis (controls excluding all cancers)	II Neoplasms, from cancer register (ICD-O-3)	2372	314193	-0.266485	0.246437	0.990026	0.766068	1.27946	0.998939	1	0.938937	1	0.938937	1
FOXO1_Skin Not Sun Exposed Suprapubic	outcome	FOXO1_Skin Not Sun Exposed Suprapubic	finngen_R10_C3_KIDNEY_NOTRENALPELVIS_EXALLC	rs9576964	-0.0384885	0.176829	0.827694	Malignant neoplasm of kidney, except renal pelvis (controls excluding all cancers)	II Neoplasms, from cancer register (ICD-O-3)	2372	314193	-0.385073	0.308096	0.962243	0.680401	1.36083	0.998939	1	0.827694	1	0.827694	1
FOXO1B_Testis	outcome	FOXO1B_Testis	finngen_R10_C3_KIDNEY_NOTRENALPELVIS_EXALLC	rs202238218	0.0111408	0.271316	0.967246	Malignant neoplasm of kidney, except renal pelvis (controls excluding all cancers)	II Neoplasms, from cancer register (ICD-O-3)	2372	314193	-0.520638	0.54292	1.0112	0.594141	1.72102	0.998939	1	0.967246	1	0.967246	1
FOXO1B_Thyroid	outcome	FOXO1B_Thyroid	finngen_R10_C3_KIDNEY_NOTRENALPELVIS_EXALLC	rs34415974	0.0557057	0.0600441	0.353538	Malignant neoplasm of kidney, except renal pelvis (controls excluding all cancers)	II Neoplasms, from cancer register (ICD-O-3)	2372	314193	-0.0619806	0.173392	1.05729	0.939901	1.18933	0.862746	1	0.534921	0.707077	0.534921	0.707077
HSP90AA1_Colon Sigmoid	outcome	HSP90AA1_Colon Sigmoid	finngen_R10_C3_KIDNEY_NOTRENALPELVIS_EXALLC	rs114237963	-0.326621	0.391047	0.403579	Malignant neoplasm of kidney, except renal pelvis (controls excluding all cancers)	II Neoplasms, from cancer register (ICD-O-3)	2372	314193	-1.09307	0.439831	0.721357	0.335185	1.55245	0.863357	1	0.403579	0.807158	0.403579	0.807158
HSP90AA1_Esophagus Muscularis	outcome	HSP90AA1_Esophagus Muscularis	finngen_R10_C3_KIDNEY_NOTRENALPELVIS_EXALLC	rs117316297	-0.186634	0.140983	0.185567	Malignant neoplasm of kidney, except renal pelvis (controls excluding all cancers)	II Neoplasms, from cancer register (ICD-O-3)	2372	314193	-0.46296	0.0896924	0.829748	0.629418	1.09384	0.660133	1	0.189636	0.371135	0.189636	0.371135
KDR_Adipose Visceral Omentum	outcome	KDR_Adipose Visceral Omentum	finngen_R10_C3_KIDNEY_NOTRENALPELVIS_EXALLC	rs13151127	0.146391	0.134831	0.277596	Malignant neoplasm of kidney, except renal pelvis (controls excluding all cancers)	II Neoplasms, from cancer register (ICD-O-3)	2372	314193	-0.117878	0.410659	1.15765	0.888805	1.50781	0.78268	1	0.354534	0.555191	0.354534	0.555191
KDR_Cells Transformed fibroblasts	outcome	KDR_Cells Transformed fibroblasts	finngen_R10_C3_KIDNEY_NOTRENALPELVIS_EXALLC	rs11133365	0.0021909	0.0418054	0.958204	Malignant neoplasm of kidney, except renal pelvis (controls excluding all cancers)	II Neoplasms, from cancer register (ICD-O-3)	2372	314193	-0.0797477	0.0841295	1.00219	0.923349	1.08777	0.998939	1	0.958204	1	0.958204	1
KDR_Esophagus Muscularis	outcome	KDR_Esophagus Muscularis	finngen_R10_C3_KIDNEY_NOTRENALPELVIS_EXALLC	rs1075065	-0.0621389	0.0868677	0.474407	Malignant neoplasm of kidney, except renal pelvis (controls excluding all cancers)	II Neoplasms, from cancer register (ICD-O-3)	2372	314193	-0.2324	0.108122	0.939752	0.792629	1.11418	0.876394	1	0.474407	0.948814	0.474407	0.948814
KDR_Pancreas	outcome	KDR_Pancreas	finngen_R10_C3_KIDNEY_NOTRENALPELVIS_EXALLC	rs13108866	0.132246	0.0748762	0.0773629	Malignant neoplasm of kidney, except renal pelvis (controls excluding all cancers)	II Neoplasms, from cancer register (ICD-O-3)	2372	314193	-0.0145113	0.279003	1.14139	0.985594	1.32181	0.390413	1	0.130183	0.154726	0.130183	0.154726
LAMTOR1_Adipose Subcutaneous	outcome	LAMTOR1_Adipose Subcutaneous	finngen_R10_C3_KIDNEY_NOTRENALPELVIS_EXALLC	rs12223256	0.0440887	0.216992	0.838993	Malignant neoplasm of kidney, except renal pelvis (controls excluding all cancers)	II Neoplasms, from cancer register (ICD-O-3)	2372	314193	-0.381216	0.469393	1.04508	0.68303	1.59902	0.998939	1	0.964839	1	0.964839	1
LAMTOR1_Breast Mammary Tissue	outcome	LAMTOR1_Breast Mammary Tissue	finngen_R10_C3_KIDNEY_NOTRENALPELVIS_EXALLC	rs2365383	-0.0524167	0.199503	0.792754	Malignant neoplasm of kidney, except renal pelvis (controls excluding all cancers)	II Neoplasms, from cancer register (ICD-O-3)	2372	314193	-0.443443	0.33861	0.948933	0.641823	1.403	0.998939	1	0.792754	1	0.792754	1
LAMTOR1_Cells Transformed fibroblasts	outcome	LAMTOR1_Cells Transformed fibroblasts	finngen_R10_C3_KIDNEY_NOTRENALPELVIS_EXALLC	rs2155336	0.436598	0.159844	0.00630644	Malignant neoplasm of kidney, except renal pelvis (controls excluding all cancers)	II Neoplasms, from cancer register (ICD-O-3)	2372	314193	0.123305	0.749892	1.54743	1.13123	2.11677	0.153048	1	0.0126129	0.0126129	0.0126129	0.0126129
LAMTOR1_Colon Transverse	outcome	LAMTOR1_Colon Transverse	finngen_R10_C3_KIDNEY_NOTRENALPELVIS_EXALLC	rs75099005	0.17911	0.136804	0.19045	Malignant neoplasm of kidney, except renal pelvis (controls excluding all cancers)	II Neoplasms, from cancer register (ICD-O-3)	2372	314193	-0.0890249	0.447245	1.19615	0.914823	1.564	0.664185	1	0.213825	0.380899	0.213825	0.380899
LAMTOR1_Muscle Skeletal	outcome	LAMTOR1_Muscle Skeletal	finngen_R10_C3_KIDNEY_NOTRENALPELVIS_EXALLC	rs4078937	-0.450955	0.570932	0.42961	Malignant neoplasm of kidney, except renal pelvis (controls excluding all cancers)	II Neoplasms, from cancer register (ICD-O-3)	2372	314193	-1.56998	0.668071	0.637019	0.208049	1.95047	0.876394	1	0.42961	0.859221	0.42961	0.859221
LAMTOR1_Skin Sun Exposed Lower leg	outcome	LAMTOR1_Skin Sun Exposed Lower leg	finngen_R10_C3_KIDNEY_NOTRENALPELVIS_EXALLC	rs60509704	-0.0729516	0.174221	0.675414	Malignant neoplasm of kidney, except renal pelvis (controls excluding all cancers)	II Neoplasms, from cancer register (ICD-O-3)	2372	314193	-0.414425	0.268522	0.929646	0.66072	1.30803	0.98838	1	0.678374	1	0.678374	1
LAMTOR1_Whole Blood	outcome	LAMTOR1_Whole Blood	finngen_R10_C3_KIDNEY_NOTRENALPELVIS_EXALLC	rs1802608	0.0113459	0.23628	0.961701	Malignant neoplasm of kidney, except renal pelvis (controls excluding all cancers)	II Neoplasms, from cancer register (ICD-O-3)	2372	314193	-0.451763	0.474455	1.01141	0.636505	1.60714	0.998939	1	0.961701	1	0.961701	1
LAMTOR2_Brain Cerebellum	outcome	LAMTOR2_Brain Cerebellum	finngen_R10_C3_KIDNEY_NOTRENALPELVIS_EXALLC	rs12749014	0.0960123	0.0847739	0.257395	Malignant neoplasm of kidney, except renal pelvis (controls excluding all cancers)	II Neoplasms, from cancer register (ICD-O-3)	2372	314193	-0.0701446	0.262169	1.10077	0.932259	1.29975	0.754795	1	0.257395	0.514791	0.257395	0.514791
LAMTOR2_Nerve Tibial	outcome	LAMTOR2_Nerve Tibial	finngen_R10_C3_KIDNEY_NOTRENALPELVIS_EXALLC	rs7548323	-0.189438	0.22983	0.409796	Malignant neoplasm of kidney, except renal pelvis (controls excluding all cancers)	II Neoplasms, from cancer register (ICD-O-3)	2372	314193	-0.639903	0.261028	0.827424	0.527343	1.29826	0.863357	1	0.485787	0.819593	0.485787	0.819593
LAMTOR3_Artery Aorta	outcome	LAMTOR3_Artery Aorta	finngen_R10_C3_KIDNEY_NOTRENALPELVIS_EXALLC	rs58391911	-0.2241	0.0966264	0.020382	Malignant neoplasm of kidney, except renal pelvis (controls excluding all cancers)	II Neoplasms, from cancer register (ICD-O-3)	2372	314193	-0.413488	-0.0347122	0.799235	0.66134	0.965883	0.183071	1	0.0407639	0.0407639	0.0407639	0.0407639
LAMTOR3_Brain Caudate basal ganglia	outcome	LAMTOR3_Brain Caudate basal ganglia	finngen_R10_C3_KIDNEY_NOTRENALPELVIS_EXALLC	rs61191235	-0.108599	0.0672037	0.106102	Malignant neoplasm of kidney, except renal pelvis (controls excluding all cancers)	II Neoplasms, from cancer register (ICD-O-3)	2372	314193	-0.240318	0.0231204	0.89709	0.786378	1.02339	0.443581	1	0.212204	0.212204	0.212204	0.212204
LAMTOR3_Brain Cerebellar Hemisphere	outcome	LAMTOR3_Brain Cerebellar Hemisphere	finngen_R10_C3_KIDNEY_NOTRENALPELVIS_EXALLC	rs11097683	-0.251224	0.131975	0.0569667	Malignant neoplasm of kidney, except renal pelvis (controls excluding all cancers)	II Neoplasms, from cancer register (ICD-O-3)	2372	314193	-0.509896	0.00744783	0.777848	0.600558	1.00748	0.32531	1	0.113933	0.113933	0.113933	0.113933
LAMTOR3_Brain Cortex	outcome	LAMTOR3_Brain Cortex	finngen_R10_C3_KIDNEY_NOTRENALPELVIS_EXALLC	rs6829912	-0.218861	0.0916262	0.0169114	Malignant neoplasm of kidney, except renal pelvis (controls excluding all cancers)	II Neoplasms, from cancer register (ICD-O-3)	2372	314193	-0.398448	-0.0392736	0.803433	0.671361	0.961488	0.174751	1	0.0338228	0.0338228	0.0338228	0.0338228
LAMTOR3_Brain Frontal Cortex BA9	outcome	LAMTOR3_Brain Frontal Cortex BA9	finngen_R10_C3_KIDNEY_NOTRENALPELVIS_EXALLC	rs4536938	-0.203736	0.100001	0.0416154	Malignant neoplasm of kidney, except renal pelvis (controls excluding all cancers)	II Neoplasms, from cancer register (ICD-O-3)	2372	314193	-0.399737	-0.00773463	0.815678	0.670496	0.992295	0.260058	1	0.0832308	0.0832308	0.0832308	0.0832308
LAMTOR3_Cells Transformed fibroblasts	outcome	LAMTOR3_Cells Transformed fibroblasts	finngen_R10_C3_KIDNEY_NOTRENALPELVIS_EXALLC	rs3076967	-0.192065	0.154489	0.213784	Malignant neoplasm of kidney, except renal pelvis (controls excluding all cancers)	II Neoplasms, from cancer register (ICD-O-3)	2372	314193	-0.494865	0.110734	0.825253	0.609653	1.1171	0.682649	1	0.213784	0.427568	0.213784	0.427568
LAMTOR3_Colon Transverse	outcome	LAMTOR3_Colon Transverse	finngen_R10_C3_KIDNEY_NOTRENALPELVIS_EXALLC	rs11732776	-0.123998	0.123233	0.314314	Malignant neoplasm of kidney, except renal pelvis (controls excluding all cancers)	II Neoplasms, from cancer register (ICD-O-3)	2372	314193	-0.365534	0.117538	0.883382	0.693826	1.12472	0.802426	1	0.628628	0.628628	0.628628	0.628628
LAMTOR3_Esophagus Muscularis	outcome	LAMTOR3_Esophagus Muscularis	finngen_R10_C3_KIDNEY_NOTRENALPELVIS_EXALLC	rs11352007	-0.226913	0.104849	0.0304493	Malignant neoplasm of kidney, except renal pelvis (controls excluding all cancers)	II Neoplasms, from cancer register (ICD-O-3)	2372	314193	-0.432416	-0.0214097	0.79699	0.648939	0.978818	0.206484	1	0.0608986	0.0608986	0.0608986	0.0608986
LAMTOR3_Lung	outcome	LAMTOR3_Lung	finngen_R10_C3_KIDNEY_NOTRENALPELVIS_EXALLC	rs4145995	-0.269813	0.237903	0.256741	Malignant neoplasm of kidney, except renal pelvis (controls excluding all cancers)	II Neoplasms, from cancer register (ICD-O-3)	2372	314193	-0.736103	0.196478	0.763522	0.478977	1.21711	0.754795	1	0.484317	0.513482	0.484317	0.513482
LAMTOR3_Nerve Tibial	outcome	LAMTOR3_Nerve Tibial	finngen_R10_C3_KIDNEY_NOTRENALPELVIS_EXALLC	rs11097685	-0.3419	0.156066	0.0284711	Malignant neoplasm of kidney, except renal pelvis (controls excluding all cancers)	II Neoplasms, from cancer register (ICD-O-3)	2372	314193	-0.647789	-0.0360098	0.71042	0.523201	0.964631	0.203848	1	0.0569421	0.0569421	0.0569421	0.0569421
LAMTOR3_Stomach	outcome	LAMTOR3_Stomach	finngen_R10_C3_KIDNEY_NOTRENALPELVIS_EXALLC	rs6852487	-0.17176	0.116357	0.139904	Malignant neoplasm of kidney, except renal pelvis (controls excluding all cancers)	II Neoplasms, from cancer register (ICD-O-3)	2372	314193	-0.39982	0.0562993	0.842181	0.670441	1.05791	0.533997	1	0.279807	0.279807	0.279807	0.279807
LAMTOR3_Vagina	outcome	LAMTOR3_Vagina	finngen_R10_C3_KIDNEY_NOTRENALPELVIS_EXALLC	rs6532837	-0.245488	0.112432	0.0290035	Malignant neoplasm of kidney, except renal pelvis (controls excluding all cancers)	II Neoplasms, from cancer register (ICD-O-3)	2372	314193	-0.465854	-0.0251216	0.782323	0.627599	0.975191	0.203848	1	0.058007	0.058007	0.058007	0.058007
LAMTOR3P2_Testis	outcome	LAMTOR3P2_Testis	finngen_R10_C3_KIDNEY_NOTRENALPELVIS_EXALLC	rs6595156	0.0366927	0.0638253	0.565363	Malignant neoplasm of kidney, except renal pelvis (controls excluding all cancers)	II Neoplasms, from cancer register (ICD-O-3)	2372	314193	-0.0884049	0.16179	1.03737	0.91539	1.17561	0.92755	1	0.565363	1	0.565363	1
LAMTOR4_Adipose Subcutaneous	outcome	LAMTOR4_Adipose Subcutaneous	finngen_R10_C3_KIDNEY_NOTRENALPELVIS_EXALLC	rs73161772	-0.0361323	0.184491	0.844728	Malignant neoplasm of kidney, except renal pelvis (controls excluding all cancers)	II Neoplasms, from cancer register (ICD-O-3)	2372	314193	-0.397734	0.325469	0.964513	0.671841	1.38468	0.998939	1	0.844728	1	0.844728	1
LAMTOR4_Brain Cerebellar Hemisphere	outcome	LAMTOR4_Brain Cerebellar Hemisphere	finngen_R10_C3_KIDNEY_NOTRENALPELVIS_EXALLC	rs12878	-0.00918007	0.0672993	0.8915	Malignant neoplasm of kidney, except renal pelvis (controls excluding all cancers)	II Neoplasms, from cancer register (ICD-O-3)	2372	314193	-0.141087	0.122727	0.990862	0.868414	1.13058	0.998939	1	0.8915	1	0.8915	1
LAMTOR4_Brain Cortex	outcome	LAMTOR4_Brain Cortex	finngen_R10_C3_KIDNEY_NOTRENALPELVIS_EXALLC	rs77686669	-0.0462575	0.068533	0.499697	Malignant neoplasm of kidney, except renal pelvis (controls excluding all cancers)	II Neoplasms, from cancer register (ICD-O-3)	2372	314193	-0.180582	0.0880671	0.954796	0.834784	1.09206	0.876394	1	0.514942	0.999393	0.514942	0.999393
LAMTOR4_Breast Mammary Tissue	outcome	LAMTOR4_Breast Mammary Tissue	finngen_R10_C3_KIDNEY_NOTRENALPELVIS_EXALLC	rs13236456	-0.110943	0.161086	0.491001	Malignant neoplasm of kidney, except renal pelvis (controls excluding all cancers)	II Neoplasms, from cancer register (ICD-O-3)	2372	314193	-0.426672	0.204786	0.89499	0.652678	1.22726	0.876394	1	0.491001	0.982002	0.491001	0.982002
LAMTOR4_Muscle Skeletal	outcome	LAMTOR4_Muscle Skeletal	finngen_R10_C3_KIDNEY_NOTRENALPELVIS_EXALLC	rs11540426	0.0868331	0.0814088	0.286139	Malignant neoplasm of kidney, except renal pelvis (controls excluding all cancers)	II Neoplasms, from cancer register (ICD-O-3)	2372	314193	-0.0727282	0.246394	1.09071	0.929854	1.2794	0.782871	1	0.286139	0.572278	0.286139	0.572278
LAMTOR4_Whole Blood	outcome	LAMTOR4_Whole Blood	finngen_R10_C3_KIDNEY_NOTRENALPELVIS_EXALLC	rs7804854	-0.213743	0.129995	0.100126	Malignant neoplasm of kidney, except renal pelvis (controls excluding all cancers)	II Neoplasms, from cancer register (ICD-O-3)	2372	314193	-0.468532	0.0410469	0.807556	0.62592	1.0419	0.443581	1	0.100126	0.200253	0.100126	0.200253
LAMTOR5-AS1_Esophagus Muscularis	outcome	LAMTOR5-AS1_Esophagus Muscularis	finngen_R10_C3_KIDNEY_NOTRENALPELVIS_EXALLC	rs76227868	0.146938	0.159798	0.357821	Malignant neoplasm of kidney, except renal pelvis (controls excluding all cancers)	II Neoplasms, from cancer register (ICD-O-3)	2372	314193	-0.166265	0.460141	1.15828	0.846821	1.5843	0.862746	1	0.715642	0.715642	0.715642	0.715642
LAMTOR5-AS1_Testis	outcome	LAMTOR5-AS1_Testis	finngen_R10_C3_KIDNEY_NOTRENALPELVIS_EXALLC	rs6672786	-0.105815	0.0542845	0.0512641	Malignant neoplasm of kidney, except renal pelvis (controls excluding all cancers)	II Neoplasms, from cancer register (ICD-O-3)	2372	314193	-0.212213	0.000582879	0.899591	0.808793	1.00058	0.300657	1	0.0764841	0.102528	0.0764841	0.102528
LAMTOR5_Adrenal Gland	outcome	LAMTOR5_Adrenal Gland	finngen_R10_C3_KIDNEY_NOTRENALPELVIS_EXALLC	rs12034102	0.0514995	0.102092	0.613952	Malignant neoplasm of kidney, except renal pelvis (controls excluding all cancers)	II Neoplasms, from cancer register (ICD-O-3)	2372	314193	-0.148602	0.251601	1.05285	0.861912	1.28608	0.955533	1	0.613952	1	0.613952	1
LAMTOR5_Artery Tibial	outcome	LAMTOR5_Artery Tibial	finngen_R10_C3_KIDNEY_NOTRENALPELVIS_EXALLC	rs11102084	0.0181615	0.160307	0.909799	Malignant neoplasm of kidney, except renal pelvis (controls excluding all cancers)	II Neoplasms, from cancer register (ICD-O-3)	2372	314193	-0.296039	0.332362	1.01833	0.743758	1.39426	0.998939	1	0.909799	1	0.909799	1
LAMTOR5_Brain Cerebellar Hemisphere	outcome	LAMTOR5_Brain Cerebellar Hemisphere	finngen_R10_C3_KIDNEY_NOTRENALPELVIS_EXALLC	rs7548006	-0.0183529	0.106137	0.862716	Malignant neoplasm of kidney, except renal pelvis (controls excluding all cancers)	II Neoplasms, from cancer register (ICD-O-3)	2372	314193	-0.226382	0.189676	0.981814	0.797414	1.20886	0.998939	1	0.862716	1	0.862716	1
LAMTOR5_Breast Mammary Tissue	outcome	LAMTOR5_Breast Mammary Tissue	finngen_R10_C3_KIDNEY_NOTRENALPELVIS_EXALLC	rs6674032	0.1575	0.100405	0.116732	Malignant neoplasm of kidney, except renal pelvis (controls excluding all cancers)	II Neoplasms, from cancer register (ICD-O-3)	2372	314193	-0.0392948	0.354294	1.17058	0.961467	1.42517	0.474721	1	0.233464	0.233464	0.233464	0.233464
LAMTOR5_Esophagus Mucosa	outcome	LAMTOR5_Esophagus Mucosa	finngen_R10_C3_KIDNEY_NOTRENALPELVIS_EXALLC	rs4084434	-0.0659622	0.0761961	0.38666	Malignant neoplasm of kidney, except renal pelvis (controls excluding all cancers)	II Neoplasms, from cancer register (ICD-O-3)	2372	314193	-0.215307	0.0833821	0.936166	0.806294	1.08696	0.863357	1	0.38666	0.77332	0.38666	0.77332
LAMTOR5_Esophagus Muscularis	outcome	LAMTOR5_Esophagus Muscularis	finngen_R10_C3_KIDNEY_NOTRENALPELVIS_EXALLC	rs114645648	-0.0445919	0.223787	0.842059	Malignant neoplasm of kidney, except renal pelvis (controls excluding all cancers)	II Neoplasms, from cancer register (ICD-O-3)	2372	314193	-0.483214	0.39403	0.956388	0.616798	1.48295	0.998939	1	0.842059	1	0.842059	1
LAMTOR5_Lung	outcome	LAMTOR5_Lung	finngen_R10_C3_KIDNEY_NOTRENALPELVIS_EXALLC	rs11102110	0.0222302	0.161772	0.890702	Malignant neoplasm of kidney, except renal pelvis (controls excluding all cancers)	II Neoplasms, from cancer register (ICD-O-3)	2372	314193	-0.294844	0.339304	1.02248	0.744648	1.40397	0.998939	1	0.890702	1	0.890702	1
LAMTOR5_Testis	outcome	LAMTOR5_Testis	finngen_R10_C3_KIDNEY_NOTRENALPELVIS_EXALLC	rs111648916	0.143857	0.136679	0.292565	Malignant neoplasm of kidney, except renal pelvis (controls excluding all cancers)	II Neoplasms, from cancer register (ICD-O-3)	2372	314193	-0.124035	0.411748	1.15472	0.883349	1.50945	0.782871	1	0.58513	0.58513	0.58513	0.58513
LAMTOR5_Whole Blood	outcome	LAMTOR5_Whole Blood	finngen_R10_C3_KIDNEY_NOTRENALPELVIS_EXALLC	rs10745309	0.177533	0.192417	0.356191	Malignant neoplasm of kidney, except renal pelvis (controls excluding all cancers)	II Neoplasms, from cancer register (ICD-O-3)	2372	314193	-0.199605	0.554671	1.19427	0.819054	1.74137	0.862746	1	0.712382	0.712382	0.712382	0.712382
MDM2_Brain Putamen basal ganglia	outcome	MDM2_Brain Putamen basal ganglia	finngen_R10_C3_KIDNEY_NOTRENALPELVIS_EXALLC	rs12321570	-0.0432245	0.121189	0.721339	Malignant neoplasm of kidney, except renal pelvis (controls excluding all cancers)	II Neoplasms, from cancer register (ICD-O-3)	2372	314193	-0.280755	0.194306	0.957696	0.755213	1.21447	0.998939	1	0.93084	1	0.93084	1
MDM2_Small Intestine Terminal Ileum	outcome	MDM2_Small Intestine Terminal Ileum	finngen_R10_C3_KIDNEY_NOTRENALPELVIS_EXALLC	rs11177128	-0.040412	0.0513112	0.430938	Malignant neoplasm of kidney, except renal pelvis (controls excluding all cancers)	II Neoplasms, from cancer register (ICD-O-3)	2372	314193	-0.140982	0.0601579	0.960394	0.868505	1.062	0.876394	1	0.861877	0.861877	0.861877	0.861877
MDM2_Whole Blood	outcome	MDM2_Whole Blood	finngen_R10_C3_KIDNEY_NOTRENALPELVIS_EXALLC	rs7304105	-0.122329	0.174707	0.483804	Malignant neoplasm of kidney, except renal pelvis (controls excluding all cancers)	II Neoplasms, from cancer register (ICD-O-3)	2372	314193	-0.464755	0.220096	0.884857	0.628289	1.2462	0.876394	1	0.483804	0.967608	0.483804	0.967608
MFSD4_Adipose Subcutaneous	outcome	MFSD4_Adipose Subcutaneous	finngen_R10_C3_KIDNEY_NOTRENALPELVIS_EXALLC	rs6593954	0.0631951	0.0762551	0.407255	Malignant neoplasm of kidney, except renal pelvis (controls excluding all cancers)	II Neoplasms, from cancer register (ICD-O-3)	2372	314193	-0.0862649	0.212655	1.06523	0.917351	1.23696	0.863357	1	0.407255	0.814511	0.407255	0.814511
MFSD4_Brain Cerebellum	outcome	MFSD4_Brain Cerebellum	finngen_R10_C3_KIDNEY_NOTRENALPELVIS_EXALLC	rs7529777	-0.000677853	0.0715751	0.992444	Malignant neoplasm of kidney, except renal pelvis (controls excluding all cancers)	II Neoplasms, from cancer register (ICD-O-3)	2372	314193	-0.140965	0.139609	0.999322	0.86852	1.14982	0.998939	1	0.992444	1	0.992444	1
MFSD4_Cells Transformed fibroblasts	outcome	MFSD4_Cells Transformed fibroblasts	finngen_R10_C3_KIDNEY_NOTRENALPELVIS_EXALLC	rs2772245	-0.000125048	0.0940531	0.998939	Malignant neoplasm of kidney, except renal pelvis (controls excluding all cancers)	II Neoplasms, from cancer register (ICD-O-3)	2372	314193	-0.184469	0.184219	0.999875	0.831546	1.20228	0.998939	1	0.998939	1	0.998939	1
MFSD4_Esophagus Muscularis	outcome	MFSD4_Esophagus Muscularis	finngen_R10_C3_KIDNEY_NOTRENALPELVIS_EXALLC	rs7539751	0.0416915	0.105672	0.693184	Malignant neoplasm of kidney, except renal pelvis (controls excluding all cancers)	II Neoplasms, from cancer register (ICD-O-3)	2372	314193	-0.165425	0.248808	1.04257	0.847533	1.2825	0.996165	1	0.693184	1	0.693184	1
MFSD4_Lung	outcome	MFSD4_Lung	finngen_R10_C3_KIDNEY_NOTRENALPELVIS_EXALLC	rs7534154	-0.0796195	0.118041	0.499991	Malignant neoplasm of kidney, except renal pelvis (controls excluding all cancers)	II Neoplasms, from cancer register (ICD-O-3)	2372	314193	-0.310981	0.151742	0.923468	0.732728	1.16386	0.876394	1	0.642122	0.999982	0.642122	0.999982
MFSD4_Muscle Skeletal	outcome	MFSD4_Muscle Skeletal	finngen_R10_C3_KIDNEY_NOTRENALPELVIS_EXALLC	rs12134296	-0.0702233	0.0998748	0.481985	Malignant neoplasm of kidney, except renal pelvis (controls excluding all cancers)	II Neoplasms, from cancer register (ICD-O-3)	2372	314193	-0.265978	0.125531	0.932186	0.766456	1.13375	0.876394	1	0.963971	0.963971	0.963971	0.963971
MFSD4_Nerve Tibial	outcome	MFSD4_Nerve Tibial	finngen_R10_C3_KIDNEY_NOTRENALPELVIS_EXALLC	rs10900507	-0.0652842	0.0933131	0.484162	Malignant neoplasm of kidney, except renal pelvis (controls excluding all cancers)	II Neoplasms, from cancer register (ICD-O-3)	2372	314193	-0.248178	0.11761	0.936801	0.780221	1.1248	0.876394	1	0.968323	0.968323	0.968323	0.968323
MFSD4_Skin Not Sun Exposed Suprapubic	outcome	MFSD4_Skin Not Sun Exposed Suprapubic	finngen_R10_C3_KIDNEY_NOTRENALPELVIS_EXALLC	rs75541573	0.0442525	0.142566	0.756257	Malignant neoplasm of kidney, except renal pelvis (controls excluding all cancers)	II Neoplasms, from cancer register (ICD-O-3)	2372	314193	-0.235178	0.323683	1.04525	0.79043	1.38221	0.998939	1	0.756257	1	0.756257	1
MFSD4_Skin Sun Exposed Lower leg	outcome	MFSD4_Skin Sun Exposed Lower leg	finngen_R10_C3_KIDNEY_NOTRENALPELVIS_EXALLC	rs7513597	0.16022	0.254052	0.528265	Malignant neoplasm of kidney, except renal pelvis (controls excluding all cancers)	II Neoplasms, from cancer register (ICD-O-3)	2372	314193	-0.337722	0.658162	1.17377	0.713393	1.93124	0.888631	1	0.939074	1	0.939074	1
MFSD4_Thyroid	outcome	MFSD4_Thyroid	finngen_R10_C3_KIDNEY_NOTRENALPELVIS_EXALLC	rs77507721	-0.0995559	0.0965087	0.302271	Malignant neoplasm of kidney, except renal pelvis (controls excluding all cancers)	II Neoplasms, from cancer register (ICD-O-3)	2372	314193	-0.288713	0.0896011	0.905239	0.749227	1.09374	0.78552	1	0.302271	0.604542	0.302271	0.604542
MPP7_Artery Aorta	outcome	MPP7_Artery Aorta	finngen_R10_C3_KIDNEY_NOTRENALPELVIS_EXALLC	rs3847386	0.113898	0.134595	0.397425	Malignant neoplasm of kidney, except renal pelvis (controls excluding all cancers)	II Neoplasms, from cancer register (ICD-O-3)	2372	314193	-0.149908	0.377704	1.12064	0.860787	1.45893	0.863357	1	0.66292	0.794851	0.66292	0.794851
MPP7_Cells Transformed fibroblasts	outcome	MPP7_Cells Transformed fibroblasts	finngen_R10_C3_KIDNEY_NOTRENALPELVIS_EXALLC	rs17760681	-0.0600615	0.0893658	0.501529	Malignant neoplasm of kidney, except renal pelvis (controls excluding all cancers)	II Neoplasms, from cancer register (ICD-O-3)	2372	314193	-0.235218	0.115095	0.941707	0.790398	1.12198	0.876394	1	0.501529	1	0.501529	1
MPP7_Esophagus Muscularis	outcome	MPP7_Esophagus Muscularis	finngen_R10_C3_KIDNEY_NOTRENALPELVIS_EXALLC	rs11387137	0.114454	0.179005	0.52257	Malignant neoplasm of kidney, except renal pelvis (controls excluding all cancers)	II Neoplasms, from cancer register (ICD-O-3)	2372	314193	-0.236397	0.465305	1.12126	0.789468	1.5925	0.88592	1	0.848111	1	0.848111	1
MPP7_Muscle Skeletal	outcome	MPP7_Muscle Skeletal	finngen_R10_C3_KIDNEY_NOTRENALPELVIS_EXALLC	rs1148182	-0.107026	0.139117	0.4417	Malignant neoplasm of kidney, except renal pelvis (controls excluding all cancers)	II Neoplasms, from cancer register (ICD-O-3)	2372	314193	-0.379695	0.165642	0.898502	0.68407	1.18015	0.876394	1	0.535211	0.883399	0.535211	0.883399
MPP7_Skin Not Sun Exposed Suprapubic	outcome	MPP7_Skin Not Sun Exposed Suprapubic	finngen_R10_C3_KIDNEY_NOTRENALPELVIS_EXALLC	rs7099335	-0.177169	0.18638	0.341817	Malignant neoplasm of kidney, except renal pelvis (controls excluding all cancers)	II Neoplasms, from cancer register (ICD-O-3)	2372	314193	-0.542473	0.188135	0.837638	0.581309	1.207	0.856198	1	0.601102	0.683635	0.601102	0.683635
MPP7_Stomach	outcome	MPP7_Stomach	finngen_R10_C3_KIDNEY_NOTRENALPELVIS_EXALLC	rs11007069	-0.035129	0.114917	0.75984	Malignant neoplasm of kidney, except renal pelvis (controls excluding all cancers)	II Neoplasms, from cancer register (ICD-O-3)	2372	314193	-0.260366	0.190108	0.965481	0.77077	1.20938	0.998939	1	0.935499	1	0.935499	1
MPP7_Testis	outcome	MPP7_Testis	finngen_R10_C3_KIDNEY_NOTRENALPELVIS_EXALLC	rs2783423	0.252716	0.14689	0.0853521	Malignant neoplasm of kidney, except renal pelvis (controls excluding all cancers)	II Neoplasms, from cancer register (ICD-O-3)	2372	314193	-0.0351887	0.540621	1.28752	0.965423	1.71707	0.405811	1	0.0853521	0.170704	0.0853521	0.170704
MPP7_Whole Blood	outcome	MPP7_Whole Blood	finngen_R10_C3_KIDNEY_NOTRENALPELVIS_EXALLC	rs786391	-0.406286	0.186058	0.0289878	Malignant neoplasm of kidney, except renal pelvis (controls excluding all cancers)	II Neoplasms, from cancer register (ICD-O-3)	2372	314193	-0.77096	-0.0416122	0.66612	0.462569	0.959242	0.203848	1	0.0579757	0.0579757	0.0579757	0.0579757
MTOR-AS1_Breast Mammary Tissue	outcome	MTOR-AS1_Breast Mammary Tissue	finngen_R10_C3_KIDNEY_NOTRENALPELVIS_EXALLC	rs760189	-0.0613337	0.0585887	0.295168	Malignant neoplasm of kidney, except renal pelvis (controls excluding all cancers)	II Neoplasms, from cancer register (ICD-O-3)	2372	314193	-0.176168	0.0535002	0.940509	0.838477	1.05496	0.782871	1	0.35893	0.590336	0.35893	0.590336
MTOR_Cells Transformed fibroblasts	outcome	MTOR_Cells Transformed fibroblasts	finngen_R10_C3_KIDNEY_NOTRENALPELVIS_EXALLC	rs72871470	0.00709478	0.182364	0.968966	Malignant neoplasm of kidney, except renal pelvis (controls excluding all cancers)	II Neoplasms, from cancer register (ICD-O-3)	2372	314193	-0.350338	0.364527	1.00712	0.70445	1.43983	0.998939	1	0.968966	1	0.968966	1
MTOR_Whole Blood	outcome	MTOR_Whole Blood	finngen_R10_C3_KIDNEY_NOTRENALPELVIS_EXALLC	rs2744815	-0.0572283	0.103982	0.582066	Malignant neoplasm of kidney, except renal pelvis (controls excluding all cancers)	II Neoplasms, from cancer register (ICD-O-3)	2372	314193	-0.261032	0.146576	0.944378	0.770256	1.15786	0.92755	1	0.634142	1	0.634142	1
NANOS3_Ovary	outcome	NANOS3_Ovary	finngen_R10_C3_KIDNEY_NOTRENALPELVIS_EXALLC	rs16015	0.0259981	0.0426819	0.54245	Malignant neoplasm of kidney, except renal pelvis (controls excluding all cancers)	II Neoplasms, from cancer register (ICD-O-3)	2372	314193	-0.0576584	0.109655	1.02634	0.943972	1.11589	0.905474	1	0.54245	1	0.54245	1
NOS3_Colon Transverse	outcome	NOS3_Colon Transverse	finngen_R10_C3_KIDNEY_NOTRENALPELVIS_EXALLC	rs117564322	0.169761	0.140665	0.227492	Malignant neoplasm of kidney, except renal pelvis (controls excluding all cancers)	II Neoplasms, from cancer register (ICD-O-3)	2372	314193	-0.105943	0.445465	1.18502	0.899476	1.56122	0.705978	1	0.361831	0.454985	0.361831	0.454985
PIK3C2B_Brain Caudate basal ganglia	outcome	PIK3C2B_Brain Caudate basal ganglia	finngen_R10_C3_KIDNEY_NOTRENALPELVIS_EXALLC	rs12071901	0.0433587	0.299764	0.884993	Malignant neoplasm of kidney, except renal pelvis (controls excluding all cancers)	II Neoplasms, from cancer register (ICD-O-3)	2372	314193	-0.544179	0.630896	1.04431	0.580318	1.87929	0.998939	1	0.884993	1	0.884993	1
PIK3C2B_Brain Cerebellar Hemisphere	outcome	PIK3C2B_Brain Cerebellar Hemisphere	finngen_R10_C3_KIDNEY_NOTRENALPELVIS_EXALLC	rs12732444	-0.00940483	0.0760816	0.90162	Malignant neoplasm of kidney, except renal pelvis (controls excluding all cancers)	II Neoplasms, from cancer register (ICD-O-3)	2372	314193	-0.158525	0.139715	0.990639	0.853402	1.14995	0.998939	1	0.90162	1	0.90162	1
PIK3C2B_Esophagus Mucosa	outcome	PIK3C2B_Esophagus Mucosa	finngen_R10_C3_KIDNEY_NOTRENALPELVIS_EXALLC	rs6668749	0.0662856	0.091635	0.469455	Malignant neoplasm of kidney, except renal pelvis (controls excluding all cancers)	II Neoplasms, from cancer register (ICD-O-3)	2372	314193	-0.113319	0.24589	1.06853	0.892866	1.27876	0.876394	1	0.583058	0.938911	0.583058	0.938911
PIK3C2B_Lung	outcome	PIK3C2B_Lung	finngen_R10_C3_KIDNEY_NOTRENALPELVIS_EXALLC	rs2012200	-0.403932	0.175139	0.0210912	Malignant neoplasm of kidney, except renal pelvis (controls excluding all cancers)	II Neoplasms, from cancer register (ICD-O-3)	2372	314193	-0.747205	-0.0606592	0.667689	0.473689	0.941144	0.183071	1	0.0210912	0.0421823	0.0210912	0.0421823
PIK3C2B_Muscle Skeletal	outcome	PIK3C2B_Muscle Skeletal	finngen_R10_C3_KIDNEY_NOTRENALPELVIS_EXALLC	rs2271422	0.558144	0.180372	0.00197204	Malignant neoplasm of kidney, except renal pelvis (controls excluding all cancers)	II Neoplasms, from cancer register (ICD-O-3)	2372	314193	0.204616	0.911672	1.74743	1.22705	2.48848	0.153048	0.427932	0.00394408	0.00394408	0.00394408	0.00394408
PIK3C2B_Skin Sun Exposed Lower leg	outcome	PIK3C2B_Skin Sun Exposed Lower leg	finngen_R10_C3_KIDNEY_NOTRENALPELVIS_EXALLC	rs2271427	0.00793037	0.107233	0.941047	Malignant neoplasm of kidney, except renal pelvis (controls excluding all cancers)	II Neoplasms, from cancer register (ICD-O-3)	2372	314193	-0.202246	0.218107	1.00796	0.816894	1.24372	0.998939	1	0.941047	1	0.941047	1
PIK3C2B_Testis	outcome	PIK3C2B_Testis	finngen_R10_C3_KIDNEY_NOTRENALPELVIS_EXALLC	rs4252694	-0.274304	0.116798	0.0188471	Malignant neoplasm of kidney, except renal pelvis (controls excluding all cancers)	II Neoplasms, from cancer register (ICD-O-3)	2372	314193	-0.503227	-0.0453808	0.760101	0.604576	0.955634	0.177818	1	0.0188471	0.0376942	0.0188471	0.0376942
PIK3C2B_Thyroid	outcome	PIK3C2B_Thyroid	finngen_R10_C3_KIDNEY_NOTRENALPELVIS_EXALLC	rs4951382	-0.265517	0.142185	0.0618452	Malignant neoplasm of kidney, except renal pelvis (controls excluding all cancers)	II Neoplasms, from cancer register (ICD-O-3)	2372	314193	-0.544199	0.0131658	0.76681	0.580306	1.01325	0.33596	1	0.0618452	0.12369	0.0618452	0.12369
PIK3C3_Adipose Subcutaneous	outcome	PIK3C3_Adipose Subcutaneous	finngen_R10_C3_KIDNEY_NOTRENALPELVIS_EXALLC	rs4447506	-0.413698	0.170974	0.0155355	Malignant neoplasm of kidney, except renal pelvis (controls excluding all cancers)	II Neoplasms, from cancer register (ICD-O-3)	2372	314193	-0.748807	-0.0785883	0.661201	0.47293	0.92442	0.16856	1	0.0310709	0.0310709	0.0310709	0.0310709
PIK3C3_Adipose Visceral Omentum	outcome	PIK3C3_Adipose Visceral Omentum	finngen_R10_C3_KIDNEY_NOTRENALPELVIS_EXALLC	rs653585	-0.149352	0.089904	0.0966657	Malignant neoplasm of kidney, except renal pelvis (controls excluding all cancers)	II Neoplasms, from cancer register (ICD-O-3)	2372	314193	-0.325564	0.0268599	0.861266	0.72212	1.02722	0.443581	1	0.168211	0.193331	0.168211	0.193331
PIK3C3_Brain Cortex	outcome	PIK3C3_Brain Cortex	finngen_R10_C3_KIDNEY_NOTRENALPELVIS_EXALLC	rs514227	-0.197757	0.0890491	0.0263666	Malignant neoplasm of kidney, except renal pelvis (controls excluding all cancers)	II Neoplasms, from cancer register (ICD-O-3)	2372	314193	-0.372294	-0.0232213	0.820569	0.689152	0.977046	0.203848	1	0.0527332	0.0527332	0.0527332	0.0527332
PIK3C3_Brain Nucleus accumbens basal ganglia	outcome	PIK3C3_Brain Nucleus accumbens basal ganglia	finngen_R10_C3_KIDNEY_NOTRENALPELVIS_EXALLC	rs639656	-0.231839	0.0870305	0.00772444	Malignant neoplasm of kidney, except renal pelvis (controls excluding all cancers)	II Neoplasms, from cancer register (ICD-O-3)	2372	314193	-0.402419	-0.0612593	0.793074	0.668701	0.940579	0.153048	1	0.0154489	0.0154489	0.0154489	0.0154489
PIK3C3_Colon Transverse	outcome	PIK3C3_Colon Transverse	finngen_R10_C3_KIDNEY_NOTRENALPELVIS_EXALLC	rs1347276	-0.109298	0.145257	0.45178	Malignant neoplasm of kidney, except renal pelvis (controls excluding all cancers)	II Neoplasms, from cancer register (ICD-O-3)	2372	314193	-0.394001	0.175404	0.896463	0.674353	1.19173	0.876394	1	0.45178	0.90356	0.45178	0.90356
PIK3C3_Esophagus Mucosa	outcome	PIK3C3_Esophagus Mucosa	finngen_R10_C3_KIDNEY_NOTRENALPELVIS_EXALLC	rs12961563	-0.224088	0.121685	0.0655408	Malignant neoplasm of kidney, except renal pelvis (controls excluding all cancers)	II Neoplasms, from cancer register (ICD-O-3)	2372	314193	-0.46259	0.0144133	0.799245	0.629651	1.01452	0.346886	1	0.131082	0.131082	0.131082	0.131082
PIK3C3_Lung	outcome	PIK3C3_Lung	finngen_R10_C3_KIDNEY_NOTRENALPELVIS_EXALLC	rs948871	-0.316858	0.123099	0.0100528	Malignant neoplasm of kidney, except renal pelvis (controls excluding all cancers)	II Neoplasms, from cancer register (ICD-O-3)	2372	314193	-0.558132	-0.0755839	0.728434	0.572277	0.927202	0.153048	1	0.0102495	0.0201056	0.0102495	0.0201056
PIK3C3_Stomach	outcome	PIK3C3_Stomach	finngen_R10_C3_KIDNEY_NOTRENALPELVIS_EXALLC	rs559231	-0.276215	0.111038	0.0128615	Malignant neoplasm of kidney, except renal pelvis (controls excluding all cancers)	II Neoplasms, from cancer register (ICD-O-3)	2372	314193	-0.493848	-0.0585812	0.75865	0.610273	0.943102	0.155725	1	0.0257231	0.0257231	0.0257231	0.0257231
PIK3C3_Thyroid	outcome	PIK3C3_Thyroid	finngen_R10_C3_KIDNEY_NOTRENALPELVIS_EXALLC	rs638763	-0.549357	0.201684	0.0064527	Malignant neoplasm of kidney, except renal pelvis (controls excluding all cancers)	II Neoplasms, from cancer register (ICD-O-3)	2372	314193	-0.944658	-0.154055	0.577321	0.388812	0.857225	0.153048	1	0.0129054	0.0129054	0.0129054	0.0129054
PIK3CA_Skin Not Sun Exposed Suprapubic	outcome	PIK3CA_Skin Not Sun Exposed Suprapubic	finngen_R10_C3_KIDNEY_NOTRENALPELVIS_EXALLC	rs2699895	-0.129695	0.145338	0.372196	Malignant neoplasm of kidney, except renal pelvis (controls excluding all cancers)	II Neoplasms, from cancer register (ICD-O-3)	2372	314193	-0.414557	0.155167	0.878364	0.660633	1.16785	0.863357	1	0.420171	0.744393	0.420171	0.744393
PIK3CA_Thyroid	outcome	PIK3CA_Thyroid	finngen_R10_C3_KIDNEY_NOTRENALPELVIS_EXALLC	rs6779866	0.100824	0.338081	0.765531	Malignant neoplasm of kidney, except renal pelvis (controls excluding all cancers)	II Neoplasms, from cancer register (ICD-O-3)	2372	314193	-0.561813	0.763462	1.10608	0.570174	2.14569	0.998939	1	0.765531	1	0.765531	1
PIK3CB_Brain Cerebellar Hemisphere	outcome	PIK3CB_Brain Cerebellar Hemisphere	finngen_R10_C3_KIDNEY_NOTRENALPELVIS_EXALLC	rs9825212	-0.0907739	0.101516	0.371226	Malignant neoplasm of kidney, except renal pelvis (controls excluding all cancers)	II Neoplasms, from cancer register (ICD-O-3)	2372	314193	-0.289746	0.108198	0.913224	0.748454	1.11427	0.863357	1	0.371226	0.742452	0.371226	0.742452
PIK3CB_Brain Frontal Cortex BA9	outcome	PIK3CB_Brain Frontal Cortex BA9	finngen_R10_C3_KIDNEY_NOTRENALPELVIS_EXALLC	rs7639122	-0.107714	0.226527	0.634428	Malignant neoplasm of kidney, except renal pelvis (controls excluding all cancers)	II Neoplasms, from cancer register (ICD-O-3)	2372	314193	-0.551707	0.336278	0.897884	0.575966	1.39973	0.963183	1	0.634428	1	0.634428	1
PIK3CB_Cells Transformed fibroblasts	outcome	PIK3CB_Cells Transformed fibroblasts	finngen_R10_C3_KIDNEY_NOTRENALPELVIS_EXALLC	rs13077455	-0.049033	0.108544	0.65146	Malignant neoplasm of kidney, except renal pelvis (controls excluding all cancers)	II Neoplasms, from cancer register (ICD-O-3)	2372	314193	-0.261779	0.163713	0.95215	0.769681	1.17788	0.981715	1	0.817917	1	0.817917	1
PIK3CB_Esophagus Mucosa	outcome	PIK3CB_Esophagus Mucosa	finngen_R10_C3_KIDNEY_NOTRENALPELVIS_EXALLC	rs10804659	-0.0768472	0.130787	0.556817	Malignant neoplasm of kidney, except renal pelvis (controls excluding all cancers)	II Neoplasms, from cancer register (ICD-O-3)	2372	314193	-0.33319	0.179495	0.926031	0.716634	1.19661	0.922362	1	0.889134	1	0.889134	1
PIK3CB_Lung	outcome	PIK3CB_Lung	finngen_R10_C3_KIDNEY_NOTRENALPELVIS_EXALLC	rs295497	0.093643	0.177576	0.597957	Malignant neoplasm of kidney, except renal pelvis (controls excluding all cancers)	II Neoplasms, from cancer register (ICD-O-3)	2372	314193	-0.254406	0.441692	1.09817	0.775377	1.55534	0.940266	1	0.597957	1	0.597957	1
PIK3CB_Skin Sun Exposed Lower leg	outcome	PIK3CB_Skin Sun Exposed Lower leg	finngen_R10_C3_KIDNEY_NOTRENALPELVIS_EXALLC	rs77592817	-0.0995547	0.14416	0.489826	Malignant neoplasm of kidney, except renal pelvis (controls excluding all cancers)	II Neoplasms, from cancer register (ICD-O-3)	2372	314193	-0.382108	0.182998	0.90524	0.682421	1.20081	0.876394	1	0.489826	0.979652	0.489826	0.979652
PIK3CB_Testis	outcome	PIK3CB_Testis	finngen_R10_C3_KIDNEY_NOTRENALPELVIS_EXALLC	rs115401706	0.000644199	0.18596	0.997236	Malignant neoplasm of kidney, except renal pelvis (controls excluding all cancers)	II Neoplasms, from cancer register (ICD-O-3)	2372	314193	-0.363838	0.365127	1.00064	0.695004	1.4407	0.998939	1	0.997236	1	0.997236	1
PIK3CG_Adipose Subcutaneous	outcome	PIK3CG_Adipose Subcutaneous	finngen_R10_C3_KIDNEY_NOTRENALPELVIS_EXALLC	rs4727662	0.119751	0.157531	0.447152	Malignant neoplasm of kidney, except renal pelvis (controls excluding all cancers)	II Neoplasms, from cancer register (ICD-O-3)	2372	314193	-0.189011	0.428512	1.12722	0.827778	1.53497	0.876394	1	0.894304	0.894304	0.894304	0.894304
PIK3CG_Brain Hippocampus	outcome	PIK3CG_Brain Hippocampus	finngen_R10_C3_KIDNEY_NOTRENALPELVIS_EXALLC	rs2067537	0.0754398	0.0606983	0.213918	Malignant neoplasm of kidney, except renal pelvis (controls excluding all cancers)	II Neoplasms, from cancer register (ICD-O-3)	2372	314193	-0.0435289	0.194408	1.07836	0.957405	1.21459	0.682649	1	0.427835	0.427835	0.427835	0.427835
PIK3CG_Skin Sun Exposed Lower leg	outcome	PIK3CG_Skin Sun Exposed Lower leg	finngen_R10_C3_KIDNEY_NOTRENALPELVIS_EXALLC	rs7785247	0.0875694	0.133835	0.512913	Malignant neoplasm of kidney, except renal pelvis (controls excluding all cancers)	II Neoplasms, from cancer register (ICD-O-3)	2372	314193	-0.174747	0.349886	1.09152	0.839669	1.41891	0.876394	1	0.779648	1	0.779648	1
PIK3CG_Whole Blood	outcome	PIK3CG_Whole Blood	finngen_R10_C3_KIDNEY_NOTRENALPELVIS_EXALLC	rs17153388	0.521401	0.256334	0.0419448	Malignant neoplasm of kidney, except renal pelvis (controls excluding all cancers)	II Neoplasms, from cancer register (ICD-O-3)	2372	314193	0.0189861	1.02382	1.68439	1.01917	2.7838	0.260058	1	0.0838895	0.0838895	0.0838895	0.0838895
PIK3R4_Adipose Subcutaneous	outcome	PIK3R4_Adipose Subcutaneous	finngen_R10_C3_KIDNEY_NOTRENALPELVIS_EXALLC	rs6785335	0.226076	0.0879933	0.0101923	Malignant neoplasm of kidney, except renal pelvis (controls excluding all cancers)	II Neoplasms, from cancer register (ICD-O-3)	2372	314193	0.0536087	0.398543	1.25367	1.05507	1.48965	0.153048	1	0.019441	0.0203846	0.019441	0.0203846
PIK3R4_Adipose Visceral Omentum	outcome	PIK3R4_Adipose Visceral Omentum	finngen_R10_C3_KIDNEY_NOTRENALPELVIS_EXALLC	rs111417815	0.307068	0.124484	0.0136349	Malignant neoplasm of kidney, except renal pelvis (controls excluding all cancers)	II Neoplasms, from cancer register (ICD-O-3)	2372	314193	0.0630807	0.551056	1.35943	1.06511	1.73508	0.155725	1	0.022337	0.0272699	0.022337	0.0272699
PIK3R4_Artery Aorta	outcome	PIK3R4_Artery Aorta	finngen_R10_C3_KIDNEY_NOTRENALPELVIS_EXALLC	rs8969	0.263555	0.102329	0.0100077	Malignant neoplasm of kidney, except renal pelvis (controls excluding all cancers)	II Neoplasms, from cancer register (ICD-O-3)	2372	314193	0.0629901	0.46412	1.30155	1.06502	1.59061	0.153048	1	0.0173818	0.0200153	0.0173818	0.0200153
PIK3R4_Brain Cerebellum	outcome	PIK3R4_Brain Cerebellum	finngen_R10_C3_KIDNEY_NOTRENALPELVIS_EXALLC	rs16830731	0.218404	0.0879051	0.0129718	Malignant neoplasm of kidney, except renal pelvis (controls excluding all cancers)	II Neoplasms, from cancer register (ICD-O-3)	2372	314193	0.0461099	0.390698	1.24409	1.04719	1.47801	0.155725	1	0.0151931	0.0259436	0.0151931	0.0259436
PIK3R4_Brain Nucleus accumbens basal ganglia	outcome	PIK3R4_Brain Nucleus accumbens basal ganglia	finngen_R10_C3_KIDNEY_NOTRENALPELVIS_EXALLC	rs2403297	0.194079	0.0759219	0.0105793	Malignant neoplasm of kidney, except renal pelvis (controls excluding all cancers)	II Neoplasms, from cancer register (ICD-O-3)	2372	314193	0.0452719	0.342886	1.21419	1.04631	1.40901	0.153048	1	0.0184923	0.0211587	0.0184923	0.0211587
PIK3R4_Cells EBV-transformed lymphocytes	outcome	PIK3R4_Cells EBV-transformed lymphocytes	finngen_R10_C3_KIDNEY_NOTRENALPELVIS_EXALLC	rs2293179	0.204793	0.0790437	0.00957297	Malignant neoplasm of kidney, except renal pelvis (controls excluding all cancers)	II Neoplasms, from cancer register (ICD-O-3)	2372	314193	0.0498674	0.359719	1.22727	1.05113	1.43293	0.153048	1	0.0172137	0.0191459	0.0172137	0.0191459
PIK3R4_Esophagus Gastroesophageal Junction	outcome	PIK3R4_Esophagus Gastroesophageal Junction	finngen_R10_C3_KIDNEY_NOTRENALPELVIS_EXALLC	rs16831643	0.205752	0.0871725	0.018261	Malignant neoplasm of kidney, except renal pelvis (controls excluding all cancers)	II Neoplasms, from cancer register (ICD-O-3)	2372	314193	0.0348937	0.37661	1.22845	1.03551	1.45734	0.177818	1	0.0269847	0.036522	0.0269847	0.036522
PIK3R4_Esophagus Mucosa	outcome	PIK3R4_Esophagus Mucosa	finngen_R10_C3_KIDNEY_NOTRENALPELVIS_EXALLC	rs9839353	-0.0529224	0.0963163	0.582687	Malignant neoplasm of kidney, except renal pelvis (controls excluding all cancers)	II Neoplasms, from cancer register (ICD-O-3)	2372	314193	-0.241702	0.135858	0.948454	0.78529	1.14552	0.92755	1	0.582687	1	0.582687	1
PIK3R4_Lung	outcome	PIK3R4_Lung	finngen_R10_C3_KIDNEY_NOTRENALPELVIS_EXALLC	rs4682640	0.320476	0.123906	0.00969737	Malignant neoplasm of kidney, except renal pelvis (controls excluding all cancers)	II Neoplasms, from cancer register (ICD-O-3)	2372	314193	0.0776197	0.563333	1.37778	1.08071	1.75652	0.153048	1	0.0172212	0.0193947	0.0172212	0.0193947
PIK3R4_Muscle Skeletal	outcome	PIK3R4_Muscle Skeletal	finngen_R10_C3_KIDNEY_NOTRENALPELVIS_EXALLC	rs146323663	0.0489359	0.142147	0.730648	Malignant neoplasm of kidney, except renal pelvis (controls excluding all cancers)	II Neoplasms, from cancer register (ICD-O-3)	2372	314193	-0.229671	0.327543	1.05015	0.794795	1.38755	0.998939	1	0.981231	1	0.981231	1
PIK3R4_Nerve Tibial	outcome	PIK3R4_Nerve Tibial	finngen_R10_C3_KIDNEY_NOTRENALPELVIS_EXALLC	rs10934954	0.161992	0.0630277	0.0101647	Malignant neoplasm of kidney, except renal pelvis (controls excluding all cancers)	II Neoplasms, from cancer register (ICD-O-3)	2372	314193	0.038458	0.285527	1.17585	1.03921	1.33046	0.153048	1	0.0194885	0.0203294	0.0194885	0.0203294
PIK3R4_Pancreas	outcome	PIK3R4_Pancreas	finngen_R10_C3_KIDNEY_NOTRENALPELVIS_EXALLC	rs75696786	0.156066	0.0619782	0.0117996	Malignant neoplasm of kidney, except renal pelvis (controls excluding all cancers)	II Neoplasms, from cancer register (ICD-O-3)	2372	314193	0.034589	0.277544	1.1689	1.03519	1.31988	0.155725	1	0.0117996	0.0235991	0.0117996	0.0235991
PIK3R4_Skin Sun Exposed Lower leg	outcome	PIK3R4_Skin Sun Exposed Lower leg	finngen_R10_C3_KIDNEY_NOTRENALPELVIS_EXALLC	rs17748727	0.220619	0.085802	0.0101329	Malignant neoplasm of kidney, except renal pelvis (controls excluding all cancers)	II Neoplasms, from cancer register (ICD-O-3)	2372	314193	0.0524473	0.388791	1.24685	1.05385	1.4752	0.153048	1	0.0174114	0.0202659	0.0174114	0.0202659
PIK3R4_Spleen	outcome	PIK3R4_Spleen	finngen_R10_C3_KIDNEY_NOTRENALPELVIS_EXALLC	rs925180	0.165351	0.0604321	0.00621638	Malignant neoplasm of kidney, except renal pelvis (controls excluding all cancers)	II Neoplasms, from cancer register (ICD-O-3)	2372	314193	0.046904	0.283798	1.17981	1.04802	1.32816	0.153048	1	0.00625255	0.0124328	0.00625255	0.0124328
PIK3R4_Thyroid	outcome	PIK3R4_Thyroid	finngen_R10_C3_KIDNEY_NOTRENALPELVIS_EXALLC	rs10512777	0.277768	0.126927	0.0286398	Malignant neoplasm of kidney, except renal pelvis (controls excluding all cancers)	II Neoplasms, from cancer register (ICD-O-3)	2372	314193	0.0289913	0.526545	1.32018	1.02942	1.69307	0.203848	1	0.0383855	0.0572796	0.0383855	0.0572796
PKDREJ_Adipose Subcutaneous	outcome	PKDREJ_Adipose Subcutaneous	finngen_R10_C3_KIDNEY_NOTRENALPELVIS_EXALLC	rs6519994	0.0136718	0.0700561	0.845272	Malignant neoplasm of kidney, except renal pelvis (controls excluding all cancers)	II Neoplasms, from cancer register (ICD-O-3)	2372	314193	-0.123638	0.150982	1.01377	0.883699	1.16298	0.998939	1	0.845272	1	0.845272	1
PKDREJ_Adrenal Gland	outcome	PKDREJ_Adrenal Gland	finngen_R10_C3_KIDNEY_NOTRENALPELVIS_EXALLC	rs9615330	0.0270736	0.0569864	0.634724	Malignant neoplasm of kidney, except renal pelvis (controls excluding all cancers)	II Neoplasms, from cancer register (ICD-O-3)	2372	314193	-0.0846198	0.138767	1.02744	0.918862	1.14886	0.963183	1	0.634724	1	0.634724	1
PKDREJ_Artery Aorta	outcome	PKDREJ_Artery Aorta	finngen_R10_C3_KIDNEY_NOTRENALPELVIS_EXALLC	rs8135997	0.0163832	0.0947478	0.862719	Malignant neoplasm of kidney, except renal pelvis (controls excluding all cancers)	II Neoplasms, from cancer register (ICD-O-3)	2372	314193	-0.169322	0.202089	1.01652	0.844237	1.22396	0.998939	1	0.862719	1	0.862719	1
PKDREJ_Artery Coronary	outcome	PKDREJ_Artery Coronary	finngen_R10_C3_KIDNEY_NOTRENALPELVIS_EXALLC	rs7291444	0.0118924	0.0610069	0.845443	Malignant neoplasm of kidney, except renal pelvis (controls excluding all cancers)	II Neoplasms, from cancer register (ICD-O-3)	2372	314193	-0.107681	0.131466	1.01196	0.897914	1.1405	0.998939	1	0.845443	1	0.845443	1
PKDREJ_Brain Caudate basal ganglia	outcome	PKDREJ_Brain Caudate basal ganglia	finngen_R10_C3_KIDNEY_NOTRENALPELVIS_EXALLC	rs112735000	0.0106704	0.0650226	0.86965	Malignant neoplasm of kidney, except renal pelvis (controls excluding all cancers)	II Neoplasms, from cancer register (ICD-O-3)	2372	314193	-0.116774	0.138115	1.01073	0.889786	1.14811	0.998939	1	0.86965	1	0.86965	1
PKDREJ_Brain Cerebellum	outcome	PKDREJ_Brain Cerebellum	finngen_R10_C3_KIDNEY_NOTRENALPELVIS_EXALLC	rs3087501	0.0105681	0.0560333	0.850403	Malignant neoplasm of kidney, except renal pelvis (controls excluding all cancers)	II Neoplasms, from cancer register (ICD-O-3)	2372	314193	-0.0992571	0.120393	1.01062	0.90551	1.12794	0.998939	1	0.850403	1	0.850403	1
PKDREJ_Colon Sigmoid	outcome	PKDREJ_Colon Sigmoid	finngen_R10_C3_KIDNEY_NOTRENALPELVIS_EXALLC	rs6008384	0.0107395	0.0558266	0.847451	Malignant neoplasm of kidney, except renal pelvis (controls excluding all cancers)	II Neoplasms, from cancer register (ICD-O-3)	2372	314193	-0.0986807	0.12016	1.0108	0.906032	1.12768	0.998939	1	0.847451	1	0.847451	1
PKDREJ_Colon Transverse	outcome	PKDREJ_Colon Transverse	finngen_R10_C3_KIDNEY_NOTRENALPELVIS_EXALLC	rs8139035	0.0131712	0.0761718	0.862719	Malignant neoplasm of kidney, except renal pelvis (controls excluding all cancers)	II Neoplasms, from cancer register (ICD-O-3)	2372	314193	-0.136126	0.162468	1.01326	0.872733	1.17641	0.998939	1	0.862719	1	0.862719	1
PKDREJ_Pancreas	outcome	PKDREJ_Pancreas	finngen_R10_C3_KIDNEY_NOTRENALPELVIS_EXALLC	rs9615950	0.0481359	0.0557219	0.387665	Malignant neoplasm of kidney, except renal pelvis (controls excluding all cancers)	II Neoplasms, from cancer register (ICD-O-3)	2372	314193	-0.061079	0.157351	1.04931	0.940749	1.17041	0.863357	1	0.387665	0.77533	0.387665	0.77533
PKDREJ_Pituitary	outcome	PKDREJ_Pituitary	finngen_R10_C3_KIDNEY_NOTRENALPELVIS_EXALLC	rs6008505	0.0263068	0.0472362	0.577582	Malignant neoplasm of kidney, except renal pelvis (controls excluding all cancers)	II Neoplasms, from cancer register (ICD-O-3)	2372	314193	-0.0662762	0.11889	1.02666	0.935872	1.12625	0.92755	1	0.577582	1	0.577582	1
PKDREJ_Skin Not Sun Exposed Suprapubic	outcome	PKDREJ_Skin Not Sun Exposed Suprapubic	finngen_R10_C3_KIDNEY_NOTRENALPELVIS_EXALLC	rs8135363	0.0111982	0.0573182	0.845104	Malignant neoplasm of kidney, except renal pelvis (controls excluding all cancers)	II Neoplasms, from cancer register (ICD-O-3)	2372	314193	-0.101146	0.123542	1.01126	0.903801	1.1315	0.998939	1	0.845104	1	0.845104	1
PKDREJ_Skin Sun Exposed Lower leg	outcome	PKDREJ_Skin Sun Exposed Lower leg	finngen_R10_C3_KIDNEY_NOTRENALPELVIS_EXALLC	rs113101219	0.000277729	0.0524953	0.995779	Malignant neoplasm of kidney, except renal pelvis (controls excluding all cancers)	II Neoplasms, from cancer register (ICD-O-3)	2372	314193	-0.102613	0.103169	1.00028	0.902476	1.10868	0.998939	1	0.995779	1	0.995779	1
PKDREJ_Vagina	outcome	PKDREJ_Vagina	finngen_R10_C3_KIDNEY_NOTRENALPELVIS_EXALLC	rs1055659	0.0283782	0.0595553	0.633716	Malignant neoplasm of kidney, except renal pelvis (controls excluding all cancers)	II Neoplasms, from cancer register (ICD-O-3)	2372	314193	-0.0883501	0.145107	1.02878	0.91544	1.15616	0.963183	1	0.633716	1	0.633716	1
RICTOR_Artery Aorta	outcome	RICTOR_Artery Aorta	finngen_R10_C3_KIDNEY_NOTRENALPELVIS_EXALLC	rs10065926	-0.290166	0.155434	0.061928	Malignant neoplasm of kidney, except renal pelvis (controls excluding all cancers)	II Neoplasms, from cancer register (ICD-O-3)	2372	314193	-0.594816	0.0144848	0.74814	0.551664	1.01459	0.33596	1	0.123856	0.123856	0.123856	0.123856
RICTOR_Artery Coronary	outcome	RICTOR_Artery Coronary	finngen_R10_C3_KIDNEY_NOTRENALPELVIS_EXALLC	rs1808990	-0.13662	0.118982	0.25087	Malignant neoplasm of kidney, except renal pelvis (controls excluding all cancers)	II Neoplasms, from cancer register (ICD-O-3)	2372	314193	-0.369824	0.0965849	0.872302	0.690856	1.1014	0.754795	1	0.25087	0.50174	0.25087	0.50174
RICTOR_Cells Transformed fibroblasts	outcome	RICTOR_Cells Transformed fibroblasts	finngen_R10_C3_KIDNEY_NOTRENALPELVIS_EXALLC	rs34927243	-0.0235072	0.19064	0.901864	Malignant neoplasm of kidney, except renal pelvis (controls excluding all cancers)	II Neoplasms, from cancer register (ICD-O-3)	2372	314193	-0.397161	0.350146	0.976767	0.672226	1.41928	0.998939	1	0.995589	1	0.995589	1
RICTOR_Esophagus Muscularis	outcome	RICTOR_Esophagus Muscularis	finngen_R10_C3_KIDNEY_NOTRENALPELVIS_EXALLC	rs187877	-0.00710631	0.210699	0.973095	Malignant neoplasm of kidney, except renal pelvis (controls excluding all cancers)	II Neoplasms, from cancer register (ICD-O-3)	2372	314193	-0.420076	0.405864	0.992919	0.656997	1.5006	0.998939	1	0.973095	1	0.973095	1
RICTOR_Muscle Skeletal	outcome	RICTOR_Muscle Skeletal	finngen_R10_C3_KIDNEY_NOTRENALPELVIS_EXALLC	rs835177	-0.10405	0.299553	0.728327	Malignant neoplasm of kidney, except renal pelvis (controls excluding all cancers)	II Neoplasms, from cancer register (ICD-O-3)	2372	314193	-0.691173	0.483073	0.90118	0.500988	1.62105	0.998939	1	0.728327	1	0.728327	1
RICTOR_Nerve Tibial	outcome	RICTOR_Nerve Tibial	finngen_R10_C3_KIDNEY_NOTRENALPELVIS_EXALLC	rs28684455	-0.575173	0.263618	0.0291211	Malignant neoplasm of kidney, except renal pelvis (controls excluding all cancers)	II Neoplasms, from cancer register (ICD-O-3)	2372	314193	-1.09186	-0.0584818	0.562607	0.33559	0.943195	0.203848	1	0.0582423	0.0582423	0.0582423	0.0582423
RICTOR_Skin Sun Exposed Lower leg	outcome	RICTOR_Skin Sun Exposed Lower leg	finngen_R10_C3_KIDNEY_NOTRENALPELVIS_EXALLC	rs2548565	0.407052	0.299289	0.173809	Malignant neoplasm of kidney, except renal pelvis (controls excluding all cancers)	II Neoplasms, from cancer register (ICD-O-3)	2372	314193	-0.179554	0.993658	1.50238	0.835643	2.7011	0.62861	1	0.347619	0.347619	0.347619	0.347619
SUCNR1_Small Intestine Terminal Ileum	outcome	SUCNR1_Small Intestine Terminal Ileum	finngen_R10_C3_KIDNEY_NOTRENALPELVIS_EXALLC	rs526684	0.0953765	0.0449299	0.0337719	Malignant neoplasm of kidney, except renal pelvis (controls excluding all cancers)	II Neoplasms, from cancer register (ICD-O-3)	2372	314193	0.0073139	0.183439	1.10007	1.00734	1.20134	0.222076	1	0.0675438	0.0675438	0.0675438	0.0675438
SUCNR1_Spleen	outcome	SUCNR1_Spleen	finngen_R10_C3_KIDNEY_NOTRENALPELVIS_EXALLC	rs6807308	-0.0598149	0.0719844	0.406007	Malignant neoplasm of kidney, except renal pelvis (controls excluding all cancers)	II Neoplasms, from cancer register (ICD-O-3)	2372	314193	-0.200904	0.0812746	0.941939	0.817991	1.08467	0.863357	1	0.446411	0.812013	0.446411	0.812013
SUCNR1_Whole Blood	outcome	SUCNR1_Whole Blood	finngen_R10_C3_KIDNEY_NOTRENALPELVIS_EXALLC	rs2166261	-0.0249835	0.149383	0.867178	Malignant neoplasm of kidney, except renal pelvis (controls excluding all cancers)	II Neoplasms, from cancer register (ICD-O-3)	2372	314193	-0.317774	0.267807	0.975326	0.727767	1.30709	0.998939	1	0.867178	1	0.867178	1
UCN_Artery Tibial	outcome	UCN_Artery Tibial	finngen_R10_C3_KIDNEY_NOTRENALPELVIS_EXALLC	rs7582117	-0.0447175	0.117338	0.703129	Malignant neoplasm of kidney, except renal pelvis (controls excluding all cancers)	II Neoplasms, from cancer register (ICD-O-3)	2372	314193	-0.2747	0.185265	0.956268	0.7598	1.20354	0.998537	1	0.890362	1	0.890362	1
UCN_Esophagus Mucosa	outcome	UCN_Esophagus Mucosa	finngen_R10_C3_KIDNEY_NOTRENALPELVIS_EXALLC	rs17738903	0.167349	0.233799	0.474127	Malignant neoplasm of kidney, except renal pelvis (controls excluding all cancers)	II Neoplasms, from cancer register (ICD-O-3)	2372	314193	-0.290897	0.625595	1.18217	0.747593	1.86936	0.876394	1	0.667103	0.948253	0.667103	0.948253
UCN_Muscle Skeletal	outcome	UCN_Muscle Skeletal	finngen_R10_C3_KIDNEY_NOTRENALPELVIS_EXALLC	rs4665965	-0.151233	0.12715	0.234282	Malignant neoplasm of kidney, except renal pelvis (controls excluding all cancers)	II Neoplasms, from cancer register (ICD-O-3)	2372	314193	-0.400447	0.0979816	0.859648	0.670021	1.10294	0.716043	1	0.234282	0.468563	0.234282	0.468563
UCN_Thyroid	outcome	UCN_Thyroid	finngen_R10_C3_KIDNEY_NOTRENALPELVIS_EXALLC	rs45442103	0.217291	0.147336	0.140266	Malignant neoplasm of kidney, except renal pelvis (controls excluding all cancers)	II Neoplasms, from cancer register (ICD-O-3)	2372	314193	-0.0714874	0.506069	1.24271	0.931008	1.65876	0.533997	1	0.280533	0.280533	0.280533	0.280533
UCN2_Skin Sun Exposed Lower leg	outcome	UCN2_Skin Sun Exposed Lower leg	finngen_R10_C3_KIDNEY_NOTRENALPELVIS_EXALLC	rs10865952	-0.248548	0.151658	0.101242	Malignant neoplasm of kidney, except renal pelvis (controls excluding all cancers)	II Neoplasms, from cancer register (ICD-O-3)	2372	314193	-0.545798	0.048703	0.779933	0.579379	1.04991	0.443581	1	0.101242	0.202483	0.101242	0.202483
UCN2_Testis	outcome	UCN2_Testis	finngen_R10_C3_KIDNEY_NOTRENALPELVIS_EXALLC	rs62262463	0.307853	0.0663904	3.53471e-06	Malignant neoplasm of kidney, except renal pelvis (controls excluding all cancers)	II Neoplasms, from cancer register (ICD-O-3)	2372	314193	0.177728	0.437979	1.3605	1.1945	1.54957	0.000767032	0.000767032	7.06942e-06	7.06942e-06	7.06942e-06	7.06942e-06
UCN3_Colon Sigmoid	outcome	UCN3_Colon Sigmoid	finngen_R10_C3_KIDNEY_NOTRENALPELVIS_EXALLC	rs11253110	0.0624563	0.0496415	0.208339	Malignant neoplasm of kidney, except renal pelvis (controls excluding all cancers)	II Neoplasms, from cancer register (ICD-O-3)	2372	314193	-0.0348411	0.159754	1.06445	0.965759	1.17322	0.682649	1	0.416678	0.416678	0.416678	0.416678
UCN3_Testis	outcome	UCN3_Testis	finngen_R10_C3_KIDNEY_NOTRENALPELVIS_EXALLC	rs79203718	-0.0785714	0.0567323	0.166068	Malignant neoplasm of kidney, except renal pelvis (controls excluding all cancers)	II Neoplasms, from cancer register (ICD-O-3)	2372	314193	-0.189767	0.0326238	0.924436	0.827152	1.03316	0.610791	1	0.166068	0.332135	0.166068	0.332135
UQCRH_Brain Hypothalamus	outcome	UQCRH_Brain Hypothalamus	finngen_R10_C3_KIDNEY_NOTRENALPELVIS_EXALLC	rs12561900	0.0236959	0.0720456	0.74223	Malignant neoplasm of kidney, except renal pelvis (controls excluding all cancers)	II Neoplasms, from cancer register (ICD-O-3)	2372	314193	-0.117513	0.164905	1.02398	0.889129	1.17928	0.998939	1	0.74223	1	0.74223	1
UQCRH_Muscle Skeletal	outcome	UQCRH_Muscle Skeletal	finngen_R10_C3_KIDNEY_NOTRENALPELVIS_EXALLC	rs11588450	-0.0220985	0.341077	0.948341	Malignant neoplasm of kidney, except renal pelvis (controls excluding all cancers)	II Neoplasms, from cancer register (ICD-O-3)	2372	314193	-0.690609	0.646412	0.978144	0.501271	1.90868	0.998939	1	0.948341	1	0.948341	1
UQCRH_Stomach	outcome	UQCRH_Stomach	finngen_R10_C3_KIDNEY_NOTRENALPELVIS_EXALLC	rs9725380	0.160792	0.169661	0.343268	Malignant neoplasm of kidney, except renal pelvis (controls excluding all cancers)	II Neoplasms, from cancer register (ICD-O-3)	2372	314193	-0.171743	0.493328	1.17444	0.842195	1.63776	0.856198	1	0.666567	0.686537	0.666567	0.686537
UQCRH_Testis	outcome	UQCRH_Testis	finngen_R10_C3_KIDNEY_NOTRENALPELVIS_EXALLC	rs77881576	0.348442	0.176338	0.0481565	Malignant neoplasm of kidney, except renal pelvis (controls excluding all cancers)	II Neoplasms, from cancer register (ICD-O-3)	2372	314193	0.00281875	0.694065	1.41686	1.00282	2.00184	0.290277	1	0.096313	0.096313	0.096313	0.096313
VEGFA_Adrenal Gland	outcome	VEGFA_Adrenal Gland	finngen_R10_C3_KIDNEY_NOTRENALPELVIS_EXALLC	rs735286	-0.214676	0.132921	0.106296	Malignant neoplasm of kidney, except renal pelvis (controls excluding all cancers)	II Neoplasms, from cancer register (ICD-O-3)	2372	314193	-0.4752	0.0458485	0.806803	0.62176	1.04692	0.443581	1	0.212592	0.212592	0.212592	0.212592
VEGFA_Brain Cortex	outcome	VEGFA_Brain Cortex	finngen_R10_C3_KIDNEY_NOTRENALPELVIS_EXALLC	rs12196299	-0.147703	0.086036	0.0860244	Malignant neoplasm of kidney, except renal pelvis (controls excluding all cancers)	II Neoplasms, from cancer register (ICD-O-3)	2372	314193	-0.316333	0.020928	0.862688	0.728817	1.02115	0.405811	1	0.172049	0.172049	0.172049	0.172049
VEGFA_Esophagus Mucosa	outcome	VEGFA_Esophagus Mucosa	finngen_R10_C3_KIDNEY_NOTRENALPELVIS_EXALLC	rs36045928	-0.125338	0.147718	0.39616	Malignant neoplasm of kidney, except renal pelvis (controls excluding all cancers)	II Neoplasms, from cancer register (ICD-O-3)	2372	314193	-0.414865	0.164188	0.882198	0.66043	1.17844	0.863357	1	0.39616	0.79232	0.39616	0.79232
VEGFA_Nerve Tibial	outcome	VEGFA_Nerve Tibial	finngen_R10_C3_KIDNEY_NOTRENALPELVIS_EXALLC	rs11967174	0.204341	0.131542	0.120321	Malignant neoplasm of kidney, except renal pelvis (controls excluding all cancers)	II Neoplasms, from cancer register (ICD-O-3)	2372	314193	-0.0534813	0.462163	1.22672	0.947924	1.5875	0.474721	1	0.240642	0.240642	0.240642	0.240642
VEGFA_Pancreas	outcome	VEGFA_Pancreas	finngen_R10_C3_KIDNEY_NOTRENALPELVIS_EXALLC	rs833060	-0.153184	0.126995	0.227735	Malignant neoplasm of kidney, except renal pelvis (controls excluding all cancers)	II Neoplasms, from cancer register (ICD-O-3)	2372	314193	-0.402094	0.0957272	0.857972	0.668918	1.10046	0.705978	1	0.45547	0.45547	0.45547	0.45547
VEGFA_Thyroid	outcome	VEGFA_Thyroid	finngen_R10_C3_KIDNEY_NOTRENALPELVIS_EXALLC	rs3025000	-0.288436	0.167991	0.0859839	Malignant neoplasm of kidney, except renal pelvis (controls excluding all cancers)	II Neoplasms, from cancer register (ICD-O-3)	2372	314193	-0.617698	0.0408261	0.749435	0.539184	1.04167	0.405811	1	0.171968	0.171968	0.171968	0.171968

## Sheet: pval
exposure	outcome	id.exposure	id.outcome	SNP	b	se	pval	phenotype	category	num_cases	num_controls	lo_ci	up_ci	or	or_lci95	or_uci95	pval_BH_id.outcome	pval_Bonferroni_id.outcome	pval_BH_exposure	pval_Bonferroni_exposure	pval_BH_SNP	pval_Bonferroni_SNP
AKT1_Pancreas	outcome	AKT1_Pancreas	finngen_R10_C3_KIDNEY_CLEAR_CELL_CARCINOMA_EXALLC	rs2498797	0.284231	0.10591	0.00728102	Clear cell adenocarcinoma of kidney (controls excluding all cancers)	II Neoplasms, from cancer register (ICD-O-3)	944	314193	0.0766478	0.491813	1.32874	1.07966	1.63528	0.225712	1	0.014562	0.014562	0.014562	0.014562
AKT1_Whole Blood	outcome	AKT1_Whole Blood	finngen_R10_C3_KIDNEY_CLEAR_CELL_CARCINOMA_EXALLC	rs10138227	1.0533	0.333328	0.00157793	Clear cell adenocarcinoma of kidney (controls excluding all cancers)	II Neoplasms, from cancer register (ICD-O-3)	944	314193	0.399979	1.70663	2.8671	1.49179	5.51034	0.114137	0.34241	0.00315586	0.00315586	0.00315586	0.00315586
ATG14_Skin Sun Exposed Lower leg	outcome	ATG14_Skin Sun Exposed Lower leg	finngen_R10_C3_KIDNEY_CLEAR_CELL_CARCINOMA_EXALLC	rs2878174	-0.349145	0.177795	0.0495585	Clear cell adenocarcinoma of kidney (controls excluding all cancers)	II Neoplasms, from cancer register (ICD-O-3)	944	314193	-0.697622	-0.000667703	0.705291	0.497767	0.999333	0.398303	1	0.0991169	0.0991169	0.0991169	0.0991169
MFSD4_Esophagus Muscularis	outcome	MFSD4_Esophagus Muscularis	finngen_R10_C3_KIDNEY_CLEAR_CELL_CARCINOMA_EXALLC	rs7539751	0.433445	0.154379	0.00499011	Clear cell adenocarcinoma of kidney (controls excluding all cancers)	II Neoplasms, from cancer register (ICD-O-3)	944	314193	0.130863	0.736027	1.54256	1.13981	2.08763	0.225712	1	0.00998021	0.00998021	0.00998021	0.00998021
PIK3C2B_Lung	outcome	PIK3C2B_Lung	finngen_R10_C3_KIDNEY_CLEAR_CELL_CARCINOMA_EXALLC	rs2012200	-0.697632	0.259041	0.00707826	Clear cell adenocarcinoma of kidney (controls excluding all cancers)	II Neoplasms, from cancer register (ICD-O-3)	944	314193	-1.20535	-0.189913	0.497762	0.299587	0.827031	0.225712	1	0.0141565	0.0141565	0.0141565	0.0141565
PIK3C2B_Testis	outcome	PIK3C2B_Testis	finngen_R10_C3_KIDNEY_CLEAR_CELL_CARCINOMA_EXALLC	rs4252694	-0.445014	0.183193	0.0151318	Clear cell adenocarcinoma of kidney (controls excluding all cancers)	II Neoplasms, from cancer register (ICD-O-3)	944	314193	-0.804072	-0.0859559	0.640815	0.447503	0.917635	0.234945	1	0.0188471	0.0302636	0.0188471	0.0302636
PIK3C2B_Thyroid	outcome	PIK3C2B_Thyroid	finngen_R10_C3_KIDNEY_CLEAR_CELL_CARCINOMA_EXALLC	rs4951382	-0.466426	0.223095	0.0365547	Clear cell adenocarcinoma of kidney (controls excluding all cancers)	II Neoplasms, from cancer register (ICD-O-3)	944	314193	-0.903693	-0.0291593	0.62724	0.405071	0.971262	0.317295	1	0.0618452	0.0731094	0.0618452	0.0731094
PIK3C3_Adipose Subcutaneous	outcome	PIK3C3_Adipose Subcutaneous	finngen_R10_C3_KIDNEY_CLEAR_CELL_CARCINOMA_EXALLC	rs4447506	-0.570069	0.268876	0.0339895	Clear cell adenocarcinoma of kidney (controls excluding all cancers)	II Neoplasms, from cancer register (ICD-O-3)	944	314193	-1.09707	-0.0430728	0.565486	0.333849	0.957842	0.317295	1	0.0339895	0.0679791	0.0339895	0.0679791
PIK3C3_Brain Nucleus accumbens basal ganglia	outcome	PIK3C3_Brain Nucleus accumbens basal ganglia	finngen_R10_C3_KIDNEY_CLEAR_CELL_CARCINOMA_EXALLC	rs639656	-0.296024	0.138416	0.0324643	Clear cell adenocarcinoma of kidney (controls excluding all cancers)	II Neoplasms, from cancer register (ICD-O-3)	944	314193	-0.56732	-0.0247276	0.74377	0.567043	0.975576	0.317295	1	0.0324643	0.0649286	0.0324643	0.0649286
PIK3C3_Lung	outcome	PIK3C3_Lung	finngen_R10_C3_KIDNEY_CLEAR_CELL_CARCINOMA_EXALLC	rs948871	-0.486575	0.189528	0.0102495	Clear cell adenocarcinoma of kidney (controls excluding all cancers)	II Neoplasms, from cancer register (ICD-O-3)	944	314193	-0.85805	-0.1151	0.614728	0.423988	0.891277	0.234945	1	0.0102495	0.020499	0.0102495	0.020499
PIK3C3_Thyroid	outcome	PIK3C3_Thyroid	finngen_R10_C3_KIDNEY_CLEAR_CELL_CARCINOMA_EXALLC	rs638763	-0.702338	0.320853	0.0285988	Clear cell adenocarcinoma of kidney (controls excluding all cancers)	II Neoplasms, from cancer register (ICD-O-3)	944	314193	-1.33121	-0.0734665	0.495426	0.264158	0.929167	0.295521	1	0.0285988	0.0571977	0.0285988	0.0571977
PIK3R4_Adipose Subcutaneous	outcome	PIK3R4_Adipose Subcutaneous	finngen_R10_C3_KIDNEY_CLEAR_CELL_CARCINOMA_EXALLC	rs6785335	0.323692	0.13851	0.019441	Clear cell adenocarcinoma of kidney (controls excluding all cancers)	II Neoplasms, from cancer register (ICD-O-3)	944	314193	0.0522134	0.595171	1.38222	1.0536	1.81334	0.234945	1	0.019441	0.0388819	0.019441	0.0388819
PIK3R4_Adipose Visceral Omentum	outcome	PIK3R4_Adipose Visceral Omentum	finngen_R10_C3_KIDNEY_CLEAR_CELL_CARCINOMA_EXALLC	rs111417815	0.447826	0.19602	0.022337	Clear cell adenocarcinoma of kidney (controls excluding all cancers)	II Neoplasms, from cancer register (ICD-O-3)	944	314193	0.0636258	0.832026	1.56491	1.06569	2.29797	0.255112	1	0.022337	0.0446741	0.022337	0.0446741
PIK3R4_Artery Aorta	outcome	PIK3R4_Artery Aorta	finngen_R10_C3_KIDNEY_CLEAR_CELL_CARCINOMA_EXALLC	rs8969	0.383131	0.161079	0.0173818	Clear cell adenocarcinoma of kidney (controls excluding all cancers)	II Neoplasms, from cancer register (ICD-O-3)	944	314193	0.0674165	0.698846	1.46687	1.06974	2.01143	0.234945	1	0.0173818	0.0347635	0.0173818	0.0347635
PIK3R4_Brain Cerebellum	outcome	PIK3R4_Brain Cerebellum	finngen_R10_C3_KIDNEY_CLEAR_CELL_CARCINOMA_EXALLC	rs16830731	0.336248	0.138502	0.0151931	Clear cell adenocarcinoma of kidney (controls excluding all cancers)	II Neoplasms, from cancer register (ICD-O-3)	944	314193	0.0647836	0.607713	1.39969	1.06693	1.83623	0.234945	1	0.0151931	0.0303862	0.0151931	0.0303862
PIK3R4_Brain Nucleus accumbens basal ganglia	outcome	PIK3R4_Brain Nucleus accumbens basal ganglia	finngen_R10_C3_KIDNEY_CLEAR_CELL_CARCINOMA_EXALLC	rs2403297	0.287982	0.122254	0.0184923	Clear cell adenocarcinoma of kidney (controls excluding all cancers)	II Neoplasms, from cancer register (ICD-O-3)	944	314193	0.0483649	0.527599	1.33373	1.04955	1.69486	0.234945	1	0.0184923	0.0369846	0.0184923	0.0369846
PIK3R4_Cells EBV-transformed lymphocytes	outcome	PIK3R4_Cells EBV-transformed lymphocytes	finngen_R10_C3_KIDNEY_CLEAR_CELL_CARCINOMA_EXALLC	rs2293179	0.303255	0.127305	0.0172137	Clear cell adenocarcinoma of kidney (controls excluding all cancers)	II Neoplasms, from cancer register (ICD-O-3)	944	314193	0.053737	0.552774	1.35426	1.05521	1.73807	0.234945	1	0.0172137	0.0344274	0.0172137	0.0344274
PIK3R4_Esophagus Gastroesophageal Junction	outcome	PIK3R4_Esophagus Gastroesophageal Junction	finngen_R10_C3_KIDNEY_CLEAR_CELL_CARCINOMA_EXALLC	rs16831643	0.303728	0.137326	0.0269847	Clear cell adenocarcinoma of kidney (controls excluding all cancers)	II Neoplasms, from cancer register (ICD-O-3)	944	314193	0.0345703	0.572886	1.3549	1.03517	1.77338	0.292784	1	0.0269847	0.0539693	0.0269847	0.0539693
PIK3R4_Lung	outcome	PIK3R4_Lung	finngen_R10_C3_KIDNEY_CLEAR_CELL_CARCINOMA_EXALLC	rs4682640	0.475372	0.199572	0.0172212	Clear cell adenocarcinoma of kidney (controls excluding all cancers)	II Neoplasms, from cancer register (ICD-O-3)	944	314193	0.0842099	0.866534	1.60861	1.08786	2.37865	0.234945	1	0.0172212	0.0344423	0.0172212	0.0344423
PIK3R4_Nerve Tibial	outcome	PIK3R4_Nerve Tibial	finngen_R10_C3_KIDNEY_CLEAR_CELL_CARCINOMA_EXALLC	rs10934954	0.231762	0.099211	0.0194885	Clear cell adenocarcinoma of kidney (controls excluding all cancers)	II Neoplasms, from cancer register (ICD-O-3)	944	314193	0.0373085	0.426216	1.26082	1.03801	1.53145	0.234945	1	0.0194885	0.038977	0.0194885	0.038977
PIK3R4_Pancreas	outcome	PIK3R4_Pancreas	finngen_R10_C3_KIDNEY_CLEAR_CELL_CARCINOMA_EXALLC	rs75696786	0.298468	0.0944433	0.00157612	Clear cell adenocarcinoma of kidney (controls excluding all cancers)	II Neoplasms, from cancer register (ICD-O-3)	944	314193	0.113359	0.483577	1.34779	1.12003	1.62187	0.114137	0.342018	0.00315224	0.00315224	0.00315224	0.00315224
PIK3R4_Skin Sun Exposed Lower leg	outcome	PIK3R4_Skin Sun Exposed Lower leg	finngen_R10_C3_KIDNEY_CLEAR_CELL_CARCINOMA_EXALLC	rs17748727	0.321162	0.135061	0.0174114	Clear cell adenocarcinoma of kidney (controls excluding all cancers)	II Neoplasms, from cancer register (ICD-O-3)	944	314193	0.0564426	0.585882	1.37873	1.05807	1.79657	0.234945	1	0.0174114	0.0348227	0.0174114	0.0348227
PIK3R4_Spleen	outcome	PIK3R4_Spleen	finngen_R10_C3_KIDNEY_CLEAR_CELL_CARCINOMA_EXALLC	rs925180	0.255606	0.0934834	0.00625255	Clear cell adenocarcinoma of kidney (controls excluding all cancers)	II Neoplasms, from cancer register (ICD-O-3)	944	314193	0.0723781	0.438833	1.29124	1.07506	1.5509	0.225712	1	0.00625255	0.0125051	0.00625255	0.0125051
PIK3R4_Thyroid	outcome	PIK3R4_Thyroid	finngen_R10_C3_KIDNEY_CLEAR_CELL_CARCINOMA_EXALLC	rs10512777	0.414264	0.200058	0.0383855	Clear cell adenocarcinoma of kidney (controls excluding all cancers)	II Neoplasms, from cancer register (ICD-O-3)	944	314193	0.0221494	0.806379	1.51326	1.0224	2.23978	0.320371	1	0.0383855	0.0767709	0.0383855	0.0767709
UCN_Muscle Skeletal	outcome	UCN_Muscle Skeletal	finngen_R10_C3_KIDNEY_CLEAR_CELL_CARCINOMA_EXALLC	rs4665965	-0.468787	0.19961	0.0188483	Clear cell adenocarcinoma of kidney (controls excluding all cancers)	II Neoplasms, from cancer register (ICD-O-3)	944	314193	-0.860022	-0.0775519	0.625761	0.423153	0.925379	0.234945	1	0.0376966	0.0376966	0.0376966	0.0376966
UCN2_Skin Sun Exposed Lower leg	outcome	UCN2_Skin Sun Exposed Lower leg	finngen_R10_C3_KIDNEY_CLEAR_CELL_CARCINOMA_EXALLC	rs10865952	-0.500752	0.238775	0.0359782	Clear cell adenocarcinoma of kidney (controls excluding all cancers)	II Neoplasms, from cancer register (ICD-O-3)	944	314193	-0.968751	-0.0327537	0.606075	0.379557	0.967777	0.317295	1	0.0719563	0.0719563	0.0719563	0.0719563
UCN2_Testis	outcome	UCN2_Testis	finngen_R10_C3_KIDNEY_CLEAR_CELL_CARCINOMA_EXALLC	rs62262463	0.421375	0.105784	6.79445e-05	Clear cell adenocarcinoma of kidney (controls excluding all cancers)	II Neoplasms, from cancer register (ICD-O-3)	944	314193	0.214039	0.628711	1.52406	1.23867	1.87519	0.014744	0.014744	6.79445e-05	0.000135889	6.79445e-05	0.000135889
AKT1_Whole Blood	outcome	AKT1_Whole Blood	finngen_R10_C3_KIDNEY_NOTRENALPELVIS_EXALLC	rs10138227	0.562051	0.206849	0.00658361	Malignant neoplasm of kidney, except renal pelvis (controls excluding all cancers)	II Neoplasms, from cancer register (ICD-O-3)	2372	314193	0.156627	0.967476	1.75427	1.16956	2.63129	0.153048	1	0.00658361	0.0131672	0.00658361	0.0131672
LAMTOR1_Cells Transformed fibroblasts	outcome	LAMTOR1_Cells Transformed fibroblasts	finngen_R10_C3_KIDNEY_NOTRENALPELVIS_EXALLC	rs2155336	0.436598	0.159844	0.00630644	Malignant neoplasm of kidney, except renal pelvis (controls excluding all cancers)	II Neoplasms, from cancer register (ICD-O-3)	2372	314193	0.123305	0.749892	1.54743	1.13123	2.11677	0.153048	1	0.0126129	0.0126129	0.0126129	0.0126129
LAMTOR3_Artery Aorta	outcome	LAMTOR3_Artery Aorta	finngen_R10_C3_KIDNEY_NOTRENALPELVIS_EXALLC	rs58391911	-0.2241	0.0966264	0.020382	Malignant neoplasm of kidney, except renal pelvis (controls excluding all cancers)	II Neoplasms, from cancer register (ICD-O-3)	2372	314193	-0.413488	-0.0347122	0.799235	0.66134	0.965883	0.183071	1	0.0407639	0.0407639	0.0407639	0.0407639
LAMTOR3_Brain Cortex	outcome	LAMTOR3_Brain Cortex	finngen_R10_C3_KIDNEY_NOTRENALPELVIS_EXALLC	rs6829912	-0.218861	0.0916262	0.0169114	Malignant neoplasm of kidney, except renal pelvis (controls excluding all cancers)	II Neoplasms, from cancer register (ICD-O-3)	2372	314193	-0.398448	-0.0392736	0.803433	0.671361	0.961488	0.174751	1	0.0338228	0.0338228	0.0338228	0.0338228
LAMTOR3_Brain Frontal Cortex BA9	outcome	LAMTOR3_Brain Frontal Cortex BA9	finngen_R10_C3_KIDNEY_NOTRENALPELVIS_EXALLC	rs4536938	-0.203736	0.100001	0.0416154	Malignant neoplasm of kidney, except renal pelvis (controls excluding all cancers)	II Neoplasms, from cancer register (ICD-O-3)	2372	314193	-0.399737	-0.00773463	0.815678	0.670496	0.992295	0.260058	1	0.0832308	0.0832308	0.0832308	0.0832308
LAMTOR3_Esophagus Muscularis	outcome	LAMTOR3_Esophagus Muscularis	finngen_R10_C3_KIDNEY_NOTRENALPELVIS_EXALLC	rs11352007	-0.226913	0.104849	0.0304493	Malignant neoplasm of kidney, except renal pelvis (controls excluding all cancers)	II Neoplasms, from cancer register (ICD-O-3)	2372	314193	-0.432416	-0.0214097	0.79699	0.648939	0.978818	0.206484	1	0.0608986	0.0608986	0.0608986	0.0608986
LAMTOR3_Nerve Tibial	outcome	LAMTOR3_Nerve Tibial	finngen_R10_C3_KIDNEY_NOTRENALPELVIS_EXALLC	rs11097685	-0.3419	0.156066	0.0284711	Malignant neoplasm of kidney, except renal pelvis (controls excluding all cancers)	II Neoplasms, from cancer register (ICD-O-3)	2372	314193	-0.647789	-0.0360098	0.71042	0.523201	0.964631	0.203848	1	0.0569421	0.0569421	0.0569421	0.0569421
LAMTOR3_Vagina	outcome	LAMTOR3_Vagina	finngen_R10_C3_KIDNEY_NOTRENALPELVIS_EXALLC	rs6532837	-0.245488	0.112432	0.0290035	Malignant neoplasm of kidney, except renal pelvis (controls excluding all cancers)	II Neoplasms, from cancer register (ICD-O-3)	2372	314193	-0.465854	-0.0251216	0.782323	0.627599	0.975191	0.203848	1	0.058007	0.058007	0.058007	0.058007
MPP7_Whole Blood	outcome	MPP7_Whole Blood	finngen_R10_C3_KIDNEY_NOTRENALPELVIS_EXALLC	rs786391	-0.406286	0.186058	0.0289878	Malignant neoplasm of kidney, except renal pelvis (controls excluding all cancers)	II Neoplasms, from cancer register (ICD-O-3)	2372	314193	-0.77096	-0.0416122	0.66612	0.462569	0.959242	0.203848	1	0.0579757	0.0579757	0.0579757	0.0579757
PIK3C2B_Lung	outcome	PIK3C2B_Lung	finngen_R10_C3_KIDNEY_NOTRENALPELVIS_EXALLC	rs2012200	-0.403932	0.175139	0.0210912	Malignant neoplasm of kidney, except renal pelvis (controls excluding all cancers)	II Neoplasms, from cancer register (ICD-O-3)	2372	314193	-0.747205	-0.0606592	0.667689	0.473689	0.941144	0.183071	1	0.0210912	0.0421823	0.0210912	0.0421823
PIK3C2B_Muscle Skeletal	outcome	PIK3C2B_Muscle Skeletal	finngen_R10_C3_KIDNEY_NOTRENALPELVIS_EXALLC	rs2271422	0.558144	0.180372	0.00197204	Malignant neoplasm of kidney, except renal pelvis (controls excluding all cancers)	II Neoplasms, from cancer register (ICD-O-3)	2372	314193	0.204616	0.911672	1.74743	1.22705	2.48848	0.153048	0.427932	0.00394408	0.00394408	0.00394408	0.00394408
PIK3C2B_Testis	outcome	PIK3C2B_Testis	finngen_R10_C3_KIDNEY_NOTRENALPELVIS_EXALLC	rs4252694	-0.274304	0.116798	0.0188471	Malignant neoplasm of kidney, except renal pelvis (controls excluding all cancers)	II Neoplasms, from cancer register (ICD-O-3)	2372	314193	-0.503227	-0.0453808	0.760101	0.604576	0.955634	0.177818	1	0.0188471	0.0376942	0.0188471	0.0376942
PIK3C3_Adipose Subcutaneous	outcome	PIK3C3_Adipose Subcutaneous	finngen_R10_C3_KIDNEY_NOTRENALPELVIS_EXALLC	rs4447506	-0.413698	0.170974	0.0155355	Malignant neoplasm of kidney, except renal pelvis (controls excluding all cancers)	II Neoplasms, from cancer register (ICD-O-3)	2372	314193	-0.748807	-0.0785883	0.661201	0.47293	0.92442	0.16856	1	0.0310709	0.0310709	0.0310709	0.0310709
PIK3C3_Brain Cortex	outcome	PIK3C3_Brain Cortex	finngen_R10_C3_KIDNEY_NOTRENALPELVIS_EXALLC	rs514227	-0.197757	0.0890491	0.0263666	Malignant neoplasm of kidney, except renal pelvis (controls excluding all cancers)	II Neoplasms, from cancer register (ICD-O-3)	2372	314193	-0.372294	-0.0232213	0.820569	0.689152	0.977046	0.203848	1	0.0527332	0.0527332	0.0527332	0.0527332
PIK3C3_Brain Nucleus accumbens basal ganglia	outcome	PIK3C3_Brain Nucleus accumbens basal ganglia	finngen_R10_C3_KIDNEY_NOTRENALPELVIS_EXALLC	rs639656	-0.231839	0.0870305	0.00772444	Malignant neoplasm of kidney, except renal pelvis (controls excluding all cancers)	II Neoplasms, from cancer register (ICD-O-3)	2372	314193	-0.402419	-0.0612593	0.793074	0.668701	0.940579	0.153048	1	0.0154489	0.0154489	0.0154489	0.0154489
PIK3C3_Lung	outcome	PIK3C3_Lung	finngen_R10_C3_KIDNEY_NOTRENALPELVIS_EXALLC	rs948871	-0.316858	0.123099	0.0100528	Malignant neoplasm of kidney, except renal pelvis (controls excluding all cancers)	II Neoplasms, from cancer register (ICD-O-3)	2372	314193	-0.558132	-0.0755839	0.728434	0.572277	0.927202	0.153048	1	0.0102495	0.0201056	0.0102495	0.0201056
PIK3C3_Stomach	outcome	PIK3C3_Stomach	finngen_R10_C3_KIDNEY_NOTRENALPELVIS_EXALLC	rs559231	-0.276215	0.111038	0.0128615	Malignant neoplasm of kidney, except renal pelvis (controls excluding all cancers)	II Neoplasms, from cancer register (ICD-O-3)	2372	314193	-0.493848	-0.0585812	0.75865	0.610273	0.943102	0.155725	1	0.0257231	0.0257231	0.0257231	0.0257231
PIK3C3_Thyroid	outcome	PIK3C3_Thyroid	finngen_R10_C3_KIDNEY_NOTRENALPELVIS_EXALLC	rs638763	-0.549357	0.201684	0.0064527	Malignant neoplasm of kidney, except renal pelvis (controls excluding all cancers)	II Neoplasms, from cancer register (ICD-O-3)	2372	314193	-0.944658	-0.154055	0.577321	0.388812	0.857225	0.153048	1	0.0129054	0.0129054	0.0129054	0.0129054
PIK3CG_Whole Blood	outcome	PIK3CG_Whole Blood	finngen_R10_C3_KIDNEY_NOTRENALPELVIS_EXALLC	rs17153388	0.521401	0.256334	0.0419448	Malignant neoplasm of kidney, except renal pelvis (controls excluding all cancers)	II Neoplasms, from cancer register (ICD-O-3)	2372	314193	0.0189861	1.02382	1.68439	1.01917	2.7838	0.260058	1	0.0838895	0.0838895	0.0838895	0.0838895
PIK3R4_Adipose Subcutaneous	outcome	PIK3R4_Adipose Subcutaneous	finngen_R10_C3_KIDNEY_NOTRENALPELVIS_EXALLC	rs6785335	0.226076	0.0879933	0.0101923	Malignant neoplasm of kidney, except renal pelvis (controls excluding all cancers)	II Neoplasms, from cancer register (ICD-O-3)	2372	314193	0.0536087	0.398543	1.25367	1.05507	1.48965	0.153048	1	0.019441	0.0203846	0.019441	0.0203846
PIK3R4_Adipose Visceral Omentum	outcome	PIK3R4_Adipose Visceral Omentum	finngen_R10_C3_KIDNEY_NOTRENALPELVIS_EXALLC	rs111417815	0.307068	0.124484	0.0136349	Malignant neoplasm of kidney, except renal pelvis (controls excluding all cancers)	II Neoplasms, from cancer register (ICD-O-3)	2372	314193	0.0630807	0.551056	1.35943	1.06511	1.73508	0.155725	1	0.022337	0.0272699	0.022337	0.0272699
PIK3R4_Artery Aorta	outcome	PIK3R4_Artery Aorta	finngen_R10_C3_KIDNEY_NOTRENALPELVIS_EXALLC	rs8969	0.263555	0.102329	0.0100077	Malignant neoplasm of kidney, except renal pelvis (controls excluding all cancers)	II Neoplasms, from cancer register (ICD-O-3)	2372	314193	0.0629901	0.46412	1.30155	1.06502	1.59061	0.153048	1	0.0173818	0.0200153	0.0173818	0.0200153
PIK3R4_Brain Cerebellum	outcome	PIK3R4_Brain Cerebellum	finngen_R10_C3_KIDNEY_NOTRENALPELVIS_EXALLC	rs16830731	0.218404	0.0879051	0.0129718	Malignant neoplasm of kidney, except renal pelvis (controls excluding all cancers)	II Neoplasms, from cancer register (ICD-O-3)	2372	314193	0.0461099	0.390698	1.24409	1.04719	1.47801	0.155725	1	0.0151931	0.0259436	0.0151931	0.0259436
PIK3R4_Brain Nucleus accumbens basal ganglia	outcome	PIK3R4_Brain Nucleus accumbens basal ganglia	finngen_R10_C3_KIDNEY_NOTRENALPELVIS_EXALLC	rs2403297	0.194079	0.0759219	0.0105793	Malignant neoplasm of kidney, except renal pelvis (controls excluding all cancers)	II Neoplasms, from cancer register (ICD-O-3)	2372	314193	0.0452719	0.342886	1.21419	1.04631	1.40901	0.153048	1	0.0184923	0.0211587	0.0184923	0.0211587
PIK3R4_Cells EBV-transformed lymphocytes	outcome	PIK3R4_Cells EBV-transformed lymphocytes	finngen_R10_C3_KIDNEY_NOTRENALPELVIS_EXALLC	rs2293179	0.204793	0.0790437	0.00957297	Malignant neoplasm of kidney, except renal pelvis (controls excluding all cancers)	II Neoplasms, from cancer register (ICD-O-3)	2372	314193	0.0498674	0.359719	1.22727	1.05113	1.43293	0.153048	1	0.0172137	0.0191459	0.0172137	0.0191459
PIK3R4_Esophagus Gastroesophageal Junction	outcome	PIK3R4_Esophagus Gastroesophageal Junction	finngen_R10_C3_KIDNEY_NOTRENALPELVIS_EXALLC	rs16831643	0.205752	0.0871725	0.018261	Malignant neoplasm of kidney, except renal pelvis (controls excluding all cancers)	II Neoplasms, from cancer register (ICD-O-3)	2372	314193	0.0348937	0.37661	1.22845	1.03551	1.45734	0.177818	1	0.0269847	0.036522	0.0269847	0.036522
PIK3R4_Lung	outcome	PIK3R4_Lung	finngen_R10_C3_KIDNEY_NOTRENALPELVIS_EXALLC	rs4682640	0.320476	0.123906	0.00969737	Malignant neoplasm of kidney, except renal pelvis (controls excluding all cancers)	II Neoplasms, from cancer register (ICD-O-3)	2372	314193	0.0776197	0.563333	1.37778	1.08071	1.75652	0.153048	1	0.0172212	0.0193947	0.0172212	0.0193947
PIK3R4_Nerve Tibial	outcome	PIK3R4_Nerve Tibial	finngen_R10_C3_KIDNEY_NOTRENALPELVIS_EXALLC	rs10934954	0.161992	0.0630277	0.0101647	Malignant neoplasm of kidney, except renal pelvis (controls excluding all cancers)	II Neoplasms, from cancer register (ICD-O-3)	2372	314193	0.038458	0.285527	1.17585	1.03921	1.33046	0.153048	1	0.0194885	0.0203294	0.0194885	0.0203294
PIK3R4_Pancreas	outcome	PIK3R4_Pancreas	finngen_R10_C3_KIDNEY_NOTRENALPELVIS_EXALLC	rs75696786	0.156066	0.0619782	0.0117996	Malignant neoplasm of kidney, except renal pelvis (controls excluding all cancers)	II Neoplasms, from cancer register (ICD-O-3)	2372	314193	0.034589	0.277544	1.1689	1.03519	1.31988	0.155725	1	0.0117996	0.0235991	0.0117996	0.0235991
PIK3R4_Skin Sun Exposed Lower leg	outcome	PIK3R4_Skin Sun Exposed Lower leg	finngen_R10_C3_KIDNEY_NOTRENALPELVIS_EXALLC	rs17748727	0.220619	0.085802	0.0101329	Malignant neoplasm of kidney, except renal pelvis (controls excluding all cancers)	II Neoplasms, from cancer register (ICD-O-3)	2372	314193	0.0524473	0.388791	1.24685	1.05385	1.4752	0.153048	1	0.0174114	0.0202659	0.0174114	0.0202659
PIK3R4_Spleen	outcome	PIK3R4_Spleen	finngen_R10_C3_KIDNEY_NOTRENALPELVIS_EXALLC	rs925180	0.165351	0.0604321	0.00621638	Malignant neoplasm of kidney, except renal pelvis (controls excluding all cancers)	II Neoplasms, from cancer register (ICD-O-3)	2372	314193	0.046904	0.283798	1.17981	1.04802	1.32816	0.153048	1	0.00625255	0.0124328	0.00625255	0.0124328
PIK3R4_Thyroid	outcome	PIK3R4_Thyroid	finngen_R10_C3_KIDNEY_NOTRENALPELVIS_EXALLC	rs10512777	0.277768	0.126927	0.0286398	Malignant neoplasm of kidney, except renal pelvis (controls excluding all cancers)	II Neoplasms, from cancer register (ICD-O-3)	2372	314193	0.0289913	0.526545	1.32018	1.02942	1.69307	0.203848	1	0.0383855	0.0572796	0.0383855	0.0572796
RICTOR_Nerve Tibial	outcome	RICTOR_Nerve Tibial	finngen_R10_C3_KIDNEY_NOTRENALPELVIS_EXALLC	rs28684455	-0.575173	0.263618	0.0291211	Malignant neoplasm of kidney, except renal pelvis (controls excluding all cancers)	II Neoplasms, from cancer register (ICD-O-3)	2372	314193	-1.09186	-0.0584818	0.562607	0.33559	0.943195	0.203848	1	0.0582423	0.0582423	0.0582423	0.0582423
SUCNR1_Small Intestine Terminal Ileum	outcome	SUCNR1_Small Intestine Terminal Ileum	finngen_R10_C3_KIDNEY_NOTRENALPELVIS_EXALLC	rs526684	0.0953765	0.0449299	0.0337719	Malignant neoplasm of kidney, except renal pelvis (controls excluding all cancers)	II Neoplasms, from cancer register (ICD-O-3)	2372	314193	0.0073139	0.183439	1.10007	1.00734	1.20134	0.222076	1	0.0675438	0.0675438	0.0675438	0.0675438
UCN2_Testis	outcome	UCN2_Testis	finngen_R10_C3_KIDNEY_NOTRENALPELVIS_EXALLC	rs62262463	0.307853	0.0663904	3.53471e-06	Malignant neoplasm of kidney, except renal pelvis (controls excluding all cancers)	II Neoplasms, from cancer register (ICD-O-3)	2372	314193	0.177728	0.437979	1.3605	1.1945	1.54957	0.000767032	0.000767032	7.06942e-06	7.06942e-06	7.06942e-06	7.06942e-06
UQCRH_Testis	outcome	UQCRH_Testis	finngen_R10_C3_KIDNEY_NOTRENALPELVIS_EXALLC	rs77881576	0.348442	0.176338	0.0481565	Malignant neoplasm of kidney, except renal pelvis (controls excluding all cancers)	II Neoplasms, from cancer register (ICD-O-3)	2372	314193	0.00281875	0.694065	1.41686	1.00282	2.00184	0.290277	1	0.096313	0.096313	0.096313	0.096313

## Sheet: pval_BH_id_outcome
exposure	outcome	id.exposure	id.outcome	SNP	b	se	pval	phenotype	category	num_cases	num_controls	lo_ci	up_ci	or	or_lci95	or_uci95	pval_BH_id.outcome	pval_Bonferroni_id.outcome	pval_BH_exposure	pval_Bonferroni_exposure	pval_BH_SNP	pval_Bonferroni_SNP
UCN2_Testis	outcome	UCN2_Testis	finngen_R10_C3_KIDNEY_CLEAR_CELL_CARCINOMA_EXALLC	rs62262463	0.421375	0.105784	6.79445e-05	Clear cell adenocarcinoma of kidney (controls excluding all cancers)	II Neoplasms, from cancer register (ICD-O-3)	944	314193	0.214039	0.628711	1.52406	1.23867	1.87519	0.014744	0.014744	6.79445e-05	0.000135889	6.79445e-05	0.000135889
UCN2_Testis	outcome	UCN2_Testis	finngen_R10_C3_KIDNEY_NOTRENALPELVIS_EXALLC	rs62262463	0.307853	0.0663904	3.53471e-06	Malignant neoplasm of kidney, except renal pelvis (controls excluding all cancers)	II Neoplasms, from cancer register (ICD-O-3)	2372	314193	0.177728	0.437979	1.3605	1.1945	1.54957	0.000767032	0.000767032	7.06942e-06	7.06942e-06	7.06942e-06	7.06942e-06

## Sheet: pval_Bonferroni_id_outcome
exposure	outcome	id.exposure	id.outcome	SNP	b	se	pval	phenotype	category	num_cases	num_controls	lo_ci	up_ci	or	or_lci95	or_uci95	pval_BH_id.outcome	pval_Bonferroni_id.outcome	pval_BH_exposure	pval_Bonferroni_exposure	pval_BH_SNP	pval_Bonferroni_SNP
UCN2_Testis	outcome	UCN2_Testis	finngen_R10_C3_KIDNEY_CLEAR_CELL_CARCINOMA_EXALLC	rs62262463	0.421375	0.105784	6.79445e-05	Clear cell adenocarcinoma of kidney (controls excluding all cancers)	II Neoplasms, from cancer register (ICD-O-3)	944	314193	0.214039	0.628711	1.52405624953891	1.23867	1.87519	0.014744	0.014744	6.79445e-05	0.000135889	6.79445e-05	0.000135889
UCN2_Testis	outcome	UCN2_Testis	finngen_R10_C3_KIDNEY_NOTRENALPELVIS_EXALLC	rs62262463	0.307853	0.0663904	3.53471e-06	Malignant neoplasm of kidney, except renal pelvis (controls excluding all cancers)	II Neoplasms, from cancer register (ICD-O-3)	2372	314193	0.177728	0.437979	1.3605	1.1945	1.54957	0.000767032	0.000767032	7.06942e-06	7.06942e-06	7.06942e-06	7.06942e-06

## Sheet: pval_BH_exposure
exposure	outcome	id.exposure	id.outcome	SNP	b	se	pval	phenotype	category	num_cases	num_controls	lo_ci	up_ci	or	or_lci95	or_uci95	pval_BH_id.outcome	pval_Bonferroni_id.outcome	pval_BH_exposure	pval_Bonferroni_exposure	pval_BH_SNP	pval_Bonferroni_SNP
AKT1_Pancreas	outcome	AKT1_Pancreas	finngen_R10_C3_KIDNEY_CLEAR_CELL_CARCINOMA_EXALLC	rs2498797	0.284231	0.10591	0.00728102	Clear cell adenocarcinoma of kidney (controls excluding all cancers)	II Neoplasms, from cancer register (ICD-O-3)	944	314193	0.0766478	0.491813	1.32874	1.07966	1.63528	0.225712	1	0.014562	0.014562	0.014562	0.014562
AKT1_Whole Blood	outcome	AKT1_Whole Blood	finngen_R10_C3_KIDNEY_CLEAR_CELL_CARCINOMA_EXALLC	rs10138227	1.0533	0.333328	0.00157793	Clear cell adenocarcinoma of kidney (controls excluding all cancers)	II Neoplasms, from cancer register (ICD-O-3)	944	314193	0.399979	1.70663	2.8671	1.49179	5.51034	0.114137	0.34241	0.00315586	0.00315586	0.00315586	0.00315586
MFSD4_Esophagus Muscularis	outcome	MFSD4_Esophagus Muscularis	finngen_R10_C3_KIDNEY_CLEAR_CELL_CARCINOMA_EXALLC	rs7539751	0.433445	0.154379	0.00499011	Clear cell adenocarcinoma of kidney (controls excluding all cancers)	II Neoplasms, from cancer register (ICD-O-3)	944	314193	0.130863	0.736027	1.54256	1.13981	2.08763	0.225712	1	0.00998021	0.00998021	0.00998021	0.00998021
PIK3C2B_Lung	outcome	PIK3C2B_Lung	finngen_R10_C3_KIDNEY_CLEAR_CELL_CARCINOMA_EXALLC	rs2012200	-0.697632	0.259041	0.00707826	Clear cell adenocarcinoma of kidney (controls excluding all cancers)	II Neoplasms, from cancer register (ICD-O-3)	944	314193	-1.20535	-0.189913	0.497762	0.299587	0.827031	0.225712	1	0.0141565	0.0141565	0.0141565	0.0141565
PIK3C2B_Testis	outcome	PIK3C2B_Testis	finngen_R10_C3_KIDNEY_CLEAR_CELL_CARCINOMA_EXALLC	rs4252694	-0.445014	0.183193	0.0151318	Clear cell adenocarcinoma of kidney (controls excluding all cancers)	II Neoplasms, from cancer register (ICD-O-3)	944	314193	-0.804072	-0.0859559	0.640815	0.447503	0.917635	0.234945	1	0.0188471	0.0302636	0.0188471	0.0302636
PIK3C3_Adipose Subcutaneous	outcome	PIK3C3_Adipose Subcutaneous	finngen_R10_C3_KIDNEY_CLEAR_CELL_CARCINOMA_EXALLC	rs4447506	-0.570069	0.268876	0.0339895	Clear cell adenocarcinoma of kidney (controls excluding all cancers)	II Neoplasms, from cancer register (ICD-O-3)	944	314193	-1.09707	-0.0430728	0.565486	0.333849	0.957842	0.317295	1	0.0339895	0.0679791	0.0339895	0.0679791
PIK3C3_Brain Nucleus accumbens basal ganglia	outcome	PIK3C3_Brain Nucleus accumbens basal ganglia	finngen_R10_C3_KIDNEY_CLEAR_CELL_CARCINOMA_EXALLC	rs639656	-0.296024	0.138416	0.0324643	Clear cell adenocarcinoma of kidney (controls excluding all cancers)	II Neoplasms, from cancer register (ICD-O-3)	944	314193	-0.56732	-0.0247276	0.74377	0.567043	0.975576	0.317295	1	0.0324643	0.0649286	0.0324643	0.0649286
PIK3C3_Lung	outcome	PIK3C3_Lung	finngen_R10_C3_KIDNEY_CLEAR_CELL_CARCINOMA_EXALLC	rs948871	-0.486575	0.189528	0.0102495	Clear cell adenocarcinoma of kidney (controls excluding all cancers)	II Neoplasms, from cancer register (ICD-O-3)	944	314193	-0.85805	-0.1151	0.614728	0.423988	0.891277	0.234945	1	0.0102495	0.020499	0.0102495	0.020499
PIK3C3_Thyroid	outcome	PIK3C3_Thyroid	finngen_R10_C3_KIDNEY_CLEAR_CELL_CARCINOMA_EXALLC	rs638763	-0.702338	0.320853	0.0285988	Clear cell adenocarcinoma of kidney (controls excluding all cancers)	II Neoplasms, from cancer register (ICD-O-3)	944	314193	-1.33121	-0.0734665	0.495426	0.264158	0.929167	0.295521	1	0.0285988	0.0571977	0.0285988	0.0571977
PIK3R4_Adipose Subcutaneous	outcome	PIK3R4_Adipose Subcutaneous	finngen_R10_C3_KIDNEY_CLEAR_CELL_CARCINOMA_EXALLC	rs6785335	0.323692	0.13851	0.019441	Clear cell adenocarcinoma of kidney (controls excluding all cancers)	II Neoplasms, from cancer register (ICD-O-3)	944	314193	0.0522134	0.595171	1.38222	1.0536	1.81334	0.234945	1	0.019441	0.0388819	0.019441	0.0388819
PIK3R4_Adipose Visceral Omentum	outcome	PIK3R4_Adipose Visceral Omentum	finngen_R10_C3_KIDNEY_CLEAR_CELL_CARCINOMA_EXALLC	rs111417815	0.447826	0.19602	0.022337	Clear cell adenocarcinoma of kidney (controls excluding all cancers)	II Neoplasms, from cancer register (ICD-O-3)	944	314193	0.0636258	0.832026	1.56491	1.06569	2.29797	0.255112	1	0.022337	0.0446741	0.022337	0.0446741
PIK3R4_Artery Aorta	outcome	PIK3R4_Artery Aorta	finngen_R10_C3_KIDNEY_CLEAR_CELL_CARCINOMA_EXALLC	rs8969	0.383131	0.161079	0.0173818	Clear cell adenocarcinoma of kidney (controls excluding all cancers)	II Neoplasms, from cancer register (ICD-O-3)	944	314193	0.0674165	0.698846	1.46687	1.06974	2.01143	0.234945	1	0.0173818	0.0347635	0.0173818	0.0347635
PIK3R4_Brain Cerebellum	outcome	PIK3R4_Brain Cerebellum	finngen_R10_C3_KIDNEY_CLEAR_CELL_CARCINOMA_EXALLC	rs16830731	0.336248	0.138502	0.0151931	Clear cell adenocarcinoma of kidney (controls excluding all cancers)	II Neoplasms, from cancer register (ICD-O-3)	944	314193	0.0647836	0.607713	1.39969	1.06693	1.83623	0.234945	1	0.0151931	0.0303862	0.0151931	0.0303862
PIK3R4_Brain Nucleus accumbens basal ganglia	outcome	PIK3R4_Brain Nucleus accumbens basal ganglia	finngen_R10_C3_KIDNEY_CLEAR_CELL_CARCINOMA_EXALLC	rs2403297	0.287982	0.122254	0.0184923	Clear cell adenocarcinoma of kidney (controls excluding all cancers)	II Neoplasms, from cancer register (ICD-O-3)	944	314193	0.0483649	0.527599	1.33373	1.04955	1.69486	0.234945	1	0.0184923	0.0369846	0.0184923	0.0369846
PIK3R4_Cells EBV-transformed lymphocytes	outcome	PIK3R4_Cells EBV-transformed lymphocytes	finngen_R10_C3_KIDNEY_CLEAR_CELL_CARCINOMA_EXALLC	rs2293179	0.303255	0.127305	0.0172137	Clear cell adenocarcinoma of kidney (controls excluding all cancers)	II Neoplasms, from cancer register (ICD-O-3)	944	314193	0.053737	0.552774	1.35426	1.05521	1.73807	0.234945	1	0.0172137	0.0344274	0.0172137	0.0344274
PIK3R4_Esophagus Gastroesophageal Junction	outcome	PIK3R4_Esophagus Gastroesophageal Junction	finngen_R10_C3_KIDNEY_CLEAR_CELL_CARCINOMA_EXALLC	rs16831643	0.303728	0.137326	0.0269847	Clear cell adenocarcinoma of kidney (controls excluding all cancers)	II Neoplasms, from cancer register (ICD-O-3)	944	314193	0.0345703	0.572886	1.3549	1.03517	1.77338	0.292784	1	0.0269847	0.0539693	0.0269847	0.0539693
PIK3R4_Lung	outcome	PIK3R4_Lung	finngen_R10_C3_KIDNEY_CLEAR_CELL_CARCINOMA_EXALLC	rs4682640	0.475372	0.199572	0.0172212	Clear cell adenocarcinoma of kidney (controls excluding all cancers)	II Neoplasms, from cancer register (ICD-O-3)	944	314193	0.0842099	0.866534	1.60861	1.08786	2.37865	0.234945	1	0.0172212	0.0344423	0.0172212	0.0344423
PIK3R4_Nerve Tibial	outcome	PIK3R4_Nerve Tibial	finngen_R10_C3_KIDNEY_CLEAR_CELL_CARCINOMA_EXALLC	rs10934954	0.231762	0.099211	0.0194885	Clear cell adenocarcinoma of kidney (controls excluding all cancers)	II Neoplasms, from cancer register (ICD-O-3)	944	314193	0.0373085	0.426216	1.26082	1.03801	1.53145	0.234945	1	0.0194885	0.038977	0.0194885	0.038977
PIK3R4_Pancreas	outcome	PIK3R4_Pancreas	finngen_R10_C3_KIDNEY_CLEAR_CELL_CARCINOMA_EXALLC	rs75696786	0.298468	0.0944433	0.00157612	Clear cell adenocarcinoma of kidney (controls excluding all cancers)	II Neoplasms, from cancer register (ICD-O-3)	944	314193	0.113359	0.483577	1.34779	1.12003	1.62187	0.114137	0.342018	0.00315224	0.00315224	0.00315224	0.00315224
PIK3R4_Skin Sun Exposed Lower leg	outcome	PIK3R4_Skin Sun Exposed Lower leg	finngen_R10_C3_KIDNEY_CLEAR_CELL_CARCINOMA_EXALLC	rs17748727	0.321162	0.135061	0.0174114	Clear cell adenocarcinoma of kidney (controls excluding all cancers)	II Neoplasms, from cancer register (ICD-O-3)	944	314193	0.0564426	0.585882	1.37873	1.05807	1.79657	0.234945	1	0.0174114	0.0348227	0.0174114	0.0348227
PIK3R4_Spleen	outcome	PIK3R4_Spleen	finngen_R10_C3_KIDNEY_CLEAR_CELL_CARCINOMA_EXALLC	rs925180	0.255606	0.0934834	0.00625255	Clear cell adenocarcinoma of kidney (controls excluding all cancers)	II Neoplasms, from cancer register (ICD-O-3)	944	314193	0.0723781	0.438833	1.29124	1.07506	1.5509	0.225712	1	0.00625255	0.0125051	0.00625255	0.0125051
PIK3R4_Thyroid	outcome	PIK3R4_Thyroid	finngen_R10_C3_KIDNEY_CLEAR_CELL_CARCINOMA_EXALLC	rs10512777	0.414264	0.200058	0.0383855	Clear cell adenocarcinoma of kidney (controls excluding all cancers)	II Neoplasms, from cancer register (ICD-O-3)	944	314193	0.0221494	0.806379	1.51326	1.0224	2.23978	0.320371	1	0.0383855	0.0767709	0.0383855	0.0767709
UCN_Muscle Skeletal	outcome	UCN_Muscle Skeletal	finngen_R10_C3_KIDNEY_CLEAR_CELL_CARCINOMA_EXALLC	rs4665965	-0.468787	0.19961	0.0188483	Clear cell adenocarcinoma of kidney (controls excluding all cancers)	II Neoplasms, from cancer register (ICD-O-3)	944	314193	-0.860022	-0.0775519	0.625761	0.423153	0.925379	0.234945	1	0.0376966	0.0376966	0.0376966	0.0376966
UCN2_Testis	outcome	UCN2_Testis	finngen_R10_C3_KIDNEY_CLEAR_CELL_CARCINOMA_EXALLC	rs62262463	0.421375	0.105784	6.79445e-05	Clear cell adenocarcinoma of kidney (controls excluding all cancers)	II Neoplasms, from cancer register (ICD-O-3)	944	314193	0.214039	0.628711	1.52406	1.23867	1.87519	0.014744	0.014744	6.79445e-05	0.000135889	6.79445e-05	0.000135889
AKT1_Whole Blood	outcome	AKT1_Whole Blood	finngen_R10_C3_KIDNEY_NOTRENALPELVIS_EXALLC	rs10138227	0.562051	0.206849	0.00658361	Malignant neoplasm of kidney, except renal pelvis (controls excluding all cancers)	II Neoplasms, from cancer register (ICD-O-3)	2372	314193	0.156627	0.967476	1.75427	1.16956	2.63129	0.153048	1	0.00658361	0.0131672	0.00658361	0.0131672
LAMTOR1_Cells Transformed fibroblasts	outcome	LAMTOR1_Cells Transformed fibroblasts	finngen_R10_C3_KIDNEY_NOTRENALPELVIS_EXALLC	rs2155336	0.436598	0.159844	0.00630644	Malignant neoplasm of kidney, except renal pelvis (controls excluding all cancers)	II Neoplasms, from cancer register (ICD-O-3)	2372	314193	0.123305	0.749892	1.54743	1.13123	2.11677	0.153048	1	0.0126129	0.0126129	0.0126129	0.0126129
LAMTOR3_Artery Aorta	outcome	LAMTOR3_Artery Aorta	finngen_R10_C3_KIDNEY_NOTRENALPELVIS_EXALLC	rs58391911	-0.2241	0.0966264	0.020382	Malignant neoplasm of kidney, except renal pelvis (controls excluding all cancers)	II Neoplasms, from cancer register (ICD-O-3)	2372	314193	-0.413488	-0.0347122	0.799235	0.66134	0.965883	0.183071	1	0.0407639	0.0407639	0.0407639	0.0407639
LAMTOR3_Brain Cortex	outcome	LAMTOR3_Brain Cortex	finngen_R10_C3_KIDNEY_NOTRENALPELVIS_EXALLC	rs6829912	-0.218861	0.0916262	0.0169114	Malignant neoplasm of kidney, except renal pelvis (controls excluding all cancers)	II Neoplasms, from cancer register (ICD-O-3)	2372	314193	-0.398448	-0.0392736	0.803433	0.671361	0.961488	0.174751	1	0.0338228	0.0338228	0.0338228	0.0338228
PIK3C2B_Lung	outcome	PIK3C2B_Lung	finngen_R10_C3_KIDNEY_NOTRENALPELVIS_EXALLC	rs2012200	-0.403932	0.175139	0.0210912	Malignant neoplasm of kidney, except renal pelvis (controls excluding all cancers)	II Neoplasms, from cancer register (ICD-O-3)	2372	314193	-0.747205	-0.0606592	0.667689	0.473689	0.941144	0.183071	1	0.0210912	0.0421823	0.0210912	0.0421823
PIK3C2B_Muscle Skeletal	outcome	PIK3C2B_Muscle Skeletal	finngen_R10_C3_KIDNEY_NOTRENALPELVIS_EXALLC	rs2271422	0.558144	0.180372	0.00197204	Malignant neoplasm of kidney, except renal pelvis (controls excluding all cancers)	II Neoplasms, from cancer register (ICD-O-3)	2372	314193	0.204616	0.911672	1.74743	1.22705	2.48848	0.153048	0.427932	0.00394408	0.00394408	0.00394408	0.00394408
PIK3C2B_Testis	outcome	PIK3C2B_Testis	finngen_R10_C3_KIDNEY_NOTRENALPELVIS_EXALLC	rs4252694	-0.274304	0.116798	0.0188471	Malignant neoplasm of kidney, except renal pelvis (controls excluding all cancers)	II Neoplasms, from cancer register (ICD-O-3)	2372	314193	-0.503227	-0.0453808	0.760101	0.604576	0.955634	0.177818	1	0.0188471	0.0376942	0.0188471	0.0376942
PIK3C3_Adipose Subcutaneous	outcome	PIK3C3_Adipose Subcutaneous	finngen_R10_C3_KIDNEY_NOTRENALPELVIS_EXALLC	rs4447506	-0.413698	0.170974	0.0155355	Malignant neoplasm of kidney, except renal pelvis (controls excluding all cancers)	II Neoplasms, from cancer register (ICD-O-3)	2372	314193	-0.748807	-0.0785883	0.661201	0.47293	0.92442	0.16856	1	0.0310709	0.0310709	0.0310709	0.0310709
PIK3C3_Brain Nucleus accumbens basal ganglia	outcome	PIK3C3_Brain Nucleus accumbens basal ganglia	finngen_R10_C3_KIDNEY_NOTRENALPELVIS_EXALLC	rs639656	-0.231839	0.0870305	0.00772444	Malignant neoplasm of kidney, except renal pelvis (controls excluding all cancers)	II Neoplasms, from cancer register (ICD-O-3)	2372	314193	-0.402419	-0.0612593	0.793074	0.668701	0.940579	0.153048	1	0.0154489	0.0154489	0.0154489	0.0154489
PIK3C3_Lung	outcome	PIK3C3_Lung	finngen_R10_C3_KIDNEY_NOTRENALPELVIS_EXALLC	rs948871	-0.316858	0.123099	0.0100528	Malignant neoplasm of kidney, except renal pelvis (controls excluding all cancers)	II Neoplasms, from cancer register (ICD-O-3)	2372	314193	-0.558132	-0.0755839	0.728434	0.572277	0.927202	0.153048	1	0.0102495	0.0201056	0.0102495	0.0201056
PIK3C3_Stomach	outcome	PIK3C3_Stomach	finngen_R10_C3_KIDNEY_NOTRENALPELVIS_EXALLC	rs559231	-0.276215	0.111038	0.0128615	Malignant neoplasm of kidney, except renal pelvis (controls excluding all cancers)	II Neoplasms, from cancer register (ICD-O-3)	2372	314193	-0.493848	-0.0585812	0.75865	0.610273	0.943102	0.155725	1	0.0257231	0.0257231	0.0257231	0.0257231
PIK3C3_Thyroid	outcome	PIK3C3_Thyroid	finngen_R10_C3_KIDNEY_NOTRENALPELVIS_EXALLC	rs638763	-0.549357	0.201684	0.0064527	Malignant neoplasm of kidney, except renal pelvis (controls excluding all cancers)	II Neoplasms, from cancer register (ICD-O-3)	2372	314193	-0.944658	-0.154055	0.577321	0.388812	0.857225	0.153048	1	0.0129054	0.0129054	0.0129054	0.0129054
PIK3R4_Adipose Subcutaneous	outcome	PIK3R4_Adipose Subcutaneous	finngen_R10_C3_KIDNEY_NOTRENALPELVIS_EXALLC	rs6785335	0.226076	0.0879933	0.0101923	Malignant neoplasm of kidney, except renal pelvis (controls excluding all cancers)	II Neoplasms, from cancer register (ICD-O-3)	2372	314193	0.0536087	0.398543	1.25367	1.05507	1.48965	0.153048	1	0.019441	0.0203846	0.019441	0.0203846
PIK3R4_Adipose Visceral Omentum	outcome	PIK3R4_Adipose Visceral Omentum	finngen_R10_C3_KIDNEY_NOTRENALPELVIS_EXALLC	rs111417815	0.307068	0.124484	0.0136349	Malignant neoplasm of kidney, except renal pelvis (controls excluding all cancers)	II Neoplasms, from cancer register (ICD-O-3)	2372	314193	0.0630807	0.551056	1.35943	1.06511	1.73508	0.155725	1	0.022337	0.0272699	0.022337	0.0272699
PIK3R4_Artery Aorta	outcome	PIK3R4_Artery Aorta	finngen_R10_C3_KIDNEY_NOTRENALPELVIS_EXALLC	rs8969	0.263555	0.102329	0.0100077	Malignant neoplasm of kidney, except renal pelvis (controls excluding all cancers)	II Neoplasms, from cancer register (ICD-O-3)	2372	314193	0.0629901	0.46412	1.30155	1.06502	1.59061	0.153048	1	0.0173818	0.0200153	0.0173818	0.0200153
PIK3R4_Brain Cerebellum	outcome	PIK3R4_Brain Cerebellum	finngen_R10_C3_KIDNEY_NOTRENALPELVIS_EXALLC	rs16830731	0.218404	0.0879051	0.0129718	Malignant neoplasm of kidney, except renal pelvis (controls excluding all cancers)	II Neoplasms, from cancer register (ICD-O-3)	2372	314193	0.0461099	0.390698	1.24409	1.04719	1.47801	0.155725	1	0.0151931	0.0259436	0.0151931	0.0259436
PIK3R4_Brain Nucleus accumbens basal ganglia	outcome	PIK3R4_Brain Nucleus accumbens basal ganglia	finngen_R10_C3_KIDNEY_NOTRENALPELVIS_EXALLC	rs2403297	0.194079	0.0759219	0.0105793	Malignant neoplasm of kidney, except renal pelvis (controls excluding all cancers)	II Neoplasms, from cancer register (ICD-O-3)	2372	314193	0.0452719	0.342886	1.21419	1.04631	1.40901	0.153048	1	0.0184923	0.0211587	0.0184923	0.0211587
PIK3R4_Cells EBV-transformed lymphocytes	outcome	PIK3R4_Cells EBV-transformed lymphocytes	finngen_R10_C3_KIDNEY_NOTRENALPELVIS_EXALLC	rs2293179	0.204793	0.0790437	0.00957297	Malignant neoplasm of kidney, except renal pelvis (controls excluding all cancers)	II Neoplasms, from cancer register (ICD-O-3)	2372	314193	0.0498674	0.359719	1.22727	1.05113	1.43293	0.153048	1	0.0172137	0.0191459	0.0172137	0.0191459
PIK3R4_Esophagus Gastroesophageal Junction	outcome	PIK3R4_Esophagus Gastroesophageal Junction	finngen_R10_C3_KIDNEY_NOTRENALPELVIS_EXALLC	rs16831643	0.205752	0.0871725	0.018261	Malignant neoplasm of kidney, except renal pelvis (controls excluding all cancers)	II Neoplasms, from cancer register (ICD-O-3)	2372	314193	0.0348937	0.37661	1.22845	1.03551	1.45734	0.177818	1	0.0269847	0.036522	0.0269847	0.036522
PIK3R4_Lung	outcome	PIK3R4_Lung	finngen_R10_C3_KIDNEY_NOTRENALPELVIS_EXALLC	rs4682640	0.320476	0.123906	0.00969737	Malignant neoplasm of kidney, except renal pelvis (controls excluding all cancers)	II Neoplasms, from cancer register (ICD-O-3)	2372	314193	0.0776197	0.563333	1.37778	1.08071	1.75652	0.153048	1	0.0172212	0.0193947	0.0172212	0.0193947
PIK3R4_Nerve Tibial	outcome	PIK3R4_Nerve Tibial	finngen_R10_C3_KIDNEY_NOTRENALPELVIS_EXALLC	rs10934954	0.161992	0.0630277	0.0101647	Malignant neoplasm of kidney, except renal pelvis (controls excluding all cancers)	II Neoplasms, from cancer register (ICD-O-3)	2372	314193	0.038458	0.285527	1.17585	1.03921	1.33046	0.153048	1	0.0194885	0.0203294	0.0194885	0.0203294
PIK3R4_Pancreas	outcome	PIK3R4_Pancreas	finngen_R10_C3_KIDNEY_NOTRENALPELVIS_EXALLC	rs75696786	0.156066	0.0619782	0.0117996	Malignant neoplasm of kidney, except renal pelvis (controls excluding all cancers)	II Neoplasms, from cancer register (ICD-O-3)	2372	314193	0.034589	0.277544	1.1689	1.03519	1.31988	0.155725	1	0.0117996	0.0235991	0.0117996	0.0235991
PIK3R4_Skin Sun Exposed Lower leg	outcome	PIK3R4_Skin Sun Exposed Lower leg	finngen_R10_C3_KIDNEY_NOTRENALPELVIS_EXALLC	rs17748727	0.220619	0.085802	0.0101329	Malignant neoplasm of kidney, except renal pelvis (controls excluding all cancers)	II Neoplasms, from cancer register (ICD-O-3)	2372	314193	0.0524473	0.388791	1.24685	1.05385	1.4752	0.153048	1	0.0174114	0.0202659	0.0174114	0.0202659
PIK3R4_Spleen	outcome	PIK3R4_Spleen	finngen_R10_C3_KIDNEY_NOTRENALPELVIS_EXALLC	rs925180	0.165351	0.0604321	0.00621638	Malignant neoplasm of kidney, except renal pelvis (controls excluding all cancers)	II Neoplasms, from cancer register (ICD-O-3)	2372	314193	0.046904	0.283798	1.17981	1.04802	1.32816	0.153048	1	0.00625255	0.0124328	0.00625255	0.0124328
PIK3R4_Thyroid	outcome	PIK3R4_Thyroid	finngen_R10_C3_KIDNEY_NOTRENALPELVIS_EXALLC	rs10512777	0.277768	0.126927	0.0286398	Malignant neoplasm of kidney, except renal pelvis (controls excluding all cancers)	II Neoplasms, from cancer register (ICD-O-3)	2372	314193	0.0289913	0.526545	1.32018	1.02942	1.69307	0.203848	1	0.0383855	0.0572796	0.0383855	0.0572796
UCN2_Testis	outcome	UCN2_Testis	finngen_R10_C3_KIDNEY_NOTRENALPELVIS_EXALLC	rs62262463	0.307853	0.0663904	3.53471e-06	Malignant neoplasm of kidney, except renal pelvis (controls excluding all cancers)	II Neoplasms, from cancer register (ICD-O-3)	2372	314193	0.177728	0.437979	1.3605	1.1945	1.54957	0.000767032	0.000767032	7.06942e-06	7.06942e-06	7.06942e-06	7.06942e-06

## Sheet: pval_Bonferroni_exposure
exposure	outcome	id.exposure	id.outcome	SNP	b	se	pval	phenotype	category	num_cases	num_controls	lo_ci	up_ci	or	or_lci95	or_uci95	pval_BH_id.outcome	pval_Bonferroni_id.outcome	pval_BH_exposure	pval_Bonferroni_exposure	pval_BH_SNP	pval_Bonferroni_SNP
AKT1_Pancreas	outcome	AKT1_Pancreas	finngen_R10_C3_KIDNEY_CLEAR_CELL_CARCINOMA_EXALLC	rs2498797	0.284231	0.10591	0.00728102	Clear cell adenocarcinoma of kidney (controls excluding all cancers)	II Neoplasms, from cancer register (ICD-O-3)	944	314193	0.0766478	0.491813	1.32874	1.07966	1.63528	0.225712	1	0.014562	0.014562	0.014562	0.014562
AKT1_Whole Blood	outcome	AKT1_Whole Blood	finngen_R10_C3_KIDNEY_CLEAR_CELL_CARCINOMA_EXALLC	rs10138227	1.0533	0.333328	0.00157793	Clear cell adenocarcinoma of kidney (controls excluding all cancers)	II Neoplasms, from cancer register (ICD-O-3)	944	314193	0.399979	1.70663	2.8671	1.49179	5.51034	0.114137	0.34241	0.00315586	0.00315586	0.00315586	0.00315586
MFSD4_Esophagus Muscularis	outcome	MFSD4_Esophagus Muscularis	finngen_R10_C3_KIDNEY_CLEAR_CELL_CARCINOMA_EXALLC	rs7539751	0.433445	0.154379	0.00499011	Clear cell adenocarcinoma of kidney (controls excluding all cancers)	II Neoplasms, from cancer register (ICD-O-3)	944	314193	0.130863	0.736027	1.54256	1.13981	2.08763	0.225712	1	0.00998021	0.00998021	0.00998021	0.00998021
PIK3C2B_Lung	outcome	PIK3C2B_Lung	finngen_R10_C3_KIDNEY_CLEAR_CELL_CARCINOMA_EXALLC	rs2012200	-0.697632	0.259041	0.00707826	Clear cell adenocarcinoma of kidney (controls excluding all cancers)	II Neoplasms, from cancer register (ICD-O-3)	944	314193	-1.20535	-0.189913	0.497762	0.299587	0.827031	0.225712	1	0.0141565	0.0141565	0.0141565	0.0141565
PIK3C2B_Testis	outcome	PIK3C2B_Testis	finngen_R10_C3_KIDNEY_CLEAR_CELL_CARCINOMA_EXALLC	rs4252694	-0.445014	0.183193	0.0151318	Clear cell adenocarcinoma of kidney (controls excluding all cancers)	II Neoplasms, from cancer register (ICD-O-3)	944	314193	-0.804072	-0.0859559	0.640815	0.447503	0.917635	0.234945	1	0.0188471	0.0302636	0.0188471	0.0302636
PIK3C3_Lung	outcome	PIK3C3_Lung	finngen_R10_C3_KIDNEY_CLEAR_CELL_CARCINOMA_EXALLC	rs948871	-0.486575	0.189528	0.0102495	Clear cell adenocarcinoma of kidney (controls excluding all cancers)	II Neoplasms, from cancer register (ICD-O-3)	944	314193	-0.85805	-0.1151	0.614728	0.423988	0.891277	0.234945	1	0.0102495	0.020499	0.0102495	0.020499
PIK3R4_Adipose Subcutaneous	outcome	PIK3R4_Adipose Subcutaneous	finngen_R10_C3_KIDNEY_CLEAR_CELL_CARCINOMA_EXALLC	rs6785335	0.323692	0.13851	0.019441	Clear cell adenocarcinoma of kidney (controls excluding all cancers)	II Neoplasms, from cancer register (ICD-O-3)	944	314193	0.0522134	0.595171	1.38222	1.0536	1.81334	0.234945	1	0.019441	0.0388819	0.019441	0.0388819
PIK3R4_Adipose Visceral Omentum	outcome	PIK3R4_Adipose Visceral Omentum	finngen_R10_C3_KIDNEY_CLEAR_CELL_CARCINOMA_EXALLC	rs111417815	0.447826	0.19602	0.022337	Clear cell adenocarcinoma of kidney (controls excluding all cancers)	II Neoplasms, from cancer register (ICD-O-3)	944	314193	0.0636258	0.832026	1.56491	1.06569	2.29797	0.255112	1	0.022337	0.0446741	0.022337	0.0446741
PIK3R4_Artery Aorta	outcome	PIK3R4_Artery Aorta	finngen_R10_C3_KIDNEY_CLEAR_CELL_CARCINOMA_EXALLC	rs8969	0.383131	0.161079	0.0173818	Clear cell adenocarcinoma of kidney (controls excluding all cancers)	II Neoplasms, from cancer register (ICD-O-3)	944	314193	0.0674165	0.698846	1.46687	1.06974	2.01143	0.234945	1	0.0173818	0.0347635	0.0173818	0.0347635
PIK3R4_Brain Cerebellum	outcome	PIK3R4_Brain Cerebellum	finngen_R10_C3_KIDNEY_CLEAR_CELL_CARCINOMA_EXALLC	rs16830731	0.336248	0.138502	0.0151931	Clear cell adenocarcinoma of kidney (controls excluding all cancers)	II Neoplasms, from cancer register (ICD-O-3)	944	314193	0.0647836	0.607713	1.39969	1.06693	1.83623	0.234945	1	0.0151931	0.0303862	0.0151931	0.0303862
PIK3R4_Brain Nucleus accumbens basal ganglia	outcome	PIK3R4_Brain Nucleus accumbens basal ganglia	finngen_R10_C3_KIDNEY_CLEAR_CELL_CARCINOMA_EXALLC	rs2403297	0.287982	0.122254	0.0184923	Clear cell adenocarcinoma of kidney (controls excluding all cancers)	II Neoplasms, from cancer register (ICD-O-3)	944	314193	0.0483649	0.527599	1.33373	1.04955	1.69486	0.234945	1	0.0184923	0.0369846	0.0184923	0.0369846
PIK3R4_Cells EBV-transformed lymphocytes	outcome	PIK3R4_Cells EBV-transformed lymphocytes	finngen_R10_C3_KIDNEY_CLEAR_CELL_CARCINOMA_EXALLC	rs2293179	0.303255	0.127305	0.0172137	Clear cell adenocarcinoma of kidney (controls excluding all cancers)	II Neoplasms, from cancer register (ICD-O-3)	944	314193	0.053737	0.552774	1.35426	1.05521	1.73807	0.234945	1	0.0172137	0.0344274	0.0172137	0.0344274
PIK3R4_Lung	outcome	PIK3R4_Lung	finngen_R10_C3_KIDNEY_CLEAR_CELL_CARCINOMA_EXALLC	rs4682640	0.475372	0.199572	0.0172212	Clear cell adenocarcinoma of kidney (controls excluding all cancers)	II Neoplasms, from cancer register (ICD-O-3)	944	314193	0.0842099	0.866534	1.60861	1.08786	2.37865	0.234945	1	0.0172212	0.0344423	0.0172212	0.0344423
PIK3R4_Nerve Tibial	outcome	PIK3R4_Nerve Tibial	finngen_R10_C3_KIDNEY_CLEAR_CELL_CARCINOMA_EXALLC	rs10934954	0.231762	0.099211	0.0194885	Clear cell adenocarcinoma of kidney (controls excluding all cancers)	II Neoplasms, from cancer register (ICD-O-3)	944	314193	0.0373085	0.426216	1.26082	1.03801	1.53145	0.234945	1	0.0194885	0.038977	0.0194885	0.038977
PIK3R4_Pancreas	outcome	PIK3R4_Pancreas	finngen_R10_C3_KIDNEY_CLEAR_CELL_CARCINOMA_EXALLC	rs75696786	0.298468	0.0944433	0.00157612	Clear cell adenocarcinoma of kidney (controls excluding all cancers)	II Neoplasms, from cancer register (ICD-O-3)	944	314193	0.113359	0.483577	1.34779	1.12003	1.62187	0.114137	0.342018	0.00315224	0.00315224	0.00315224	0.00315224
PIK3R4_Skin Sun Exposed Lower leg	outcome	PIK3R4_Skin Sun Exposed Lower leg	finngen_R10_C3_KIDNEY_CLEAR_CELL_CARCINOMA_EXALLC	rs17748727	0.321162	0.135061	0.0174114	Clear cell adenocarcinoma of kidney (controls excluding all cancers)	II Neoplasms, from cancer register (ICD-O-3)	944	314193	0.0564426	0.585882	1.37873	1.05807	1.79657	0.234945	1	0.0174114	0.0348227	0.0174114	0.0348227
PIK3R4_Spleen	outcome	PIK3R4_Spleen	finngen_R10_C3_KIDNEY_CLEAR_CELL_CARCINOMA_EXALLC	rs925180	0.255606	0.0934834	0.00625255	Clear cell adenocarcinoma of kidney (controls excluding all cancers)	II Neoplasms, from cancer register (ICD-O-3)	944	314193	0.0723781	0.438833	1.29124	1.07506	1.5509	0.225712	1	0.00625255	0.0125051	0.00625255	0.0125051
UCN_Muscle Skeletal	outcome	UCN_Muscle Skeletal	finngen_R10_C3_KIDNEY_CLEAR_CELL_CARCINOMA_EXALLC	rs4665965	-0.468787	0.19961	0.0188483	Clear cell adenocarcinoma of kidney (controls excluding all cancers)	II Neoplasms, from cancer register (ICD-O-3)	944	314193	-0.860022	-0.0775519	0.625761	0.423153	0.925379	0.234945	1	0.0376966	0.0376966	0.0376966	0.0376966
UCN2_Testis	outcome	UCN2_Testis	finngen_R10_C3_KIDNEY_CLEAR_CELL_CARCINOMA_EXALLC	rs62262463	0.421375	0.105784	6.79445e-05	Clear cell adenocarcinoma of kidney (controls excluding all cancers)	II Neoplasms, from cancer register (ICD-O-3)	944	314193	0.214039	0.628711	1.52406	1.23867	1.87519	0.014744	0.014744	6.79445e-05	0.000135889	6.79445e-05	0.000135889
AKT1_Whole Blood	outcome	AKT1_Whole Blood	finngen_R10_C3_KIDNEY_NOTRENALPELVIS_EXALLC	rs10138227	0.562051	0.206849	0.00658361	Malignant neoplasm of kidney, except renal pelvis (controls excluding all cancers)	II Neoplasms, from cancer register (ICD-O-3)	2372	314193	0.156627	0.967476	1.75427	1.16956	2.63129	0.153048	1	0.00658361	0.0131672	0.00658361	0.0131672
LAMTOR1_Cells Transformed fibroblasts	outcome	LAMTOR1_Cells Transformed fibroblasts	finngen_R10_C3_KIDNEY_NOTRENALPELVIS_EXALLC	rs2155336	0.436598	0.159844	0.00630644	Malignant neoplasm of kidney, except renal pelvis (controls excluding all cancers)	II Neoplasms, from cancer register (ICD-O-3)	2372	314193	0.123305	0.749892	1.54743	1.13123	2.11677	0.153048	1	0.0126129	0.0126129	0.0126129	0.0126129
LAMTOR3_Artery Aorta	outcome	LAMTOR3_Artery Aorta	finngen_R10_C3_KIDNEY_NOTRENALPELVIS_EXALLC	rs58391911	-0.2241	0.0966264	0.020382	Malignant neoplasm of kidney, except renal pelvis (controls excluding all cancers)	II Neoplasms, from cancer register (ICD-O-3)	2372	314193	-0.413488	-0.0347122	0.799235	0.66134	0.965883	0.183071	1	0.0407639	0.0407639	0.0407639	0.0407639
LAMTOR3_Brain Cortex	outcome	LAMTOR3_Brain Cortex	finngen_R10_C3_KIDNEY_NOTRENALPELVIS_EXALLC	rs6829912	-0.218861	0.0916262	0.0169114	Malignant neoplasm of kidney, except renal pelvis (controls excluding all cancers)	II Neoplasms, from cancer register (ICD-O-3)	2372	314193	-0.398448	-0.0392736	0.803433	0.671361	0.961488	0.174751	1	0.0338228	0.0338228	0.0338228	0.0338228
PIK3C2B_Lung	outcome	PIK3C2B_Lung	finngen_R10_C3_KIDNEY_NOTRENALPELVIS_EXALLC	rs2012200	-0.403932	0.175139	0.0210912	Malignant neoplasm of kidney, except renal pelvis (controls excluding all cancers)	II Neoplasms, from cancer register (ICD-O-3)	2372	314193	-0.747205	-0.0606592	0.667689	0.473689	0.941144	0.183071	1	0.0210912	0.0421823	0.0210912	0.0421823
PIK3C2B_Muscle Skeletal	outcome	PIK3C2B_Muscle Skeletal	finngen_R10_C3_KIDNEY_NOTRENALPELVIS_EXALLC	rs2271422	0.558144	0.180372	0.00197204	Malignant neoplasm of kidney, except renal pelvis (controls excluding all cancers)	II Neoplasms, from cancer register (ICD-O-3)	2372	314193	0.204616	0.911672	1.74743	1.22705	2.48848	0.153048	0.427932	0.00394408	0.00394408	0.00394408	0.00394408
PIK3C2B_Testis	outcome	PIK3C2B_Testis	finngen_R10_C3_KIDNEY_NOTRENALPELVIS_EXALLC	rs4252694	-0.274304	0.116798	0.0188471	Malignant neoplasm of kidney, except renal pelvis (controls excluding all cancers)	II Neoplasms, from cancer register (ICD-O-3)	2372	314193	-0.503227	-0.0453808	0.760101	0.604576	0.955634	0.177818	1	0.0188471	0.0376942	0.0188471	0.0376942
PIK3C3_Adipose Subcutaneous	outcome	PIK3C3_Adipose Subcutaneous	finngen_R10_C3_KIDNEY_NOTRENALPELVIS_EXALLC	rs4447506	-0.413698	0.170974	0.0155355	Malignant neoplasm of kidney, except renal pelvis (controls excluding all cancers)	II Neoplasms, from cancer register (ICD-O-3)	2372	314193	-0.748807	-0.0785883	0.661201	0.47293	0.92442	0.16856	1	0.0310709	0.0310709	0.0310709	0.0310709
PIK3C3_Brain Nucleus accumbens basal ganglia	outcome	PIK3C3_Brain Nucleus accumbens basal ganglia	finngen_R10_C3_KIDNEY_NOTRENALPELVIS_EXALLC	rs639656	-0.231839	0.0870305	0.00772444	Malignant neoplasm of kidney, except renal pelvis (controls excluding all cancers)	II Neoplasms, from cancer register (ICD-O-3)	2372	314193	-0.402419	-0.0612593	0.793074	0.668701	0.940579	0.153048	1	0.0154489	0.0154489	0.0154489	0.0154489
PIK3C3_Lung	outcome	PIK3C3_Lung	finngen_R10_C3_KIDNEY_NOTRENALPELVIS_EXALLC	rs948871	-0.316858	0.123099	0.0100528	Malignant neoplasm of kidney, except renal pelvis (controls excluding all cancers)	II Neoplasms, from cancer register (ICD-O-3)	2372	314193	-0.558132	-0.0755839	0.728434	0.572277	0.927202	0.153048	1	0.0102495	0.0201056	0.0102495	0.0201056
PIK3C3_Stomach	outcome	PIK3C3_Stomach	finngen_R10_C3_KIDNEY_NOTRENALPELVIS_EXALLC	rs559231	-0.276215	0.111038	0.0128615	Malignant neoplasm of kidney, except renal pelvis (controls excluding all cancers)	II Neoplasms, from cancer register (ICD-O-3)	2372	314193	-0.493848	-0.0585812	0.75865	0.610273	0.943102	0.155725	1	0.0257231	0.0257231	0.0257231	0.0257231
PIK3C3_Thyroid	outcome	PIK3C3_Thyroid	finngen_R10_C3_KIDNEY_NOTRENALPELVIS_EXALLC	rs638763	-0.549357	0.201684	0.0064527	Malignant neoplasm of kidney, except renal pelvis (controls excluding all cancers)	II Neoplasms, from cancer register (ICD-O-3)	2372	314193	-0.944658	-0.154055	0.577321	0.388812	0.857225	0.153048	1	0.0129054	0.0129054	0.0129054	0.0129054
PIK3R4_Adipose Subcutaneous	outcome	PIK3R4_Adipose Subcutaneous	finngen_R10_C3_KIDNEY_NOTRENALPELVIS_EXALLC	rs6785335	0.226076	0.0879933	0.0101923	Malignant neoplasm of kidney, except renal pelvis (controls excluding all cancers)	II Neoplasms, from cancer register (ICD-O-3)	2372	314193	0.0536087	0.398543	1.25367	1.05507	1.48965	0.153048	1	0.019441	0.0203846	0.019441	0.0203846
PIK3R4_Adipose Visceral Omentum	outcome	PIK3R4_Adipose Visceral Omentum	finngen_R10_C3_KIDNEY_NOTRENALPELVIS_EXALLC	rs111417815	0.307068	0.124484	0.0136349	Malignant neoplasm of kidney, except renal pelvis (controls excluding all cancers)	II Neoplasms, from cancer register (ICD-O-3)	2372	314193	0.0630807	0.551056	1.35943	1.06511	1.73508	0.155725	1	0.022337	0.0272699	0.022337	0.0272699
PIK3R4_Artery Aorta	outcome	PIK3R4_Artery Aorta	finngen_R10_C3_KIDNEY_NOTRENALPELVIS_EXALLC	rs8969	0.263555	0.102329	0.0100077	Malignant neoplasm of kidney, except renal pelvis (controls excluding all cancers)	II Neoplasms, from cancer register (ICD-O-3)	2372	314193	0.0629901	0.46412	1.30155	1.06502	1.59061	0.153048	1	0.0173818	0.0200153	0.0173818	0.0200153
PIK3R4_Brain Cerebellum	outcome	PIK3R4_Brain Cerebellum	finngen_R10_C3_KIDNEY_NOTRENALPELVIS_EXALLC	rs16830731	0.218404	0.0879051	0.0129718	Malignant neoplasm of kidney, except renal pelvis (controls excluding all cancers)	II Neoplasms, from cancer register (ICD-O-3)	2372	314193	0.0461099	0.390698	1.24409	1.04719	1.47801	0.155725	1	0.0151931	0.0259436	0.0151931	0.0259436
PIK3R4_Brain Nucleus accumbens basal ganglia	outcome	PIK3R4_Brain Nucleus accumbens basal ganglia	finngen_R10_C3_KIDNEY_NOTRENALPELVIS_EXALLC	rs2403297	0.194079	0.0759219	0.0105793	Malignant neoplasm of kidney, except renal pelvis (controls excluding all cancers)	II Neoplasms, from cancer register (ICD-O-3)	2372	314193	0.0452719	0.342886	1.21419	1.04631	1.40901	0.153048	1	0.0184923	0.0211587	0.0184923	0.0211587
PIK3R4_Cells EBV-transformed lymphocytes	outcome	PIK3R4_Cells EBV-transformed lymphocytes	finngen_R10_C3_KIDNEY_NOTRENALPELVIS_EXALLC	rs2293179	0.204793	0.0790437	0.00957297	Malignant neoplasm of kidney, except renal pelvis (controls excluding all cancers)	II Neoplasms, from cancer register (ICD-O-3)	2372	314193	0.0498674	0.359719	1.22727	1.05113	1.43293	0.153048	1	0.0172137	0.0191459	0.0172137	0.0191459
PIK3R4_Esophagus Gastroesophageal Junction	outcome	PIK3R4_Esophagus Gastroesophageal Junction	finngen_R10_C3_KIDNEY_NOTRENALPELVIS_EXALLC	rs16831643	0.205752	0.0871725	0.018261	Malignant neoplasm of kidney, except renal pelvis (controls excluding all cancers)	II Neoplasms, from cancer register (ICD-O-3)	2372	314193	0.0348937	0.37661	1.22845	1.03551	1.45734	0.177818	1	0.0269847	0.036522	0.0269847	0.036522
PIK3R4_Lung	outcome	PIK3R4_Lung	finngen_R10_C3_KIDNEY_NOTRENALPELVIS_EXALLC	rs4682640	0.320476	0.123906	0.00969737	Malignant neoplasm of kidney, except renal pelvis (controls excluding all cancers)	II Neoplasms, from cancer register (ICD-O-3)	2372	314193	0.0776197	0.563333	1.37778	1.08071	1.75652	0.153048	1	0.0172212	0.0193947	0.0172212	0.0193947
PIK3R4_Nerve Tibial	outcome	PIK3R4_Nerve Tibial	finngen_R10_C3_KIDNEY_NOTRENALPELVIS_EXALLC	rs10934954	0.161992	0.0630277	0.0101647	Malignant neoplasm of kidney, except renal pelvis (controls excluding all cancers)	II Neoplasms, from cancer register (ICD-O-3)	2372	314193	0.038458	0.285527	1.17585	1.03921	1.33046	0.153048	1	0.0194885	0.0203294	0.0194885	0.0203294
PIK3R4_Pancreas	outcome	PIK3R4_Pancreas	finngen_R10_C3_KIDNEY_NOTRENALPELVIS_EXALLC	rs75696786	0.156066	0.0619782	0.0117996	Malignant neoplasm of kidney, except renal pelvis (controls excluding all cancers)	II Neoplasms, from cancer register (ICD-O-3)	2372	314193	0.034589	0.277544	1.1689	1.03519	1.31988	0.155725	1	0.0117996	0.0235991	0.0117996	0.0235991
PIK3R4_Skin Sun Exposed Lower leg	outcome	PIK3R4_Skin Sun Exposed Lower leg	finngen_R10_C3_KIDNEY_NOTRENALPELVIS_EXALLC	rs17748727	0.220619	0.085802	0.0101329	Malignant neoplasm of kidney, except renal pelvis (controls excluding all cancers)	II Neoplasms, from cancer register (ICD-O-3)	2372	314193	0.0524473	0.388791	1.24685	1.05385	1.4752	0.153048	1	0.0174114	0.0202659	0.0174114	0.0202659
PIK3R4_Spleen	outcome	PIK3R4_Spleen	finngen_R10_C3_KIDNEY_NOTRENALPELVIS_EXALLC	rs925180	0.165351	0.0604321	0.00621638	Malignant neoplasm of kidney, except renal pelvis (controls excluding all cancers)	II Neoplasms, from cancer register (ICD-O-3)	2372	314193	0.046904	0.283798	1.17981	1.04802	1.32816	0.153048	1	0.00625255	0.0124328	0.00625255	0.0124328
UCN2_Testis	outcome	UCN2_Testis	finngen_R10_C3_KIDNEY_NOTRENALPELVIS_EXALLC	rs62262463	0.307853	0.0663904	3.53471e-06	Malignant neoplasm of kidney, except renal pelvis (controls excluding all cancers)	II Neoplasms, from cancer register (ICD-O-3)	2372	314193	0.177728	0.437979	1.3605	1.1945	1.54957	0.000767032	0.000767032	7.06942e-06	7.06942e-06	7.06942e-06	7.06942e-06

## Sheet: pval_BH_SNP
exposure	outcome	id.exposure	id.outcome	SNP	b	se	pval	phenotype	category	num_cases	num_controls	lo_ci	up_ci	or	or_lci95	or_uci95	pval_BH_id.outcome	pval_Bonferroni_id.outcome	pval_BH_exposure	pval_Bonferroni_exposure	pval_BH_SNP	pval_Bonferroni_SNP
AKT1_Pancreas	outcome	AKT1_Pancreas	finngen_R10_C3_KIDNEY_CLEAR_CELL_CARCINOMA_EXALLC	rs2498797	0.284231	0.10591	0.00728102	Clear cell adenocarcinoma of kidney (controls excluding all cancers)	II Neoplasms, from cancer register (ICD-O-3)	944	314193	0.0766478	0.491813	1.32874	1.07966	1.63528	0.225712	1	0.014562	0.014562	0.014562	0.014562
AKT1_Whole Blood	outcome	AKT1_Whole Blood	finngen_R10_C3_KIDNEY_CLEAR_CELL_CARCINOMA_EXALLC	rs10138227	1.0533	0.333328	0.00157793	Clear cell adenocarcinoma of kidney (controls excluding all cancers)	II Neoplasms, from cancer register (ICD-O-3)	944	314193	0.399979	1.70663	2.8671	1.49179	5.51034	0.114137	0.34241	0.00315586	0.00315586	0.00315586	0.00315586
MFSD4_Esophagus Muscularis	outcome	MFSD4_Esophagus Muscularis	finngen_R10_C3_KIDNEY_CLEAR_CELL_CARCINOMA_EXALLC	rs7539751	0.433445	0.154379	0.00499011	Clear cell adenocarcinoma of kidney (controls excluding all cancers)	II Neoplasms, from cancer register (ICD-O-3)	944	314193	0.130863	0.736027	1.54256	1.13981	2.08763	0.225712	1	0.00998021	0.00998021	0.00998021	0.00998021
PIK3C2B_Lung	outcome	PIK3C2B_Lung	finngen_R10_C3_KIDNEY_CLEAR_CELL_CARCINOMA_EXALLC	rs2012200	-0.697632	0.259041	0.00707826	Clear cell adenocarcinoma of kidney (controls excluding all cancers)	II Neoplasms, from cancer register (ICD-O-3)	944	314193	-1.20535	-0.189913	0.497762	0.299587	0.827031	0.225712	1	0.0141565	0.0141565	0.0141565	0.0141565
PIK3C2B_Testis	outcome	PIK3C2B_Testis	finngen_R10_C3_KIDNEY_CLEAR_CELL_CARCINOMA_EXALLC	rs4252694	-0.445014	0.183193	0.0151318	Clear cell adenocarcinoma of kidney (controls excluding all cancers)	II Neoplasms, from cancer register (ICD-O-3)	944	314193	-0.804072	-0.0859559	0.640815	0.447503	0.917635	0.234945	1	0.0188471	0.0302636	0.0188471	0.0302636
PIK3C3_Adipose Subcutaneous	outcome	PIK3C3_Adipose Subcutaneous	finngen_R10_C3_KIDNEY_CLEAR_CELL_CARCINOMA_EXALLC	rs4447506	-0.570069	0.268876	0.0339895	Clear cell adenocarcinoma of kidney (controls excluding all cancers)	II Neoplasms, from cancer register (ICD-O-3)	944	314193	-1.09707	-0.0430728	0.565486	0.333849	0.957842	0.317295	1	0.0339895	0.0679791	0.0339895	0.0679791
PIK3C3_Brain Nucleus accumbens basal ganglia	outcome	PIK3C3_Brain Nucleus accumbens basal ganglia	finngen_R10_C3_KIDNEY_CLEAR_CELL_CARCINOMA_EXALLC	rs639656	-0.296024	0.138416	0.0324643	Clear cell adenocarcinoma of kidney (controls excluding all cancers)	II Neoplasms, from cancer register (ICD-O-3)	944	314193	-0.56732	-0.0247276	0.74377	0.567043	0.975576	0.317295	1	0.0324643	0.0649286	0.0324643	0.0649286
PIK3C3_Lung	outcome	PIK3C3_Lung	finngen_R10_C3_KIDNEY_CLEAR_CELL_CARCINOMA_EXALLC	rs948871	-0.486575	0.189528	0.0102495	Clear cell adenocarcinoma of kidney (controls excluding all cancers)	II Neoplasms, from cancer register (ICD-O-3)	944	314193	-0.85805	-0.1151	0.614728	0.423988	0.891277	0.234945	1	0.0102495	0.020499	0.0102495	0.020499
PIK3C3_Thyroid	outcome	PIK3C3_Thyroid	finngen_R10_C3_KIDNEY_CLEAR_CELL_CARCINOMA_EXALLC	rs638763	-0.702338	0.320853	0.0285988	Clear cell adenocarcinoma of kidney (controls excluding all cancers)	II Neoplasms, from cancer register (ICD-O-3)	944	314193	-1.33121	-0.0734665	0.495426	0.264158	0.929167	0.295521	1	0.0285988	0.0571977	0.0285988	0.0571977
PIK3R4_Adipose Subcutaneous	outcome	PIK3R4_Adipose Subcutaneous	finngen_R10_C3_KIDNEY_CLEAR_CELL_CARCINOMA_EXALLC	rs6785335	0.323692	0.13851	0.019441	Clear cell adenocarcinoma of kidney (controls excluding all cancers)	II Neoplasms, from cancer register (ICD-O-3)	944	314193	0.0522134	0.595171	1.38222	1.0536	1.81334	0.234945	1	0.019441	0.0388819	0.019441	0.0388819
PIK3R4_Adipose Visceral Omentum	outcome	PIK3R4_Adipose Visceral Omentum	finngen_R10_C3_KIDNEY_CLEAR_CELL_CARCINOMA_EXALLC	rs111417815	0.447826	0.19602	0.022337	Clear cell adenocarcinoma of kidney (controls excluding all cancers)	II Neoplasms, from cancer register (ICD-O-3)	944	314193	0.0636258	0.832026	1.56491	1.06569	2.29797	0.255112	1	0.022337	0.0446741	0.022337	0.0446741
PIK3R4_Artery Aorta	outcome	PIK3R4_Artery Aorta	finngen_R10_C3_KIDNEY_CLEAR_CELL_CARCINOMA_EXALLC	rs8969	0.383131	0.161079	0.0173818	Clear cell adenocarcinoma of kidney (controls excluding all cancers)	II Neoplasms, from cancer register (ICD-O-3)	944	314193	0.0674165	0.698846	1.46687	1.06974	2.01143	0.234945	1	0.0173818	0.0347635	0.0173818	0.0347635
PIK3R4_Brain Cerebellum	outcome	PIK3R4_Brain Cerebellum	finngen_R10_C3_KIDNEY_CLEAR_CELL_CARCINOMA_EXALLC	rs16830731	0.336248	0.138502	0.0151931	Clear cell adenocarcinoma of kidney (controls excluding all cancers)	II Neoplasms, from cancer register (ICD-O-3)	944	314193	0.0647836	0.607713	1.39969	1.06693	1.83623	0.234945	1	0.0151931	0.0303862	0.0151931	0.0303862
PIK3R4_Brain Nucleus accumbens basal ganglia	outcome	PIK3R4_Brain Nucleus accumbens basal ganglia	finngen_R10_C3_KIDNEY_CLEAR_CELL_CARCINOMA_EXALLC	rs2403297	0.287982	0.122254	0.0184923	Clear cell adenocarcinoma of kidney (controls excluding all cancers)	II Neoplasms, from cancer register (ICD-O-3)	944	314193	0.0483649	0.527599	1.33373	1.04955	1.69486	0.234945	1	0.0184923	0.0369846	0.0184923	0.0369846
PIK3R4_Cells EBV-transformed lymphocytes	outcome	PIK3R4_Cells EBV-transformed lymphocytes	finngen_R10_C3_KIDNEY_CLEAR_CELL_CARCINOMA_EXALLC	rs2293179	0.303255	0.127305	0.0172137	Clear cell adenocarcinoma of kidney (controls excluding all cancers)	II Neoplasms, from cancer register (ICD-O-3)	944	314193	0.053737	0.552774	1.35426	1.05521	1.73807	0.234945	1	0.0172137	0.0344274	0.0172137	0.0344274
PIK3R4_Esophagus Gastroesophageal Junction	outcome	PIK3R4_Esophagus Gastroesophageal Junction	finngen_R10_C3_KIDNEY_CLEAR_CELL_CARCINOMA_EXALLC	rs16831643	0.303728	0.137326	0.0269847	Clear cell adenocarcinoma of kidney (controls excluding all cancers)	II Neoplasms, from cancer register (ICD-O-3)	944	314193	0.0345703	0.572886	1.3549	1.03517	1.77338	0.292784	1	0.0269847	0.0539693	0.0269847	0.0539693
PIK3R4_Lung	outcome	PIK3R4_Lung	finngen_R10_C3_KIDNEY_CLEAR_CELL_CARCINOMA_EXALLC	rs4682640	0.475372	0.199572	0.0172212	Clear cell adenocarcinoma of kidney (controls excluding all cancers)	II Neoplasms, from cancer register (ICD-O-3)	944	314193	0.0842099	0.866534	1.60861	1.08786	2.37865	0.234945	1	0.0172212	0.0344423	0.0172212	0.0344423
PIK3R4_Nerve Tibial	outcome	PIK3R4_Nerve Tibial	finngen_R10_C3_KIDNEY_CLEAR_CELL_CARCINOMA_EXALLC	rs10934954	0.231762	0.099211	0.0194885	Clear cell adenocarcinoma of kidney (controls excluding all cancers)	II Neoplasms, from cancer register (ICD-O-3)	944	314193	0.0373085	0.426216	1.26082	1.03801	1.53145	0.234945	1	0.0194885	0.038977	0.0194885	0.038977
PIK3R4_Pancreas	outcome	PIK3R4_Pancreas	finngen_R10_C3_KIDNEY_CLEAR_CELL_CARCINOMA_EXALLC	rs75696786	0.298468	0.0944433	0.00157612	Clear cell adenocarcinoma of kidney (controls excluding all cancers)	II Neoplasms, from cancer register (ICD-O-3)	944	314193	0.113359	0.483577	1.34779	1.12003	1.62187	0.114137	0.342018	0.00315224	0.00315224	0.00315224	0.00315224
PIK3R4_Skin Sun Exposed Lower leg	outcome	PIK3R4_Skin Sun Exposed Lower leg	finngen_R10_C3_KIDNEY_CLEAR_CELL_CARCINOMA_EXALLC	rs17748727	0.321162	0.135061	0.0174114	Clear cell adenocarcinoma of kidney (controls excluding all cancers)	II Neoplasms, from cancer register (ICD-O-3)	944	314193	0.0564426	0.585882	1.37873	1.05807	1.79657	0.234945	1	0.0174114	0.0348227	0.0174114	0.0348227
PIK3R4_Spleen	outcome	PIK3R4_Spleen	finngen_R10_C3_KIDNEY_CLEAR_CELL_CARCINOMA_EXALLC	rs925180	0.255606	0.0934834	0.00625255	Clear cell adenocarcinoma of kidney (controls excluding all cancers)	II Neoplasms, from cancer register (ICD-O-3)	944	314193	0.0723781	0.438833	1.29124	1.07506	1.5509	0.225712	1	0.00625255	0.0125051	0.00625255	0.0125051
PIK3R4_Thyroid	outcome	PIK3R4_Thyroid	finngen_R10_C3_KIDNEY_CLEAR_CELL_CARCINOMA_EXALLC	rs10512777	0.414264	0.200058	0.0383855	Clear cell adenocarcinoma of kidney (controls excluding all cancers)	II Neoplasms, from cancer register (ICD-O-3)	944	314193	0.0221494	0.806379	1.51326	1.0224	2.23978	0.320371	1	0.0383855	0.0767709	0.0383855	0.0767709
UCN_Muscle Skeletal	outcome	UCN_Muscle Skeletal	finngen_R10_C3_KIDNEY_CLEAR_CELL_CARCINOMA_EXALLC	rs4665965	-0.468787	0.19961	0.0188483	Clear cell adenocarcinoma of kidney (controls excluding all cancers)	II Neoplasms, from cancer register (ICD-O-3)	944	314193	-0.860022	-0.0775519	0.625761	0.423153	0.925379	0.234945	1	0.0376966	0.0376966	0.0376966	0.0376966
UCN2_Testis	outcome	UCN2_Testis	finngen_R10_C3_KIDNEY_CLEAR_CELL_CARCINOMA_EXALLC	rs62262463	0.421375	0.105784	6.79445e-05	Clear cell adenocarcinoma of kidney (controls excluding all cancers)	II Neoplasms, from cancer register (ICD-O-3)	944	314193	0.214039	0.628711	1.52406	1.23867	1.87519	0.014744	0.014744	6.79445e-05	0.000135889	6.79445e-05	0.000135889
AKT1_Whole Blood	outcome	AKT1_Whole Blood	finngen_R10_C3_KIDNEY_NOTRENALPELVIS_EXALLC	rs10138227	0.562051	0.206849	0.00658361	Malignant neoplasm of kidney, except renal pelvis (controls excluding all cancers)	II Neoplasms, from cancer register (ICD-O-3)	2372	314193	0.156627	0.967476	1.75427	1.16956	2.63129	0.153048	1	0.00658361	0.0131672	0.00658361	0.0131672
LAMTOR1_Cells Transformed fibroblasts	outcome	LAMTOR1_Cells Transformed fibroblasts	finngen_R10_C3_KIDNEY_NOTRENALPELVIS_EXALLC	rs2155336	0.436598	0.159844	0.00630644	Malignant neoplasm of kidney, except renal pelvis (controls excluding all cancers)	II Neoplasms, from cancer register (ICD-O-3)	2372	314193	0.123305	0.749892	1.54743	1.13123	2.11677	0.153048	1	0.0126129	0.0126129	0.0126129	0.0126129
LAMTOR3_Artery Aorta	outcome	LAMTOR3_Artery Aorta	finngen_R10_C3_KIDNEY_NOTRENALPELVIS_EXALLC	rs58391911	-0.2241	0.0966264	0.020382	Malignant neoplasm of kidney, except renal pelvis (controls excluding all cancers)	II Neoplasms, from cancer register (ICD-O-3)	2372	314193	-0.413488	-0.0347122	0.799235	0.66134	0.965883	0.183071	1	0.0407639	0.0407639	0.0407639	0.0407639
LAMTOR3_Brain Cortex	outcome	LAMTOR3_Brain Cortex	finngen_R10_C3_KIDNEY_NOTRENALPELVIS_EXALLC	rs6829912	-0.218861	0.0916262	0.0169114	Malignant neoplasm of kidney, except renal pelvis (controls excluding all cancers)	II Neoplasms, from cancer register (ICD-O-3)	2372	314193	-0.398448	-0.0392736	0.803433	0.671361	0.961488	0.174751	1	0.0338228	0.0338228	0.0338228	0.0338228
PIK3C2B_Lung	outcome	PIK3C2B_Lung	finngen_R10_C3_KIDNEY_NOTRENALPELVIS_EXALLC	rs2012200	-0.403932	0.175139	0.0210912	Malignant neoplasm of kidney, except renal pelvis (controls excluding all cancers)	II Neoplasms, from cancer register (ICD-O-3)	2372	314193	-0.747205	-0.0606592	0.667689	0.473689	0.941144	0.183071	1	0.0210912	0.0421823	0.0210912	0.0421823
PIK3C2B_Muscle Skeletal	outcome	PIK3C2B_Muscle Skeletal	finngen_R10_C3_KIDNEY_NOTRENALPELVIS_EXALLC	rs2271422	0.558144	0.180372	0.00197204	Malignant neoplasm of kidney, except renal pelvis (controls excluding all cancers)	II Neoplasms, from cancer register (ICD-O-3)	2372	314193	0.204616	0.911672	1.74743	1.22705	2.48848	0.153048	0.427932	0.00394408	0.00394408	0.00394408	0.00394408
PIK3C2B_Testis	outcome	PIK3C2B_Testis	finngen_R10_C3_KIDNEY_NOTRENALPELVIS_EXALLC	rs4252694	-0.274304	0.116798	0.0188471	Malignant neoplasm of kidney, except renal pelvis (controls excluding all cancers)	II Neoplasms, from cancer register (ICD-O-3)	2372	314193	-0.503227	-0.0453808	0.760101	0.604576	0.955634	0.177818	1	0.0188471	0.0376942	0.0188471	0.0376942
PIK3C3_Adipose Subcutaneous	outcome	PIK3C3_Adipose Subcutaneous	finngen_R10_C3_KIDNEY_NOTRENALPELVIS_EXALLC	rs4447506	-0.413698	0.170974	0.0155355	Malignant neoplasm of kidney, except renal pelvis (controls excluding all cancers)	II Neoplasms, from cancer register (ICD-O-3)	2372	314193	-0.748807	-0.0785883	0.661201	0.47293	0.92442	0.16856	1	0.0310709	0.0310709	0.0310709	0.0310709
PIK3C3_Brain Nucleus accumbens basal ganglia	outcome	PIK3C3_Brain Nucleus accumbens basal ganglia	finngen_R10_C3_KIDNEY_NOTRENALPELVIS_EXALLC	rs639656	-0.231839	0.0870305	0.00772444	Malignant neoplasm of kidney, except renal pelvis (controls excluding all cancers)	II Neoplasms, from cancer register (ICD-O-3)	2372	314193	-0.402419	-0.0612593	0.793074	0.668701	0.940579	0.153048	1	0.0154489	0.0154489	0.0154489	0.0154489
PIK3C3_Lung	outcome	PIK3C3_Lung	finngen_R10_C3_KIDNEY_NOTRENALPELVIS_EXALLC	rs948871	-0.316858	0.123099	0.0100528	Malignant neoplasm of kidney, except renal pelvis (controls excluding all cancers)	II Neoplasms, from cancer register (ICD-O-3)	2372	314193	-0.558132	-0.0755839	0.728434	0.572277	0.927202	0.153048	1	0.0102495	0.0201056	0.0102495	0.0201056
PIK3C3_Stomach	outcome	PIK3C3_Stomach	finngen_R10_C3_KIDNEY_NOTRENALPELVIS_EXALLC	rs559231	-0.276215	0.111038	0.0128615	Malignant neoplasm of kidney, except renal pelvis (controls excluding all cancers)	II Neoplasms, from cancer register (ICD-O-3)	2372	314193	-0.493848	-0.0585812	0.75865	0.610273	0.943102	0.155725	1	0.0257231	0.0257231	0.0257231	0.0257231
PIK3C3_Thyroid	outcome	PIK3C3_Thyroid	finngen_R10_C3_KIDNEY_NOTRENALPELVIS_EXALLC	rs638763	-0.549357	0.201684	0.0064527	Malignant neoplasm of kidney, except renal pelvis (controls excluding all cancers)	II Neoplasms, from cancer register (ICD-O-3)	2372	314193	-0.944658	-0.154055	0.577321	0.388812	0.857225	0.153048	1	0.0129054	0.0129054	0.0129054	0.0129054
PIK3R4_Adipose Subcutaneous	outcome	PIK3R4_Adipose Subcutaneous	finngen_R10_C3_KIDNEY_NOTRENALPELVIS_EXALLC	rs6785335	0.226076	0.0879933	0.0101923	Malignant neoplasm of kidney, except renal pelvis (controls excluding all cancers)	II Neoplasms, from cancer register (ICD-O-3)	2372	314193	0.0536087	0.398543	1.25367	1.05507	1.48965	0.153048	1	0.019441	0.0203846	0.019441	0.0203846
PIK3R4_Adipose Visceral Omentum	outcome	PIK3R4_Adipose Visceral Omentum	finngen_R10_C3_KIDNEY_NOTRENALPELVIS_EXALLC	rs111417815	0.307068	0.124484	0.0136349	Malignant neoplasm of kidney, except renal pelvis (controls excluding all cancers)	II Neoplasms, from cancer register (ICD-O-3)	2372	314193	0.0630807	0.551056	1.35943	1.06511	1.73508	0.155725	1	0.022337	0.0272699	0.022337	0.0272699
PIK3R4_Artery Aorta	outcome	PIK3R4_Artery Aorta	finngen_R10_C3_KIDNEY_NOTRENALPELVIS_EXALLC	rs8969	0.263555	0.102329	0.0100077	Malignant neoplasm of kidney, except renal pelvis (controls excluding all cancers)	II Neoplasms, from cancer register (ICD-O-3)	2372	314193	0.0629901	0.46412	1.30155	1.06502	1.59061	0.153048	1	0.0173818	0.0200153	0.0173818	0.0200153
PIK3R4_Brain Cerebellum	outcome	PIK3R4_Brain Cerebellum	finngen_R10_C3_KIDNEY_NOTRENALPELVIS_EXALLC	rs16830731	0.218404	0.0879051	0.0129718	Malignant neoplasm of kidney, except renal pelvis (controls excluding all cancers)	II Neoplasms, from cancer register (ICD-O-3)	2372	314193	0.0461099	0.390698	1.24409	1.04719	1.47801	0.155725	1	0.0151931	0.0259436	0.0151931	0.0259436
PIK3R4_Brain Nucleus accumbens basal ganglia	outcome	PIK3R4_Brain Nucleus accumbens basal ganglia	finngen_R10_C3_KIDNEY_NOTRENALPELVIS_EXALLC	rs2403297	0.194079	0.0759219	0.0105793	Malignant neoplasm of kidney, except renal pelvis (controls excluding all cancers)	II Neoplasms, from cancer register (ICD-O-3)	2372	314193	0.0452719	0.342886	1.21419	1.04631	1.40901	0.153048	1	0.0184923	0.0211587	0.0184923	0.0211587
PIK3R4_Cells EBV-transformed lymphocytes	outcome	PIK3R4_Cells EBV-transformed lymphocytes	finngen_R10_C3_KIDNEY_NOTRENALPELVIS_EXALLC	rs2293179	0.204793	0.0790437	0.00957297	Malignant neoplasm of kidney, except renal pelvis (controls excluding all cancers)	II Neoplasms, from cancer register (ICD-O-3)	2372	314193	0.0498674	0.359719	1.22727	1.05113	1.43293	0.153048	1	0.0172137	0.0191459	0.0172137	0.0191459
PIK3R4_Esophagus Gastroesophageal Junction	outcome	PIK3R4_Esophagus Gastroesophageal Junction	finngen_R10_C3_KIDNEY_NOTRENALPELVIS_EXALLC	rs16831643	0.205752	0.0871725	0.018261	Malignant neoplasm of kidney, except renal pelvis (controls excluding all cancers)	II Neoplasms, from cancer register (ICD-O-3)	2372	314193	0.0348937	0.37661	1.22845	1.03551	1.45734	0.177818	1	0.0269847	0.036522	0.0269847	0.036522
PIK3R4_Lung	outcome	PIK3R4_Lung	finngen_R10_C3_KIDNEY_NOTRENALPELVIS_EXALLC	rs4682640	0.320476	0.123906	0.00969737	Malignant neoplasm of kidney, except renal pelvis (controls excluding all cancers)	II Neoplasms, from cancer register (ICD-O-3)	2372	314193	0.0776197	0.563333	1.37778	1.08071	1.75652	0.153048	1	0.0172212	0.0193947	0.0172212	0.0193947
PIK3R4_Nerve Tibial	outcome	PIK3R4_Nerve Tibial	finngen_R10_C3_KIDNEY_NOTRENALPELVIS_EXALLC	rs10934954	0.161992	0.0630277	0.0101647	Malignant neoplasm of kidney, except renal pelvis (controls excluding all cancers)	II Neoplasms, from cancer register (ICD-O-3)	2372	314193	0.038458	0.285527	1.17585	1.03921	1.33046	0.153048	1	0.0194885	0.0203294	0.0194885	0.0203294
PIK3R4_Pancreas	outcome	PIK3R4_Pancreas	finngen_R10_C3_KIDNEY_NOTRENALPELVIS_EXALLC	rs75696786	0.156066	0.0619782	0.0117996	Malignant neoplasm of kidney, except renal pelvis (controls excluding all cancers)	II Neoplasms, from cancer register (ICD-O-3)	2372	314193	0.034589	0.277544	1.1689	1.03519	1.31988	0.155725	1	0.0117996	0.0235991	0.0117996	0.0235991
PIK3R4_Skin Sun Exposed Lower leg	outcome	PIK3R4_Skin Sun Exposed Lower leg	finngen_R10_C3_KIDNEY_NOTRENALPELVIS_EXALLC	rs17748727	0.220619	0.085802	0.0101329	Malignant neoplasm of kidney, except renal pelvis (controls excluding all cancers)	II Neoplasms, from cancer register (ICD-O-3)	2372	314193	0.0524473	0.388791	1.24685	1.05385	1.4752	0.153048	1	0.0174114	0.0202659	0.0174114	0.0202659
PIK3R4_Spleen	outcome	PIK3R4_Spleen	finngen_R10_C3_KIDNEY_NOTRENALPELVIS_EXALLC	rs925180	0.165351	0.0604321	0.00621638	Malignant neoplasm of kidney, except renal pelvis (controls excluding all cancers)	II Neoplasms, from cancer register (ICD-O-3)	2372	314193	0.046904	0.283798	1.17981	1.04802	1.32816	0.153048	1	0.00625255	0.0124328	0.00625255	0.0124328
PIK3R4_Thyroid	outcome	PIK3R4_Thyroid	finngen_R10_C3_KIDNEY_NOTRENALPELVIS_EXALLC	rs10512777	0.277768	0.126927	0.0286398	Malignant neoplasm of kidney, except renal pelvis (controls excluding all cancers)	II Neoplasms, from cancer register (ICD-O-3)	2372	314193	0.0289913	0.526545	1.32018	1.02942	1.69307	0.203848	1	0.0383855	0.0572796	0.0383855	0.0572796
UCN2_Testis	outcome	UCN2_Testis	finngen_R10_C3_KIDNEY_NOTRENALPELVIS_EXALLC	rs62262463	0.307853	0.0663904	3.53471e-06	Malignant neoplasm of kidney, except renal pelvis (controls excluding all cancers)	II Neoplasms, from cancer register (ICD-O-3)	2372	314193	0.177728	0.437979	1.3605	1.1945	1.54957	0.000767032	0.000767032	7.06942e-06	7.06942e-06	7.06942e-06	7.06942e-06

## Sheet: pval_Bonferroni_SNP
exposure	outcome	id.exposure	id.outcome	SNP	b	se	pval	phenotype	category	num_cases	num_controls	lo_ci	up_ci	or	or_lci95	or_uci95	pval_BH_id.outcome	pval_Bonferroni_id.outcome	pval_BH_exposure	pval_Bonferroni_exposure	pval_BH_SNP	pval_Bonferroni_SNP
AKT1_Pancreas	outcome	AKT1_Pancreas	finngen_R10_C3_KIDNEY_CLEAR_CELL_CARCINOMA_EXALLC	rs2498797	0.284231	0.10591	0.00728102	Clear cell adenocarcinoma of kidney (controls excluding all cancers)	II Neoplasms, from cancer register (ICD-O-3)	944	314193	0.0766478	0.491813	1.32874	1.07966	1.63528	0.225712	1	0.014562	0.014562	0.014562	0.014562
AKT1_Whole Blood	outcome	AKT1_Whole Blood	finngen_R10_C3_KIDNEY_CLEAR_CELL_CARCINOMA_EXALLC	rs10138227	1.0533	0.333328	0.00157793	Clear cell adenocarcinoma of kidney (controls excluding all cancers)	II Neoplasms, from cancer register (ICD-O-3)	944	314193	0.399979	1.70663	2.8671	1.49179	5.51034	0.114137	0.34241	0.00315586	0.00315586	0.00315586	0.00315586
MFSD4_Esophagus Muscularis	outcome	MFSD4_Esophagus Muscularis	finngen_R10_C3_KIDNEY_CLEAR_CELL_CARCINOMA_EXALLC	rs7539751	0.433445	0.154379	0.00499011	Clear cell adenocarcinoma of kidney (controls excluding all cancers)	II Neoplasms, from cancer register (ICD-O-3)	944	314193	0.130863	0.736027	1.54256	1.13981	2.08763	0.225712	1	0.00998021	0.00998021	0.00998021	0.00998021
PIK3C2B_Lung	outcome	PIK3C2B_Lung	finngen_R10_C3_KIDNEY_CLEAR_CELL_CARCINOMA_EXALLC	rs2012200	-0.697632	0.259041	0.00707826	Clear cell adenocarcinoma of kidney (controls excluding all cancers)	II Neoplasms, from cancer register (ICD-O-3)	944	314193	-1.20535	-0.189913	0.497762	0.299587	0.827031	0.225712	1	0.0141565	0.0141565	0.0141565	0.0141565
PIK3C2B_Testis	outcome	PIK3C2B_Testis	finngen_R10_C3_KIDNEY_CLEAR_CELL_CARCINOMA_EXALLC	rs4252694	-0.445014	0.183193	0.0151318	Clear cell adenocarcinoma of kidney (controls excluding all cancers)	II Neoplasms, from cancer register (ICD-O-3)	944	314193	-0.804072	-0.0859559	0.640815	0.447503	0.917635	0.234945	1	0.0188471	0.0302636	0.0188471	0.0302636
PIK3C3_Lung	outcome	PIK3C3_Lung	finngen_R10_C3_KIDNEY_CLEAR_CELL_CARCINOMA_EXALLC	rs948871	-0.486575	0.189528	0.0102495	Clear cell adenocarcinoma of kidney (controls excluding all cancers)	II Neoplasms, from cancer register (ICD-O-3)	944	314193	-0.85805	-0.1151	0.614728	0.423988	0.891277	0.234945	1	0.0102495	0.020499	0.0102495	0.020499
PIK3R4_Adipose Subcutaneous	outcome	PIK3R4_Adipose Subcutaneous	finngen_R10_C3_KIDNEY_CLEAR_CELL_CARCINOMA_EXALLC	rs6785335	0.323692	0.13851	0.019441	Clear cell adenocarcinoma of kidney (controls excluding all cancers)	II Neoplasms, from cancer register (ICD-O-3)	944	314193	0.0522134	0.595171	1.38222	1.0536	1.81334	0.234945	1	0.019441	0.0388819	0.019441	0.0388819
PIK3R4_Adipose Visceral Omentum	outcome	PIK3R4_Adipose Visceral Omentum	finngen_R10_C3_KIDNEY_CLEAR_CELL_CARCINOMA_EXALLC	rs111417815	0.447826	0.19602	0.022337	Clear cell adenocarcinoma of kidney (controls excluding all cancers)	II Neoplasms, from cancer register (ICD-O-3)	944	314193	0.0636258	0.832026	1.56491	1.06569	2.29797	0.255112	1	0.022337	0.0446741	0.022337	0.0446741
PIK3R4_Artery Aorta	outcome	PIK3R4_Artery Aorta	finngen_R10_C3_KIDNEY_CLEAR_CELL_CARCINOMA_EXALLC	rs8969	0.383131	0.161079	0.0173818	Clear cell adenocarcinoma of kidney (controls excluding all cancers)	II Neoplasms, from cancer register (ICD-O-3)	944	314193	0.0674165	0.698846	1.46687	1.06974	2.01143	0.234945	1	0.0173818	0.0347635	0.0173818	0.0347635
PIK3R4_Brain Cerebellum	outcome	PIK3R4_Brain Cerebellum	finngen_R10_C3_KIDNEY_CLEAR_CELL_CARCINOMA_EXALLC	rs16830731	0.336248	0.138502	0.0151931	Clear cell adenocarcinoma of kidney (controls excluding all cancers)	II Neoplasms, from cancer register (ICD-O-3)	944	314193	0.0647836	0.607713	1.39969	1.06693	1.83623	0.234945	1	0.0151931	0.0303862	0.0151931	0.0303862
PIK3R4_Brain Nucleus accumbens basal ganglia	outcome	PIK3R4_Brain Nucleus accumbens basal ganglia	finngen_R10_C3_KIDNEY_CLEAR_CELL_CARCINOMA_EXALLC	rs2403297	0.287982	0.122254	0.0184923	Clear cell adenocarcinoma of kidney (controls excluding all cancers)	II Neoplasms, from cancer register (ICD-O-3)	944	314193	0.0483649	0.527599	1.33373	1.04955	1.69486	0.234945	1	0.0184923	0.0369846	0.0184923	0.0369846
PIK3R4_Cells EBV-transformed lymphocytes	outcome	PIK3R4_Cells EBV-transformed lymphocytes	finngen_R10_C3_KIDNEY_CLEAR_CELL_CARCINOMA_EXALLC	rs2293179	0.303255	0.127305	0.0172137	Clear cell adenocarcinoma of kidney (controls excluding all cancers)	II Neoplasms, from cancer register (ICD-O-3)	944	314193	0.053737	0.552774	1.35426	1.05521	1.73807	0.234945	1	0.0172137	0.0344274	0.0172137	0.0344274
PIK3R4_Lung	outcome	PIK3R4_Lung	finngen_R10_C3_KIDNEY_CLEAR_CELL_CARCINOMA_EXALLC	rs4682640	0.475372	0.199572	0.0172212	Clear cell adenocarcinoma of kidney (controls excluding all cancers)	II Neoplasms, from cancer register (ICD-O-3)	944	314193	0.0842099	0.866534	1.60861	1.08786	2.37865	0.234945	1	0.0172212	0.0344423	0.0172212	0.0344423
PIK3R4_Nerve Tibial	outcome	PIK3R4_Nerve Tibial	finngen_R10_C3_KIDNEY_CLEAR_CELL_CARCINOMA_EXALLC	rs10934954	0.231762	0.099211	0.0194885	Clear cell adenocarcinoma of kidney (controls excluding all cancers)	II Neoplasms, from cancer register (ICD-O-3)	944	314193	0.0373085	0.426216	1.26082	1.03801	1.53145	0.234945	1	0.0194885	0.038977	0.0194885	0.038977
PIK3R4_Pancreas	outcome	PIK3R4_Pancreas	finngen_R10_C3_KIDNEY_CLEAR_CELL_CARCINOMA_EXALLC	rs75696786	0.298468	0.0944433	0.00157612	Clear cell adenocarcinoma of kidney (controls excluding all cancers)	II Neoplasms, from cancer register (ICD-O-3)	944	314193	0.113359	0.483577	1.34779	1.12003	1.62187	0.114137	0.342018	0.00315224	0.00315224	0.00315224	0.00315224
PIK3R4_Skin Sun Exposed Lower leg	outcome	PIK3R4_Skin Sun Exposed Lower leg	finngen_R10_C3_KIDNEY_CLEAR_CELL_CARCINOMA_EXALLC	rs17748727	0.321162	0.135061	0.0174114	Clear cell adenocarcinoma of kidney (controls excluding all cancers)	II Neoplasms, from cancer register (ICD-O-3)	944	314193	0.0564426	0.585882	1.37873	1.05807	1.79657	0.234945	1	0.0174114	0.0348227	0.0174114	0.0348227
PIK3R4_Spleen	outcome	PIK3R4_Spleen	finngen_R10_C3_KIDNEY_CLEAR_CELL_CARCINOMA_EXALLC	rs925180	0.255606	0.0934834	0.00625255	Clear cell adenocarcinoma of kidney (controls excluding all cancers)	II Neoplasms, from cancer register (ICD-O-3)	944	314193	0.0723781	0.438833	1.29124	1.07506	1.5509	0.225712	1	0.00625255	0.0125051	0.00625255	0.0125051
UCN_Muscle Skeletal	outcome	UCN_Muscle Skeletal	finngen_R10_C3_KIDNEY_CLEAR_CELL_CARCINOMA_EXALLC	rs4665965	-0.468787	0.19961	0.0188483	Clear cell adenocarcinoma of kidney (controls excluding all cancers)	II Neoplasms, from cancer register (ICD-O-3)	944	314193	-0.860022	-0.0775519	0.625761	0.423153	0.925379	0.234945	1	0.0376966	0.0376966	0.0376966	0.0376966
UCN2_Testis	outcome	UCN2_Testis	finngen_R10_C3_KIDNEY_CLEAR_CELL_CARCINOMA_EXALLC	rs62262463	0.421375	0.105784	6.79445e-05	Clear cell adenocarcinoma of kidney (controls excluding all cancers)	II Neoplasms, from cancer register (ICD-O-3)	944	314193	0.214039	0.628711	1.52406	1.23867	1.87519	0.014744	0.014744	6.79445e-05	0.000135889	6.79445e-05	0.000135889
AKT1_Whole Blood	outcome	AKT1_Whole Blood	finngen_R10_C3_KIDNEY_NOTRENALPELVIS_EXALLC	rs10138227	0.562051	0.206849	0.00658361	Malignant neoplasm of kidney, except renal pelvis (controls excluding all cancers)	II Neoplasms, from cancer register (ICD-O-3)	2372	314193	0.156627	0.967476	1.75427	1.16956	2.63129	0.153048	1	0.00658361	0.0131672	0.00658361	0.0131672
LAMTOR1_Cells Transformed fibroblasts	outcome	LAMTOR1_Cells Transformed fibroblasts	finngen_R10_C3_KIDNEY_NOTRENALPELVIS_EXALLC	rs2155336	0.436598	0.159844	0.00630644	Malignant neoplasm of kidney, except renal pelvis (controls excluding all cancers)	II Neoplasms, from cancer register (ICD-O-3)	2372	314193	0.123305	0.749892	1.54743	1.13123	2.11677	0.153048	1	0.0126129	0.0126129	0.0126129	0.0126129
LAMTOR3_Artery Aorta	outcome	LAMTOR3_Artery Aorta	finngen_R10_C3_KIDNEY_NOTRENALPELVIS_EXALLC	rs58391911	-0.2241	0.0966264	0.020382	Malignant neoplasm of kidney, except renal pelvis (controls excluding all cancers)	II Neoplasms, from cancer register (ICD-O-3)	2372	314193	-0.413488	-0.0347122	0.799235	0.66134	0.965883	0.183071	1	0.0407639	0.0407639	0.0407639	0.0407639
LAMTOR3_Brain Cortex	outcome	LAMTOR3_Brain Cortex	finngen_R10_C3_KIDNEY_NOTRENALPELVIS_EXALLC	rs6829912	-0.218861	0.0916262	0.0169114	Malignant neoplasm of kidney, except renal pelvis (controls excluding all cancers)	II Neoplasms, from cancer register (ICD-O-3)	2372	314193	-0.398448	-0.0392736	0.803433	0.671361	0.961488	0.174751	1	0.0338228	0.0338228	0.0338228	0.0338228
PIK3C2B_Lung	outcome	PIK3C2B_Lung	finngen_R10_C3_KIDNEY_NOTRENALPELVIS_EXALLC	rs2012200	-0.403932	0.175139	0.0210912	Malignant neoplasm of kidney, except renal pelvis (controls excluding all cancers)	II Neoplasms, from cancer register (ICD-O-3)	2372	314193	-0.747205	-0.0606592	0.667689	0.473689	0.941144	0.183071	1	0.0210912	0.0421823	0.0210912	0.0421823
PIK3C2B_Muscle Skeletal	outcome	PIK3C2B_Muscle Skeletal	finngen_R10_C3_KIDNEY_NOTRENALPELVIS_EXALLC	rs2271422	0.558144	0.180372	0.00197204	Malignant neoplasm of kidney, except renal pelvis (controls excluding all cancers)	II Neoplasms, from cancer register (ICD-O-3)	2372	314193	0.204616	0.911672	1.74743	1.22705	2.48848	0.153048	0.427932	0.00394408	0.00394408	0.00394408	0.00394408
PIK3C2B_Testis	outcome	PIK3C2B_Testis	finngen_R10_C3_KIDNEY_NOTRENALPELVIS_EXALLC	rs4252694	-0.274304	0.116798	0.0188471	Malignant neoplasm of kidney, except renal pelvis (controls excluding all cancers)	II Neoplasms, from cancer register (ICD-O-3)	2372	314193	-0.503227	-0.0453808	0.760101	0.604576	0.955634	0.177818	1	0.0188471	0.0376942	0.0188471	0.0376942
PIK3C3_Adipose Subcutaneous	outcome	PIK3C3_Adipose Subcutaneous	finngen_R10_C3_KIDNEY_NOTRENALPELVIS_EXALLC	rs4447506	-0.413698	0.170974	0.0155355	Malignant neoplasm of kidney, except renal pelvis (controls excluding all cancers)	II Neoplasms, from cancer register (ICD-O-3)	2372	314193	-0.748807	-0.0785883	0.661201	0.47293	0.92442	0.16856	1	0.0310709	0.0310709	0.0310709	0.0310709
PIK3C3_Brain Nucleus accumbens basal ganglia	outcome	PIK3C3_Brain Nucleus accumbens basal ganglia	finngen_R10_C3_KIDNEY_NOTRENALPELVIS_EXALLC	rs639656	-0.231839	0.0870305	0.00772444	Malignant neoplasm of kidney, except renal pelvis (controls excluding all cancers)	II Neoplasms, from cancer register (ICD-O-3)	2372	314193	-0.402419	-0.0612593	0.793074	0.668701	0.940579	0.153048	1	0.0154489	0.0154489	0.0154489	0.0154489
PIK3C3_Lung	outcome	PIK3C3_Lung	finngen_R10_C3_KIDNEY_NOTRENALPELVIS_EXALLC	rs948871	-0.316858	0.123099	0.0100528	Malignant neoplasm of kidney, except renal pelvis (controls excluding all cancers)	II Neoplasms, from cancer register (ICD-O-3)	2372	314193	-0.558132	-0.0755839	0.728434	0.572277	0.927202	0.153048	1	0.0102495	0.0201056	0.0102495	0.0201056
PIK3C3_Stomach	outcome	PIK3C3_Stomach	finngen_R10_C3_KIDNEY_NOTRENALPELVIS_EXALLC	rs559231	-0.276215	0.111038	0.0128615	Malignant neoplasm of kidney, except renal pelvis (controls excluding all cancers)	II Neoplasms, from cancer register (ICD-O-3)	2372	314193	-0.493848	-0.0585812	0.75865	0.610273	0.943102	0.155725	1	0.0257231	0.0257231	0.0257231	0.0257231
PIK3C3_Thyroid	outcome	PIK3C3_Thyroid	finngen_R10_C3_KIDNEY_NOTRENALPELVIS_EXALLC	rs638763	-0.549357	0.201684	0.0064527	Malignant neoplasm of kidney, except renal pelvis (controls excluding all cancers)	II Neoplasms, from cancer register (ICD-O-3)	2372	314193	-0.944658	-0.154055	0.577321	0.388812	0.857225	0.153048	1	0.0129054	0.0129054	0.0129054	0.0129054
PIK3R4_Adipose Subcutaneous	outcome	PIK3R4_Adipose Subcutaneous	finngen_R10_C3_KIDNEY_NOTRENALPELVIS_EXALLC	rs6785335	0.226076	0.0879933	0.0101923	Malignant neoplasm of kidney, except renal pelvis (controls excluding all cancers)	II Neoplasms, from cancer register (ICD-O-3)	2372	314193	0.0536087	0.398543	1.25367	1.05507	1.48965	0.153048	1	0.019441	0.0203846	0.019441	0.0203846
PIK3R4_Adipose Visceral Omentum	outcome	PIK3R4_Adipose Visceral Omentum	finngen_R10_C3_KIDNEY_NOTRENALPELVIS_EXALLC	rs111417815	0.307068	0.124484	0.0136349	Malignant neoplasm of kidney, except renal pelvis (controls excluding all cancers)	II Neoplasms, from cancer register (ICD-O-3)	2372	314193	0.0630807	0.551056	1.35943	1.06511	1.73508	0.155725	1	0.022337	0.0272699	0.022337	0.0272699
PIK3R4_Artery Aorta	outcome	PIK3R4_Artery Aorta	finngen_R10_C3_KIDNEY_NOTRENALPELVIS_EXALLC	rs8969	0.263555	0.102329	0.0100077	Malignant neoplasm of kidney, except renal pelvis (controls excluding all cancers)	II Neoplasms, from cancer register (ICD-O-3)	2372	314193	0.0629901	0.46412	1.30155	1.06502	1.59061	0.153048	1	0.0173818	0.0200153	0.0173818	0.0200153
PIK3R4_Brain Cerebellum	outcome	PIK3R4_Brain Cerebellum	finngen_R10_C3_KIDNEY_NOTRENALPELVIS_EXALLC	rs16830731	0.218404	0.0879051	0.0129718	Malignant neoplasm of kidney, except renal pelvis (controls excluding all cancers)	II Neoplasms, from cancer register (ICD-O-3)	2372	314193	0.0461099	0.390698	1.24409	1.04719	1.47801	0.155725	1	0.0151931	0.0259436	0.0151931	0.0259436
PIK3R4_Brain Nucleus accumbens basal ganglia	outcome	PIK3R4_Brain Nucleus accumbens basal ganglia	finngen_R10_C3_KIDNEY_NOTRENALPELVIS_EXALLC	rs2403297	0.194079	0.0759219	0.0105793	Malignant neoplasm of kidney, except renal pelvis (controls excluding all cancers)	II Neoplasms, from cancer register (ICD-O-3)	2372	314193	0.0452719	0.342886	1.21419	1.04631	1.40901	0.153048	1	0.0184923	0.0211587	0.0184923	0.0211587
PIK3R4_Cells EBV-transformed lymphocytes	outcome	PIK3R4_Cells EBV-transformed lymphocytes	finngen_R10_C3_KIDNEY_NOTRENALPELVIS_EXALLC	rs2293179	0.204793	0.0790437	0.00957297	Malignant neoplasm of kidney, except renal pelvis (controls excluding all cancers)	II Neoplasms, from cancer register (ICD-O-3)	2372	314193	0.0498674	0.359719	1.22727	1.05113	1.43293	0.153048	1	0.0172137	0.0191459	0.0172137	0.0191459
PIK3R4_Esophagus Gastroesophageal Junction	outcome	PIK3R4_Esophagus Gastroesophageal Junction	finngen_R10_C3_KIDNEY_NOTRENALPELVIS_EXALLC	rs16831643	0.205752	0.0871725	0.018261	Malignant neoplasm of kidney, except renal pelvis (controls excluding all cancers)	II Neoplasms, from cancer register (ICD-O-3)	2372	314193	0.0348937	0.37661	1.22845	1.03551	1.45734	0.177818	1	0.0269847	0.036522	0.0269847	0.036522
PIK3R4_Lung	outcome	PIK3R4_Lung	finngen_R10_C3_KIDNEY_NOTRENALPELVIS_EXALLC	rs4682640	0.320476	0.123906	0.00969737	Malignant neoplasm of kidney, except renal pelvis (controls excluding all cancers)	II Neoplasms, from cancer register (ICD-O-3)	2372	314193	0.0776197	0.563333	1.37778	1.08071	1.75652	0.153048	1	0.0172212	0.0193947	0.0172212	0.0193947
PIK3R4_Nerve Tibial	outcome	PIK3R4_Nerve Tibial	finngen_R10_C3_KIDNEY_NOTRENALPELVIS_EXALLC	rs10934954	0.161992	0.0630277	0.0101647	Malignant neoplasm of kidney, except renal pelvis (controls excluding all cancers)	II Neoplasms, from cancer register (ICD-O-3)	2372	314193	0.038458	0.285527	1.17585	1.03921	1.33046	0.153048	1	0.0194885	0.0203294	0.0194885	0.0203294
PIK3R4_Pancreas	outcome	PIK3R4_Pancreas	finngen_R10_C3_KIDNEY_NOTRENALPELVIS_EXALLC	rs75696786	0.156066	0.0619782	0.0117996	Malignant neoplasm of kidney, except renal pelvis (controls excluding all cancers)	II Neoplasms, from cancer register (ICD-O-3)	2372	314193	0.034589	0.277544	1.1689	1.03519	1.31988	0.155725	1	0.0117996	0.0235991	0.0117996	0.0235991
PIK3R4_Skin Sun Exposed Lower leg	outcome	PIK3R4_Skin Sun Exposed Lower leg	finngen_R10_C3_KIDNEY_NOTRENALPELVIS_EXALLC	rs17748727	0.220619	0.085802	0.0101329	Malignant neoplasm of kidney, except renal pelvis (controls excluding all cancers)	II Neoplasms, from cancer register (ICD-O-3)	2372	314193	0.0524473	0.388791	1.24685	1.05385	1.4752	0.153048	1	0.0174114	0.0202659	0.0174114	0.0202659
PIK3R4_Spleen	outcome	PIK3R4_Spleen	finngen_R10_C3_KIDNEY_NOTRENALPELVIS_EXALLC	rs925180	0.165351	0.0604321	0.00621638	Malignant neoplasm of kidney, except renal pelvis (controls excluding all cancers)	II Neoplasms, from cancer register (ICD-O-3)	2372	314193	0.046904	0.283798	1.17981	1.04802	1.32816	0.153048	1	0.00625255	0.0124328	0.00625255	0.0124328
UCN2_Testis	outcome	UCN2_Testis	finngen_R10_C3_KIDNEY_NOTRENALPELVIS_EXALLC	rs62262463	0.307853	0.0663904	3.53471e-06	Malignant neoplasm of kidney, except renal pelvis (controls excluding all cancers)	II Neoplasms, from cancer register (ICD-O-3)	2372	314193	0.177728	0.437979	1.3605	1.1945	1.54957	0.000767032	0.000767032	7.06942e-06	7.06942e-06	7.06942e-06	7.06942e-06
