# Supplementary material for: Multi-omics analysis of kidney renal cell carcinoma in silico with preliminary in vivo validation
Source: Front Immunol. 2026 Jun 8;17:1732965. doi: 10.3389/fimmu.2026.1732965 (PMC13284111; doi:10.3389/fimmu.2026.1732965)
Supplement: Supplementary Table 8 — Raw results of all intersections. [file Table8.xlsx]

## Sheet: gene_intersections
	pval_BH_category	pval_BH_exposure	pval_BH_outcome	pval_Bonferroni_category	pval_Bonferroni_exposure	pval_Bonferroni_outcome
UCN2_Testis || Risk Factor	1	1	1	1	1	1	6
AKT1_Pancreas || Risk Factor	0	1	0	0	1	0	2
AKT1_Whole Blood || Risk Factor	0	1	0	0	1	0	2
LAMTOR1_Cells Transformed fibroblasts || Risk Factor	0	1	0	0	1	0	2
LAMTOR3_Artery Aorta || Protective Factor	0	1	0	0	1	0	2
LAMTOR3_Brain Cortex || Protective Factor	0	1	0	0	1	0	2
MFSD4_Esophagus Muscularis || Risk Factor	0	1	0	0	1	0	2
PIK3C2B_Lung || Protective Factor	0	1	0	0	1	0	2
PIK3C2B_Muscle Skeletal || Risk Factor	0	1	0	0	1	0	2
PIK3C2B_Testis || Protective Factor	0	1	0	0	1	0	2
PIK3C3_Adipose Subcutaneous || Protective Factor	0	1	0	0	1	0	2
PIK3C3_Brain Nucleus accumbens basal ganglia || Protective Factor	0	1	0	0	1	0	2
PIK3C3_Lung || Protective Factor	0	1	0	0	1	0	2
PIK3C3_Stomach || Protective Factor	0	1	0	0	1	0	2
PIK3C3_Thyroid || Protective Factor	0	1	0	0	1	0	2
PIK3R4_Adipose Subcutaneous || Risk Factor	0	1	0	0	1	0	2
PIK3R4_Adipose Visceral Omentum || Risk Factor	0	1	0	0	1	0	2
PIK3R4_Artery Aorta || Risk Factor	0	1	0	0	1	0	2
PIK3R4_Brain Cerebellum || Risk Factor	0	1	0	0	1	0	2
PIK3R4_Brain Nucleus accumbens basal ganglia || Risk Factor	0	1	0	0	1	0	2
PIK3R4_Cells EBV-transformed lymphocytes || Risk Factor	0	1	0	0	1	0	2
PIK3R4_Esophagus Gastroesophageal Junction || Risk Factor	0	1	0	0	1	0	2
PIK3R4_Lung || Risk Factor	0	1	0	0	1	0	2
PIK3R4_Nerve Tibial || Risk Factor	0	1	0	0	1	0	2
PIK3R4_Pancreas || Risk Factor	0	1	0	0	1	0	2
PIK3R4_Skin Sun Exposed Lower leg || Risk Factor	0	1	0	0	1	0	2
PIK3R4_Spleen || Risk Factor	0	1	0	0	1	0	2
UCN_Muscle Skeletal || Protective Factor	0	1	0	0	1	0	2
PIK3R4_Thyroid || Risk Factor	0	1	0	0	0	0	1

## Sheet: gene_intersections  single snp
	pval_BH_exposure	pval_BH_id.outcome	pval_BH_SNP	pval_Bonferroni_exposure	pval_Bonferroni_id.outcome	pval_Bonferroni_SNP
UCN2_Testis || finngen_R10_C3_KIDNEY_CLEAR_CELL_CARCINOMA_EXALLC || rs62262463 || Risk Factor	1	1	1	1	1	1	6
UCN2_Testis || finngen_R10_C3_KIDNEY_NOTRENALPELVIS_EXALLC || rs62262463 || Risk Factor	1	1	1	1	1	1	6
AKT1_Pancreas || finngen_R10_C3_KIDNEY_CLEAR_CELL_CARCINOMA_EXALLC || rs2498797 || Risk Factor	1	0	1	1	0	1	4
AKT1_Whole Blood || finngen_R10_C3_KIDNEY_CLEAR_CELL_CARCINOMA_EXALLC || rs10138227 || Risk Factor	1	0	1	1	0	1	4
AKT1_Whole Blood || finngen_R10_C3_KIDNEY_NOTRENALPELVIS_EXALLC || rs10138227 || Risk Factor	1	0	1	1	0	1	4
LAMTOR1_Cells Transformed fibroblasts || finngen_R10_C3_KIDNEY_NOTRENALPELVIS_EXALLC || rs2155336 || Risk Factor	1	0	1	1	0	1	4
LAMTOR3_Artery Aorta || finngen_R10_C3_KIDNEY_NOTRENALPELVIS_EXALLC || rs58391911 || Protective Factor	1	0	1	1	0	1	4
LAMTOR3_Brain Cortex || finngen_R10_C3_KIDNEY_NOTRENALPELVIS_EXALLC || rs6829912 || Protective Factor	1	0	1	1	0	1	4
MFSD4_Esophagus Muscularis || finngen_R10_C3_KIDNEY_CLEAR_CELL_CARCINOMA_EXALLC || rs7539751 || Risk Factor	1	0	1	1	0	1	4
PIK3C2B_Lung || finngen_R10_C3_KIDNEY_CLEAR_CELL_CARCINOMA_EXALLC || rs2012200 || Protective Factor	1	0	1	1	0	1	4
PIK3C2B_Lung || finngen_R10_C3_KIDNEY_NOTRENALPELVIS_EXALLC || rs2012200 || Protective Factor	1	0	1	1	0	1	4
PIK3C2B_Muscle Skeletal || finngen_R10_C3_KIDNEY_NOTRENALPELVIS_EXALLC || rs2271422 || Risk Factor	1	0	1	1	0	1	4
PIK3C2B_Testis || finngen_R10_C3_KIDNEY_CLEAR_CELL_CARCINOMA_EXALLC || rs4252694 || Protective Factor	1	0	1	1	0	1	4
PIK3C2B_Testis || finngen_R10_C3_KIDNEY_NOTRENALPELVIS_EXALLC || rs4252694 || Protective Factor	1	0	1	1	0	1	4
PIK3C3_Adipose Subcutaneous || finngen_R10_C3_KIDNEY_NOTRENALPELVIS_EXALLC || rs4447506 || Protective Factor	1	0	1	1	0	1	4
PIK3C3_Brain Nucleus accumbens basal ganglia || finngen_R10_C3_KIDNEY_NOTRENALPELVIS_EXALLC || rs639656 || Protective Factor	1	0	1	1	0	1	4
PIK3C3_Lung || finngen_R10_C3_KIDNEY_CLEAR_CELL_CARCINOMA_EXALLC || rs948871 || Protective Factor	1	0	1	1	0	1	4
PIK3C3_Lung || finngen_R10_C3_KIDNEY_NOTRENALPELVIS_EXALLC || rs948871 || Protective Factor	1	0	1	1	0	1	4
PIK3C3_Stomach || finngen_R10_C3_KIDNEY_NOTRENALPELVIS_EXALLC || rs559231 || Protective Factor	1	0	1	1	0	1	4
PIK3C3_Thyroid || finngen_R10_C3_KIDNEY_NOTRENALPELVIS_EXALLC || rs638763 || Protective Factor	1	0	1	1	0	1	4
PIK3R4_Adipose Subcutaneous || finngen_R10_C3_KIDNEY_CLEAR_CELL_CARCINOMA_EXALLC || rs6785335 || Risk Factor	1	0	1	1	0	1	4
PIK3R4_Adipose Subcutaneous || finngen_R10_C3_KIDNEY_NOTRENALPELVIS_EXALLC || rs6785335 || Risk Factor	1	0	1	1	0	1	4
PIK3R4_Adipose Visceral Omentum || finngen_R10_C3_KIDNEY_CLEAR_CELL_CARCINOMA_EXALLC || rs111417815 || Risk Factor	1	0	1	1	0	1	4
PIK3R4_Adipose Visceral Omentum || finngen_R10_C3_KIDNEY_NOTRENALPELVIS_EXALLC || rs111417815 || Risk Factor	1	0	1	1	0	1	4
PIK3R4_Artery Aorta || finngen_R10_C3_KIDNEY_CLEAR_CELL_CARCINOMA_EXALLC || rs8969 || Risk Factor	1	0	1	1	0	1	4
PIK3R4_Artery Aorta || finngen_R10_C3_KIDNEY_NOTRENALPELVIS_EXALLC || rs8969 || Risk Factor	1	0	1	1	0	1	4
PIK3R4_Brain Cerebellum || finngen_R10_C3_KIDNEY_CLEAR_CELL_CARCINOMA_EXALLC || rs16830731 || Risk Factor	1	0	1	1	0	1	4
PIK3R4_Brain Cerebellum || finngen_R10_C3_KIDNEY_NOTRENALPELVIS_EXALLC || rs16830731 || Risk Factor	1	0	1	1	0	1	4
PIK3R4_Brain Nucleus accumbens basal ganglia || finngen_R10_C3_KIDNEY_CLEAR_CELL_CARCINOMA_EXALLC || rs2403297 || Risk Factor	1	0	1	1	0	1	4
PIK3R4_Brain Nucleus accumbens basal ganglia || finngen_R10_C3_KIDNEY_NOTRENALPELVIS_EXALLC || rs2403297 || Risk Factor	1	0	1	1	0	1	4
PIK3R4_Cells EBV-transformed lymphocytes || finngen_R10_C3_KIDNEY_CLEAR_CELL_CARCINOMA_EXALLC || rs2293179 || Risk Factor	1	0	1	1	0	1	4
PIK3R4_Cells EBV-transformed lymphocytes || finngen_R10_C3_KIDNEY_NOTRENALPELVIS_EXALLC || rs2293179 || Risk Factor	1	0	1	1	0	1	4
PIK3R4_Esophagus Gastroesophageal Junction || finngen_R10_C3_KIDNEY_NOTRENALPELVIS_EXALLC || rs16831643 || Risk Factor	1	0	1	1	0	1	4
PIK3R4_Lung || finngen_R10_C3_KIDNEY_CLEAR_CELL_CARCINOMA_EXALLC || rs4682640 || Risk Factor	1	0	1	1	0	1	4
PIK3R4_Lung || finngen_R10_C3_KIDNEY_NOTRENALPELVIS_EXALLC || rs4682640 || Risk Factor	1	0	1	1	0	1	4
PIK3R4_Nerve Tibial || finngen_R10_C3_KIDNEY_CLEAR_CELL_CARCINOMA_EXALLC || rs10934954 || Risk Factor	1	0	1	1	0	1	4
PIK3R4_Nerve Tibial || finngen_R10_C3_KIDNEY_NOTRENALPELVIS_EXALLC || rs10934954 || Risk Factor	1	0	1	1	0	1	4
PIK3R4_Pancreas || finngen_R10_C3_KIDNEY_CLEAR_CELL_CARCINOMA_EXALLC || rs75696786 || Risk Factor	1	0	1	1	0	1	4
PIK3R4_Pancreas || finngen_R10_C3_KIDNEY_NOTRENALPELVIS_EXALLC || rs75696786 || Risk Factor	1	0	1	1	0	1	4
PIK3R4_Skin Sun Exposed Lower leg || finngen_R10_C3_KIDNEY_CLEAR_CELL_CARCINOMA_EXALLC || rs17748727 || Risk Factor	1	0	1	1	0	1	4
PIK3R4_Skin Sun Exposed Lower leg || finngen_R10_C3_KIDNEY_NOTRENALPELVIS_EXALLC || rs17748727 || Risk Factor	1	0	1	1	0	1	4
PIK3R4_Spleen || finngen_R10_C3_KIDNEY_CLEAR_CELL_CARCINOMA_EXALLC || rs925180 || Risk Factor	1	0	1	1	0	1	4
PIK3R4_Spleen || finngen_R10_C3_KIDNEY_NOTRENALPELVIS_EXALLC || rs925180 || Risk Factor	1	0	1	1	0	1	4
UCN_Muscle Skeletal || finngen_R10_C3_KIDNEY_CLEAR_CELL_CARCINOMA_EXALLC || rs4665965 || Protective Factor	1	0	1	1	0	1	4
PIK3C3_Adipose Subcutaneous || finngen_R10_C3_KIDNEY_CLEAR_CELL_CARCINOMA_EXALLC || rs4447506 || Protective Factor	1	0	1	0	0	0	2
PIK3C3_Brain Nucleus accumbens basal ganglia || finngen_R10_C3_KIDNEY_CLEAR_CELL_CARCINOMA_EXALLC || rs639656 || Protective Factor	1	0	1	0	0	0	2
PIK3C3_Thyroid || finngen_R10_C3_KIDNEY_CLEAR_CELL_CARCINOMA_EXALLC || rs638763 || Protective Factor	1	0	1	0	0	0	2
PIK3R4_Esophagus Gastroesophageal Junction || finngen_R10_C3_KIDNEY_CLEAR_CELL_CARCINOMA_EXALLC || rs16831643 || Risk Factor	1	0	1	0	0	0	2
PIK3R4_Thyroid || finngen_R10_C3_KIDNEY_CLEAR_CELL_CARCINOMA_EXALLC || rs10512777 || Risk Factor	1	0	1	0	0	0	2
PIK3R4_Thyroid || finngen_R10_C3_KIDNEY_NOTRENALPELVIS_EXALLC || rs10512777 || Risk Factor	1	0	1	0	0	0	2

## Sheet: Gene intersection result
UCN2_Testis || Risk Factor
UCN2_Testis || finngen_R10_C3_KIDNEY_CLEAR_CELL_CARCINOMA_EXALLC || rs62262463 || Risk Factor
UCN2_Testis || finngen_R10_C3_KIDNEY_NOTRENALPELVIS_EXALLC || rs62262463 || Risk Factor

## Sheet: cell_intersections  single snp
	pval_BH_exposure	pval_BH_SNP	pval_Bonferroni_exposure	pval_Bonferroni_SNP
CCR2 on CD62L+ plasmacytoid Dendritic Cell || id:ebi-a-GCST90002016 || finngen_R10_C3_KIDNEY_NOTRENALPELVIS_EXALLC || rs143407337 || Risk Factor	1	1	1	1	4
CCR2 on plasmacytoid Dendritic Cell || id:ebi-a-GCST90002015 || finngen_R10_C3_KIDNEY_NOTRENALPELVIS_EXALLC || rs143407337 || Risk Factor	1	1	1	1	4
CD14 on CD14+ CD16- monocyte || id:ebi-a-GCST90001986 || finngen_R10_C3_KIDNEY_NOTRENALPELVIS_EXALLC || rs58027502 || Protective Factor	1	1	1	1	4
CD25 on CD45RA+ CD4 not regulatory T cell || id:ebi-a-GCST90001934 || finngen_R10_C3_KIDNEY_CLEAR_CELL_CARCINOMA_EXALLC || rs10905719 || Protective Factor	1	1	1	1	4
CD25++ CD45RA+ CD4 not regulatory T cell %CD4+ T cell || id:ebi-a-GCST90001508 || finngen_R10_C3_KIDNEY_CLEAR_CELL_CARCINOMA_EXALLC || rs10905719 || Protective Factor	1	1	1	1	4
CD25++ CD45RA+ CD4 not regulatory T cell %T cell || id:ebi-a-GCST90001509 || finngen_R10_C3_KIDNEY_CLEAR_CELL_CARCINOMA_EXALLC || rs10905719 || Protective Factor	1	1	1	1	4
CD33 on CD14+ monocyte || id:ebi-a-GCST90001946 || finngen_R10_C3_KIDNEY_NOTRENALPELVIS_EXALLC || rs78949787 || Protective Factor	1	1	1	1	4
CD33 on CD33+ HLA DR+ || id:ebi-a-GCST90001956 || finngen_R10_C3_KIDNEY_NOTRENALPELVIS_EXALLC || rs62114147 || Protective Factor	1	1	1	1	4
CD33 on CD33+ HLA DR+ CD14- || id:ebi-a-GCST90001957 || finngen_R10_C3_KIDNEY_NOTRENALPELVIS_EXALLC || rs62114147 || Protective Factor	1	1	1	1	4
CD33 on CD33+ HLA DR+ CD14dim || id:ebi-a-GCST90001947 || finngen_R10_C3_KIDNEY_NOTRENALPELVIS_EXALLC || rs62114147 || Protective Factor	1	1	1	1	4
CD33 on CD33dim HLA DR+ CD11b- || id:ebi-a-GCST90001949 || finngen_R10_C3_KIDNEY_NOTRENALPELVIS_EXALLC || rs62114147 || Protective Factor	1	1	1	1	4
CD33 on CD33dim HLA DR+ CD11b+ || id:ebi-a-GCST90001948 || finngen_R10_C3_KIDNEY_NOTRENALPELVIS_EXALLC || rs62114147 || Protective Factor	1	1	1	1	4
CD33 on CD66b++ myeloid cell || id:ebi-a-GCST90001951 || finngen_R10_C3_KIDNEY_NOTRENALPELVIS_EXALLC || rs78949787 || Protective Factor	1	1	1	1	4
CD33 on Granulocytic Myeloid-Derived Suppressor Cells || id:ebi-a-GCST90001950 || finngen_R10_C3_KIDNEY_NOTRENALPELVIS_EXALLC || rs78949787 || Protective Factor	1	1	1	1	4
CD33 on Monocytic Myeloid-Derived Suppressor Cells || id:ebi-a-GCST90001952 || finngen_R10_C3_KIDNEY_NOTRENALPELVIS_EXALLC || rs62114147 || Protective Factor	1	1	1	1	4
CD62L- monocyte Absolute Count || id:ebi-a-GCST90001450 || finngen_R10_C3_KIDNEY_CLEAR_CELL_CARCINOMA_EXALLC || rs4656708 || Protective Factor	1	1	1	1	4
CD8 on Natural Killer T || id:ebi-a-GCST90002059 || finngen_R10_C3_KIDNEY_CLEAR_CELL_CARCINOMA_EXALLC || rs2395191 || Protective Factor	1	1	1	1	4
CD8 on Natural Killer T || id:ebi-a-GCST90002059 || finngen_R10_C3_KIDNEY_NOTRENALPELVIS_EXALLC || rs2395191 || Protective Factor	1	1	1	1	4
B cell %lymphocyte || id:ebi-a-GCST90001644 || finngen_R10_C3_KIDNEY_CLEAR_CELL_CARCINOMA_EXALLC || rs66777340 || Risk Factor	1	1	0	1	3
B cell %lymphocyte || id:ebi-a-GCST90001644 || finngen_R10_C3_KIDNEY_NOTRENALPELVIS_EXALLC || rs66777340 || Risk Factor	1	1	0	1	3
CCR2 on granulocyte || id:ebi-a-GCST90002018 || finngen_R10_C3_KIDNEY_NOTRENALPELVIS_EXALLC || rs445 || Risk Factor	1	1	1	0	3
CD25 on CD45RA+ CD4 not regulatory T cell || id:ebi-a-GCST90001934 || finngen_R10_C3_KIDNEY_NOTRENALPELVIS_EXALLC || rs10905719 || Protective Factor	1	1	1	0	3
CD28- CD25++ CD8+ T cell Absolute Count || id:ebi-a-GCST90001678 || finngen_R10_C3_KIDNEY_CLEAR_CELL_CARCINOMA_EXALLC || rs9269109 || Protective Factor	1	1	1	0	3
FSC-A on granulocyte || id:ebi-a-GCST90001966 || finngen_R10_C3_KIDNEY_NOTRENALPELVIS_EXALLC || rs445 || Risk Factor	1	1	1	0	3
IgD+ B cell %Lymphocyte || id:ebi-a-GCST90001424 || finngen_R10_C3_KIDNEY_CLEAR_CELL_CARCINOMA_EXALLC || rs11657531 || Risk Factor	1	1	0	1	3
IgD+ B cell %Lymphocyte || id:ebi-a-GCST90001424 || finngen_R10_C3_KIDNEY_NOTRENALPELVIS_EXALLC || rs11657531 || Risk Factor	1	1	0	1	3
IgD+ CD24+ B cell %lymphocyte || id:ebi-a-GCST90001439 || finngen_R10_C3_KIDNEY_CLEAR_CELL_CARCINOMA_EXALLC || rs11657118 || Risk Factor	1	1	0	1	3
IgD+ CD24+ B cell %lymphocyte || id:ebi-a-GCST90001439 || finngen_R10_C3_KIDNEY_NOTRENALPELVIS_EXALLC || rs11657118 || Risk Factor	1	1	0	1	3
Terminally Differentiated CD4+ T cell %CD4+ T cell || id:ebi-a-GCST90001546 || finngen_R10_C3_KIDNEY_NOTRENALPELVIS_EXALLC || rs62400929 || Risk Factor	1	1	1	0	3
CD24+ CD27+ B cell %lymphocyte || id:ebi-a-GCST90001442 || finngen_R10_C3_KIDNEY_CLEAR_CELL_CARCINOMA_EXALLC || rs11657759 || Risk Factor	0	1	0	1	2
CD24+ CD27+ B cell %lymphocyte || id:ebi-a-GCST90001442 || finngen_R10_C3_KIDNEY_NOTRENALPELVIS_EXALLC || rs11657759 || Risk Factor	0	1	0	1	2
CD28+ CD45RA+ CD8+ T cell Absolute Count || id:ebi-a-GCST90001690 || finngen_R10_C3_KIDNEY_NOTRENALPELVIS_EXALLC || rs12901644 || Protective Factor	0	1	0	1	2
CD3 on Central Memory CD8+ T cell || id:ebi-a-GCST90001846 || finngen_R10_C3_KIDNEY_NOTRENALPELVIS_EXALLC || rs58313897 || Protective Factor	0	1	0	1	2
CD4 on CD39+ CD4+ T cell || id:ebi-a-GCST90002061 || finngen_R10_C3_KIDNEY_CLEAR_CELL_CARCINOMA_EXALLC || rs111856689 || Protective Factor	0	1	0	1	2
CD4 on CD39+ CD4+ T cell || id:ebi-a-GCST90002061 || finngen_R10_C3_KIDNEY_NOTRENALPELVIS_EXALLC || rs111856689 || Protective Factor	0	1	0	1	2
CD45RA+ CD8+ T cell Absolute Count || id:ebi-a-GCST90001560 || finngen_R10_C3_KIDNEY_CLEAR_CELL_CARCINOMA_EXALLC || rs3104369 || Protective Factor	0	1	0	1	2
CD62L- Dendritic Cell %Dendritic Cell || id:ebi-a-GCST90001463 || finngen_R10_C3_KIDNEY_CLEAR_CELL_CARCINOMA_EXALLC || rs10918342 || Protective Factor	0	1	0	1	2
CD62L- monocyte Absolute Count || id:ebi-a-GCST90001450 || finngen_R10_C3_KIDNEY_NOTRENALPELVIS_EXALLC || rs4656708 || Protective Factor	0	1	0	1	2
CD8 on CD28+ CD45RA+ CD8+ T cell || id:ebi-a-GCST90002119 || finngen_R10_C3_KIDNEY_NOTRENALPELVIS_EXALLC || rs6903896 || Protective Factor	0	1	0	1	2
FSC-A on plasmacytoid Dendritic Cell || id:ebi-a-GCST90001964 || finngen_R10_C3_KIDNEY_NOTRENALPELVIS_EXALLC || rs117067704 || Risk Factor	0	1	0	1	2
SSC-A on plasmacytoid Dendritic Cell || id:ebi-a-GCST90002072 || finngen_R10_C3_KIDNEY_NOTRENALPELVIS_EXALLC || rs78736654 || Protective Factor	0	1	0	1	2
T/B cell || id:ebi-a-GCST90001588 || finngen_R10_C3_KIDNEY_NOTRENALPELVIS_EXALLC || rs9892810 || Protective Factor	0	1	0	1	2
CD127 on granulocyte || id:ebi-a-GCST90001926 || finngen_R10_C3_KIDNEY_NOTRENALPELVIS_EXALLC || rs445 || Risk Factor	0	1	0	0	1
CD14- CD16- Absolute Count || id:ebi-a-GCST90001581 || finngen_R10_C3_KIDNEY_NOTRENALPELVIS_EXALLC || rs445 || Protective Factor	0	1	0	0	1
CD14+ CD16- monocyte Absolute Count || id:ebi-a-GCST90001582 || finngen_R10_C3_KIDNEY_NOTRENALPELVIS_EXALLC || rs445 || Protective Factor	0	1	0	0	1
CD20 on IgD+ B cell || id:ebi-a-GCST90001762 || finngen_R10_C3_KIDNEY_NOTRENALPELVIS_EXALLC || rs72836542 || Risk Factor	0	1	0	0	1
CD20 on IgD+ CD24- B cell || id:ebi-a-GCST90001747 || finngen_R10_C3_KIDNEY_NOTRENALPELVIS_EXALLC || rs72836542 || Risk Factor	0	1	0	0	1
CD20 on IgD+ CD38+ B cell || id:ebi-a-GCST90001751 || finngen_R10_C3_KIDNEY_NOTRENALPELVIS_EXALLC || rs72836542 || Risk Factor	0	1	0	0	1
CD20 on IgD+ CD38dim B cell || id:ebi-a-GCST90001752 || finngen_R10_C3_KIDNEY_NOTRENALPELVIS_EXALLC || rs72836542 || Risk Factor	0	1	0	0	1
CD20 on naive-mature B cell || id:ebi-a-GCST90001759 || finngen_R10_C3_KIDNEY_NOTRENALPELVIS_EXALLC || rs72836542 || Risk Factor	0	1	0	0	1
CD25 on CD24+ CD27+ B cell || id:ebi-a-GCST90001777 || finngen_R10_C3_KIDNEY_CLEAR_CELL_CARCINOMA_EXALLC || rs11598494 || Protective Factor	0	1	0	0	1
CD25 on IgD+ CD24+ B cell || id:ebi-a-GCST90001778 || finngen_R10_C3_KIDNEY_CLEAR_CELL_CARCINOMA_EXALLC || rs11598494 || Protective Factor	0	1	0	0	1
CD25 on memory B cell || id:ebi-a-GCST90001790 || finngen_R10_C3_KIDNEY_CLEAR_CELL_CARCINOMA_EXALLC || rs11598494 || Protective Factor	0	1	0	0	1
CD25 on unswitched memory B cell || id:ebi-a-GCST90001792 || finngen_R10_C3_KIDNEY_CLEAR_CELL_CARCINOMA_EXALLC || rs11598494 || Protective Factor	0	1	0	0	1
CD25++ CD45RA+ CD4 not regulatory T cell %CD4+ T cell || id:ebi-a-GCST90001508 || finngen_R10_C3_KIDNEY_NOTRENALPELVIS_EXALLC || rs10905719 || Protective Factor	0	1	0	0	1
CD25++ CD45RA+ CD4 not regulatory T cell %T cell || id:ebi-a-GCST90001509 || finngen_R10_C3_KIDNEY_NOTRENALPELVIS_EXALLC || rs10905719 || Protective Factor	0	1	0	0	1
CD3 on CD4 regulatory T cell || id:ebi-a-GCST90001868 || finngen_R10_C3_KIDNEY_CLEAR_CELL_CARCINOMA_EXALLC || rs12752576 || Protective Factor	0	1	0	0	1
CD3 on resting CD4 regulatory T cell || id:ebi-a-GCST90001869 || finngen_R10_C3_KIDNEY_CLEAR_CELL_CARCINOMA_EXALLC || rs12752576 || Protective Factor	0	1	0	0	1
CD3 on secreting CD4 regulatory T cell || id:ebi-a-GCST90001855 || finngen_R10_C3_KIDNEY_CLEAR_CELL_CARCINOMA_EXALLC || rs12752576 || Protective Factor	0	1	0	0	1
CD39 on granulocyte || id:ebi-a-GCST90002033 || finngen_R10_C3_KIDNEY_NOTRENALPELVIS_EXALLC || rs445 || Risk Factor	0	1	0	0	1
CD39+ CD8+ T cell %CD8+ T cell || id:ebi-a-GCST90001671 || finngen_R10_C3_KIDNEY_CLEAR_CELL_CARCINOMA_EXALLC || rs111534725 || Risk Factor	0	1	0	0	1
CD39+ CD8+ T cell %T cell || id:ebi-a-GCST90001670 || finngen_R10_C3_KIDNEY_CLEAR_CELL_CARCINOMA_EXALLC || rs111534725 || Risk Factor	0	1	0	0	1
CD39+ CD8+ T cell Absolute Count || id:ebi-a-GCST90001672 || finngen_R10_C3_KIDNEY_CLEAR_CELL_CARCINOMA_EXALLC || rs111534725 || Risk Factor	0	1	0	0	1
CD8+ Natural Killer T Absolute Count || id:ebi-a-GCST90001630 || finngen_R10_C3_KIDNEY_CLEAR_CELL_CARCINOMA_EXALLC || rs9269109 || Protective Factor	0	1	0	0	1
CD86 on granulocyte || id:ebi-a-GCST90001906 || finngen_R10_C3_KIDNEY_NOTRENALPELVIS_EXALLC || rs445 || Risk Factor	0	1	0	0	1
HLA DR on CD14- CD16+ monocyte || id:ebi-a-GCST90001984 || finngen_R10_C3_KIDNEY_CLEAR_CELL_CARCINOMA_EXALLC || rs9269109 || Protective Factor	0	1	0	0	1
HLA DR on CD33dim HLA DR+ CD11b- || id:ebi-a-GCST90002111 || finngen_R10_C3_KIDNEY_CLEAR_CELL_CARCINOMA_EXALLC || rs9269109 || Protective Factor	0	1	0	0	1
HLA DR on CD33dim HLA DR+ CD11b+ || id:ebi-a-GCST90002110 || finngen_R10_C3_KIDNEY_CLEAR_CELL_CARCINOMA_EXALLC || rs9269109 || Protective Factor	0	1	0	0	1
HLA DR+ CD8+ T cell %T cell || id:ebi-a-GCST90001628 || finngen_R10_C3_KIDNEY_CLEAR_CELL_CARCINOMA_EXALLC || rs542160 || Protective Factor	0	1	0	0	1
HLA DR+ CD8+ T cell %T cell || id:ebi-a-GCST90001628 || finngen_R10_C3_KIDNEY_NOTRENALPELVIS_EXALLC || rs542160 || Protective Factor	0	1	0	0	1
Memory B cell %lymphocyte || id:ebi-a-GCST90001436 || finngen_R10_C3_KIDNEY_NOTRENALPELVIS_EXALLC || rs11653761 || Risk Factor	0	1	0	0	1
SSC-A on CD14+ monocyte || id:ebi-a-GCST90002074 || finngen_R10_C3_KIDNEY_NOTRENALPELVIS_EXALLC || rs445 || Risk Factor	0	1	0	0	1
SSC-A on granulocyte || id:ebi-a-GCST90002078 || finngen_R10_C3_KIDNEY_NOTRENALPELVIS_EXALLC || rs445 || Risk Factor	0	1	0	0	1
SSC-A on monocyte || id:ebi-a-GCST90002073 || finngen_R10_C3_KIDNEY_NOTRENALPELVIS_EXALLC || rs445 || Risk Factor	0	1	0	0	1
Switched memory B cell %lymphocyte || id:ebi-a-GCST90001434 || finngen_R10_C3_KIDNEY_NOTRENALPELVIS_EXALLC || rs11653761 || Risk Factor	0	1	0	0	1
T/B cell || id:ebi-a-GCST90001588 || finngen_R10_C3_KIDNEY_CLEAR_CELL_CARCINOMA_EXALLC || rs9892810 || Protective Factor	0	1	0	0	1
Terminally Differentiated CD4+ T cell %T cell || id:ebi-a-GCST90001547 || finngen_R10_C3_KIDNEY_NOTRENALPELVIS_EXALLC || rs62400929 || Risk Factor	0	1	0	0	1

## Sheet: cell_intersections  Leave-One-O
	pval_BH_exposure	pval_BH_SNP	pval_Bonferroni_exposure	pval_Bonferroni_SNP
CD33 on CD33+ HLA DR+ || id:ebi-a-GCST90001956 || finngen_R10_C3_KIDNEY_NOTRENALPELVIS_EXALLC || rs3865444 || Protective Factor	1	1	1	1	4
CD33 on CD33+ HLA DR+ CD14- || id:ebi-a-GCST90001957 || finngen_R10_C3_KIDNEY_NOTRENALPELVIS_EXALLC || rs3865444 || Protective Factor	1	1	1	1	4
CD33 on CD33+ HLA DR+ CD14dim || id:ebi-a-GCST90001947 || finngen_R10_C3_KIDNEY_NOTRENALPELVIS_EXALLC || rs3865444 || Protective Factor	1	1	1	1	4
CD33 on Granulocytic Myeloid-Derived Suppressor Cells || id:ebi-a-GCST90001950 || finngen_R10_C3_KIDNEY_NOTRENALPELVIS_EXALLC || rs7245846 || Protective Factor	1	1	1	1	4
SSC-A on CD14+ monocyte || id:ebi-a-GCST90002074 || finngen_R10_C3_KIDNEY_NOTRENALPELVIS_EXALLC || rs1800973 || Risk Factor	1	1	1	1	4
CD3 on CD4 regulatory T cell || id:ebi-a-GCST90001868 || finngen_R10_C3_KIDNEY_CLEAR_CELL_CARCINOMA_EXALLC || rs2949661 || Protective Factor	1	1	1	0	3
CD3 on secreting CD4 regulatory T cell || id:ebi-a-GCST90001855 || finngen_R10_C3_KIDNEY_CLEAR_CELL_CARCINOMA_EXALLC || rs2949661 || Protective Factor	1	1	1	0	3
CD39+ CD8+ T cell %CD8+ T cell || id:ebi-a-GCST90001671 || finngen_R10_C3_KIDNEY_NOTRENALPELVIS_EXALLC || rs11818051 || Risk Factor	1	1	0	1	3
CD39+ CD8+ T cell %CD8+ T cell || id:ebi-a-GCST90001671 || finngen_R10_C3_KIDNEY_NOTRENALPELVIS_EXALLC || rs146426185 || Risk Factor	1	1	0	1	3
CD39+ CD8+ T cell %CD8+ T cell || id:ebi-a-GCST90001671 || finngen_R10_C3_KIDNEY_NOTRENALPELVIS_EXALLC || rs17111341 || Risk Factor	1	1	0	1	3
Switched memory B cell %lymphocyte || id:ebi-a-GCST90001434 || finngen_R10_C3_KIDNEY_CLEAR_CELL_CARCINOMA_EXALLC || rs9520836 || Risk Factor	1	1	0	1	3
Switched memory B cell %lymphocyte || id:ebi-a-GCST90001434 || finngen_R10_C3_KIDNEY_NOTRENALPELVIS_EXALLC || rs9520836 || Risk Factor	1	1	0	1	3
CD11c on myeloid Dendritic Cell || id:ebi-a-GCST90002087 || finngen_R10_C3_KIDNEY_NOTRENALPELVIS_EXALLC || rs61802329 || Protective Factor	0	1	0	1	2
CD127 on CD45RA+ CD4+ T cell || id:ebi-a-GCST90001932 || finngen_R10_C3_KIDNEY_CLEAR_CELL_CARCINOMA_EXALLC || rs3129891 || Protective Factor	0	1	0	1	2
CD20 on naive-mature B cell || id:ebi-a-GCST90001759 || finngen_R10_C3_KIDNEY_NOTRENALPELVIS_EXALLC || rs1941018 || Risk Factor	0	1	0	1	2
CD28 on CD45RA- CD4 not regulatory T cell || id:ebi-a-GCST90001891 || finngen_R10_C3_KIDNEY_NOTRENALPELVIS_EXALLC || All || Protective Factor	1	0	1	0	2
CD28+ CD45RA+ CD8+ T cell Absolute Count || id:ebi-a-GCST90001690 || finngen_R10_C3_KIDNEY_CLEAR_CELL_CARCINOMA_EXALLC || All || Protective Factor	1	0	1	0	2
CD39 on CD39+ CD8+ T cell || id:ebi-a-GCST90002029 || finngen_R10_C3_KIDNEY_NOTRENALPELVIS_EXALLC || All || Risk Factor	1	0	1	0	2
CD39+ CD8+ T cell Absolute Count || id:ebi-a-GCST90001672 || finngen_R10_C3_KIDNEY_NOTRENALPELVIS_EXALLC || rs10748649 || Risk Factor	0	1	0	1	2
CD45RA+ CD8+ T cell Absolute Count || id:ebi-a-GCST90001560 || finngen_R10_C3_KIDNEY_CLEAR_CELL_CARCINOMA_EXALLC || All || Protective Factor	1	0	1	0	2
SSC-A on monocyte || id:ebi-a-GCST90002073 || finngen_R10_C3_KIDNEY_NOTRENALPELVIS_EXALLC || rs1800973 || Risk Factor	0	1	0	1	2
CD11c on myeloid Dendritic Cell || id:ebi-a-GCST90002087 || finngen_R10_C3_KIDNEY_CLEAR_CELL_CARCINOMA_EXALLC || rs61802329 || Protective Factor	0	1	0	0	1
CD33 on CD14+ monocyte || id:ebi-a-GCST90001946 || finngen_R10_C3_KIDNEY_NOTRENALPELVIS_EXALLC || rs3865444 || Protective Factor	0	1	0	0	1
CD39+ CD8+ T cell %CD8+ T cell || id:ebi-a-GCST90001671 || finngen_R10_C3_KIDNEY_NOTRENALPELVIS_EXALLC || All || Risk Factor	1	0	0	0	1
CD39+ CD8+ T cell %CD8+ T cell || id:ebi-a-GCST90001671 || finngen_R10_C3_KIDNEY_NOTRENALPELVIS_EXALLC || rs111534725 || Risk Factor	1	0	0	0	1
CD39+ CD8+ T cell %CD8+ T cell || id:ebi-a-GCST90001671 || finngen_R10_C3_KIDNEY_NOTRENALPELVIS_EXALLC || rs12778618 || Risk Factor	1	0	0	0	1
CD39+ CD8+ T cell %CD8+ T cell || id:ebi-a-GCST90001671 || finngen_R10_C3_KIDNEY_NOTRENALPELVIS_EXALLC || rs2901833 || Risk Factor	1	0	0	0	1
CD39+ CD8+ T cell %CD8+ T cell || id:ebi-a-GCST90001671 || finngen_R10_C3_KIDNEY_NOTRENALPELVIS_EXALLC || rs72812685 || Risk Factor	1	0	0	0	1
Switched memory B cell %lymphocyte || id:ebi-a-GCST90001434 || finngen_R10_C3_KIDNEY_CLEAR_CELL_CARCINOMA_EXALLC || All || Risk Factor	1	0	0	0	1
Switched memory B cell %lymphocyte || id:ebi-a-GCST90001434 || finngen_R10_C3_KIDNEY_CLEAR_CELL_CARCINOMA_EXALLC || rs7840395 || Risk Factor	1	0	0	0	1
Switched memory B cell %lymphocyte || id:ebi-a-GCST90001434 || finngen_R10_C3_KIDNEY_NOTRENALPELVIS_EXALLC || All || Risk Factor	1	0	0	0	1

## Sheet: Cell  intersection result
								leave one out	single snp
								CD33 on CD33+ HLA DR+	CCR2 on CD62L+ plasmacytoid Dendritic Cell
								CD33 on CD33+ HLA DR+ CD14-	CCR2 on plasmacytoid Dendritic Cell
								CD33 on CD33+ HLA DR+ CD14dim	CD14 on CD14+ CD16- monocyte
								CD33 on Granulocytic Myeloid-Derived Suppressor Cells	CD25 on CD45RA+ CD4 not regulatory T cell
								SSC-A on CD14+ monocyte	CD25++ CD45RA+ CD4 not regulatory T cell %CD4+ T cell
									CD25++ CD45RA+ CD4 not regulatory T cell %T cell
									CD33 on CD14+ monocyte
									CD33 on CD33+ HLA DR+
									CD33 on CD33+ HLA DR+ CD14-
									CD33 on CD33+ HLA DR+ CD14dim
									CD33 on CD33dim HLA DR+ CD11b-
									CD33 on CD33dim HLA DR+ CD11b+
									CD33 on CD66b++ myeloid cell
									CD33 on Granulocytic Myeloid-Derived Suppressor Cells
									CD33 on Monocytic Myeloid-Derived Suppressor Cells
									CD62L- monocyte Absolute Count
									CD8 on Natural Killer T
									CD8 on Natural Killer T
								Common elements in leave one out single snp :	Single cell
								CD33 on CD33+ HLA DR+	CD33 on CD33+ HLA DR+ || id:ebi-a-GCST90001956 || finngen_R10_C3_KIDNEY_NOTRENALPELVIS_EXALLC || rs62114147 || Protective Factor
								CD33 on CD33+ HLA DR+ CD14-	CD33 on CD33+ HLA DR+ CD14- || id:ebi-a-GCST90001957 || finngen_R10_C3_KIDNEY_NOTRENALPELVIS_EXALLC || rs62114147 || Protective Factor
								CD33 on CD33+ HLA DR+ CD14dim	CD33 on CD33+ HLA DR+ CD14dim || id:ebi-a-GCST90001947 || finngen_R10_C3_KIDNEY_NOTRENALPELVIS_EXALLC || rs62114147 || Protective Factor
								CD33 on Granulocytic Myeloid-Derived Suppressor Cells	CD33 on Granulocytic Myeloid-Derived Suppressor Cells || id:ebi-a-GCST90001950 || finngen_R10_C3_KIDNEY_NOTRENALPELVIS_EXALLC || rs78949787 || Protective Factor
									Leave one out
								Main result	CD33 on CD33+ HLA DR+ || id:ebi-a-GCST90001956 || finngen_R10_C3_KIDNEY_NOTRENALPELVIS_EXALLC || rs3865444 || Protective Factor
								CD20 on CD24+ CD27+ B cell	CD33 on CD33+ HLA DR+ CD14- || id:ebi-a-GCST90001957 || finngen_R10_C3_KIDNEY_NOTRENALPELVIS_EXALLC || rs3865444 || Protective Factor
								CD27 on CD24+ CD27+ B cell	CD33 on CD33+ HLA DR+ CD14dim || id:ebi-a-GCST90001947 || finngen_R10_C3_KIDNEY_NOTRENALPELVIS_EXALLC || rs3865444 || Protective Factor
								CD27 on unswitched memory B cell	CD33 on Granulocytic Myeloid-Derived Suppressor Cells || id:ebi-a-GCST90001950 || finngen_R10_C3_KIDNEY_NOTRENALPELVIS_EXALLC || rs7245846 || Protective Factor
								CD27 on switched memory B cell
								CD16 on CD14- CD16+ monocyte
								CD39+ resting CD4 regulatory T cell Absolute Count
								CD39+ resting CD4 regulatory T cell %resting CD4 regulatory T cell
								CD39+ CD8+ T cell %CD8+ T cell
								CD39+ CD8+ T cell %CD8+ T cell
								CD39+ CD8+ T cell %CD8+ T cell
								CD16-CD56 on Natural Killer T
								CD16-CD56 on Natural Killer T
								HLA DR on B cell
								HLA DR on B cell
