# Supplementary material for: Multi-omics analysis of kidney renal cell carcinoma in silico with preliminary in vivo validation
Source: Front Immunol. 2026 Jun 8;17:1732965. doi: 10.3389/fimmu.2026.1732965 (PMC13284111; doi:10.3389/fimmu.2026.1732965)
Supplement: Supplementary Table 9 — Raw results of immune cell TSMR primary results. [file Table9.xlsx]

## Sheet: Original_Data
id.exposure	id.outcome	outcome	exposure	method	nsnp	b	se	pval	lo_ci	up_ci	or	or_lci95	or_uci95	phenotype	category	num_cases	num_controls	pval_BH_pval	pval_Bonferroni_pval
ebi-a-GCST90001432	finngen_R10_C3_KIDNEY_CLEAR_CELL_CARCINOMA_EXALLC	finngen_R10_C3_KIDNEY_CLEAR_CELL_CARCINOMA_EXALLC	Unswitched memory B cell %lymphocyte || id:ebi-a-GCST90001432	MR Egger	4	-0.386505	0.625538	0.599639	-1.61256	0.839549	0.679427	0.199377	2.31532	Clear cell adenocarcinoma of kidney (controls excluding all cancers)	II Neoplasms, from cancer register (ICD-O-3)	944	314193	0.599639	0.599639
ebi-a-GCST90001432	finngen_R10_C3_KIDNEY_CLEAR_CELL_CARCINOMA_EXALLC	finngen_R10_C3_KIDNEY_CLEAR_CELL_CARCINOMA_EXALLC	Unswitched memory B cell %lymphocyte || id:ebi-a-GCST90001432	Weighted median	4	0.0891797	0.280677	0.750689	-0.460947	0.639306	1.09328	0.630686	1.89517	Clear cell adenocarcinoma of kidney (controls excluding all cancers)	II Neoplasms, from cancer register (ICD-O-3)	944	314193	0.750689	0.750689
ebi-a-GCST90001432	finngen_R10_C3_KIDNEY_CLEAR_CELL_CARCINOMA_EXALLC	finngen_R10_C3_KIDNEY_CLEAR_CELL_CARCINOMA_EXALLC	Unswitched memory B cell %lymphocyte || id:ebi-a-GCST90001432	Inverse variance weighted	4	0.0344237	0.269266	0.898273	-0.493337	0.562185	1.03502	0.610585	1.7545	Clear cell adenocarcinoma of kidney (controls excluding all cancers)	II Neoplasms, from cancer register (ICD-O-3)	944	314193	0.898273	0.898273
ebi-a-GCST90001432	finngen_R10_C3_KIDNEY_CLEAR_CELL_CARCINOMA_EXALLC	finngen_R10_C3_KIDNEY_CLEAR_CELL_CARCINOMA_EXALLC	Unswitched memory B cell %lymphocyte || id:ebi-a-GCST90001432	Simple mode	4	0.40347	0.425183	0.412662	-0.429889	1.23683	1.49701	0.650582	3.44467	Clear cell adenocarcinoma of kidney (controls excluding all cancers)	II Neoplasms, from cancer register (ICD-O-3)	944	314193	0.412662	0.412662
ebi-a-GCST90001432	finngen_R10_C3_KIDNEY_CLEAR_CELL_CARCINOMA_EXALLC	finngen_R10_C3_KIDNEY_CLEAR_CELL_CARCINOMA_EXALLC	Unswitched memory B cell %lymphocyte || id:ebi-a-GCST90001432	Weighted mode	4	0.222762	0.330024	0.548048	-0.424084	0.869609	1.24952	0.654369	2.38598	Clear cell adenocarcinoma of kidney (controls excluding all cancers)	II Neoplasms, from cancer register (ICD-O-3)	944	314193	0.548048	0.548048
ebi-a-GCST90001451	finngen_R10_C3_KIDNEY_CLEAR_CELL_CARCINOMA_EXALLC	finngen_R10_C3_KIDNEY_CLEAR_CELL_CARCINOMA_EXALLC	CD62L- monocyte %monocyte || id:ebi-a-GCST90001451	MR Egger	4	0.5281	0.545966	0.435453	-0.541994	1.59819	1.69571	0.581587	4.9441	Clear cell adenocarcinoma of kidney (controls excluding all cancers)	II Neoplasms, from cancer register (ICD-O-3)	944	314193	0.435453	0.435453
ebi-a-GCST90001451	finngen_R10_C3_KIDNEY_CLEAR_CELL_CARCINOMA_EXALLC	finngen_R10_C3_KIDNEY_CLEAR_CELL_CARCINOMA_EXALLC	CD62L- monocyte %monocyte || id:ebi-a-GCST90001451	Weighted median	4	-0.130271	0.125869	0.300682	-0.376974	0.116432	0.877858	0.685934	1.12348	Clear cell adenocarcinoma of kidney (controls excluding all cancers)	II Neoplasms, from cancer register (ICD-O-3)	944	314193	0.300682	0.300682
ebi-a-GCST90001451	finngen_R10_C3_KIDNEY_CLEAR_CELL_CARCINOMA_EXALLC	finngen_R10_C3_KIDNEY_CLEAR_CELL_CARCINOMA_EXALLC	CD62L- monocyte %monocyte || id:ebi-a-GCST90001451	Inverse variance weighted	4	-0.146738	0.121338	0.226533	-0.38456	0.0910839	0.86352	0.68075	1.09536	Clear cell adenocarcinoma of kidney (controls excluding all cancers)	II Neoplasms, from cancer register (ICD-O-3)	944	314193	0.226533	0.226533
ebi-a-GCST90001451	finngen_R10_C3_KIDNEY_CLEAR_CELL_CARCINOMA_EXALLC	finngen_R10_C3_KIDNEY_CLEAR_CELL_CARCINOMA_EXALLC	CD62L- monocyte %monocyte || id:ebi-a-GCST90001451	Simple mode	4	-0.185368	0.21055	0.443467	-0.598045	0.227309	0.830799	0.549886	1.25522	Clear cell adenocarcinoma of kidney (controls excluding all cancers)	II Neoplasms, from cancer register (ICD-O-3)	944	314193	0.443467	0.443467
ebi-a-GCST90001451	finngen_R10_C3_KIDNEY_CLEAR_CELL_CARCINOMA_EXALLC	finngen_R10_C3_KIDNEY_CLEAR_CELL_CARCINOMA_EXALLC	CD62L- monocyte %monocyte || id:ebi-a-GCST90001451	Weighted mode	4	-0.11094	0.15499	0.525805	-0.414721	0.19284	0.894992	0.660525	1.21269	Clear cell adenocarcinoma of kidney (controls excluding all cancers)	II Neoplasms, from cancer register (ICD-O-3)	944	314193	0.525805	0.525805
ebi-a-GCST90001462	finngen_R10_C3_KIDNEY_CLEAR_CELL_CARCINOMA_EXALLC	finngen_R10_C3_KIDNEY_CLEAR_CELL_CARCINOMA_EXALLC	CD62L- Dendritic Cell Absolute Count || id:ebi-a-GCST90001462	MR Egger	4	-0.04429	0.352435	0.911488	-0.735063	0.646483	0.956676	0.479475	1.90882	Clear cell adenocarcinoma of kidney (controls excluding all cancers)	II Neoplasms, from cancer register (ICD-O-3)	944	314193	0.911488	0.911488
ebi-a-GCST90001462	finngen_R10_C3_KIDNEY_CLEAR_CELL_CARCINOMA_EXALLC	finngen_R10_C3_KIDNEY_CLEAR_CELL_CARCINOMA_EXALLC	CD62L- Dendritic Cell Absolute Count || id:ebi-a-GCST90001462	Weighted median	4	0.0620561	0.0959674	0.517866	-0.12604	0.250152	1.06402	0.88158	1.28422	Clear cell adenocarcinoma of kidney (controls excluding all cancers)	II Neoplasms, from cancer register (ICD-O-3)	944	314193	0.517866	0.517866
ebi-a-GCST90001462	finngen_R10_C3_KIDNEY_CLEAR_CELL_CARCINOMA_EXALLC	finngen_R10_C3_KIDNEY_CLEAR_CELL_CARCINOMA_EXALLC	CD62L- Dendritic Cell Absolute Count || id:ebi-a-GCST90001462	Inverse variance weighted	4	0.0753182	0.116021	0.516225	-0.152083	0.30272	1.07823	0.858917	1.35354	Clear cell adenocarcinoma of kidney (controls excluding all cancers)	II Neoplasms, from cancer register (ICD-O-3)	944	314193	0.516225	0.516225
ebi-a-GCST90001462	finngen_R10_C3_KIDNEY_CLEAR_CELL_CARCINOMA_EXALLC	finngen_R10_C3_KIDNEY_CLEAR_CELL_CARCINOMA_EXALLC	CD62L- Dendritic Cell Absolute Count || id:ebi-a-GCST90001462	Simple mode	4	0.199217	0.210837	0.414424	-0.214023	0.612457	1.22045	0.80733	1.84496	Clear cell adenocarcinoma of kidney (controls excluding all cancers)	II Neoplasms, from cancer register (ICD-O-3)	944	314193	0.414424	0.414424
ebi-a-GCST90001462	finngen_R10_C3_KIDNEY_CLEAR_CELL_CARCINOMA_EXALLC	finngen_R10_C3_KIDNEY_CLEAR_CELL_CARCINOMA_EXALLC	CD62L- Dendritic Cell Absolute Count || id:ebi-a-GCST90001462	Weighted mode	4	0.0532204	0.0936251	0.609502	-0.130285	0.236726	1.05466	0.877845	1.26709	Clear cell adenocarcinoma of kidney (controls excluding all cancers)	II Neoplasms, from cancer register (ICD-O-3)	944	314193	0.609502	0.609502
ebi-a-GCST90001463	finngen_R10_C3_KIDNEY_CLEAR_CELL_CARCINOMA_EXALLC	finngen_R10_C3_KIDNEY_CLEAR_CELL_CARCINOMA_EXALLC	CD62L- Dendritic Cell %Dendritic Cell || id:ebi-a-GCST90001463	MR Egger	4	0.217303	0.255956	0.485301	-0.284371	0.718977	1.24272	0.752487	2.05233	Clear cell adenocarcinoma of kidney (controls excluding all cancers)	II Neoplasms, from cancer register (ICD-O-3)	944	314193	0.485301	0.485301
ebi-a-GCST90001463	finngen_R10_C3_KIDNEY_CLEAR_CELL_CARCINOMA_EXALLC	finngen_R10_C3_KIDNEY_CLEAR_CELL_CARCINOMA_EXALLC	CD62L- Dendritic Cell %Dendritic Cell || id:ebi-a-GCST90001463	Weighted median	4	0.00434588	0.0957583	0.963801	-0.18334	0.192032	1.00436	0.832485	1.21171	Clear cell adenocarcinoma of kidney (controls excluding all cancers)	II Neoplasms, from cancer register (ICD-O-3)	944	314193	0.963801	0.963801
ebi-a-GCST90001463	finngen_R10_C3_KIDNEY_CLEAR_CELL_CARCINOMA_EXALLC	finngen_R10_C3_KIDNEY_CLEAR_CELL_CARCINOMA_EXALLC	CD62L- Dendritic Cell %Dendritic Cell || id:ebi-a-GCST90001463	Inverse variance weighted	4	-0.0118324	0.154928	0.939122	-0.315491	0.291827	0.988237	0.72943	1.33887	Clear cell adenocarcinoma of kidney (controls excluding all cancers)	II Neoplasms, from cancer register (ICD-O-3)	944	314193	0.939122	0.939122
ebi-a-GCST90001463	finngen_R10_C3_KIDNEY_CLEAR_CELL_CARCINOMA_EXALLC	finngen_R10_C3_KIDNEY_CLEAR_CELL_CARCINOMA_EXALLC	CD62L- Dendritic Cell %Dendritic Cell || id:ebi-a-GCST90001463	Simple mode	4	-0.126446	0.24753	0.644687	-0.611603	0.358712	0.881222	0.54248	1.43149	Clear cell adenocarcinoma of kidney (controls excluding all cancers)	II Neoplasms, from cancer register (ICD-O-3)	944	314193	0.644687	0.644687
ebi-a-GCST90001463	finngen_R10_C3_KIDNEY_CLEAR_CELL_CARCINOMA_EXALLC	finngen_R10_C3_KIDNEY_CLEAR_CELL_CARCINOMA_EXALLC	CD62L- Dendritic Cell %Dendritic Cell || id:ebi-a-GCST90001463	Weighted mode	4	0.00853034	0.101407	0.93826	-0.190227	0.207287	1.00857	0.826772	1.23034	Clear cell adenocarcinoma of kidney (controls excluding all cancers)	II Neoplasms, from cancer register (ICD-O-3)	944	314193	0.93826	0.93826
ebi-a-GCST90001464	finngen_R10_C3_KIDNEY_CLEAR_CELL_CARCINOMA_EXALLC	finngen_R10_C3_KIDNEY_CLEAR_CELL_CARCINOMA_EXALLC	CD86+ myeloid Dendritic Cell Absolute Count || id:ebi-a-GCST90001464	MR Egger	4	-0.0571967	0.309198	0.870301	-0.663225	0.548832	0.944408	0.515187	1.73123	Clear cell adenocarcinoma of kidney (controls excluding all cancers)	II Neoplasms, from cancer register (ICD-O-3)	944	314193	0.870301	0.870301
ebi-a-GCST90001464	finngen_R10_C3_KIDNEY_CLEAR_CELL_CARCINOMA_EXALLC	finngen_R10_C3_KIDNEY_CLEAR_CELL_CARCINOMA_EXALLC	CD86+ myeloid Dendritic Cell Absolute Count || id:ebi-a-GCST90001464	Weighted median	4	0.0542656	0.0907469	0.549848	-0.123598	0.232129	1.05576	0.883735	1.26128	Clear cell adenocarcinoma of kidney (controls excluding all cancers)	II Neoplasms, from cancer register (ICD-O-3)	944	314193	0.549848	0.549848
ebi-a-GCST90001464	finngen_R10_C3_KIDNEY_CLEAR_CELL_CARCINOMA_EXALLC	finngen_R10_C3_KIDNEY_CLEAR_CELL_CARCINOMA_EXALLC	CD86+ myeloid Dendritic Cell Absolute Count || id:ebi-a-GCST90001464	Inverse variance weighted	4	0.0665408	0.110771	0.548037	-0.150571	0.283652	1.0688	0.860217	1.32797	Clear cell adenocarcinoma of kidney (controls excluding all cancers)	II Neoplasms, from cancer register (ICD-O-3)	944	314193	0.548037	0.548037
ebi-a-GCST90001464	finngen_R10_C3_KIDNEY_CLEAR_CELL_CARCINOMA_EXALLC	finngen_R10_C3_KIDNEY_CLEAR_CELL_CARCINOMA_EXALLC	CD86+ myeloid Dendritic Cell Absolute Count || id:ebi-a-GCST90001464	Simple mode	4	0.178585	0.227649	0.490004	-0.267607	0.624778	1.19552	0.765208	1.86783	Clear cell adenocarcinoma of kidney (controls excluding all cancers)	II Neoplasms, from cancer register (ICD-O-3)	944	314193	0.490004	0.490004
ebi-a-GCST90001464	finngen_R10_C3_KIDNEY_CLEAR_CELL_CARCINOMA_EXALLC	finngen_R10_C3_KIDNEY_CLEAR_CELL_CARCINOMA_EXALLC	CD86+ myeloid Dendritic Cell Absolute Count || id:ebi-a-GCST90001464	Weighted mode	4	0.045619	0.0904046	0.648565	-0.131574	0.222812	1.04668	0.876714	1.24959	Clear cell adenocarcinoma of kidney (controls excluding all cancers)	II Neoplasms, from cancer register (ICD-O-3)	944	314193	0.648565	0.648565
ebi-a-GCST90001465	finngen_R10_C3_KIDNEY_CLEAR_CELL_CARCINOMA_EXALLC	finngen_R10_C3_KIDNEY_CLEAR_CELL_CARCINOMA_EXALLC	CD86+ myeloid Dendritic Cell %Dendritic Cell || id:ebi-a-GCST90001465	MR Egger	4	-0.0765567	0.298153	0.821357	-0.660937	0.507824	0.9263	0.516367	1.66167	Clear cell adenocarcinoma of kidney (controls excluding all cancers)	II Neoplasms, from cancer register (ICD-O-3)	944	314193	0.821357	0.821357
ebi-a-GCST90001465	finngen_R10_C3_KIDNEY_CLEAR_CELL_CARCINOMA_EXALLC	finngen_R10_C3_KIDNEY_CLEAR_CELL_CARCINOMA_EXALLC	CD86+ myeloid Dendritic Cell %Dendritic Cell || id:ebi-a-GCST90001465	Weighted median	4	0.0504309	0.0889113	0.570575	-0.123835	0.224697	1.05172	0.883525	1.25194	Clear cell adenocarcinoma of kidney (controls excluding all cancers)	II Neoplasms, from cancer register (ICD-O-3)	944	314193	0.570575	0.570575
ebi-a-GCST90001465	finngen_R10_C3_KIDNEY_CLEAR_CELL_CARCINOMA_EXALLC	finngen_R10_C3_KIDNEY_CLEAR_CELL_CARCINOMA_EXALLC	CD86+ myeloid Dendritic Cell %Dendritic Cell || id:ebi-a-GCST90001465	Inverse variance weighted	4	0.0621725	0.112863	0.581725	-0.159039	0.283384	1.06415	0.852963	1.32762	Clear cell adenocarcinoma of kidney (controls excluding all cancers)	II Neoplasms, from cancer register (ICD-O-3)	944	314193	0.581725	0.581725
ebi-a-GCST90001465	finngen_R10_C3_KIDNEY_CLEAR_CELL_CARCINOMA_EXALLC	finngen_R10_C3_KIDNEY_CLEAR_CELL_CARCINOMA_EXALLC	CD86+ myeloid Dendritic Cell %Dendritic Cell || id:ebi-a-GCST90001465	Simple mode	4	0.131158	0.213194	0.58194	-0.286703	0.549019	1.14015	0.750735	1.73155	Clear cell adenocarcinoma of kidney (controls excluding all cancers)	II Neoplasms, from cancer register (ICD-O-3)	944	314193	0.58194	0.58194
ebi-a-GCST90001465	finngen_R10_C3_KIDNEY_CLEAR_CELL_CARCINOMA_EXALLC	finngen_R10_C3_KIDNEY_CLEAR_CELL_CARCINOMA_EXALLC	CD86+ myeloid Dendritic Cell %Dendritic Cell || id:ebi-a-GCST90001465	Weighted mode	4	0.0421797	0.0954546	0.688487	-0.144911	0.229271	1.04308	0.865099	1.25768	Clear cell adenocarcinoma of kidney (controls excluding all cancers)	II Neoplasms, from cancer register (ICD-O-3)	944	314193	0.688487	0.688487
ebi-a-GCST90001468	finngen_R10_C3_KIDNEY_CLEAR_CELL_CARCINOMA_EXALLC	finngen_R10_C3_KIDNEY_CLEAR_CELL_CARCINOMA_EXALLC	CD62L- myeloid Dendritic Cell Absolute Count || id:ebi-a-GCST90001468	MR Egger	5	-0.0799891	0.269566	0.786028	-0.608338	0.44836	0.923126	0.544255	1.56574	Clear cell adenocarcinoma of kidney (controls excluding all cancers)	II Neoplasms, from cancer register (ICD-O-3)	944	314193	0.786028	0.786028
ebi-a-GCST90001468	finngen_R10_C3_KIDNEY_CLEAR_CELL_CARCINOMA_EXALLC	finngen_R10_C3_KIDNEY_CLEAR_CELL_CARCINOMA_EXALLC	CD62L- myeloid Dendritic Cell Absolute Count || id:ebi-a-GCST90001468	Weighted median	5	0.057273	0.0875377	0.51294	-0.114301	0.228847	1.05894	0.89199	1.25715	Clear cell adenocarcinoma of kidney (controls excluding all cancers)	II Neoplasms, from cancer register (ICD-O-3)	944	314193	0.51294	0.51294
ebi-a-GCST90001468	finngen_R10_C3_KIDNEY_CLEAR_CELL_CARCINOMA_EXALLC	finngen_R10_C3_KIDNEY_CLEAR_CELL_CARCINOMA_EXALLC	CD62L- myeloid Dendritic Cell Absolute Count || id:ebi-a-GCST90001468	Inverse variance weighted	5	0.0732438	0.098773	0.458368	-0.120351	0.266839	1.07599	0.886609	1.30583	Clear cell adenocarcinoma of kidney (controls excluding all cancers)	II Neoplasms, from cancer register (ICD-O-3)	944	314193	0.458368	0.458368
ebi-a-GCST90001468	finngen_R10_C3_KIDNEY_CLEAR_CELL_CARCINOMA_EXALLC	finngen_R10_C3_KIDNEY_CLEAR_CELL_CARCINOMA_EXALLC	CD62L- myeloid Dendritic Cell Absolute Count || id:ebi-a-GCST90001468	Simple mode	5	0.424918	0.22789	0.13568	-0.0217465	0.871583	1.52947	0.978488	2.39069	Clear cell adenocarcinoma of kidney (controls excluding all cancers)	II Neoplasms, from cancer register (ICD-O-3)	944	314193	0.13568	0.13568
ebi-a-GCST90001468	finngen_R10_C3_KIDNEY_CLEAR_CELL_CARCINOMA_EXALLC	finngen_R10_C3_KIDNEY_CLEAR_CELL_CARCINOMA_EXALLC	CD62L- myeloid Dendritic Cell Absolute Count || id:ebi-a-GCST90001468	Weighted mode	5	0.0429622	0.08463	0.638412	-0.122913	0.208837	1.0439	0.884341	1.23224	Clear cell adenocarcinoma of kidney (controls excluding all cancers)	II Neoplasms, from cancer register (ICD-O-3)	944	314193	0.638412	0.638412
ebi-a-GCST90001469	finngen_R10_C3_KIDNEY_CLEAR_CELL_CARCINOMA_EXALLC	finngen_R10_C3_KIDNEY_CLEAR_CELL_CARCINOMA_EXALLC	CD62L- myeloid Dendritic Cell %Dendritic Cell || id:ebi-a-GCST90001469	MR Egger	5	-0.100871	0.258148	0.722079	-0.606842	0.4051	0.904049	0.545069	1.49945	Clear cell adenocarcinoma of kidney (controls excluding all cancers)	II Neoplasms, from cancer register (ICD-O-3)	944	314193	0.722079	0.722079
ebi-a-GCST90001469	finngen_R10_C3_KIDNEY_CLEAR_CELL_CARCINOMA_EXALLC	finngen_R10_C3_KIDNEY_CLEAR_CELL_CARCINOMA_EXALLC	CD62L- myeloid Dendritic Cell %Dendritic Cell || id:ebi-a-GCST90001469	Weighted median	5	0.0526089	0.08619	0.541608	-0.116323	0.221541	1.05402	0.890187	1.248	Clear cell adenocarcinoma of kidney (controls excluding all cancers)	II Neoplasms, from cancer register (ICD-O-3)	944	314193	0.541608	0.541608
ebi-a-GCST90001469	finngen_R10_C3_KIDNEY_CLEAR_CELL_CARCINOMA_EXALLC	finngen_R10_C3_KIDNEY_CLEAR_CELL_CARCINOMA_EXALLC	CD62L- myeloid Dendritic Cell %Dendritic Cell || id:ebi-a-GCST90001469	Inverse variance weighted	5	0.0679199	0.0985259	0.490596	-0.125191	0.261031	1.07028	0.882329	1.29827	Clear cell adenocarcinoma of kidney (controls excluding all cancers)	II Neoplasms, from cancer register (ICD-O-3)	944	314193	0.490596	0.490596
ebi-a-GCST90001469	finngen_R10_C3_KIDNEY_CLEAR_CELL_CARCINOMA_EXALLC	finngen_R10_C3_KIDNEY_CLEAR_CELL_CARCINOMA_EXALLC	CD62L- myeloid Dendritic Cell %Dendritic Cell || id:ebi-a-GCST90001469	Simple mode	5	0.403908	0.225819	0.148185	-0.0386967	0.846513	1.49767	0.962042	2.3315	Clear cell adenocarcinoma of kidney (controls excluding all cancers)	II Neoplasms, from cancer register (ICD-O-3)	944	314193	0.148185	0.148185
ebi-a-GCST90001469	finngen_R10_C3_KIDNEY_CLEAR_CELL_CARCINOMA_EXALLC	finngen_R10_C3_KIDNEY_CLEAR_CELL_CARCINOMA_EXALLC	CD62L- myeloid Dendritic Cell %Dendritic Cell || id:ebi-a-GCST90001469	Weighted mode	5	0.0434732	0.0894376	0.652343	-0.131825	0.218771	1.04443	0.876495	1.24455	Clear cell adenocarcinoma of kidney (controls excluding all cancers)	II Neoplasms, from cancer register (ICD-O-3)	944	314193	0.652343	0.652343
ebi-a-GCST90001472	finngen_R10_C3_KIDNEY_CLEAR_CELL_CARCINOMA_EXALLC	finngen_R10_C3_KIDNEY_CLEAR_CELL_CARCINOMA_EXALLC	CD62L- CD86+ myeloid Dendritic Cell Absolute Count || id:ebi-a-GCST90001472	MR Egger	4	-0.0577394	0.272267	0.851703	-0.591382	0.475903	0.943896	0.553562	1.60947	Clear cell adenocarcinoma of kidney (controls excluding all cancers)	II Neoplasms, from cancer register (ICD-O-3)	944	314193	0.851703	0.851703
ebi-a-GCST90001472	finngen_R10_C3_KIDNEY_CLEAR_CELL_CARCINOMA_EXALLC	finngen_R10_C3_KIDNEY_CLEAR_CELL_CARCINOMA_EXALLC	CD62L- CD86+ myeloid Dendritic Cell Absolute Count || id:ebi-a-GCST90001472	Weighted median	4	0.0468349	0.082811	0.57169	-0.115475	0.209145	1.04795	0.890943	1.23262	Clear cell adenocarcinoma of kidney (controls excluding all cancers)	II Neoplasms, from cancer register (ICD-O-3)	944	314193	0.57169	0.57169
ebi-a-GCST90001472	finngen_R10_C3_KIDNEY_CLEAR_CELL_CARCINOMA_EXALLC	finngen_R10_C3_KIDNEY_CLEAR_CELL_CARCINOMA_EXALLC	CD62L- CD86+ myeloid Dendritic Cell Absolute Count || id:ebi-a-GCST90001472	Inverse variance weighted	4	0.0573036	0.0975113	0.55676	-0.133819	0.248426	1.05898	0.874749	1.28201	Clear cell adenocarcinoma of kidney (controls excluding all cancers)	II Neoplasms, from cancer register (ICD-O-3)	944	314193	0.55676	0.55676
ebi-a-GCST90001472	finngen_R10_C3_KIDNEY_CLEAR_CELL_CARCINOMA_EXALLC	finngen_R10_C3_KIDNEY_CLEAR_CELL_CARCINOMA_EXALLC	CD62L- CD86+ myeloid Dendritic Cell Absolute Count || id:ebi-a-GCST90001472	Simple mode	4	0.138785	0.164842	0.461647	-0.184304	0.461875	1.14888	0.831683	1.58705	Clear cell adenocarcinoma of kidney (controls excluding all cancers)	II Neoplasms, from cancer register (ICD-O-3)	944	314193	0.461647	0.461647
ebi-a-GCST90001472	finngen_R10_C3_KIDNEY_CLEAR_CELL_CARCINOMA_EXALLC	finngen_R10_C3_KIDNEY_CLEAR_CELL_CARCINOMA_EXALLC	CD62L- CD86+ myeloid Dendritic Cell Absolute Count || id:ebi-a-GCST90001472	Weighted mode	4	0.041271	0.0826623	0.651904	-0.120747	0.203289	1.04213	0.886258	1.22543	Clear cell adenocarcinoma of kidney (controls excluding all cancers)	II Neoplasms, from cancer register (ICD-O-3)	944	314193	0.651904	0.651904
ebi-a-GCST90001473	finngen_R10_C3_KIDNEY_CLEAR_CELL_CARCINOMA_EXALLC	finngen_R10_C3_KIDNEY_CLEAR_CELL_CARCINOMA_EXALLC	CD62L- CD86+ myeloid Dendritic Cell %Dendritic Cell || id:ebi-a-GCST90001473	MR Egger	4	-0.0679048	0.263497	0.820726	-0.584359	0.448549	0.934349	0.557463	1.56604	Clear cell adenocarcinoma of kidney (controls excluding all cancers)	II Neoplasms, from cancer register (ICD-O-3)	944	314193	0.820726	0.820726
ebi-a-GCST90001473	finngen_R10_C3_KIDNEY_CLEAR_CELL_CARCINOMA_EXALLC	finngen_R10_C3_KIDNEY_CLEAR_CELL_CARCINOMA_EXALLC	CD62L- CD86+ myeloid Dendritic Cell %Dendritic Cell || id:ebi-a-GCST90001473	Weighted median	4	0.0443947	0.0786111	0.572252	-0.109683	0.198472	1.04539	0.896118	1.21954	Clear cell adenocarcinoma of kidney (controls excluding all cancers)	II Neoplasms, from cancer register (ICD-O-3)	944	314193	0.572252	0.572252
ebi-a-GCST90001473	finngen_R10_C3_KIDNEY_CLEAR_CELL_CARCINOMA_EXALLC	finngen_R10_C3_KIDNEY_CLEAR_CELL_CARCINOMA_EXALLC	CD62L- CD86+ myeloid Dendritic Cell %Dendritic Cell || id:ebi-a-GCST90001473	Inverse variance weighted	4	0.0544019	0.0977937	0.578011	-0.137274	0.246078	1.05591	0.871732	1.279	Clear cell adenocarcinoma of kidney (controls excluding all cancers)	II Neoplasms, from cancer register (ICD-O-3)	944	314193	0.578011	0.578011
ebi-a-GCST90001473	finngen_R10_C3_KIDNEY_CLEAR_CELL_CARCINOMA_EXALLC	finngen_R10_C3_KIDNEY_CLEAR_CELL_CARCINOMA_EXALLC	CD62L- CD86+ myeloid Dendritic Cell %Dendritic Cell || id:ebi-a-GCST90001473	Simple mode	4	0.111805	0.181572	0.581618	-0.244076	0.467685	1.11829	0.783428	1.59629	Clear cell adenocarcinoma of kidney (controls excluding all cancers)	II Neoplasms, from cancer register (ICD-O-3)	944	314193	0.581618	0.581618
ebi-a-GCST90001473	finngen_R10_C3_KIDNEY_CLEAR_CELL_CARCINOMA_EXALLC	finngen_R10_C3_KIDNEY_CLEAR_CELL_CARCINOMA_EXALLC	CD62L- CD86+ myeloid Dendritic Cell %Dendritic Cell || id:ebi-a-GCST90001473	Weighted mode	4	0.0360795	0.0815982	0.688307	-0.123853	0.196012	1.03674	0.88351	1.21654	Clear cell adenocarcinoma of kidney (controls excluding all cancers)	II Neoplasms, from cancer register (ICD-O-3)	944	314193	0.688307	0.688307
ebi-a-GCST90001475	finngen_R10_C3_KIDNEY_CLEAR_CELL_CARCINOMA_EXALLC	finngen_R10_C3_KIDNEY_CLEAR_CELL_CARCINOMA_EXALLC	HLA DR++ monocyte %monocyte || id:ebi-a-GCST90001475	MR Egger	4	1.01362	0.617887	0.242596	-0.197442	2.22468	2.75555	0.820828	9.25049	Clear cell adenocarcinoma of kidney (controls excluding all cancers)	II Neoplasms, from cancer register (ICD-O-3)	944	314193	0.242596	0.242596
ebi-a-GCST90001475	finngen_R10_C3_KIDNEY_CLEAR_CELL_CARCINOMA_EXALLC	finngen_R10_C3_KIDNEY_CLEAR_CELL_CARCINOMA_EXALLC	HLA DR++ monocyte %monocyte || id:ebi-a-GCST90001475	Weighted median	4	0.0515142	0.140525	0.713929	-0.223914	0.326943	1.05286	0.799384	1.38672	Clear cell adenocarcinoma of kidney (controls excluding all cancers)	II Neoplasms, from cancer register (ICD-O-3)	944	314193	0.713929	0.713929
ebi-a-GCST90001475	finngen_R10_C3_KIDNEY_CLEAR_CELL_CARCINOMA_EXALLC	finngen_R10_C3_KIDNEY_CLEAR_CELL_CARCINOMA_EXALLC	HLA DR++ monocyte %monocyte || id:ebi-a-GCST90001475	Inverse variance weighted	4	0.0770976	0.107653	0.473886	-0.133901	0.288097	1.08015	0.874676	1.33389	Clear cell adenocarcinoma of kidney (controls excluding all cancers)	II Neoplasms, from cancer register (ICD-O-3)	944	314193	0.473886	0.473886
ebi-a-GCST90001475	finngen_R10_C3_KIDNEY_CLEAR_CELL_CARCINOMA_EXALLC	finngen_R10_C3_KIDNEY_CLEAR_CELL_CARCINOMA_EXALLC	HLA DR++ monocyte %monocyte || id:ebi-a-GCST90001475	Simple mode	4	-0.115148	0.214249	0.628265	-0.535076	0.30478	0.891234	0.585625	1.35633	Clear cell adenocarcinoma of kidney (controls excluding all cancers)	II Neoplasms, from cancer register (ICD-O-3)	944	314193	0.628265	0.628265
ebi-a-GCST90001475	finngen_R10_C3_KIDNEY_CLEAR_CELL_CARCINOMA_EXALLC	finngen_R10_C3_KIDNEY_CLEAR_CELL_CARCINOMA_EXALLC	HLA DR++ monocyte %monocyte || id:ebi-a-GCST90001475	Weighted mode	4	-0.0588804	0.178796	0.763569	-0.409321	0.29156	0.94282	0.664101	1.33851	Clear cell adenocarcinoma of kidney (controls excluding all cancers)	II Neoplasms, from cancer register (ICD-O-3)	944	314193	0.763569	0.763569
ebi-a-GCST90001481	finngen_R10_C3_KIDNEY_CLEAR_CELL_CARCINOMA_EXALLC	finngen_R10_C3_KIDNEY_CLEAR_CELL_CARCINOMA_EXALLC	Resting CD4 regulatory T cell %CD4 regulatory T cell || id:ebi-a-GCST90001481	MR Egger	5	-0.287351	0.54721	0.635837	-1.35988	0.785181	0.750248	0.256691	2.1928	Clear cell adenocarcinoma of kidney (controls excluding all cancers)	II Neoplasms, from cancer register (ICD-O-3)	944	314193	0.635837	0.635837
ebi-a-GCST90001481	finngen_R10_C3_KIDNEY_CLEAR_CELL_CARCINOMA_EXALLC	finngen_R10_C3_KIDNEY_CLEAR_CELL_CARCINOMA_EXALLC	Resting CD4 regulatory T cell %CD4 regulatory T cell || id:ebi-a-GCST90001481	Weighted median	5	-0.109649	0.130092	0.399306	-0.364629	0.14533	0.896148	0.694455	1.15642	Clear cell adenocarcinoma of kidney (controls excluding all cancers)	II Neoplasms, from cancer register (ICD-O-3)	944	314193	0.399306	0.399306
ebi-a-GCST90001481	finngen_R10_C3_KIDNEY_CLEAR_CELL_CARCINOMA_EXALLC	finngen_R10_C3_KIDNEY_CLEAR_CELL_CARCINOMA_EXALLC	Resting CD4 regulatory T cell %CD4 regulatory T cell || id:ebi-a-GCST90001481	Inverse variance weighted	5	-0.141672	0.118907	0.233478	-0.37473	0.0913868	0.867906	0.687475	1.09569	Clear cell adenocarcinoma of kidney (controls excluding all cancers)	II Neoplasms, from cancer register (ICD-O-3)	944	314193	0.233478	0.233478
ebi-a-GCST90001481	finngen_R10_C3_KIDNEY_CLEAR_CELL_CARCINOMA_EXALLC	finngen_R10_C3_KIDNEY_CLEAR_CELL_CARCINOMA_EXALLC	Resting CD4 regulatory T cell %CD4 regulatory T cell || id:ebi-a-GCST90001481	Simple mode	5	-0.100536	0.189186	0.623272	-0.471341	0.270268	0.904352	0.624165	1.31032	Clear cell adenocarcinoma of kidney (controls excluding all cancers)	II Neoplasms, from cancer register (ICD-O-3)	944	314193	0.623272	0.623272
ebi-a-GCST90001481	finngen_R10_C3_KIDNEY_CLEAR_CELL_CARCINOMA_EXALLC	finngen_R10_C3_KIDNEY_CLEAR_CELL_CARCINOMA_EXALLC	Resting CD4 regulatory T cell %CD4 regulatory T cell || id:ebi-a-GCST90001481	Weighted mode	5	-0.100536	0.14504	0.526352	-0.384814	0.183742	0.904352	0.680577	1.20171	Clear cell adenocarcinoma of kidney (controls excluding all cancers)	II Neoplasms, from cancer register (ICD-O-3)	944	314193	0.526352	0.526352
ebi-a-GCST90001483	finngen_R10_C3_KIDNEY_CLEAR_CELL_CARCINOMA_EXALLC	finngen_R10_C3_KIDNEY_CLEAR_CELL_CARCINOMA_EXALLC	CD39+ resting CD4 regulatory T cell Absolute Count || id:ebi-a-GCST90001483	MR Egger	8	0.278771	0.332786	0.434299	-0.37349	0.931032	1.3215	0.688328	2.53713	Clear cell adenocarcinoma of kidney (controls excluding all cancers)	II Neoplasms, from cancer register (ICD-O-3)	944	314193	0.434299	0.434299
ebi-a-GCST90001483	finngen_R10_C3_KIDNEY_CLEAR_CELL_CARCINOMA_EXALLC	finngen_R10_C3_KIDNEY_CLEAR_CELL_CARCINOMA_EXALLC	CD39+ resting CD4 regulatory T cell Absolute Count || id:ebi-a-GCST90001483	Weighted median	8	0.0588454	0.118677	0.620003	-0.173761	0.291452	1.06061	0.840498	1.33837	Clear cell adenocarcinoma of kidney (controls excluding all cancers)	II Neoplasms, from cancer register (ICD-O-3)	944	314193	0.620003	0.620003
ebi-a-GCST90001483	finngen_R10_C3_KIDNEY_CLEAR_CELL_CARCINOMA_EXALLC	finngen_R10_C3_KIDNEY_CLEAR_CELL_CARCINOMA_EXALLC	CD39+ resting CD4 regulatory T cell Absolute Count || id:ebi-a-GCST90001483	Inverse variance weighted	8	0.0608112	0.11832	0.607282	-0.171095	0.292717	1.0627	0.842741	1.34006	Clear cell adenocarcinoma of kidney (controls excluding all cancers)	II Neoplasms, from cancer register (ICD-O-3)	944	314193	0.607282	0.607282
ebi-a-GCST90001483	finngen_R10_C3_KIDNEY_CLEAR_CELL_CARCINOMA_EXALLC	finngen_R10_C3_KIDNEY_CLEAR_CELL_CARCINOMA_EXALLC	CD39+ resting CD4 regulatory T cell Absolute Count || id:ebi-a-GCST90001483	Simple mode	8	-0.101164	0.244462	0.691388	-0.58031	0.377982	0.903785	0.559725	1.45934	Clear cell adenocarcinoma of kidney (controls excluding all cancers)	II Neoplasms, from cancer register (ICD-O-3)	944	314193	0.691388	0.691388
ebi-a-GCST90001483	finngen_R10_C3_KIDNEY_CLEAR_CELL_CARCINOMA_EXALLC	finngen_R10_C3_KIDNEY_CLEAR_CELL_CARCINOMA_EXALLC	CD39+ resting CD4 regulatory T cell Absolute Count || id:ebi-a-GCST90001483	Weighted mode	8	0.0535956	0.143868	0.72052	-0.228387	0.335578	1.05506	0.795817	1.39875	Clear cell adenocarcinoma of kidney (controls excluding all cancers)	II Neoplasms, from cancer register (ICD-O-3)	944	314193	0.72052	0.72052
ebi-a-GCST90001484	finngen_R10_C3_KIDNEY_CLEAR_CELL_CARCINOMA_EXALLC	finngen_R10_C3_KIDNEY_CLEAR_CELL_CARCINOMA_EXALLC	CD39+ resting CD4 regulatory T cell %resting CD4 regulatory T cell || id:ebi-a-GCST90001484	MR Egger	6	0.222824	0.422545	0.625853	-0.605364	1.05101	1.2496	0.545876	2.86055	Clear cell adenocarcinoma of kidney (controls excluding all cancers)	II Neoplasms, from cancer register (ICD-O-3)	944	314193	0.625853	0.625853
ebi-a-GCST90001484	finngen_R10_C3_KIDNEY_CLEAR_CELL_CARCINOMA_EXALLC	finngen_R10_C3_KIDNEY_CLEAR_CELL_CARCINOMA_EXALLC	CD39+ resting CD4 regulatory T cell %resting CD4 regulatory T cell || id:ebi-a-GCST90001484	Weighted median	6	0.0823347	0.120934	0.495985	-0.154697	0.319366	1.08582	0.856675	1.37626	Clear cell adenocarcinoma of kidney (controls excluding all cancers)	II Neoplasms, from cancer register (ICD-O-3)	944	314193	0.495985	0.495985
ebi-a-GCST90001484	finngen_R10_C3_KIDNEY_CLEAR_CELL_CARCINOMA_EXALLC	finngen_R10_C3_KIDNEY_CLEAR_CELL_CARCINOMA_EXALLC	CD39+ resting CD4 regulatory T cell %resting CD4 regulatory T cell || id:ebi-a-GCST90001484	Inverse variance weighted	6	0.0859434	0.132123	0.515381	-0.173017	0.344904	1.08974	0.841123	1.41185	Clear cell adenocarcinoma of kidney (controls excluding all cancers)	II Neoplasms, from cancer register (ICD-O-3)	944	314193	0.515381	0.515381
ebi-a-GCST90001484	finngen_R10_C3_KIDNEY_CLEAR_CELL_CARCINOMA_EXALLC	finngen_R10_C3_KIDNEY_CLEAR_CELL_CARCINOMA_EXALLC	CD39+ resting CD4 regulatory T cell %resting CD4 regulatory T cell || id:ebi-a-GCST90001484	Simple mode	6	0.172692	0.261399	0.538057	-0.33965	0.685035	1.1885	0.71202	1.98384	Clear cell adenocarcinoma of kidney (controls excluding all cancers)	II Neoplasms, from cancer register (ICD-O-3)	944	314193	0.538057	0.538057
ebi-a-GCST90001484	finngen_R10_C3_KIDNEY_CLEAR_CELL_CARCINOMA_EXALLC	finngen_R10_C3_KIDNEY_CLEAR_CELL_CARCINOMA_EXALLC	CD39+ resting CD4 regulatory T cell %resting CD4 regulatory T cell || id:ebi-a-GCST90001484	Weighted mode	6	0.0819338	0.135813	0.572639	-0.18426	0.348127	1.08538	0.83172	1.41641	Clear cell adenocarcinoma of kidney (controls excluding all cancers)	II Neoplasms, from cancer register (ICD-O-3)	944	314193	0.572639	0.572639
ebi-a-GCST90001485	finngen_R10_C3_KIDNEY_CLEAR_CELL_CARCINOMA_EXALLC	finngen_R10_C3_KIDNEY_CLEAR_CELL_CARCINOMA_EXALLC	CD39+ resting CD4 regulatory T cell %CD4 regulatory T cell || id:ebi-a-GCST90001485	MR Egger	9	-0.00268826	0.104781	0.980248	-0.208059	0.202682	0.997315	0.812159	1.22468	Clear cell adenocarcinoma of kidney (controls excluding all cancers)	II Neoplasms, from cancer register (ICD-O-3)	944	314193	0.980248	0.980248
ebi-a-GCST90001485	finngen_R10_C3_KIDNEY_CLEAR_CELL_CARCINOMA_EXALLC	finngen_R10_C3_KIDNEY_CLEAR_CELL_CARCINOMA_EXALLC	CD39+ resting CD4 regulatory T cell %CD4 regulatory T cell || id:ebi-a-GCST90001485	Weighted median	9	-0.00657859	0.051623	0.898596	-0.10776	0.0946025	0.993443	0.897843	1.09922	Clear cell adenocarcinoma of kidney (controls excluding all cancers)	II Neoplasms, from cancer register (ICD-O-3)	944	314193	0.898596	0.898596
ebi-a-GCST90001485	finngen_R10_C3_KIDNEY_CLEAR_CELL_CARCINOMA_EXALLC	finngen_R10_C3_KIDNEY_CLEAR_CELL_CARCINOMA_EXALLC	CD39+ resting CD4 regulatory T cell %CD4 regulatory T cell || id:ebi-a-GCST90001485	Inverse variance weighted	9	0.00225438	0.056387	0.968109	-0.108264	0.112773	1.00226	0.897391	1.11938	Clear cell adenocarcinoma of kidney (controls excluding all cancers)	II Neoplasms, from cancer register (ICD-O-3)	944	314193	0.968109	0.968109
ebi-a-GCST90001485	finngen_R10_C3_KIDNEY_CLEAR_CELL_CARCINOMA_EXALLC	finngen_R10_C3_KIDNEY_CLEAR_CELL_CARCINOMA_EXALLC	CD39+ resting CD4 regulatory T cell %CD4 regulatory T cell || id:ebi-a-GCST90001485	Simple mode	9	-0.0552586	0.145676	0.714316	-0.340783	0.230266	0.94624	0.711213	1.25893	Clear cell adenocarcinoma of kidney (controls excluding all cancers)	II Neoplasms, from cancer register (ICD-O-3)	944	314193	0.714316	0.714316
ebi-a-GCST90001485	finngen_R10_C3_KIDNEY_CLEAR_CELL_CARCINOMA_EXALLC	finngen_R10_C3_KIDNEY_CLEAR_CELL_CARCINOMA_EXALLC	CD39+ resting CD4 regulatory T cell %CD4 regulatory T cell || id:ebi-a-GCST90001485	Weighted mode	9	-0.00975521	0.0533281	0.859405	-0.114278	0.0947678	0.990292	0.89201	1.0994	Clear cell adenocarcinoma of kidney (controls excluding all cancers)	II Neoplasms, from cancer register (ICD-O-3)	944	314193	0.859405	0.859405
ebi-a-GCST90001489	finngen_R10_C3_KIDNEY_CLEAR_CELL_CARCINOMA_EXALLC	finngen_R10_C3_KIDNEY_CLEAR_CELL_CARCINOMA_EXALLC	CD39+ activated CD4 regulatory T cell Absolute Count || id:ebi-a-GCST90001489	MR Egger	4	0.222609	0.433604	0.658766	-0.627256	1.07247	1.24933	0.534055	2.9226	Clear cell adenocarcinoma of kidney (controls excluding all cancers)	II Neoplasms, from cancer register (ICD-O-3)	944	314193	0.658766	0.658766
ebi-a-GCST90001489	finngen_R10_C3_KIDNEY_CLEAR_CELL_CARCINOMA_EXALLC	finngen_R10_C3_KIDNEY_CLEAR_CELL_CARCINOMA_EXALLC	CD39+ activated CD4 regulatory T cell Absolute Count || id:ebi-a-GCST90001489	Weighted median	4	0.040684	0.119984	0.734551	-0.194484	0.275852	1.04152	0.823259	1.31765	Clear cell adenocarcinoma of kidney (controls excluding all cancers)	II Neoplasms, from cancer register (ICD-O-3)	944	314193	0.734551	0.734551
ebi-a-GCST90001489	finngen_R10_C3_KIDNEY_CLEAR_CELL_CARCINOMA_EXALLC	finngen_R10_C3_KIDNEY_CLEAR_CELL_CARCINOMA_EXALLC	CD39+ activated CD4 regulatory T cell Absolute Count || id:ebi-a-GCST90001489	Inverse variance weighted	4	-0.0413058	0.102626	0.687325	-0.242453	0.159841	0.959536	0.784701	1.17332	Clear cell adenocarcinoma of kidney (controls excluding all cancers)	II Neoplasms, from cancer register (ICD-O-3)	944	314193	0.687325	0.687325
ebi-a-GCST90001489	finngen_R10_C3_KIDNEY_CLEAR_CELL_CARCINOMA_EXALLC	finngen_R10_C3_KIDNEY_CLEAR_CELL_CARCINOMA_EXALLC	CD39+ activated CD4 regulatory T cell Absolute Count || id:ebi-a-GCST90001489	Simple mode	4	0.0018639	0.189377	0.992765	-0.369315	0.373043	1.00187	0.691208	1.45215	Clear cell adenocarcinoma of kidney (controls excluding all cancers)	II Neoplasms, from cancer register (ICD-O-3)	944	314193	0.992765	0.992765
ebi-a-GCST90001489	finngen_R10_C3_KIDNEY_CLEAR_CELL_CARCINOMA_EXALLC	finngen_R10_C3_KIDNEY_CLEAR_CELL_CARCINOMA_EXALLC	CD39+ activated CD4 regulatory T cell Absolute Count || id:ebi-a-GCST90001489	Weighted mode	4	0.0602241	0.122009	0.655461	-0.178913	0.299361	1.06207	0.836179	1.349	Clear cell adenocarcinoma of kidney (controls excluding all cancers)	II Neoplasms, from cancer register (ICD-O-3)	944	314193	0.655461	0.655461
ebi-a-GCST90001491	finngen_R10_C3_KIDNEY_CLEAR_CELL_CARCINOMA_EXALLC	finngen_R10_C3_KIDNEY_CLEAR_CELL_CARCINOMA_EXALLC	CD39+ activated CD4 regulatory T cell %CD4 regulatory T cell || id:ebi-a-GCST90001491	MR Egger	6	-0.0484202	0.0787652	0.571974	-0.2028	0.10596	0.952733	0.816441	1.11178	Clear cell adenocarcinoma of kidney (controls excluding all cancers)	II Neoplasms, from cancer register (ICD-O-3)	944	314193	0.571974	0.571974
ebi-a-GCST90001491	finngen_R10_C3_KIDNEY_CLEAR_CELL_CARCINOMA_EXALLC	finngen_R10_C3_KIDNEY_CLEAR_CELL_CARCINOMA_EXALLC	CD39+ activated CD4 regulatory T cell %CD4 regulatory T cell || id:ebi-a-GCST90001491	Weighted median	6	-0.0114482	0.0474223	0.809238	-0.104396	0.0814996	0.988617	0.900869	1.08491	Clear cell adenocarcinoma of kidney (controls excluding all cancers)	II Neoplasms, from cancer register (ICD-O-3)	944	314193	0.809238	0.809238
ebi-a-GCST90001491	finngen_R10_C3_KIDNEY_CLEAR_CELL_CARCINOMA_EXALLC	finngen_R10_C3_KIDNEY_CLEAR_CELL_CARCINOMA_EXALLC	CD39+ activated CD4 regulatory T cell %CD4 regulatory T cell || id:ebi-a-GCST90001491	Inverse variance weighted	6	0.00169939	0.0457619	0.970377	-0.0879938	0.0913926	1.0017	0.915767	1.0957	Clear cell adenocarcinoma of kidney (controls excluding all cancers)	II Neoplasms, from cancer register (ICD-O-3)	944	314193	0.970377	0.970377
ebi-a-GCST90001491	finngen_R10_C3_KIDNEY_CLEAR_CELL_CARCINOMA_EXALLC	finngen_R10_C3_KIDNEY_CLEAR_CELL_CARCINOMA_EXALLC	CD39+ activated CD4 regulatory T cell %CD4 regulatory T cell || id:ebi-a-GCST90001491	Simple mode	6	0.00704876	0.0998295	0.946447	-0.188617	0.202715	1.00707	0.828104	1.22472	Clear cell adenocarcinoma of kidney (controls excluding all cancers)	II Neoplasms, from cancer register (ICD-O-3)	944	314193	0.946447	0.946447
ebi-a-GCST90001491	finngen_R10_C3_KIDNEY_CLEAR_CELL_CARCINOMA_EXALLC	finngen_R10_C3_KIDNEY_CLEAR_CELL_CARCINOMA_EXALLC	CD39+ activated CD4 regulatory T cell %CD4 regulatory T cell || id:ebi-a-GCST90001491	Weighted mode	6	-0.0125505	0.0522102	0.819577	-0.114883	0.0897815	0.987528	0.891471	1.09394	Clear cell adenocarcinoma of kidney (controls excluding all cancers)	II Neoplasms, from cancer register (ICD-O-3)	944	314193	0.819577	0.819577
ebi-a-GCST90001495	finngen_R10_C3_KIDNEY_CLEAR_CELL_CARCINOMA_EXALLC	finngen_R10_C3_KIDNEY_CLEAR_CELL_CARCINOMA_EXALLC	CD39+ secreting CD4 regulatory T cell Absolute Count || id:ebi-a-GCST90001495	MR Egger	5	0.0136067	0.0762962	0.869818	-0.135934	0.163147	1.0137	0.8729	1.17721	Clear cell adenocarcinoma of kidney (controls excluding all cancers)	II Neoplasms, from cancer register (ICD-O-3)	944	314193	0.869818	0.869818
ebi-a-GCST90001495	finngen_R10_C3_KIDNEY_CLEAR_CELL_CARCINOMA_EXALLC	finngen_R10_C3_KIDNEY_CLEAR_CELL_CARCINOMA_EXALLC	CD39+ secreting CD4 regulatory T cell Absolute Count || id:ebi-a-GCST90001495	Weighted median	5	-0.012389	0.0456567	0.786121	-0.101876	0.0770982	0.987687	0.903141	1.08015	Clear cell adenocarcinoma of kidney (controls excluding all cancers)	II Neoplasms, from cancer register (ICD-O-3)	944	314193	0.786121	0.786121
ebi-a-GCST90001495	finngen_R10_C3_KIDNEY_CLEAR_CELL_CARCINOMA_EXALLC	finngen_R10_C3_KIDNEY_CLEAR_CELL_CARCINOMA_EXALLC	CD39+ secreting CD4 regulatory T cell Absolute Count || id:ebi-a-GCST90001495	Inverse variance weighted	5	-0.0198104	0.0422031	0.63878	-0.102528	0.0629077	0.980385	0.902552	1.06493	Clear cell adenocarcinoma of kidney (controls excluding all cancers)	II Neoplasms, from cancer register (ICD-O-3)	944	314193	0.63878	0.63878
ebi-a-GCST90001495	finngen_R10_C3_KIDNEY_CLEAR_CELL_CARCINOMA_EXALLC	finngen_R10_C3_KIDNEY_CLEAR_CELL_CARCINOMA_EXALLC	CD39+ secreting CD4 regulatory T cell Absolute Count || id:ebi-a-GCST90001495	Simple mode	5	0.0115575	0.0859903	0.899574	-0.156984	0.180099	1.01162	0.854718	1.19734	Clear cell adenocarcinoma of kidney (controls excluding all cancers)	II Neoplasms, from cancer register (ICD-O-3)	944	314193	0.899574	0.899574
ebi-a-GCST90001495	finngen_R10_C3_KIDNEY_CLEAR_CELL_CARCINOMA_EXALLC	finngen_R10_C3_KIDNEY_CLEAR_CELL_CARCINOMA_EXALLC	CD39+ secreting CD4 regulatory T cell Absolute Count || id:ebi-a-GCST90001495	Weighted mode	5	-0.00794987	0.0478035	0.875986	-0.101645	0.0857451	0.992082	0.90335	1.08953	Clear cell adenocarcinoma of kidney (controls excluding all cancers)	II Neoplasms, from cancer register (ICD-O-3)	944	314193	0.875986	0.875986
ebi-a-GCST90001496	finngen_R10_C3_KIDNEY_CLEAR_CELL_CARCINOMA_EXALLC	finngen_R10_C3_KIDNEY_CLEAR_CELL_CARCINOMA_EXALLC	CD39+ secreting CD4 regulatory T cell %secreting CD4 regulatory T cell || id:ebi-a-GCST90001496	MR Egger	7	-0.0664287	0.0992407	0.532921	-0.26094	0.128083	0.93573	0.770327	1.13665	Clear cell adenocarcinoma of kidney (controls excluding all cancers)	II Neoplasms, from cancer register (ICD-O-3)	944	314193	0.532921	0.532921
ebi-a-GCST90001496	finngen_R10_C3_KIDNEY_CLEAR_CELL_CARCINOMA_EXALLC	finngen_R10_C3_KIDNEY_CLEAR_CELL_CARCINOMA_EXALLC	CD39+ secreting CD4 regulatory T cell %secreting CD4 regulatory T cell || id:ebi-a-GCST90001496	Weighted median	7	-0.012439	0.0417646	0.765829	-0.0942975	0.0694196	0.987638	0.910012	1.07189	Clear cell adenocarcinoma of kidney (controls excluding all cancers)	II Neoplasms, from cancer register (ICD-O-3)	944	314193	0.765829	0.765829
ebi-a-GCST90001496	finngen_R10_C3_KIDNEY_CLEAR_CELL_CARCINOMA_EXALLC	finngen_R10_C3_KIDNEY_CLEAR_CELL_CARCINOMA_EXALLC	CD39+ secreting CD4 regulatory T cell %secreting CD4 regulatory T cell || id:ebi-a-GCST90001496	Inverse variance weighted	7	-0.00367993	0.0402343	0.927125	-0.0825392	0.0751793	0.996327	0.920775	1.07808	Clear cell adenocarcinoma of kidney (controls excluding all cancers)	II Neoplasms, from cancer register (ICD-O-3)	944	314193	0.927125	0.927125
ebi-a-GCST90001496	finngen_R10_C3_KIDNEY_CLEAR_CELL_CARCINOMA_EXALLC	finngen_R10_C3_KIDNEY_CLEAR_CELL_CARCINOMA_EXALLC	CD39+ secreting CD4 regulatory T cell %secreting CD4 regulatory T cell || id:ebi-a-GCST90001496	Simple mode	7	0.0613242	0.0999695	0.562111	-0.134616	0.257264	1.06324	0.874051	1.29339	Clear cell adenocarcinoma of kidney (controls excluding all cancers)	II Neoplasms, from cancer register (ICD-O-3)	944	314193	0.562111	0.562111
ebi-a-GCST90001496	finngen_R10_C3_KIDNEY_CLEAR_CELL_CARCINOMA_EXALLC	finngen_R10_C3_KIDNEY_CLEAR_CELL_CARCINOMA_EXALLC	CD39+ secreting CD4 regulatory T cell %secreting CD4 regulatory T cell || id:ebi-a-GCST90001496	Weighted mode	7	-0.00700594	0.0424108	0.874218	-0.0901312	0.0761193	0.993019	0.913811	1.07909	Clear cell adenocarcinoma of kidney (controls excluding all cancers)	II Neoplasms, from cancer register (ICD-O-3)	944	314193	0.874218	0.874218
ebi-a-GCST90001497	finngen_R10_C3_KIDNEY_CLEAR_CELL_CARCINOMA_EXALLC	finngen_R10_C3_KIDNEY_CLEAR_CELL_CARCINOMA_EXALLC	CD39+ secreting CD4 regulatory T cell %CD4 regulatory T cell || id:ebi-a-GCST90001497	MR Egger	7	-0.0468824	0.0695233	0.530009	-0.183148	0.0893833	0.9542	0.832645	1.0935	Clear cell adenocarcinoma of kidney (controls excluding all cancers)	II Neoplasms, from cancer register (ICD-O-3)	944	314193	0.530009	0.530009
ebi-a-GCST90001497	finngen_R10_C3_KIDNEY_CLEAR_CELL_CARCINOMA_EXALLC	finngen_R10_C3_KIDNEY_CLEAR_CELL_CARCINOMA_EXALLC	CD39+ secreting CD4 regulatory T cell %CD4 regulatory T cell || id:ebi-a-GCST90001497	Weighted median	7	-0.0110933	0.0424911	0.794035	-0.0943759	0.0721892	0.988968	0.909941	1.07486	Clear cell adenocarcinoma of kidney (controls excluding all cancers)	II Neoplasms, from cancer register (ICD-O-3)	944	314193	0.794035	0.794035
ebi-a-GCST90001497	finngen_R10_C3_KIDNEY_CLEAR_CELL_CARCINOMA_EXALLC	finngen_R10_C3_KIDNEY_CLEAR_CELL_CARCINOMA_EXALLC	CD39+ secreting CD4 regulatory T cell %CD4 regulatory T cell || id:ebi-a-GCST90001497	Inverse variance weighted	7	0.00525126	0.0411307	0.898408	-0.0753649	0.0858674	1.00527	0.927405	1.08966	Clear cell adenocarcinoma of kidney (controls excluding all cancers)	II Neoplasms, from cancer register (ICD-O-3)	944	314193	0.898408	0.898408
ebi-a-GCST90001497	finngen_R10_C3_KIDNEY_CLEAR_CELL_CARCINOMA_EXALLC	finngen_R10_C3_KIDNEY_CLEAR_CELL_CARCINOMA_EXALLC	CD39+ secreting CD4 regulatory T cell %CD4 regulatory T cell || id:ebi-a-GCST90001497	Simple mode	7	0.0179321	0.0984249	0.861433	-0.174981	0.210845	1.01809	0.839473	1.23472	Clear cell adenocarcinoma of kidney (controls excluding all cancers)	II Neoplasms, from cancer register (ICD-O-3)	944	314193	0.861433	0.861433
ebi-a-GCST90001497	finngen_R10_C3_KIDNEY_CLEAR_CELL_CARCINOMA_EXALLC	finngen_R10_C3_KIDNEY_CLEAR_CELL_CARCINOMA_EXALLC	CD39+ secreting CD4 regulatory T cell %CD4 regulatory T cell || id:ebi-a-GCST90001497	Weighted mode	7	-0.015686	0.0416389	0.719349	-0.0972982	0.0659262	0.984436	0.907285	1.06815	Clear cell adenocarcinoma of kidney (controls excluding all cancers)	II Neoplasms, from cancer register (ICD-O-3)	944	314193	0.719349	0.719349
ebi-a-GCST90001502	finngen_R10_C3_KIDNEY_CLEAR_CELL_CARCINOMA_EXALLC	finngen_R10_C3_KIDNEY_CLEAR_CELL_CARCINOMA_EXALLC	Activated & secreting CD4 regulatory T cell %CD4 regulatory T cell || id:ebi-a-GCST90001502	MR Egger	4	0.192358	0.578653	0.771177	-0.941801	1.32652	1.2121	0.389925	3.7679	Clear cell adenocarcinoma of kidney (controls excluding all cancers)	II Neoplasms, from cancer register (ICD-O-3)	944	314193	0.771177	0.771177
ebi-a-GCST90001502	finngen_R10_C3_KIDNEY_CLEAR_CELL_CARCINOMA_EXALLC	finngen_R10_C3_KIDNEY_CLEAR_CELL_CARCINOMA_EXALLC	Activated & secreting CD4 regulatory T cell %CD4 regulatory T cell || id:ebi-a-GCST90001502	Weighted median	4	0.107331	0.136059	0.430198	-0.159345	0.374007	1.1133	0.852702	1.45355	Clear cell adenocarcinoma of kidney (controls excluding all cancers)	II Neoplasms, from cancer register (ICD-O-3)	944	314193	0.430198	0.430198
ebi-a-GCST90001502	finngen_R10_C3_KIDNEY_CLEAR_CELL_CARCINOMA_EXALLC	finngen_R10_C3_KIDNEY_CLEAR_CELL_CARCINOMA_EXALLC	Activated & secreting CD4 regulatory T cell %CD4 regulatory T cell || id:ebi-a-GCST90001502	Inverse variance weighted	4	0.127606	0.123234	0.300445	-0.113932	0.369145	1.13611	0.892318	1.4465	Clear cell adenocarcinoma of kidney (controls excluding all cancers)	II Neoplasms, from cancer register (ICD-O-3)	944	314193	0.300445	0.300445
ebi-a-GCST90001502	finngen_R10_C3_KIDNEY_CLEAR_CELL_CARCINOMA_EXALLC	finngen_R10_C3_KIDNEY_CLEAR_CELL_CARCINOMA_EXALLC	Activated & secreting CD4 regulatory T cell %CD4 regulatory T cell || id:ebi-a-GCST90001502	Simple mode	4	0.0915519	0.200002	0.678247	-0.300452	0.483556	1.09587	0.740483	1.62183	Clear cell adenocarcinoma of kidney (controls excluding all cancers)	II Neoplasms, from cancer register (ICD-O-3)	944	314193	0.678247	0.678247
ebi-a-GCST90001502	finngen_R10_C3_KIDNEY_CLEAR_CELL_CARCINOMA_EXALLC	finngen_R10_C3_KIDNEY_CLEAR_CELL_CARCINOMA_EXALLC	Activated & secreting CD4 regulatory T cell %CD4 regulatory T cell || id:ebi-a-GCST90001502	Weighted mode	4	0.0970841	0.1473	0.556912	-0.191624	0.385792	1.10195	0.825617	1.47078	Clear cell adenocarcinoma of kidney (controls excluding all cancers)	II Neoplasms, from cancer register (ICD-O-3)	944	314193	0.556912	0.556912
ebi-a-GCST90001503	finngen_R10_C3_KIDNEY_CLEAR_CELL_CARCINOMA_EXALLC	finngen_R10_C3_KIDNEY_CLEAR_CELL_CARCINOMA_EXALLC	Activated & secreting CD4 regulatory T cell %CD4+ T cell || id:ebi-a-GCST90001503	MR Egger	4	0.772733	0.560601	0.302019	-0.326045	1.87151	2.16568	0.721773	6.4981	Clear cell adenocarcinoma of kidney (controls excluding all cancers)	II Neoplasms, from cancer register (ICD-O-3)	944	314193	0.302019	0.302019
ebi-a-GCST90001503	finngen_R10_C3_KIDNEY_CLEAR_CELL_CARCINOMA_EXALLC	finngen_R10_C3_KIDNEY_CLEAR_CELL_CARCINOMA_EXALLC	Activated & secreting CD4 regulatory T cell %CD4+ T cell || id:ebi-a-GCST90001503	Weighted median	4	0.292687	0.226316	0.195919	-0.150892	0.736266	1.34002	0.85994	2.08812	Clear cell adenocarcinoma of kidney (controls excluding all cancers)	II Neoplasms, from cancer register (ICD-O-3)	944	314193	0.195919	0.195919
ebi-a-GCST90001503	finngen_R10_C3_KIDNEY_CLEAR_CELL_CARCINOMA_EXALLC	finngen_R10_C3_KIDNEY_CLEAR_CELL_CARCINOMA_EXALLC	Activated & secreting CD4 regulatory T cell %CD4+ T cell || id:ebi-a-GCST90001503	Inverse variance weighted	4	0.0798217	0.225691	0.723581	-0.362533	0.522176	1.08309	0.695911	1.68569	Clear cell adenocarcinoma of kidney (controls excluding all cancers)	II Neoplasms, from cancer register (ICD-O-3)	944	314193	0.723581	0.723581
ebi-a-GCST90001503	finngen_R10_C3_KIDNEY_CLEAR_CELL_CARCINOMA_EXALLC	finngen_R10_C3_KIDNEY_CLEAR_CELL_CARCINOMA_EXALLC	Activated & secreting CD4 regulatory T cell %CD4+ T cell || id:ebi-a-GCST90001503	Simple mode	4	0.321341	0.331997	0.404489	-0.329373	0.972055	1.37898	0.719374	2.64337	Clear cell adenocarcinoma of kidney (controls excluding all cancers)	II Neoplasms, from cancer register (ICD-O-3)	944	314193	0.404489	0.404489
ebi-a-GCST90001503	finngen_R10_C3_KIDNEY_CLEAR_CELL_CARCINOMA_EXALLC	finngen_R10_C3_KIDNEY_CLEAR_CELL_CARCINOMA_EXALLC	Activated & secreting CD4 regulatory T cell %CD4+ T cell || id:ebi-a-GCST90001503	Weighted mode	4	0.343708	0.286925	0.316968	-0.218666	0.906082	1.41017	0.80359	2.47461	Clear cell adenocarcinoma of kidney (controls excluding all cancers)	II Neoplasms, from cancer register (ICD-O-3)	944	314193	0.316968	0.316968
ebi-a-GCST90001508	finngen_R10_C3_KIDNEY_CLEAR_CELL_CARCINOMA_EXALLC	finngen_R10_C3_KIDNEY_CLEAR_CELL_CARCINOMA_EXALLC	CD25++ CD45RA+ CD4 not regulatory T cell %CD4+ T cell || id:ebi-a-GCST90001508	MR Egger	4	0.376524	0.369069	0.414953	-0.346851	1.0999	1.45721	0.706911	3.00386	Clear cell adenocarcinoma of kidney (controls excluding all cancers)	II Neoplasms, from cancer register (ICD-O-3)	944	314193	0.414953	0.414953
ebi-a-GCST90001508	finngen_R10_C3_KIDNEY_CLEAR_CELL_CARCINOMA_EXALLC	finngen_R10_C3_KIDNEY_CLEAR_CELL_CARCINOMA_EXALLC	CD25++ CD45RA+ CD4 not regulatory T cell %CD4+ T cell || id:ebi-a-GCST90001508	Weighted median	4	0.053994	0.114562	0.637419	-0.170547	0.278535	1.05548	0.843204	1.32119	Clear cell adenocarcinoma of kidney (controls excluding all cancers)	II Neoplasms, from cancer register (ICD-O-3)	944	314193	0.637419	0.637419
ebi-a-GCST90001508	finngen_R10_C3_KIDNEY_CLEAR_CELL_CARCINOMA_EXALLC	finngen_R10_C3_KIDNEY_CLEAR_CELL_CARCINOMA_EXALLC	CD25++ CD45RA+ CD4 not regulatory T cell %CD4+ T cell || id:ebi-a-GCST90001508	Inverse variance weighted	4	-0.122171	0.216735	0.572968	-0.546972	0.30263	0.884997	0.5787	1.35341	Clear cell adenocarcinoma of kidney (controls excluding all cancers)	II Neoplasms, from cancer register (ICD-O-3)	944	314193	0.572968	0.572968
ebi-a-GCST90001508	finngen_R10_C3_KIDNEY_CLEAR_CELL_CARCINOMA_EXALLC	finngen_R10_C3_KIDNEY_CLEAR_CELL_CARCINOMA_EXALLC	CD25++ CD45RA+ CD4 not regulatory T cell %CD4+ T cell || id:ebi-a-GCST90001508	Simple mode	4	-0.0152123	0.301276	0.962903	-0.605712	0.575288	0.984903	0.545686	1.77764	Clear cell adenocarcinoma of kidney (controls excluding all cancers)	II Neoplasms, from cancer register (ICD-O-3)	944	314193	0.962903	0.962903
ebi-a-GCST90001508	finngen_R10_C3_KIDNEY_CLEAR_CELL_CARCINOMA_EXALLC	finngen_R10_C3_KIDNEY_CLEAR_CELL_CARCINOMA_EXALLC	CD25++ CD45RA+ CD4 not regulatory T cell %CD4+ T cell || id:ebi-a-GCST90001508	Weighted mode	4	0.0728172	0.103243	0.531454	-0.129539	0.275173	1.07553	0.878501	1.31676	Clear cell adenocarcinoma of kidney (controls excluding all cancers)	II Neoplasms, from cancer register (ICD-O-3)	944	314193	0.531454	0.531454
ebi-a-GCST90001509	finngen_R10_C3_KIDNEY_CLEAR_CELL_CARCINOMA_EXALLC	finngen_R10_C3_KIDNEY_CLEAR_CELL_CARCINOMA_EXALLC	CD25++ CD45RA+ CD4 not regulatory T cell %T cell || id:ebi-a-GCST90001509	MR Egger	4	0.385418	0.376946	0.414096	-0.353396	1.12423	1.47023	0.702299	3.07785	Clear cell adenocarcinoma of kidney (controls excluding all cancers)	II Neoplasms, from cancer register (ICD-O-3)	944	314193	0.414096	0.414096
ebi-a-GCST90001509	finngen_R10_C3_KIDNEY_CLEAR_CELL_CARCINOMA_EXALLC	finngen_R10_C3_KIDNEY_CLEAR_CELL_CARCINOMA_EXALLC	CD25++ CD45RA+ CD4 not regulatory T cell %T cell || id:ebi-a-GCST90001509	Weighted median	4	0.0607027	0.120635	0.614828	-0.175742	0.297147	1.06258	0.838834	1.34601	Clear cell adenocarcinoma of kidney (controls excluding all cancers)	II Neoplasms, from cancer register (ICD-O-3)	944	314193	0.614828	0.614828
ebi-a-GCST90001509	finngen_R10_C3_KIDNEY_CLEAR_CELL_CARCINOMA_EXALLC	finngen_R10_C3_KIDNEY_CLEAR_CELL_CARCINOMA_EXALLC	CD25++ CD45RA+ CD4 not regulatory T cell %T cell || id:ebi-a-GCST90001509	Inverse variance weighted	4	-0.123322	0.230519	0.592667	-0.575138	0.328495	0.883979	0.562627	1.38888	Clear cell adenocarcinoma of kidney (controls excluding all cancers)	II Neoplasms, from cancer register (ICD-O-3)	944	314193	0.592667	0.592667
ebi-a-GCST90001509	finngen_R10_C3_KIDNEY_CLEAR_CELL_CARCINOMA_EXALLC	finngen_R10_C3_KIDNEY_CLEAR_CELL_CARCINOMA_EXALLC	CD25++ CD45RA+ CD4 not regulatory T cell %T cell || id:ebi-a-GCST90001509	Simple mode	4	-0.00708331	0.31316	0.983375	-0.620878	0.606711	0.992942	0.537473	1.83439	Clear cell adenocarcinoma of kidney (controls excluding all cancers)	II Neoplasms, from cancer register (ICD-O-3)	944	314193	0.983375	0.983375
ebi-a-GCST90001509	finngen_R10_C3_KIDNEY_CLEAR_CELL_CARCINOMA_EXALLC	finngen_R10_C3_KIDNEY_CLEAR_CELL_CARCINOMA_EXALLC	CD25++ CD45RA+ CD4 not regulatory T cell %T cell || id:ebi-a-GCST90001509	Weighted mode	4	0.0810301	0.116699	0.537403	-0.1477	0.30976	1.0844	0.86269	1.3631	Clear cell adenocarcinoma of kidney (controls excluding all cancers)	II Neoplasms, from cancer register (ICD-O-3)	944	314193	0.537403	0.537403
ebi-a-GCST90001530	finngen_R10_C3_KIDNEY_CLEAR_CELL_CARCINOMA_EXALLC	finngen_R10_C3_KIDNEY_CLEAR_CELL_CARCINOMA_EXALLC	Monocytic Myeloid-Derived Suppressor Cells Absolute Count || id:ebi-a-GCST90001530	MR Egger	5	-0.151361	0.372292	0.711592	-0.881053	0.578331	0.859537	0.414346	1.78306	Clear cell adenocarcinoma of kidney (controls excluding all cancers)	II Neoplasms, from cancer register (ICD-O-3)	944	314193	0.711592	0.711592
ebi-a-GCST90001530	finngen_R10_C3_KIDNEY_CLEAR_CELL_CARCINOMA_EXALLC	finngen_R10_C3_KIDNEY_CLEAR_CELL_CARCINOMA_EXALLC	Monocytic Myeloid-Derived Suppressor Cells Absolute Count || id:ebi-a-GCST90001530	Weighted median	5	0.0313418	0.0817733	0.701515	-0.128934	0.191617	1.03184	0.879032	1.21121	Clear cell adenocarcinoma of kidney (controls excluding all cancers)	II Neoplasms, from cancer register (ICD-O-3)	944	314193	0.701515	0.701515
ebi-a-GCST90001530	finngen_R10_C3_KIDNEY_CLEAR_CELL_CARCINOMA_EXALLC	finngen_R10_C3_KIDNEY_CLEAR_CELL_CARCINOMA_EXALLC	Monocytic Myeloid-Derived Suppressor Cells Absolute Count || id:ebi-a-GCST90001530	Inverse variance weighted	5	-0.00451372	0.0681626	0.947203	-0.138112	0.129085	0.995496	0.871001	1.13779	Clear cell adenocarcinoma of kidney (controls excluding all cancers)	II Neoplasms, from cancer register (ICD-O-3)	944	314193	0.947203	0.947203
ebi-a-GCST90001530	finngen_R10_C3_KIDNEY_CLEAR_CELL_CARCINOMA_EXALLC	finngen_R10_C3_KIDNEY_CLEAR_CELL_CARCINOMA_EXALLC	Monocytic Myeloid-Derived Suppressor Cells Absolute Count || id:ebi-a-GCST90001530	Simple mode	5	0.0687844	0.110397	0.567009	-0.147595	0.285163	1.07121	0.862781	1.32998	Clear cell adenocarcinoma of kidney (controls excluding all cancers)	II Neoplasms, from cancer register (ICD-O-3)	944	314193	0.567009	0.567009
ebi-a-GCST90001530	finngen_R10_C3_KIDNEY_CLEAR_CELL_CARCINOMA_EXALLC	finngen_R10_C3_KIDNEY_CLEAR_CELL_CARCINOMA_EXALLC	Monocytic Myeloid-Derived Suppressor Cells Absolute Count || id:ebi-a-GCST90001530	Weighted mode	5	0.0658307	0.108718	0.577511	-0.147257	0.278918	1.06805	0.863073	1.3217	Clear cell adenocarcinoma of kidney (controls excluding all cancers)	II Neoplasms, from cancer register (ICD-O-3)	944	314193	0.577511	0.577511
ebi-a-GCST90001546	finngen_R10_C3_KIDNEY_CLEAR_CELL_CARCINOMA_EXALLC	finngen_R10_C3_KIDNEY_CLEAR_CELL_CARCINOMA_EXALLC	Terminally Differentiated CD4+ T cell %CD4+ T cell || id:ebi-a-GCST90001546	MR Egger	4	4.02979	1.22906	0.0817734	1.62083	6.43875	56.2489	5.05728	625.622	Clear cell adenocarcinoma of kidney (controls excluding all cancers)	II Neoplasms, from cancer register (ICD-O-3)	944	314193	0.0817734	0.0817734
ebi-a-GCST90001546	finngen_R10_C3_KIDNEY_CLEAR_CELL_CARCINOMA_EXALLC	finngen_R10_C3_KIDNEY_CLEAR_CELL_CARCINOMA_EXALLC	Terminally Differentiated CD4+ T cell %CD4+ T cell || id:ebi-a-GCST90001546	Weighted median	4	0.335637	0.160911	0.0369921	0.0202508	0.651023	1.39883	1.02046	1.9175	Clear cell adenocarcinoma of kidney (controls excluding all cancers)	II Neoplasms, from cancer register (ICD-O-3)	944	314193	0.0369921	0.0369921
ebi-a-GCST90001546	finngen_R10_C3_KIDNEY_CLEAR_CELL_CARCINOMA_EXALLC	finngen_R10_C3_KIDNEY_CLEAR_CELL_CARCINOMA_EXALLC	Terminally Differentiated CD4+ T cell %CD4+ T cell || id:ebi-a-GCST90001546	Inverse variance weighted	4	0.190508	0.258245	0.460696	-0.315652	0.696667	1.20986	0.729313	2.00705	Clear cell adenocarcinoma of kidney (controls excluding all cancers)	II Neoplasms, from cancer register (ICD-O-3)	944	314193	0.460696	0.460696
ebi-a-GCST90001546	finngen_R10_C3_KIDNEY_CLEAR_CELL_CARCINOMA_EXALLC	finngen_R10_C3_KIDNEY_CLEAR_CELL_CARCINOMA_EXALLC	Terminally Differentiated CD4+ T cell %CD4+ T cell || id:ebi-a-GCST90001546	Simple mode	4	0.436394	0.227839	0.151326	-0.010171	0.88296	1.54712	0.989881	2.41805	Clear cell adenocarcinoma of kidney (controls excluding all cancers)	II Neoplasms, from cancer register (ICD-O-3)	944	314193	0.151326	0.151326
ebi-a-GCST90001546	finngen_R10_C3_KIDNEY_CLEAR_CELL_CARCINOMA_EXALLC	finngen_R10_C3_KIDNEY_CLEAR_CELL_CARCINOMA_EXALLC	Terminally Differentiated CD4+ T cell %CD4+ T cell || id:ebi-a-GCST90001546	Weighted mode	4	0.364041	0.164295	0.113489	0.042022	0.686059	1.43913	1.04292	1.98587	Clear cell adenocarcinoma of kidney (controls excluding all cancers)	II Neoplasms, from cancer register (ICD-O-3)	944	314193	0.113489	0.113489
ebi-a-GCST90001547	finngen_R10_C3_KIDNEY_CLEAR_CELL_CARCINOMA_EXALLC	finngen_R10_C3_KIDNEY_CLEAR_CELL_CARCINOMA_EXALLC	Terminally Differentiated CD4+ T cell %T cell || id:ebi-a-GCST90001547	MR Egger	5	3.12719	0.872149	0.0371383	1.41778	4.8366	22.8098	4.12794	126.041	Clear cell adenocarcinoma of kidney (controls excluding all cancers)	II Neoplasms, from cancer register (ICD-O-3)	944	314193	0.0371383	0.0371383
ebi-a-GCST90001547	finngen_R10_C3_KIDNEY_CLEAR_CELL_CARCINOMA_EXALLC	finngen_R10_C3_KIDNEY_CLEAR_CELL_CARCINOMA_EXALLC	Terminally Differentiated CD4+ T cell %T cell || id:ebi-a-GCST90001547	Weighted median	5	0.291417	0.158505	0.0659835	-0.0192526	0.602086	1.33832	0.980932	1.82592	Clear cell adenocarcinoma of kidney (controls excluding all cancers)	II Neoplasms, from cancer register (ICD-O-3)	944	314193	0.0659835	0.0659835
ebi-a-GCST90001547	finngen_R10_C3_KIDNEY_CLEAR_CELL_CARCINOMA_EXALLC	finngen_R10_C3_KIDNEY_CLEAR_CELL_CARCINOMA_EXALLC	Terminally Differentiated CD4+ T cell %T cell || id:ebi-a-GCST90001547	Inverse variance weighted	5	0.0990726	0.225042	0.659763	-0.34201	0.540156	1.10415	0.710341	1.71627	Clear cell adenocarcinoma of kidney (controls excluding all cancers)	II Neoplasms, from cancer register (ICD-O-3)	944	314193	0.659763	0.659763
ebi-a-GCST90001547	finngen_R10_C3_KIDNEY_CLEAR_CELL_CARCINOMA_EXALLC	finngen_R10_C3_KIDNEY_CLEAR_CELL_CARCINOMA_EXALLC	Terminally Differentiated CD4+ T cell %T cell || id:ebi-a-GCST90001547	Simple mode	5	0.370739	0.324113	0.316484	-0.264522	1.006	1.44881	0.767573	2.73464	Clear cell adenocarcinoma of kidney (controls excluding all cancers)	II Neoplasms, from cancer register (ICD-O-3)	944	314193	0.316484	0.316484
ebi-a-GCST90001547	finngen_R10_C3_KIDNEY_CLEAR_CELL_CARCINOMA_EXALLC	finngen_R10_C3_KIDNEY_CLEAR_CELL_CARCINOMA_EXALLC	Terminally Differentiated CD4+ T cell %T cell || id:ebi-a-GCST90001547	Weighted mode	5	0.304701	0.152944	0.117151	0.00493048	0.604471	1.35622	1.00494	1.83028	Clear cell adenocarcinoma of kidney (controls excluding all cancers)	II Neoplasms, from cancer register (ICD-O-3)	944	314193	0.117151	0.117151
ebi-a-GCST90001569	finngen_R10_C3_KIDNEY_CLEAR_CELL_CARCINOMA_EXALLC	finngen_R10_C3_KIDNEY_CLEAR_CELL_CARCINOMA_EXALLC	Effector Memory CD4-CD8- T cell Absolute Count || id:ebi-a-GCST90001569	MR Egger	4	0.0785924	0.299391	0.817497	-0.508215	0.6654	1.08176	0.601569	1.94527	Clear cell adenocarcinoma of kidney (controls excluding all cancers)	II Neoplasms, from cancer register (ICD-O-3)	944	314193	0.817497	0.817497
ebi-a-GCST90001569	finngen_R10_C3_KIDNEY_CLEAR_CELL_CARCINOMA_EXALLC	finngen_R10_C3_KIDNEY_CLEAR_CELL_CARCINOMA_EXALLC	Effector Memory CD4-CD8- T cell Absolute Count || id:ebi-a-GCST90001569	Weighted median	4	0.157422	0.158515	0.320659	-0.153267	0.468111	1.17049	0.8579	1.59697	Clear cell adenocarcinoma of kidney (controls excluding all cancers)	II Neoplasms, from cancer register (ICD-O-3)	944	314193	0.320659	0.320659
ebi-a-GCST90001569	finngen_R10_C3_KIDNEY_CLEAR_CELL_CARCINOMA_EXALLC	finngen_R10_C3_KIDNEY_CLEAR_CELL_CARCINOMA_EXALLC	Effector Memory CD4-CD8- T cell Absolute Count || id:ebi-a-GCST90001569	Inverse variance weighted	4	0.146901	0.140405	0.295437	-0.128292	0.422095	1.15824	0.879596	1.52515	Clear cell adenocarcinoma of kidney (controls excluding all cancers)	II Neoplasms, from cancer register (ICD-O-3)	944	314193	0.295437	0.295437
ebi-a-GCST90001569	finngen_R10_C3_KIDNEY_CLEAR_CELL_CARCINOMA_EXALLC	finngen_R10_C3_KIDNEY_CLEAR_CELL_CARCINOMA_EXALLC	Effector Memory CD4-CD8- T cell Absolute Count || id:ebi-a-GCST90001569	Simple mode	4	0.196032	0.200797	0.400931	-0.19753	0.589593	1.21657	0.820756	1.80325	Clear cell adenocarcinoma of kidney (controls excluding all cancers)	II Neoplasms, from cancer register (ICD-O-3)	944	314193	0.400931	0.400931
ebi-a-GCST90001569	finngen_R10_C3_KIDNEY_CLEAR_CELL_CARCINOMA_EXALLC	finngen_R10_C3_KIDNEY_CLEAR_CELL_CARCINOMA_EXALLC	Effector Memory CD4-CD8- T cell Absolute Count || id:ebi-a-GCST90001569	Weighted mode	4	0.104178	0.18509	0.612856	-0.258597	0.466954	1.1098	0.772134	1.59513	Clear cell adenocarcinoma of kidney (controls excluding all cancers)	II Neoplasms, from cancer register (ICD-O-3)	944	314193	0.612856	0.612856
ebi-a-GCST90001613	finngen_R10_C3_KIDNEY_CLEAR_CELL_CARCINOMA_EXALLC	finngen_R10_C3_KIDNEY_CLEAR_CELL_CARCINOMA_EXALLC	CD4-CD8- T cell %leukocyte || id:ebi-a-GCST90001613	MR Egger	4	0.232889	0.493517	0.683475	-0.734405	1.20018	1.26224	0.479791	3.32073	Clear cell adenocarcinoma of kidney (controls excluding all cancers)	II Neoplasms, from cancer register (ICD-O-3)	944	314193	0.683475	0.683475
ebi-a-GCST90001613	finngen_R10_C3_KIDNEY_CLEAR_CELL_CARCINOMA_EXALLC	finngen_R10_C3_KIDNEY_CLEAR_CELL_CARCINOMA_EXALLC	CD4-CD8- T cell %leukocyte || id:ebi-a-GCST90001613	Weighted median	4	0.207904	0.198266	0.294358	-0.180698	0.596506	1.23109	0.834687	1.81576	Clear cell adenocarcinoma of kidney (controls excluding all cancers)	II Neoplasms, from cancer register (ICD-O-3)	944	314193	0.294358	0.294358
ebi-a-GCST90001613	finngen_R10_C3_KIDNEY_CLEAR_CELL_CARCINOMA_EXALLC	finngen_R10_C3_KIDNEY_CLEAR_CELL_CARCINOMA_EXALLC	CD4-CD8- T cell %leukocyte || id:ebi-a-GCST90001613	Inverse variance weighted	4	0.196376	0.171656	0.252618	-0.140069	0.532822	1.21698	0.869298	1.70373	Clear cell adenocarcinoma of kidney (controls excluding all cancers)	II Neoplasms, from cancer register (ICD-O-3)	944	314193	0.252618	0.252618
ebi-a-GCST90001613	finngen_R10_C3_KIDNEY_CLEAR_CELL_CARCINOMA_EXALLC	finngen_R10_C3_KIDNEY_CLEAR_CELL_CARCINOMA_EXALLC	CD4-CD8- T cell %leukocyte || id:ebi-a-GCST90001613	Simple mode	4	0.204056	0.274454	0.511113	-0.333874	0.741986	1.22637	0.716144	2.1001	Clear cell adenocarcinoma of kidney (controls excluding all cancers)	II Neoplasms, from cancer register (ICD-O-3)	944	314193	0.511113	0.511113
ebi-a-GCST90001613	finngen_R10_C3_KIDNEY_CLEAR_CELL_CARCINOMA_EXALLC	finngen_R10_C3_KIDNEY_CLEAR_CELL_CARCINOMA_EXALLC	CD4-CD8- T cell %leukocyte || id:ebi-a-GCST90001613	Weighted mode	4	0.158447	0.21789	0.519721	-0.268618	0.585512	1.17169	0.764435	1.79591	Clear cell adenocarcinoma of kidney (controls excluding all cancers)	II Neoplasms, from cancer register (ICD-O-3)	944	314193	0.519721	0.519721
ebi-a-GCST90001619	finngen_R10_C3_KIDNEY_CLEAR_CELL_CARCINOMA_EXALLC	finngen_R10_C3_KIDNEY_CLEAR_CELL_CARCINOMA_EXALLC	HLA DR+ T cell%T cell || id:ebi-a-GCST90001619	MR Egger	4	0.017521	0.237724	0.947955	-0.448417	0.483459	1.01768	0.638638	1.62167	Clear cell adenocarcinoma of kidney (controls excluding all cancers)	II Neoplasms, from cancer register (ICD-O-3)	944	314193	0.947955	0.947955
ebi-a-GCST90001619	finngen_R10_C3_KIDNEY_CLEAR_CELL_CARCINOMA_EXALLC	finngen_R10_C3_KIDNEY_CLEAR_CELL_CARCINOMA_EXALLC	HLA DR+ T cell%T cell || id:ebi-a-GCST90001619	Weighted median	4	0.0311882	0.109915	0.776602	-0.184244	0.246621	1.03168	0.831733	1.27969	Clear cell adenocarcinoma of kidney (controls excluding all cancers)	II Neoplasms, from cancer register (ICD-O-3)	944	314193	0.776602	0.776602
ebi-a-GCST90001619	finngen_R10_C3_KIDNEY_CLEAR_CELL_CARCINOMA_EXALLC	finngen_R10_C3_KIDNEY_CLEAR_CELL_CARCINOMA_EXALLC	HLA DR+ T cell%T cell || id:ebi-a-GCST90001619	Inverse variance weighted	4	0.00022535	0.0988908	0.998182	-0.193601	0.194051	1.00023	0.823987	1.21416	Clear cell adenocarcinoma of kidney (controls excluding all cancers)	II Neoplasms, from cancer register (ICD-O-3)	944	314193	0.998182	0.998182
ebi-a-GCST90001619	finngen_R10_C3_KIDNEY_CLEAR_CELL_CARCINOMA_EXALLC	finngen_R10_C3_KIDNEY_CLEAR_CELL_CARCINOMA_EXALLC	HLA DR+ T cell%T cell || id:ebi-a-GCST90001619	Simple mode	4	0.175981	0.19201	0.426982	-0.20036	0.552321	1.19242	0.818436	1.73728	Clear cell adenocarcinoma of kidney (controls excluding all cancers)	II Neoplasms, from cancer register (ICD-O-3)	944	314193	0.426982	0.426982
ebi-a-GCST90001619	finngen_R10_C3_KIDNEY_CLEAR_CELL_CARCINOMA_EXALLC	finngen_R10_C3_KIDNEY_CLEAR_CELL_CARCINOMA_EXALLC	HLA DR+ T cell%T cell || id:ebi-a-GCST90001619	Weighted mode	4	0.0314662	0.111473	0.796086	-0.187021	0.249954	1.03197	0.829426	1.28397	Clear cell adenocarcinoma of kidney (controls excluding all cancers)	II Neoplasms, from cancer register (ICD-O-3)	944	314193	0.796086	0.796086
ebi-a-GCST90001620	finngen_R10_C3_KIDNEY_CLEAR_CELL_CARCINOMA_EXALLC	finngen_R10_C3_KIDNEY_CLEAR_CELL_CARCINOMA_EXALLC	HLA DR+ T cell%lymphocyte || id:ebi-a-GCST90001620	MR Egger	4	-0.0673346	0.216811	0.785506	-0.492283	0.357614	0.934882	0.611229	1.42991	Clear cell adenocarcinoma of kidney (controls excluding all cancers)	II Neoplasms, from cancer register (ICD-O-3)	944	314193	0.785506	0.785506
ebi-a-GCST90001620	finngen_R10_C3_KIDNEY_CLEAR_CELL_CARCINOMA_EXALLC	finngen_R10_C3_KIDNEY_CLEAR_CELL_CARCINOMA_EXALLC	HLA DR+ T cell%lymphocyte || id:ebi-a-GCST90001620	Weighted median	4	0.0236929	0.100537	0.813695	-0.17336	0.220746	1.02398	0.840835	1.24701	Clear cell adenocarcinoma of kidney (controls excluding all cancers)	II Neoplasms, from cancer register (ICD-O-3)	944	314193	0.813695	0.813695
ebi-a-GCST90001620	finngen_R10_C3_KIDNEY_CLEAR_CELL_CARCINOMA_EXALLC	finngen_R10_C3_KIDNEY_CLEAR_CELL_CARCINOMA_EXALLC	HLA DR+ T cell%lymphocyte || id:ebi-a-GCST90001620	Inverse variance weighted	4	0.0281829	0.0976155	0.772801	-0.163143	0.219509	1.02858	0.849469	1.24547	Clear cell adenocarcinoma of kidney (controls excluding all cancers)	II Neoplasms, from cancer register (ICD-O-3)	944	314193	0.772801	0.772801
ebi-a-GCST90001620	finngen_R10_C3_KIDNEY_CLEAR_CELL_CARCINOMA_EXALLC	finngen_R10_C3_KIDNEY_CLEAR_CELL_CARCINOMA_EXALLC	HLA DR+ T cell%lymphocyte || id:ebi-a-GCST90001620	Simple mode	4	0.0469888	0.142537	0.763332	-0.232383	0.326361	1.04811	0.792642	1.38592	Clear cell adenocarcinoma of kidney (controls excluding all cancers)	II Neoplasms, from cancer register (ICD-O-3)	944	314193	0.763332	0.763332
ebi-a-GCST90001620	finngen_R10_C3_KIDNEY_CLEAR_CELL_CARCINOMA_EXALLC	finngen_R10_C3_KIDNEY_CLEAR_CELL_CARCINOMA_EXALLC	HLA DR+ T cell%lymphocyte || id:ebi-a-GCST90001620	Weighted mode	4	0.0279728	0.107567	0.811652	-0.182859	0.238804	1.02837	0.832886	1.26973	Clear cell adenocarcinoma of kidney (controls excluding all cancers)	II Neoplasms, from cancer register (ICD-O-3)	944	314193	0.811652	0.811652
ebi-a-GCST90001621	finngen_R10_C3_KIDNEY_CLEAR_CELL_CARCINOMA_EXALLC	finngen_R10_C3_KIDNEY_CLEAR_CELL_CARCINOMA_EXALLC	Natural Killer T Absolute Count || id:ebi-a-GCST90001621	MR Egger	5	0.339204	0.271581	0.300248	-0.193095	0.871503	1.40383	0.824404	2.3905	Clear cell adenocarcinoma of kidney (controls excluding all cancers)	II Neoplasms, from cancer register (ICD-O-3)	944	314193	0.300248	0.300248
ebi-a-GCST90001621	finngen_R10_C3_KIDNEY_CLEAR_CELL_CARCINOMA_EXALLC	finngen_R10_C3_KIDNEY_CLEAR_CELL_CARCINOMA_EXALLC	Natural Killer T Absolute Count || id:ebi-a-GCST90001621	Weighted median	5	-0.00494624	0.180864	0.978182	-0.359439	0.349547	0.995066	0.698068	1.41842	Clear cell adenocarcinoma of kidney (controls excluding all cancers)	II Neoplasms, from cancer register (ICD-O-3)	944	314193	0.978182	0.978182
ebi-a-GCST90001621	finngen_R10_C3_KIDNEY_CLEAR_CELL_CARCINOMA_EXALLC	finngen_R10_C3_KIDNEY_CLEAR_CELL_CARCINOMA_EXALLC	Natural Killer T Absolute Count || id:ebi-a-GCST90001621	Inverse variance weighted	5	-0.0920477	0.14134	0.514885	-0.369074	0.184979	0.912062	0.691374	1.20319	Clear cell adenocarcinoma of kidney (controls excluding all cancers)	II Neoplasms, from cancer register (ICD-O-3)	944	314193	0.514885	0.514885
ebi-a-GCST90001621	finngen_R10_C3_KIDNEY_CLEAR_CELL_CARCINOMA_EXALLC	finngen_R10_C3_KIDNEY_CLEAR_CELL_CARCINOMA_EXALLC	Natural Killer T Absolute Count || id:ebi-a-GCST90001621	Simple mode	5	0.123714	0.299338	0.700588	-0.462988	0.710417	1.13169	0.6294	2.03484	Clear cell adenocarcinoma of kidney (controls excluding all cancers)	II Neoplasms, from cancer register (ICD-O-3)	944	314193	0.700588	0.700588
ebi-a-GCST90001621	finngen_R10_C3_KIDNEY_CLEAR_CELL_CARCINOMA_EXALLC	finngen_R10_C3_KIDNEY_CLEAR_CELL_CARCINOMA_EXALLC	Natural Killer T Absolute Count || id:ebi-a-GCST90001621	Weighted mode	5	0.0809374	0.193902	0.697807	-0.299111	0.460986	1.0843	0.741477	1.58564	Clear cell adenocarcinoma of kidney (controls excluding all cancers)	II Neoplasms, from cancer register (ICD-O-3)	944	314193	0.697807	0.697807
ebi-a-GCST90001622	finngen_R10_C3_KIDNEY_CLEAR_CELL_CARCINOMA_EXALLC	finngen_R10_C3_KIDNEY_CLEAR_CELL_CARCINOMA_EXALLC	Natural Killer T %T cell || id:ebi-a-GCST90001622	MR Egger	5	0.481498	0.25454	0.154903	-0.0173991	0.980396	1.6185	0.982751	2.66551	Clear cell adenocarcinoma of kidney (controls excluding all cancers)	II Neoplasms, from cancer register (ICD-O-3)	944	314193	0.154903	0.154903
ebi-a-GCST90001622	finngen_R10_C3_KIDNEY_CLEAR_CELL_CARCINOMA_EXALLC	finngen_R10_C3_KIDNEY_CLEAR_CELL_CARCINOMA_EXALLC	Natural Killer T %T cell || id:ebi-a-GCST90001622	Weighted median	5	0.178257	0.173096	0.303095	-0.16101	0.517525	1.19513	0.851283	1.67787	Clear cell adenocarcinoma of kidney (controls excluding all cancers)	II Neoplasms, from cancer register (ICD-O-3)	944	314193	0.303095	0.303095
ebi-a-GCST90001622	finngen_R10_C3_KIDNEY_CLEAR_CELL_CARCINOMA_EXALLC	finngen_R10_C3_KIDNEY_CLEAR_CELL_CARCINOMA_EXALLC	Natural Killer T %T cell || id:ebi-a-GCST90001622	Inverse variance weighted	5	0.0408176	0.150482	0.786202	-0.254127	0.335762	1.04166	0.775594	1.39901	Clear cell adenocarcinoma of kidney (controls excluding all cancers)	II Neoplasms, from cancer register (ICD-O-3)	944	314193	0.786202	0.786202
ebi-a-GCST90001622	finngen_R10_C3_KIDNEY_CLEAR_CELL_CARCINOMA_EXALLC	finngen_R10_C3_KIDNEY_CLEAR_CELL_CARCINOMA_EXALLC	Natural Killer T %T cell || id:ebi-a-GCST90001622	Simple mode	5	0.181324	0.263507	0.529207	-0.33515	0.697798	1.1988	0.715231	2.00932	Clear cell adenocarcinoma of kidney (controls excluding all cancers)	II Neoplasms, from cancer register (ICD-O-3)	944	314193	0.529207	0.529207
ebi-a-GCST90001622	finngen_R10_C3_KIDNEY_CLEAR_CELL_CARCINOMA_EXALLC	finngen_R10_C3_KIDNEY_CLEAR_CELL_CARCINOMA_EXALLC	Natural Killer T %T cell || id:ebi-a-GCST90001622	Weighted mode	5	0.203496	0.194457	0.354405	-0.17764	0.584632	1.22568	0.837244	1.79433	Clear cell adenocarcinoma of kidney (controls excluding all cancers)	II Neoplasms, from cancer register (ICD-O-3)	944	314193	0.354405	0.354405
ebi-a-GCST90001623	finngen_R10_C3_KIDNEY_CLEAR_CELL_CARCINOMA_EXALLC	finngen_R10_C3_KIDNEY_CLEAR_CELL_CARCINOMA_EXALLC	Natural Killer T %lymphocyte || id:ebi-a-GCST90001623	MR Egger	7	0.362806	0.256842	0.216893	-0.140603	0.866216	1.43736	0.868834	2.3779	Clear cell adenocarcinoma of kidney (controls excluding all cancers)	II Neoplasms, from cancer register (ICD-O-3)	944	314193	0.216893	0.216893
ebi-a-GCST90001623	finngen_R10_C3_KIDNEY_CLEAR_CELL_CARCINOMA_EXALLC	finngen_R10_C3_KIDNEY_CLEAR_CELL_CARCINOMA_EXALLC	Natural Killer T %lymphocyte || id:ebi-a-GCST90001623	Weighted median	7	0.165614	0.161221	0.304305	-0.15038	0.481608	1.18012	0.860381	1.61867	Clear cell adenocarcinoma of kidney (controls excluding all cancers)	II Neoplasms, from cancer register (ICD-O-3)	944	314193	0.304305	0.304305
ebi-a-GCST90001623	finngen_R10_C3_KIDNEY_CLEAR_CELL_CARCINOMA_EXALLC	finngen_R10_C3_KIDNEY_CLEAR_CELL_CARCINOMA_EXALLC	Natural Killer T %lymphocyte || id:ebi-a-GCST90001623	Inverse variance weighted	7	0.0331295	0.12131	0.784778	-0.204638	0.270897	1.03368	0.814942	1.31114	Clear cell adenocarcinoma of kidney (controls excluding all cancers)	II Neoplasms, from cancer register (ICD-O-3)	944	314193	0.784778	0.784778
ebi-a-GCST90001623	finngen_R10_C3_KIDNEY_CLEAR_CELL_CARCINOMA_EXALLC	finngen_R10_C3_KIDNEY_CLEAR_CELL_CARCINOMA_EXALLC	Natural Killer T %lymphocyte || id:ebi-a-GCST90001623	Simple mode	7	0.172952	0.235553	0.490491	-0.288732	0.634635	1.18881	0.749213	1.88633	Clear cell adenocarcinoma of kidney (controls excluding all cancers)	II Neoplasms, from cancer register (ICD-O-3)	944	314193	0.490491	0.490491
ebi-a-GCST90001623	finngen_R10_C3_KIDNEY_CLEAR_CELL_CARCINOMA_EXALLC	finngen_R10_C3_KIDNEY_CLEAR_CELL_CARCINOMA_EXALLC	Natural Killer T %lymphocyte || id:ebi-a-GCST90001623	Weighted mode	7	0.198062	0.197208	0.353991	-0.188467	0.58459	1.21904	0.828228	1.79426	Clear cell adenocarcinoma of kidney (controls excluding all cancers)	II Neoplasms, from cancer register (ICD-O-3)	944	314193	0.353991	0.353991
ebi-a-GCST90001633	finngen_R10_C3_KIDNEY_CLEAR_CELL_CARCINOMA_EXALLC	finngen_R10_C3_KIDNEY_CLEAR_CELL_CARCINOMA_EXALLC	CD8dim Natural Killer T Absolute Count || id:ebi-a-GCST90001633	MR Egger	5	0.293574	0.21736	0.269658	-0.132451	0.719599	1.34121	0.875946	2.05361	Clear cell adenocarcinoma of kidney (controls excluding all cancers)	II Neoplasms, from cancer register (ICD-O-3)	944	314193	0.269658	0.269658
ebi-a-GCST90001633	finngen_R10_C3_KIDNEY_CLEAR_CELL_CARCINOMA_EXALLC	finngen_R10_C3_KIDNEY_CLEAR_CELL_CARCINOMA_EXALLC	CD8dim Natural Killer T Absolute Count || id:ebi-a-GCST90001633	Weighted median	5	0.179013	0.14668	0.222302	-0.10848	0.466507	1.19604	0.897197	1.59442	Clear cell adenocarcinoma of kidney (controls excluding all cancers)	II Neoplasms, from cancer register (ICD-O-3)	944	314193	0.222302	0.222302
ebi-a-GCST90001633	finngen_R10_C3_KIDNEY_CLEAR_CELL_CARCINOMA_EXALLC	finngen_R10_C3_KIDNEY_CLEAR_CELL_CARCINOMA_EXALLC	CD8dim Natural Killer T Absolute Count || id:ebi-a-GCST90001633	Inverse variance weighted	5	0.120207	0.127361	0.345255	-0.12942	0.369834	1.12773	0.878605	1.44749	Clear cell adenocarcinoma of kidney (controls excluding all cancers)	II Neoplasms, from cancer register (ICD-O-3)	944	314193	0.345255	0.345255
ebi-a-GCST90001633	finngen_R10_C3_KIDNEY_CLEAR_CELL_CARCINOMA_EXALLC	finngen_R10_C3_KIDNEY_CLEAR_CELL_CARCINOMA_EXALLC	CD8dim Natural Killer T Absolute Count || id:ebi-a-GCST90001633	Simple mode	5	0.171653	0.201803	0.442912	-0.22388	0.567186	1.18727	0.799411	1.7633	Clear cell adenocarcinoma of kidney (controls excluding all cancers)	II Neoplasms, from cancer register (ICD-O-3)	944	314193	0.442912	0.442912
ebi-a-GCST90001633	finngen_R10_C3_KIDNEY_CLEAR_CELL_CARCINOMA_EXALLC	finngen_R10_C3_KIDNEY_CLEAR_CELL_CARCINOMA_EXALLC	CD8dim Natural Killer T Absolute Count || id:ebi-a-GCST90001633	Weighted mode	5	0.184462	0.167481	0.332546	-0.143801	0.512725	1.20257	0.86606	1.66984	Clear cell adenocarcinoma of kidney (controls excluding all cancers)	II Neoplasms, from cancer register (ICD-O-3)	944	314193	0.332546	0.332546
ebi-a-GCST90001634	finngen_R10_C3_KIDNEY_CLEAR_CELL_CARCINOMA_EXALLC	finngen_R10_C3_KIDNEY_CLEAR_CELL_CARCINOMA_EXALLC	CD8dim Natural Killer T %T cell || id:ebi-a-GCST90001634	MR Egger	5	0.310849	0.189477	0.199423	-0.0605259	0.682224	1.36458	0.941269	1.97827	Clear cell adenocarcinoma of kidney (controls excluding all cancers)	II Neoplasms, from cancer register (ICD-O-3)	944	314193	0.199423	0.199423
ebi-a-GCST90001634	finngen_R10_C3_KIDNEY_CLEAR_CELL_CARCINOMA_EXALLC	finngen_R10_C3_KIDNEY_CLEAR_CELL_CARCINOMA_EXALLC	CD8dim Natural Killer T %T cell || id:ebi-a-GCST90001634	Weighted median	5	0.165405	0.144407	0.252041	-0.117633	0.448443	1.17987	0.889022	1.56587	Clear cell adenocarcinoma of kidney (controls excluding all cancers)	II Neoplasms, from cancer register (ICD-O-3)	944	314193	0.252041	0.252041
ebi-a-GCST90001634	finngen_R10_C3_KIDNEY_CLEAR_CELL_CARCINOMA_EXALLC	finngen_R10_C3_KIDNEY_CLEAR_CELL_CARCINOMA_EXALLC	CD8dim Natural Killer T %T cell || id:ebi-a-GCST90001634	Inverse variance weighted	5	0.0927647	0.118385	0.433282	-0.139269	0.324799	1.0972	0.869994	1.38375	Clear cell adenocarcinoma of kidney (controls excluding all cancers)	II Neoplasms, from cancer register (ICD-O-3)	944	314193	0.433282	0.433282
ebi-a-GCST90001634	finngen_R10_C3_KIDNEY_CLEAR_CELL_CARCINOMA_EXALLC	finngen_R10_C3_KIDNEY_CLEAR_CELL_CARCINOMA_EXALLC	CD8dim Natural Killer T %T cell || id:ebi-a-GCST90001634	Simple mode	5	0.155506	0.197052	0.474163	-0.230717	0.541728	1.16825	0.793964	1.71898	Clear cell adenocarcinoma of kidney (controls excluding all cancers)	II Neoplasms, from cancer register (ICD-O-3)	944	314193	0.474163	0.474163
ebi-a-GCST90001634	finngen_R10_C3_KIDNEY_CLEAR_CELL_CARCINOMA_EXALLC	finngen_R10_C3_KIDNEY_CLEAR_CELL_CARCINOMA_EXALLC	CD8dim Natural Killer T %T cell || id:ebi-a-GCST90001634	Weighted mode	5	0.167366	0.14337	0.307903	-0.11364	0.448372	1.18219	0.892579	1.56576	Clear cell adenocarcinoma of kidney (controls excluding all cancers)	II Neoplasms, from cancer register (ICD-O-3)	944	314193	0.307903	0.307903
ebi-a-GCST90001635	finngen_R10_C3_KIDNEY_CLEAR_CELL_CARCINOMA_EXALLC	finngen_R10_C3_KIDNEY_CLEAR_CELL_CARCINOMA_EXALLC	CD8dim Natural Killer T %lymphocyte || id:ebi-a-GCST90001635	MR Egger	6	0.298145	0.18606	0.184325	-0.0665331	0.662823	1.34736	0.935632	1.94026	Clear cell adenocarcinoma of kidney (controls excluding all cancers)	II Neoplasms, from cancer register (ICD-O-3)	944	314193	0.184325	0.184325
ebi-a-GCST90001635	finngen_R10_C3_KIDNEY_CLEAR_CELL_CARCINOMA_EXALLC	finngen_R10_C3_KIDNEY_CLEAR_CELL_CARCINOMA_EXALLC	CD8dim Natural Killer T %lymphocyte || id:ebi-a-GCST90001635	Weighted median	6	0.156402	0.138848	0.259987	-0.115741	0.428544	1.1693	0.890706	1.53502	Clear cell adenocarcinoma of kidney (controls excluding all cancers)	II Neoplasms, from cancer register (ICD-O-3)	944	314193	0.259987	0.259987
ebi-a-GCST90001635	finngen_R10_C3_KIDNEY_CLEAR_CELL_CARCINOMA_EXALLC	finngen_R10_C3_KIDNEY_CLEAR_CELL_CARCINOMA_EXALLC	CD8dim Natural Killer T %lymphocyte || id:ebi-a-GCST90001635	Inverse variance weighted	6	0.062909	0.114209	0.581756	-0.160941	0.286759	1.06493	0.851342	1.3321	Clear cell adenocarcinoma of kidney (controls excluding all cancers)	II Neoplasms, from cancer register (ICD-O-3)	944	314193	0.581756	0.581756
ebi-a-GCST90001635	finngen_R10_C3_KIDNEY_CLEAR_CELL_CARCINOMA_EXALLC	finngen_R10_C3_KIDNEY_CLEAR_CELL_CARCINOMA_EXALLC	CD8dim Natural Killer T %lymphocyte || id:ebi-a-GCST90001635	Simple mode	6	0.121607	0.205906	0.580475	-0.281968	0.525182	1.12931	0.754298	1.69077	Clear cell adenocarcinoma of kidney (controls excluding all cancers)	II Neoplasms, from cancer register (ICD-O-3)	944	314193	0.580475	0.580475
ebi-a-GCST90001635	finngen_R10_C3_KIDNEY_CLEAR_CELL_CARCINOMA_EXALLC	finngen_R10_C3_KIDNEY_CLEAR_CELL_CARCINOMA_EXALLC	CD8dim Natural Killer T %lymphocyte || id:ebi-a-GCST90001635	Weighted mode	6	0.167204	0.153562	0.3259	-0.133777	0.468185	1.182	0.874785	1.59709	Clear cell adenocarcinoma of kidney (controls excluding all cancers)	II Neoplasms, from cancer register (ICD-O-3)	944	314193	0.3259	0.3259
ebi-a-GCST90001637	finngen_R10_C3_KIDNEY_CLEAR_CELL_CARCINOMA_EXALLC	finngen_R10_C3_KIDNEY_CLEAR_CELL_CARCINOMA_EXALLC	CD4-CD8- Natural Killer T %T cell || id:ebi-a-GCST90001637	MR Egger	5	0.190395	0.257816	0.513744	-0.314925	0.695715	1.20973	0.729843	2.00514	Clear cell adenocarcinoma of kidney (controls excluding all cancers)	II Neoplasms, from cancer register (ICD-O-3)	944	314193	0.513744	0.513744
ebi-a-GCST90001637	finngen_R10_C3_KIDNEY_CLEAR_CELL_CARCINOMA_EXALLC	finngen_R10_C3_KIDNEY_CLEAR_CELL_CARCINOMA_EXALLC	CD4-CD8- Natural Killer T %T cell || id:ebi-a-GCST90001637	Weighted median	5	0.171842	0.134605	0.201729	-0.0919832	0.435667	1.18749	0.91212	1.54599	Clear cell adenocarcinoma of kidney (controls excluding all cancers)	II Neoplasms, from cancer register (ICD-O-3)	944	314193	0.201729	0.201729
ebi-a-GCST90001637	finngen_R10_C3_KIDNEY_CLEAR_CELL_CARCINOMA_EXALLC	finngen_R10_C3_KIDNEY_CLEAR_CELL_CARCINOMA_EXALLC	CD4-CD8- Natural Killer T %T cell || id:ebi-a-GCST90001637	Inverse variance weighted	5	0.159498	0.11804	0.176626	-0.0718611	0.390857	1.17292	0.93066	1.47825	Clear cell adenocarcinoma of kidney (controls excluding all cancers)	II Neoplasms, from cancer register (ICD-O-3)	944	314193	0.176626	0.176626
ebi-a-GCST90001637	finngen_R10_C3_KIDNEY_CLEAR_CELL_CARCINOMA_EXALLC	finngen_R10_C3_KIDNEY_CLEAR_CELL_CARCINOMA_EXALLC	CD4-CD8- Natural Killer T %T cell || id:ebi-a-GCST90001637	Simple mode	5	0.166128	0.180617	0.409735	-0.18788	0.520137	1.18072	0.828714	1.68226	Clear cell adenocarcinoma of kidney (controls excluding all cancers)	II Neoplasms, from cancer register (ICD-O-3)	944	314193	0.409735	0.409735
ebi-a-GCST90001637	finngen_R10_C3_KIDNEY_CLEAR_CELL_CARCINOMA_EXALLC	finngen_R10_C3_KIDNEY_CLEAR_CELL_CARCINOMA_EXALLC	CD4-CD8- Natural Killer T %T cell || id:ebi-a-GCST90001637	Weighted mode	5	0.17378	0.159915	0.33827	-0.139653	0.487213	1.18979	0.86966	1.62777	Clear cell adenocarcinoma of kidney (controls excluding all cancers)	II Neoplasms, from cancer register (ICD-O-3)	944	314193	0.33827	0.33827
ebi-a-GCST90001638	finngen_R10_C3_KIDNEY_CLEAR_CELL_CARCINOMA_EXALLC	finngen_R10_C3_KIDNEY_CLEAR_CELL_CARCINOMA_EXALLC	CD4-CD8- Natural Killer T %lymphocyte || id:ebi-a-GCST90001638	MR Egger	6	0.308627	0.213756	0.22228	-0.110336	0.727589	1.36155	0.895534	2.07008	Clear cell adenocarcinoma of kidney (controls excluding all cancers)	II Neoplasms, from cancer register (ICD-O-3)	944	314193	0.22228	0.22228
ebi-a-GCST90001638	finngen_R10_C3_KIDNEY_CLEAR_CELL_CARCINOMA_EXALLC	finngen_R10_C3_KIDNEY_CLEAR_CELL_CARCINOMA_EXALLC	CD4-CD8- Natural Killer T %lymphocyte || id:ebi-a-GCST90001638	Weighted median	6	0.17493	0.143047	0.221373	-0.105442	0.455301	1.19116	0.899927	1.57665	Clear cell adenocarcinoma of kidney (controls excluding all cancers)	II Neoplasms, from cancer register (ICD-O-3)	944	314193	0.221373	0.221373
ebi-a-GCST90001638	finngen_R10_C3_KIDNEY_CLEAR_CELL_CARCINOMA_EXALLC	finngen_R10_C3_KIDNEY_CLEAR_CELL_CARCINOMA_EXALLC	CD4-CD8- Natural Killer T %lymphocyte || id:ebi-a-GCST90001638	Inverse variance weighted	6	0.118551	0.116458	0.30869	-0.109706	0.346809	1.12586	0.896097	1.41455	Clear cell adenocarcinoma of kidney (controls excluding all cancers)	II Neoplasms, from cancer register (ICD-O-3)	944	314193	0.30869	0.30869
ebi-a-GCST90001638	finngen_R10_C3_KIDNEY_CLEAR_CELL_CARCINOMA_EXALLC	finngen_R10_C3_KIDNEY_CLEAR_CELL_CARCINOMA_EXALLC	CD4-CD8- Natural Killer T %lymphocyte || id:ebi-a-GCST90001638	Simple mode	6	0.169477	0.182548	0.39581	-0.188316	0.527271	1.18469	0.828353	1.6943	Clear cell adenocarcinoma of kidney (controls excluding all cancers)	II Neoplasms, from cancer register (ICD-O-3)	944	314193	0.39581	0.39581
ebi-a-GCST90001638	finngen_R10_C3_KIDNEY_CLEAR_CELL_CARCINOMA_EXALLC	finngen_R10_C3_KIDNEY_CLEAR_CELL_CARCINOMA_EXALLC	CD4-CD8- Natural Killer T %lymphocyte || id:ebi-a-GCST90001638	Weighted mode	6	0.179514	0.178847	0.361581	-0.171025	0.530054	1.19664	0.8428	1.69902	Clear cell adenocarcinoma of kidney (controls excluding all cancers)	II Neoplasms, from cancer register (ICD-O-3)	944	314193	0.361581	0.361581
ebi-a-GCST90001646	finngen_R10_C3_KIDNEY_CLEAR_CELL_CARCINOMA_EXALLC	finngen_R10_C3_KIDNEY_CLEAR_CELL_CARCINOMA_EXALLC	Natural Killer %CD3- lymphocyte || id:ebi-a-GCST90001646	MR Egger	4	-1.44042	1.07524	0.312298	-3.5479	0.667057	0.236828	0.0287849	1.94849	Clear cell adenocarcinoma of kidney (controls excluding all cancers)	II Neoplasms, from cancer register (ICD-O-3)	944	314193	0.312298	0.312298
ebi-a-GCST90001646	finngen_R10_C3_KIDNEY_CLEAR_CELL_CARCINOMA_EXALLC	finngen_R10_C3_KIDNEY_CLEAR_CELL_CARCINOMA_EXALLC	Natural Killer %CD3- lymphocyte || id:ebi-a-GCST90001646	Weighted median	4	0.102111	0.192436	0.595682	-0.275065	0.479286	1.10751	0.759523	1.61492	Clear cell adenocarcinoma of kidney (controls excluding all cancers)	II Neoplasms, from cancer register (ICD-O-3)	944	314193	0.595682	0.595682
ebi-a-GCST90001646	finngen_R10_C3_KIDNEY_CLEAR_CELL_CARCINOMA_EXALLC	finngen_R10_C3_KIDNEY_CLEAR_CELL_CARCINOMA_EXALLC	Natural Killer %CD3- lymphocyte || id:ebi-a-GCST90001646	Inverse variance weighted	4	0.0976113	0.180117	0.587865	-0.255419	0.450641	1.10253	0.774592	1.56932	Clear cell adenocarcinoma of kidney (controls excluding all cancers)	II Neoplasms, from cancer register (ICD-O-3)	944	314193	0.587865	0.587865
ebi-a-GCST90001646	finngen_R10_C3_KIDNEY_CLEAR_CELL_CARCINOMA_EXALLC	finngen_R10_C3_KIDNEY_CLEAR_CELL_CARCINOMA_EXALLC	Natural Killer %CD3- lymphocyte || id:ebi-a-GCST90001646	Simple mode	4	0.0299184	0.250502	0.912481	-0.461065	0.520902	1.03037	0.630612	1.68354	Clear cell adenocarcinoma of kidney (controls excluding all cancers)	II Neoplasms, from cancer register (ICD-O-3)	944	314193	0.912481	0.912481
ebi-a-GCST90001646	finngen_R10_C3_KIDNEY_CLEAR_CELL_CARCINOMA_EXALLC	finngen_R10_C3_KIDNEY_CLEAR_CELL_CARCINOMA_EXALLC	Natural Killer %CD3- lymphocyte || id:ebi-a-GCST90001646	Weighted mode	4	0.0915617	0.210055	0.692374	-0.320146	0.50327	1.09588	0.726043	1.65412	Clear cell adenocarcinoma of kidney (controls excluding all cancers)	II Neoplasms, from cancer register (ICD-O-3)	944	314193	0.692374	0.692374
ebi-a-GCST90001648	finngen_R10_C3_KIDNEY_CLEAR_CELL_CARCINOMA_EXALLC	finngen_R10_C3_KIDNEY_CLEAR_CELL_CARCINOMA_EXALLC	HLA DR+ Natural Killer Absolute Count || id:ebi-a-GCST90001648	MR Egger	4	-0.127324	0.223202	0.625922	-0.5648	0.310152	0.880449	0.568474	1.36363	Clear cell adenocarcinoma of kidney (controls excluding all cancers)	II Neoplasms, from cancer register (ICD-O-3)	944	314193	0.625922	0.625922
ebi-a-GCST90001648	finngen_R10_C3_KIDNEY_CLEAR_CELL_CARCINOMA_EXALLC	finngen_R10_C3_KIDNEY_CLEAR_CELL_CARCINOMA_EXALLC	HLA DR+ Natural Killer Absolute Count || id:ebi-a-GCST90001648	Weighted median	4	0.0101672	0.0963862	0.915992	-0.17875	0.199084	1.01022	0.836315	1.22028	Clear cell adenocarcinoma of kidney (controls excluding all cancers)	II Neoplasms, from cancer register (ICD-O-3)	944	314193	0.915992	0.915992
ebi-a-GCST90001648	finngen_R10_C3_KIDNEY_CLEAR_CELL_CARCINOMA_EXALLC	finngen_R10_C3_KIDNEY_CLEAR_CELL_CARCINOMA_EXALLC	HLA DR+ Natural Killer Absolute Count || id:ebi-a-GCST90001648	Inverse variance weighted	4	0.0191297	0.0910322	0.833557	-0.159293	0.197553	1.01931	0.852746	1.21842	Clear cell adenocarcinoma of kidney (controls excluding all cancers)	II Neoplasms, from cancer register (ICD-O-3)	944	314193	0.833557	0.833557
ebi-a-GCST90001648	finngen_R10_C3_KIDNEY_CLEAR_CELL_CARCINOMA_EXALLC	finngen_R10_C3_KIDNEY_CLEAR_CELL_CARCINOMA_EXALLC	HLA DR+ Natural Killer Absolute Count || id:ebi-a-GCST90001648	Simple mode	4	0.0290724	0.16277	0.869624	-0.289957	0.348102	1.0295	0.748296	1.41638	Clear cell adenocarcinoma of kidney (controls excluding all cancers)	II Neoplasms, from cancer register (ICD-O-3)	944	314193	0.869624	0.869624
ebi-a-GCST90001648	finngen_R10_C3_KIDNEY_CLEAR_CELL_CARCINOMA_EXALLC	finngen_R10_C3_KIDNEY_CLEAR_CELL_CARCINOMA_EXALLC	HLA DR+ Natural Killer Absolute Count || id:ebi-a-GCST90001648	Weighted mode	4	-0.00878396	0.10584	0.939085	-0.21623	0.198663	0.991255	0.80555	1.21977	Clear cell adenocarcinoma of kidney (controls excluding all cancers)	II Neoplasms, from cancer register (ICD-O-3)	944	314193	0.939085	0.939085
ebi-a-GCST90001649	finngen_R10_C3_KIDNEY_CLEAR_CELL_CARCINOMA_EXALLC	finngen_R10_C3_KIDNEY_CLEAR_CELL_CARCINOMA_EXALLC	HLA DR+ Natural Killer %Natural Killer || id:ebi-a-GCST90001649	MR Egger	6	-0.0122088	0.146803	0.937716	-0.299942	0.275525	0.987865	0.740861	1.31722	Clear cell adenocarcinoma of kidney (controls excluding all cancers)	II Neoplasms, from cancer register (ICD-O-3)	944	314193	0.937716	0.937716
ebi-a-GCST90001649	finngen_R10_C3_KIDNEY_CLEAR_CELL_CARCINOMA_EXALLC	finngen_R10_C3_KIDNEY_CLEAR_CELL_CARCINOMA_EXALLC	HLA DR+ Natural Killer %Natural Killer || id:ebi-a-GCST90001649	Weighted median	6	-0.0332841	0.0997637	0.738659	-0.228821	0.162253	0.967264	0.795471	1.17616	Clear cell adenocarcinoma of kidney (controls excluding all cancers)	II Neoplasms, from cancer register (ICD-O-3)	944	314193	0.738659	0.738659
ebi-a-GCST90001649	finngen_R10_C3_KIDNEY_CLEAR_CELL_CARCINOMA_EXALLC	finngen_R10_C3_KIDNEY_CLEAR_CELL_CARCINOMA_EXALLC	HLA DR+ Natural Killer %Natural Killer || id:ebi-a-GCST90001649	Inverse variance weighted	6	-0.00594013	0.0842565	0.943795	-0.171083	0.159203	0.994077	0.842752	1.17258	Clear cell adenocarcinoma of kidney (controls excluding all cancers)	II Neoplasms, from cancer register (ICD-O-3)	944	314193	0.943795	0.943795
ebi-a-GCST90001649	finngen_R10_C3_KIDNEY_CLEAR_CELL_CARCINOMA_EXALLC	finngen_R10_C3_KIDNEY_CLEAR_CELL_CARCINOMA_EXALLC	HLA DR+ Natural Killer %Natural Killer || id:ebi-a-GCST90001649	Simple mode	6	-0.136364	0.164093	0.443825	-0.457986	0.185259	0.872525	0.632556	1.20353	Clear cell adenocarcinoma of kidney (controls excluding all cancers)	II Neoplasms, from cancer register (ICD-O-3)	944	314193	0.443825	0.443825
ebi-a-GCST90001649	finngen_R10_C3_KIDNEY_CLEAR_CELL_CARCINOMA_EXALLC	finngen_R10_C3_KIDNEY_CLEAR_CELL_CARCINOMA_EXALLC	HLA DR+ Natural Killer %Natural Killer || id:ebi-a-GCST90001649	Weighted mode	6	-0.0453504	0.118	0.71654	-0.276631	0.18593	0.955663	0.758334	1.20434	Clear cell adenocarcinoma of kidney (controls excluding all cancers)	II Neoplasms, from cancer register (ICD-O-3)	944	314193	0.71654	0.71654
ebi-a-GCST90001650	finngen_R10_C3_KIDNEY_CLEAR_CELL_CARCINOMA_EXALLC	finngen_R10_C3_KIDNEY_CLEAR_CELL_CARCINOMA_EXALLC	HLA DR+ Natural Killer %CD3- lymphocyte || id:ebi-a-GCST90001650	MR Egger	4	-0.0253352	0.162679	0.890539	-0.344185	0.293515	0.974983	0.708798	1.34113	Clear cell adenocarcinoma of kidney (controls excluding all cancers)	II Neoplasms, from cancer register (ICD-O-3)	944	314193	0.890539	0.890539
ebi-a-GCST90001650	finngen_R10_C3_KIDNEY_CLEAR_CELL_CARCINOMA_EXALLC	finngen_R10_C3_KIDNEY_CLEAR_CELL_CARCINOMA_EXALLC	HLA DR+ Natural Killer %CD3- lymphocyte || id:ebi-a-GCST90001650	Weighted median	4	-0.0366087	0.0963727	0.704045	-0.225499	0.152282	0.964053	0.798118	1.16449	Clear cell adenocarcinoma of kidney (controls excluding all cancers)	II Neoplasms, from cancer register (ICD-O-3)	944	314193	0.704045	0.704045
ebi-a-GCST90001650	finngen_R10_C3_KIDNEY_CLEAR_CELL_CARCINOMA_EXALLC	finngen_R10_C3_KIDNEY_CLEAR_CELL_CARCINOMA_EXALLC	HLA DR+ Natural Killer %CD3- lymphocyte || id:ebi-a-GCST90001650	Inverse variance weighted	4	-0.018586	0.0860681	0.829031	-0.18728	0.150108	0.981586	0.829212	1.16196	Clear cell adenocarcinoma of kidney (controls excluding all cancers)	II Neoplasms, from cancer register (ICD-O-3)	944	314193	0.829031	0.829031
ebi-a-GCST90001650	finngen_R10_C3_KIDNEY_CLEAR_CELL_CARCINOMA_EXALLC	finngen_R10_C3_KIDNEY_CLEAR_CELL_CARCINOMA_EXALLC	HLA DR+ Natural Killer %CD3- lymphocyte || id:ebi-a-GCST90001650	Simple mode	4	-0.13329	0.164522	0.477145	-0.455753	0.189173	0.875211	0.63397	1.20825	Clear cell adenocarcinoma of kidney (controls excluding all cancers)	II Neoplasms, from cancer register (ICD-O-3)	944	314193	0.477145	0.477145
ebi-a-GCST90001650	finngen_R10_C3_KIDNEY_CLEAR_CELL_CARCINOMA_EXALLC	finngen_R10_C3_KIDNEY_CLEAR_CELL_CARCINOMA_EXALLC	HLA DR+ Natural Killer %CD3- lymphocyte || id:ebi-a-GCST90001650	Weighted mode	4	-0.048379	0.106264	0.679844	-0.256657	0.159899	0.952773	0.773633	1.17339	Clear cell adenocarcinoma of kidney (controls excluding all cancers)	II Neoplasms, from cancer register (ICD-O-3)	944	314193	0.679844	0.679844
ebi-a-GCST90001658	finngen_R10_C3_KIDNEY_CLEAR_CELL_CARCINOMA_EXALLC	finngen_R10_C3_KIDNEY_CLEAR_CELL_CARCINOMA_EXALLC	CD39+ CD4+ T cell %T cell || id:ebi-a-GCST90001658	MR Egger	6	-0.0436606	0.069599	0.564481	-0.180075	0.0927535	0.957279	0.835208	1.09719	Clear cell adenocarcinoma of kidney (controls excluding all cancers)	II Neoplasms, from cancer register (ICD-O-3)	944	314193	0.564481	0.564481
ebi-a-GCST90001658	finngen_R10_C3_KIDNEY_CLEAR_CELL_CARCINOMA_EXALLC	finngen_R10_C3_KIDNEY_CLEAR_CELL_CARCINOMA_EXALLC	CD39+ CD4+ T cell %T cell || id:ebi-a-GCST90001658	Weighted median	6	-0.00889614	0.0452809	0.844246	-0.0976466	0.0798543	0.991143	0.906969	1.08313	Clear cell adenocarcinoma of kidney (controls excluding all cancers)	II Neoplasms, from cancer register (ICD-O-3)	944	314193	0.844246	0.844246
ebi-a-GCST90001658	finngen_R10_C3_KIDNEY_CLEAR_CELL_CARCINOMA_EXALLC	finngen_R10_C3_KIDNEY_CLEAR_CELL_CARCINOMA_EXALLC	CD39+ CD4+ T cell %T cell || id:ebi-a-GCST90001658	Inverse variance weighted	6	0.000703232	0.0414591	0.986467	-0.0805565	0.081963	1.0007	0.922603	1.08542	Clear cell adenocarcinoma of kidney (controls excluding all cancers)	II Neoplasms, from cancer register (ICD-O-3)	944	314193	0.986467	0.986467
ebi-a-GCST90001658	finngen_R10_C3_KIDNEY_CLEAR_CELL_CARCINOMA_EXALLC	finngen_R10_C3_KIDNEY_CLEAR_CELL_CARCINOMA_EXALLC	CD39+ CD4+ T cell %T cell || id:ebi-a-GCST90001658	Simple mode	6	0.0182493	0.0910088	0.848973	-0.160128	0.196627	1.01842	0.852035	1.21729	Clear cell adenocarcinoma of kidney (controls excluding all cancers)	II Neoplasms, from cancer register (ICD-O-3)	944	314193	0.848973	0.848973
ebi-a-GCST90001658	finngen_R10_C3_KIDNEY_CLEAR_CELL_CARCINOMA_EXALLC	finngen_R10_C3_KIDNEY_CLEAR_CELL_CARCINOMA_EXALLC	CD39+ CD4+ T cell %T cell || id:ebi-a-GCST90001658	Weighted mode	6	-0.0118136	0.0454514	0.805291	-0.100898	0.0772711	0.988256	0.904025	1.08033	Clear cell adenocarcinoma of kidney (controls excluding all cancers)	II Neoplasms, from cancer register (ICD-O-3)	944	314193	0.805291	0.805291
ebi-a-GCST90001659	finngen_R10_C3_KIDNEY_CLEAR_CELL_CARCINOMA_EXALLC	finngen_R10_C3_KIDNEY_CLEAR_CELL_CARCINOMA_EXALLC	CD39+ CD4+ T cell %CD4+ T cell || id:ebi-a-GCST90001659	MR Egger	6	-0.0434267	0.0693307	0.565042	-0.179315	0.0924615	0.957503	0.835843	1.09687	Clear cell adenocarcinoma of kidney (controls excluding all cancers)	II Neoplasms, from cancer register (ICD-O-3)	944	314193	0.565042	0.565042
ebi-a-GCST90001659	finngen_R10_C3_KIDNEY_CLEAR_CELL_CARCINOMA_EXALLC	finngen_R10_C3_KIDNEY_CLEAR_CELL_CARCINOMA_EXALLC	CD39+ CD4+ T cell %CD4+ T cell || id:ebi-a-GCST90001659	Weighted median	6	-0.00877094	0.0426345	0.837007	-0.0923346	0.0747928	0.991267	0.9118	1.07766	Clear cell adenocarcinoma of kidney (controls excluding all cancers)	II Neoplasms, from cancer register (ICD-O-3)	944	314193	0.837007	0.837007
ebi-a-GCST90001659	finngen_R10_C3_KIDNEY_CLEAR_CELL_CARCINOMA_EXALLC	finngen_R10_C3_KIDNEY_CLEAR_CELL_CARCINOMA_EXALLC	CD39+ CD4+ T cell %CD4+ T cell || id:ebi-a-GCST90001659	Inverse variance weighted	6	0.000874714	0.0410324	0.982992	-0.0795488	0.0812982	1.00088	0.923533	1.08469	Clear cell adenocarcinoma of kidney (controls excluding all cancers)	II Neoplasms, from cancer register (ICD-O-3)	944	314193	0.982992	0.982992
ebi-a-GCST90001659	finngen_R10_C3_KIDNEY_CLEAR_CELL_CARCINOMA_EXALLC	finngen_R10_C3_KIDNEY_CLEAR_CELL_CARCINOMA_EXALLC	CD39+ CD4+ T cell %CD4+ T cell || id:ebi-a-GCST90001659	Simple mode	6	0.0172836	0.0922106	0.858688	-0.163449	0.198016	1.01743	0.84921	1.21898	Clear cell adenocarcinoma of kidney (controls excluding all cancers)	II Neoplasms, from cancer register (ICD-O-3)	944	314193	0.858688	0.858688
ebi-a-GCST90001659	finngen_R10_C3_KIDNEY_CLEAR_CELL_CARCINOMA_EXALLC	finngen_R10_C3_KIDNEY_CLEAR_CELL_CARCINOMA_EXALLC	CD39+ CD4+ T cell %CD4+ T cell || id:ebi-a-GCST90001659	Weighted mode	6	-0.011595	0.043682	0.801267	-0.0972117	0.0740218	0.988472	0.907364	1.07683	Clear cell adenocarcinoma of kidney (controls excluding all cancers)	II Neoplasms, from cancer register (ICD-O-3)	944	314193	0.801267	0.801267
ebi-a-GCST90001660	finngen_R10_C3_KIDNEY_CLEAR_CELL_CARCINOMA_EXALLC	finngen_R10_C3_KIDNEY_CLEAR_CELL_CARCINOMA_EXALLC	CD39+ CD4+ T cell Absolute Count || id:ebi-a-GCST90001660	MR Egger	5	-0.0231035	0.264317	0.935854	-0.541165	0.494958	0.977161	0.58207	1.64043	Clear cell adenocarcinoma of kidney (controls excluding all cancers)	II Neoplasms, from cancer register (ICD-O-3)	944	314193	0.935854	0.935854
ebi-a-GCST90001660	finngen_R10_C3_KIDNEY_CLEAR_CELL_CARCINOMA_EXALLC	finngen_R10_C3_KIDNEY_CLEAR_CELL_CARCINOMA_EXALLC	CD39+ CD4+ T cell Absolute Count || id:ebi-a-GCST90001660	Weighted median	5	0.0582329	0.104317	0.576689	-0.146229	0.262695	1.05996	0.86396	1.30043	Clear cell adenocarcinoma of kidney (controls excluding all cancers)	II Neoplasms, from cancer register (ICD-O-3)	944	314193	0.576689	0.576689
ebi-a-GCST90001660	finngen_R10_C3_KIDNEY_CLEAR_CELL_CARCINOMA_EXALLC	finngen_R10_C3_KIDNEY_CLEAR_CELL_CARCINOMA_EXALLC	CD39+ CD4+ T cell Absolute Count || id:ebi-a-GCST90001660	Inverse variance weighted	5	0.0609681	0.0919485	0.507287	-0.119251	0.241187	1.06286	0.887585	1.27276	Clear cell adenocarcinoma of kidney (controls excluding all cancers)	II Neoplasms, from cancer register (ICD-O-3)	944	314193	0.507287	0.507287
ebi-a-GCST90001660	finngen_R10_C3_KIDNEY_CLEAR_CELL_CARCINOMA_EXALLC	finngen_R10_C3_KIDNEY_CLEAR_CELL_CARCINOMA_EXALLC	CD39+ CD4+ T cell Absolute Count || id:ebi-a-GCST90001660	Simple mode	5	0.0226315	0.132496	0.872666	-0.23706	0.282323	1.02289	0.788944	1.32621	Clear cell adenocarcinoma of kidney (controls excluding all cancers)	II Neoplasms, from cancer register (ICD-O-3)	944	314193	0.872666	0.872666
ebi-a-GCST90001660	finngen_R10_C3_KIDNEY_CLEAR_CELL_CARCINOMA_EXALLC	finngen_R10_C3_KIDNEY_CLEAR_CELL_CARCINOMA_EXALLC	CD39+ CD4+ T cell Absolute Count || id:ebi-a-GCST90001660	Weighted mode	5	0.0584298	0.110592	0.625221	-0.158331	0.275191	1.06017	0.853567	1.31678	Clear cell adenocarcinoma of kidney (controls excluding all cancers)	II Neoplasms, from cancer register (ICD-O-3)	944	314193	0.625221	0.625221
ebi-a-GCST90001670	finngen_R10_C3_KIDNEY_CLEAR_CELL_CARCINOMA_EXALLC	finngen_R10_C3_KIDNEY_CLEAR_CELL_CARCINOMA_EXALLC	CD39+ CD8+ T cell %T cell || id:ebi-a-GCST90001670	MR Egger	7	-0.126483	0.141574	0.412571	-0.403969	0.151002	0.881189	0.667665	1.163	Clear cell adenocarcinoma of kidney (controls excluding all cancers)	II Neoplasms, from cancer register (ICD-O-3)	944	314193	0.412571	0.412571
ebi-a-GCST90001670	finngen_R10_C3_KIDNEY_CLEAR_CELL_CARCINOMA_EXALLC	finngen_R10_C3_KIDNEY_CLEAR_CELL_CARCINOMA_EXALLC	CD39+ CD8+ T cell %T cell || id:ebi-a-GCST90001670	Weighted median	7	-0.0112401	0.0437959	0.797451	-0.0970801	0.0745999	0.988823	0.907483	1.07745	Clear cell adenocarcinoma of kidney (controls excluding all cancers)	II Neoplasms, from cancer register (ICD-O-3)	944	314193	0.797451	0.797451
ebi-a-GCST90001670	finngen_R10_C3_KIDNEY_CLEAR_CELL_CARCINOMA_EXALLC	finngen_R10_C3_KIDNEY_CLEAR_CELL_CARCINOMA_EXALLC	CD39+ CD8+ T cell %T cell || id:ebi-a-GCST90001670	Inverse variance weighted	7	-0.00834506	0.0679567	0.902266	-0.14154	0.12485	0.99169	0.86802	1.13298	Clear cell adenocarcinoma of kidney (controls excluding all cancers)	II Neoplasms, from cancer register (ICD-O-3)	944	314193	0.902266	0.902266
ebi-a-GCST90001670	finngen_R10_C3_KIDNEY_CLEAR_CELL_CARCINOMA_EXALLC	finngen_R10_C3_KIDNEY_CLEAR_CELL_CARCINOMA_EXALLC	CD39+ CD8+ T cell %T cell || id:ebi-a-GCST90001670	Simple mode	7	-0.0741242	0.128422	0.584801	-0.325832	0.177584	0.928556	0.721927	1.19433	Clear cell adenocarcinoma of kidney (controls excluding all cancers)	II Neoplasms, from cancer register (ICD-O-3)	944	314193	0.584801	0.584801
ebi-a-GCST90001670	finngen_R10_C3_KIDNEY_CLEAR_CELL_CARCINOMA_EXALLC	finngen_R10_C3_KIDNEY_CLEAR_CELL_CARCINOMA_EXALLC	CD39+ CD8+ T cell %T cell || id:ebi-a-GCST90001670	Weighted mode	7	-0.0136589	0.0431073	0.762086	-0.0981493	0.0708314	0.986434	0.906514	1.0734	Clear cell adenocarcinoma of kidney (controls excluding all cancers)	II Neoplasms, from cancer register (ICD-O-3)	944	314193	0.762086	0.762086
ebi-a-GCST90001671	finngen_R10_C3_KIDNEY_CLEAR_CELL_CARCINOMA_EXALLC	finngen_R10_C3_KIDNEY_CLEAR_CELL_CARCINOMA_EXALLC	CD39+ CD8+ T cell %CD8+ T cell || id:ebi-a-GCST90001671	MR Egger	7	-0.289129	0.304042	0.385298	-0.885051	0.306793	0.748915	0.412693	1.35906	Clear cell adenocarcinoma of kidney (controls excluding all cancers)	II Neoplasms, from cancer register (ICD-O-3)	944	314193	0.385298	0.385298
ebi-a-GCST90001671	finngen_R10_C3_KIDNEY_CLEAR_CELL_CARCINOMA_EXALLC	finngen_R10_C3_KIDNEY_CLEAR_CELL_CARCINOMA_EXALLC	CD39+ CD8+ T cell %CD8+ T cell || id:ebi-a-GCST90001671	Weighted median	7	0.0106437	0.124765	0.932015	-0.233896	0.255184	1.0107	0.791444	1.2907	Clear cell adenocarcinoma of kidney (controls excluding all cancers)	II Neoplasms, from cancer register (ICD-O-3)	944	314193	0.932015	0.932015
ebi-a-GCST90001671	finngen_R10_C3_KIDNEY_CLEAR_CELL_CARCINOMA_EXALLC	finngen_R10_C3_KIDNEY_CLEAR_CELL_CARCINOMA_EXALLC	CD39+ CD8+ T cell %CD8+ T cell || id:ebi-a-GCST90001671	Inverse variance weighted	7	0.0147227	0.151893	0.922784	-0.282988	0.312434	1.01483	0.753529	1.36675	Clear cell adenocarcinoma of kidney (controls excluding all cancers)	II Neoplasms, from cancer register (ICD-O-3)	944	314193	0.922784	0.922784
ebi-a-GCST90001671	finngen_R10_C3_KIDNEY_CLEAR_CELL_CARCINOMA_EXALLC	finngen_R10_C3_KIDNEY_CLEAR_CELL_CARCINOMA_EXALLC	CD39+ CD8+ T cell %CD8+ T cell || id:ebi-a-GCST90001671	Simple mode	7	-0.0523311	0.2519	0.842299	-0.546054	0.441392	0.949015	0.579231	1.55487	Clear cell adenocarcinoma of kidney (controls excluding all cancers)	II Neoplasms, from cancer register (ICD-O-3)	944	314193	0.842299	0.842299
ebi-a-GCST90001671	finngen_R10_C3_KIDNEY_CLEAR_CELL_CARCINOMA_EXALLC	finngen_R10_C3_KIDNEY_CLEAR_CELL_CARCINOMA_EXALLC	CD39+ CD8+ T cell %CD8+ T cell || id:ebi-a-GCST90001671	Weighted mode	7	-0.000682577	0.14714	0.996449	-0.289077	0.287712	0.999318	0.748954	1.33337	Clear cell adenocarcinoma of kidney (controls excluding all cancers)	II Neoplasms, from cancer register (ICD-O-3)	944	314193	0.996449	0.996449
ebi-a-GCST90001672	finngen_R10_C3_KIDNEY_CLEAR_CELL_CARCINOMA_EXALLC	finngen_R10_C3_KIDNEY_CLEAR_CELL_CARCINOMA_EXALLC	CD39+ CD8+ T cell Absolute Count || id:ebi-a-GCST90001672	MR Egger	7	-0.130225	0.138883	0.391466	-0.402435	0.141985	0.877898	0.66869	1.15256	Clear cell adenocarcinoma of kidney (controls excluding all cancers)	II Neoplasms, from cancer register (ICD-O-3)	944	314193	0.391466	0.391466
ebi-a-GCST90001672	finngen_R10_C3_KIDNEY_CLEAR_CELL_CARCINOMA_EXALLC	finngen_R10_C3_KIDNEY_CLEAR_CELL_CARCINOMA_EXALLC	CD39+ CD8+ T cell Absolute Count || id:ebi-a-GCST90001672	Weighted median	7	-0.0115077	0.0421888	0.785033	-0.0941978	0.0711824	0.988558	0.910103	1.07378	Clear cell adenocarcinoma of kidney (controls excluding all cancers)	II Neoplasms, from cancer register (ICD-O-3)	944	314193	0.785033	0.785033
ebi-a-GCST90001672	finngen_R10_C3_KIDNEY_CLEAR_CELL_CARCINOMA_EXALLC	finngen_R10_C3_KIDNEY_CLEAR_CELL_CARCINOMA_EXALLC	CD39+ CD8+ T cell Absolute Count || id:ebi-a-GCST90001672	Inverse variance weighted	7	-0.00996528	0.0675339	0.88269	-0.142332	0.122401	0.990084	0.867333	1.13021	Clear cell adenocarcinoma of kidney (controls excluding all cancers)	II Neoplasms, from cancer register (ICD-O-3)	944	314193	0.88269	0.88269
ebi-a-GCST90001672	finngen_R10_C3_KIDNEY_CLEAR_CELL_CARCINOMA_EXALLC	finngen_R10_C3_KIDNEY_CLEAR_CELL_CARCINOMA_EXALLC	CD39+ CD8+ T cell Absolute Count || id:ebi-a-GCST90001672	Simple mode	7	-0.0871445	0.13676	0.547519	-0.355195	0.180906	0.916545	0.701037	1.1983	Clear cell adenocarcinoma of kidney (controls excluding all cancers)	II Neoplasms, from cancer register (ICD-O-3)	944	314193	0.547519	0.547519
ebi-a-GCST90001672	finngen_R10_C3_KIDNEY_CLEAR_CELL_CARCINOMA_EXALLC	finngen_R10_C3_KIDNEY_CLEAR_CELL_CARCINOMA_EXALLC	CD39+ CD8+ T cell Absolute Count || id:ebi-a-GCST90001672	Weighted mode	7	-0.0141733	0.0442799	0.759758	-0.100962	0.0726154	0.985927	0.903967	1.07532	Clear cell adenocarcinoma of kidney (controls excluding all cancers)	II Neoplasms, from cancer register (ICD-O-3)	944	314193	0.759758	0.759758
ebi-a-GCST90001702	finngen_R10_C3_KIDNEY_CLEAR_CELL_CARCINOMA_EXALLC	finngen_R10_C3_KIDNEY_CLEAR_CELL_CARCINOMA_EXALLC	BAFF-R on CD24+ CD27+ B cell || id:ebi-a-GCST90001702	MR Egger	9	-0.0732596	0.0773827	0.375309	-0.22493	0.0784105	0.92936	0.798572	1.08157	Clear cell adenocarcinoma of kidney (controls excluding all cancers)	II Neoplasms, from cancer register (ICD-O-3)	944	314193	0.375309	0.375309
ebi-a-GCST90001702	finngen_R10_C3_KIDNEY_CLEAR_CELL_CARCINOMA_EXALLC	finngen_R10_C3_KIDNEY_CLEAR_CELL_CARCINOMA_EXALLC	BAFF-R on CD24+ CD27+ B cell || id:ebi-a-GCST90001702	Weighted median	9	-0.022622	0.0526401	0.667378	-0.125797	0.0805526	0.977632	0.881794	1.08389	Clear cell adenocarcinoma of kidney (controls excluding all cancers)	II Neoplasms, from cancer register (ICD-O-3)	944	314193	0.667378	0.667378
ebi-a-GCST90001702	finngen_R10_C3_KIDNEY_CLEAR_CELL_CARCINOMA_EXALLC	finngen_R10_C3_KIDNEY_CLEAR_CELL_CARCINOMA_EXALLC	BAFF-R on CD24+ CD27+ B cell || id:ebi-a-GCST90001702	Inverse variance weighted	9	-0.00565061	0.047444	0.905196	-0.0986409	0.0873396	0.994365	0.906068	1.09127	Clear cell adenocarcinoma of kidney (controls excluding all cancers)	II Neoplasms, from cancer register (ICD-O-3)	944	314193	0.905196	0.905196
ebi-a-GCST90001702	finngen_R10_C3_KIDNEY_CLEAR_CELL_CARCINOMA_EXALLC	finngen_R10_C3_KIDNEY_CLEAR_CELL_CARCINOMA_EXALLC	BAFF-R on CD24+ CD27+ B cell || id:ebi-a-GCST90001702	Simple mode	9	-0.0393387	0.12632	0.763441	-0.286926	0.208249	0.961425	0.750567	1.23152	Clear cell adenocarcinoma of kidney (controls excluding all cancers)	II Neoplasms, from cancer register (ICD-O-3)	944	314193	0.763441	0.763441
ebi-a-GCST90001702	finngen_R10_C3_KIDNEY_CLEAR_CELL_CARCINOMA_EXALLC	finngen_R10_C3_KIDNEY_CLEAR_CELL_CARCINOMA_EXALLC	BAFF-R on CD24+ CD27+ B cell || id:ebi-a-GCST90001702	Weighted mode	9	-0.0197167	0.0535494	0.722279	-0.124673	0.0852401	0.980476	0.882785	1.08898	Clear cell adenocarcinoma of kidney (controls excluding all cancers)	II Neoplasms, from cancer register (ICD-O-3)	944	314193	0.722279	0.722279
ebi-a-GCST90001703	finngen_R10_C3_KIDNEY_CLEAR_CELL_CARCINOMA_EXALLC	finngen_R10_C3_KIDNEY_CLEAR_CELL_CARCINOMA_EXALLC	BAFF-R on IgD+ CD24+ B cell || id:ebi-a-GCST90001703	MR Egger	7	-0.0725499	0.0774928	0.392142	-0.224436	0.0793361	0.930019	0.798967	1.08257	Clear cell adenocarcinoma of kidney (controls excluding all cancers)	II Neoplasms, from cancer register (ICD-O-3)	944	314193	0.392142	0.392142
ebi-a-GCST90001703	finngen_R10_C3_KIDNEY_CLEAR_CELL_CARCINOMA_EXALLC	finngen_R10_C3_KIDNEY_CLEAR_CELL_CARCINOMA_EXALLC	BAFF-R on IgD+ CD24+ B cell || id:ebi-a-GCST90001703	Weighted median	7	-0.021658	0.0517251	0.675426	-0.123039	0.0797233	0.978575	0.884229	1.08299	Clear cell adenocarcinoma of kidney (controls excluding all cancers)	II Neoplasms, from cancer register (ICD-O-3)	944	314193	0.675426	0.675426
ebi-a-GCST90001703	finngen_R10_C3_KIDNEY_CLEAR_CELL_CARCINOMA_EXALLC	finngen_R10_C3_KIDNEY_CLEAR_CELL_CARCINOMA_EXALLC	BAFF-R on IgD+ CD24+ B cell || id:ebi-a-GCST90001703	Inverse variance weighted	7	-0.00726569	0.0484064	0.880687	-0.102142	0.0876109	0.992761	0.902901	1.09156	Clear cell adenocarcinoma of kidney (controls excluding all cancers)	II Neoplasms, from cancer register (ICD-O-3)	944	314193	0.880687	0.880687
ebi-a-GCST90001703	finngen_R10_C3_KIDNEY_CLEAR_CELL_CARCINOMA_EXALLC	finngen_R10_C3_KIDNEY_CLEAR_CELL_CARCINOMA_EXALLC	BAFF-R on IgD+ CD24+ B cell || id:ebi-a-GCST90001703	Simple mode	7	0.118437	0.112294	0.332168	-0.101659	0.338533	1.12574	0.903337	1.40289	Clear cell adenocarcinoma of kidney (controls excluding all cancers)	II Neoplasms, from cancer register (ICD-O-3)	944	314193	0.332168	0.332168
ebi-a-GCST90001703	finngen_R10_C3_KIDNEY_CLEAR_CELL_CARCINOMA_EXALLC	finngen_R10_C3_KIDNEY_CLEAR_CELL_CARCINOMA_EXALLC	BAFF-R on IgD+ CD24+ B cell || id:ebi-a-GCST90001703	Weighted mode	7	-0.0224313	0.0568621	0.706862	-0.133881	0.0890184	0.977818	0.874694	1.0931	Clear cell adenocarcinoma of kidney (controls excluding all cancers)	II Neoplasms, from cancer register (ICD-O-3)	944	314193	0.706862	0.706862
ebi-a-GCST90001704	finngen_R10_C3_KIDNEY_CLEAR_CELL_CARCINOMA_EXALLC	finngen_R10_C3_KIDNEY_CLEAR_CELL_CARCINOMA_EXALLC	BAFF-R on IgD+ CD24- B cell || id:ebi-a-GCST90001704	MR Egger	10	-0.0612829	0.0661646	0.381424	-0.190965	0.0683996	0.940557	0.826161	1.07079	Clear cell adenocarcinoma of kidney (controls excluding all cancers)	II Neoplasms, from cancer register (ICD-O-3)	944	314193	0.381424	0.381424
ebi-a-GCST90001704	finngen_R10_C3_KIDNEY_CLEAR_CELL_CARCINOMA_EXALLC	finngen_R10_C3_KIDNEY_CLEAR_CELL_CARCINOMA_EXALLC	BAFF-R on IgD+ CD24- B cell || id:ebi-a-GCST90001704	Weighted median	10	-0.0258641	0.0507205	0.610098	-0.125276	0.0735481	0.974468	0.882253	1.07632	Clear cell adenocarcinoma of kidney (controls excluding all cancers)	II Neoplasms, from cancer register (ICD-O-3)	944	314193	0.610098	0.610098
ebi-a-GCST90001704	finngen_R10_C3_KIDNEY_CLEAR_CELL_CARCINOMA_EXALLC	finngen_R10_C3_KIDNEY_CLEAR_CELL_CARCINOMA_EXALLC	BAFF-R on IgD+ CD24- B cell || id:ebi-a-GCST90001704	Inverse variance weighted	10	0.000635515	0.045016	0.988736	-0.0875958	0.0888668	1.00064	0.916131	1.09294	Clear cell adenocarcinoma of kidney (controls excluding all cancers)	II Neoplasms, from cancer register (ICD-O-3)	944	314193	0.988736	0.988736
ebi-a-GCST90001704	finngen_R10_C3_KIDNEY_CLEAR_CELL_CARCINOMA_EXALLC	finngen_R10_C3_KIDNEY_CLEAR_CELL_CARCINOMA_EXALLC	BAFF-R on IgD+ CD24- B cell || id:ebi-a-GCST90001704	Simple mode	10	0.0408458	0.0984509	0.687941	-0.152118	0.23381	1.04169	0.858887	1.2634	Clear cell adenocarcinoma of kidney (controls excluding all cancers)	II Neoplasms, from cancer register (ICD-O-3)	944	314193	0.687941	0.687941
ebi-a-GCST90001704	finngen_R10_C3_KIDNEY_CLEAR_CELL_CARCINOMA_EXALLC	finngen_R10_C3_KIDNEY_CLEAR_CELL_CARCINOMA_EXALLC	BAFF-R on IgD+ CD24- B cell || id:ebi-a-GCST90001704	Weighted mode	10	-0.0285796	0.0505696	0.58578	-0.127696	0.0705369	0.971825	0.880121	1.07308	Clear cell adenocarcinoma of kidney (controls excluding all cancers)	II Neoplasms, from cancer register (ICD-O-3)	944	314193	0.58578	0.58578
ebi-a-GCST90001705	finngen_R10_C3_KIDNEY_CLEAR_CELL_CARCINOMA_EXALLC	finngen_R10_C3_KIDNEY_CLEAR_CELL_CARCINOMA_EXALLC	BAFF-R on IgD+ CD38- B cell || id:ebi-a-GCST90001705	MR Egger	9	-0.0763597	0.0745981	0.340084	-0.222572	0.0698526	0.926483	0.800457	1.07235	Clear cell adenocarcinoma of kidney (controls excluding all cancers)	II Neoplasms, from cancer register (ICD-O-3)	944	314193	0.340084	0.340084
ebi-a-GCST90001705	finngen_R10_C3_KIDNEY_CLEAR_CELL_CARCINOMA_EXALLC	finngen_R10_C3_KIDNEY_CLEAR_CELL_CARCINOMA_EXALLC	BAFF-R on IgD+ CD38- B cell || id:ebi-a-GCST90001705	Weighted median	9	-0.0299291	0.0486393	0.538338	-0.125262	0.0654039	0.970514	0.882266	1.06759	Clear cell adenocarcinoma of kidney (controls excluding all cancers)	II Neoplasms, from cancer register (ICD-O-3)	944	314193	0.538338	0.538338
ebi-a-GCST90001705	finngen_R10_C3_KIDNEY_CLEAR_CELL_CARCINOMA_EXALLC	finngen_R10_C3_KIDNEY_CLEAR_CELL_CARCINOMA_EXALLC	BAFF-R on IgD+ CD38- B cell || id:ebi-a-GCST90001705	Inverse variance weighted	9	-0.00634084	0.0461296	0.89067	-0.0967549	0.0840732	0.993679	0.907778	1.08771	Clear cell adenocarcinoma of kidney (controls excluding all cancers)	II Neoplasms, from cancer register (ICD-O-3)	944	314193	0.89067	0.89067
ebi-a-GCST90001705	finngen_R10_C3_KIDNEY_CLEAR_CELL_CARCINOMA_EXALLC	finngen_R10_C3_KIDNEY_CLEAR_CELL_CARCINOMA_EXALLC	BAFF-R on IgD+ CD38- B cell || id:ebi-a-GCST90001705	Simple mode	9	0.0312259	0.10116	0.765452	-0.167048	0.2295	1.03172	0.846159	1.25797	Clear cell adenocarcinoma of kidney (controls excluding all cancers)	II Neoplasms, from cancer register (ICD-O-3)	944	314193	0.765452	0.765452
ebi-a-GCST90001705	finngen_R10_C3_KIDNEY_CLEAR_CELL_CARCINOMA_EXALLC	finngen_R10_C3_KIDNEY_CLEAR_CELL_CARCINOMA_EXALLC	BAFF-R on IgD+ CD38- B cell || id:ebi-a-GCST90001705	Weighted mode	9	-0.0272739	0.0500438	0.600613	-0.12536	0.0708119	0.973095	0.88218	1.07338	Clear cell adenocarcinoma of kidney (controls excluding all cancers)	II Neoplasms, from cancer register (ICD-O-3)	944	314193	0.600613	0.600613
ebi-a-GCST90001706	finngen_R10_C3_KIDNEY_CLEAR_CELL_CARCINOMA_EXALLC	finngen_R10_C3_KIDNEY_CLEAR_CELL_CARCINOMA_EXALLC	BAFF-R on IgD+ CD38- naive B cell || id:ebi-a-GCST90001706	MR Egger	8	-0.065923	0.0743697	0.409509	-0.211688	0.0798416	0.936203	0.809217	1.08312	Clear cell adenocarcinoma of kidney (controls excluding all cancers)	II Neoplasms, from cancer register (ICD-O-3)	944	314193	0.409509	0.409509
ebi-a-GCST90001706	finngen_R10_C3_KIDNEY_CLEAR_CELL_CARCINOMA_EXALLC	finngen_R10_C3_KIDNEY_CLEAR_CELL_CARCINOMA_EXALLC	BAFF-R on IgD+ CD38- naive B cell || id:ebi-a-GCST90001706	Weighted median	8	-0.0245063	0.0479835	0.609545	-0.118554	0.0695414	0.975792	0.888204	1.07202	Clear cell adenocarcinoma of kidney (controls excluding all cancers)	II Neoplasms, from cancer register (ICD-O-3)	944	314193	0.609545	0.609545
ebi-a-GCST90001706	finngen_R10_C3_KIDNEY_CLEAR_CELL_CARCINOMA_EXALLC	finngen_R10_C3_KIDNEY_CLEAR_CELL_CARCINOMA_EXALLC	BAFF-R on IgD+ CD38- naive B cell || id:ebi-a-GCST90001706	Inverse variance weighted	8	0.000361868	0.0446758	0.993537	-0.0872026	0.0879264	1.00036	0.916491	1.09191	Clear cell adenocarcinoma of kidney (controls excluding all cancers)	II Neoplasms, from cancer register (ICD-O-3)	944	314193	0.993537	0.993537
ebi-a-GCST90001706	finngen_R10_C3_KIDNEY_CLEAR_CELL_CARCINOMA_EXALLC	finngen_R10_C3_KIDNEY_CLEAR_CELL_CARCINOMA_EXALLC	BAFF-R on IgD+ CD38- naive B cell || id:ebi-a-GCST90001706	Simple mode	8	0.0380003	0.0957532	0.703294	-0.149676	0.225676	1.03873	0.860987	1.25317	Clear cell adenocarcinoma of kidney (controls excluding all cancers)	II Neoplasms, from cancer register (ICD-O-3)	944	314193	0.703294	0.703294
ebi-a-GCST90001706	finngen_R10_C3_KIDNEY_CLEAR_CELL_CARCINOMA_EXALLC	finngen_R10_C3_KIDNEY_CLEAR_CELL_CARCINOMA_EXALLC	BAFF-R on IgD+ CD38- naive B cell || id:ebi-a-GCST90001706	Weighted mode	8	-0.0188499	0.0500706	0.717721	-0.116988	0.0792884	0.981327	0.889596	1.08252	Clear cell adenocarcinoma of kidney (controls excluding all cancers)	II Neoplasms, from cancer register (ICD-O-3)	944	314193	0.717721	0.717721
ebi-a-GCST90001707	finngen_R10_C3_KIDNEY_CLEAR_CELL_CARCINOMA_EXALLC	finngen_R10_C3_KIDNEY_CLEAR_CELL_CARCINOMA_EXALLC	BAFF-R on IgD+ CD38- unswitched memory B cell || id:ebi-a-GCST90001707	MR Egger	7	-0.05578	0.0819906	0.52652	-0.216482	0.104922	0.945747	0.805347	1.11062	Clear cell adenocarcinoma of kidney (controls excluding all cancers)	II Neoplasms, from cancer register (ICD-O-3)	944	314193	0.52652	0.52652
ebi-a-GCST90001707	finngen_R10_C3_KIDNEY_CLEAR_CELL_CARCINOMA_EXALLC	finngen_R10_C3_KIDNEY_CLEAR_CELL_CARCINOMA_EXALLC	BAFF-R on IgD+ CD38- unswitched memory B cell || id:ebi-a-GCST90001707	Weighted median	7	-0.0261912	0.0532399	0.622757	-0.130541	0.078159	0.974149	0.87762	1.08129	Clear cell adenocarcinoma of kidney (controls excluding all cancers)	II Neoplasms, from cancer register (ICD-O-3)	944	314193	0.622757	0.622757
ebi-a-GCST90001707	finngen_R10_C3_KIDNEY_CLEAR_CELL_CARCINOMA_EXALLC	finngen_R10_C3_KIDNEY_CLEAR_CELL_CARCINOMA_EXALLC	BAFF-R on IgD+ CD38- unswitched memory B cell || id:ebi-a-GCST90001707	Inverse variance weighted	7	-0.0183437	0.0492909	0.70978	-0.114954	0.0782665	0.981824	0.891407	1.08141	Clear cell adenocarcinoma of kidney (controls excluding all cancers)	II Neoplasms, from cancer register (ICD-O-3)	944	314193	0.70978	0.70978
ebi-a-GCST90001707	finngen_R10_C3_KIDNEY_CLEAR_CELL_CARCINOMA_EXALLC	finngen_R10_C3_KIDNEY_CLEAR_CELL_CARCINOMA_EXALLC	BAFF-R on IgD+ CD38- unswitched memory B cell || id:ebi-a-GCST90001707	Simple mode	7	-0.0738103	0.118211	0.555352	-0.305504	0.157883	0.928848	0.736752	1.17103	Clear cell adenocarcinoma of kidney (controls excluding all cancers)	II Neoplasms, from cancer register (ICD-O-3)	944	314193	0.555352	0.555352
ebi-a-GCST90001707	finngen_R10_C3_KIDNEY_CLEAR_CELL_CARCINOMA_EXALLC	finngen_R10_C3_KIDNEY_CLEAR_CELL_CARCINOMA_EXALLC	BAFF-R on IgD+ CD38- unswitched memory B cell || id:ebi-a-GCST90001707	Weighted mode	7	-0.0292538	0.0554106	0.616483	-0.137858	0.0793509	0.97117	0.871222	1.08258	Clear cell adenocarcinoma of kidney (controls excluding all cancers)	II Neoplasms, from cancer register (ICD-O-3)	944	314193	0.616483	0.616483
ebi-a-GCST90001708	finngen_R10_C3_KIDNEY_CLEAR_CELL_CARCINOMA_EXALLC	finngen_R10_C3_KIDNEY_CLEAR_CELL_CARCINOMA_EXALLC	BAFF-R on IgD+ CD38+ B cell || id:ebi-a-GCST90001708	MR Egger	10	-0.0635633	0.0686934	0.381865	-0.198202	0.0710757	0.938415	0.820204	1.07366	Clear cell adenocarcinoma of kidney (controls excluding all cancers)	II Neoplasms, from cancer register (ICD-O-3)	944	314193	0.381865	0.381865
ebi-a-GCST90001708	finngen_R10_C3_KIDNEY_CLEAR_CELL_CARCINOMA_EXALLC	finngen_R10_C3_KIDNEY_CLEAR_CELL_CARCINOMA_EXALLC	BAFF-R on IgD+ CD38+ B cell || id:ebi-a-GCST90001708	Weighted median	10	-0.0267176	0.0542792	0.62256	-0.133105	0.0796695	0.973636	0.875373	1.08293	Clear cell adenocarcinoma of kidney (controls excluding all cancers)	II Neoplasms, from cancer register (ICD-O-3)	944	314193	0.62256	0.62256
ebi-a-GCST90001708	finngen_R10_C3_KIDNEY_CLEAR_CELL_CARCINOMA_EXALLC	finngen_R10_C3_KIDNEY_CLEAR_CELL_CARCINOMA_EXALLC	BAFF-R on IgD+ CD38+ B cell || id:ebi-a-GCST90001708	Inverse variance weighted	10	0.000249464	0.046881	0.995754	-0.0916374	0.0921363	1.00025	0.912436	1.09651	Clear cell adenocarcinoma of kidney (controls excluding all cancers)	II Neoplasms, from cancer register (ICD-O-3)	944	314193	0.995754	0.995754
ebi-a-GCST90001708	finngen_R10_C3_KIDNEY_CLEAR_CELL_CARCINOMA_EXALLC	finngen_R10_C3_KIDNEY_CLEAR_CELL_CARCINOMA_EXALLC	BAFF-R on IgD+ CD38+ B cell || id:ebi-a-GCST90001708	Simple mode	10	0.0538811	0.102447	0.611643	-0.146916	0.254678	1.05536	0.863367	1.29005	Clear cell adenocarcinoma of kidney (controls excluding all cancers)	II Neoplasms, from cancer register (ICD-O-3)	944	314193	0.611643	0.611643
ebi-a-GCST90001708	finngen_R10_C3_KIDNEY_CLEAR_CELL_CARCINOMA_EXALLC	finngen_R10_C3_KIDNEY_CLEAR_CELL_CARCINOMA_EXALLC	BAFF-R on IgD+ CD38+ B cell || id:ebi-a-GCST90001708	Weighted mode	10	-0.0284484	0.0519648	0.597378	-0.130299	0.0734025	0.971952	0.877833	1.07616	Clear cell adenocarcinoma of kidney (controls excluding all cancers)	II Neoplasms, from cancer register (ICD-O-3)	944	314193	0.597378	0.597378
ebi-a-GCST90001709	finngen_R10_C3_KIDNEY_CLEAR_CELL_CARCINOMA_EXALLC	finngen_R10_C3_KIDNEY_CLEAR_CELL_CARCINOMA_EXALLC	BAFF-R on IgD+ CD38dim B cell || id:ebi-a-GCST90001709	MR Egger	10	-0.0616955	0.0658287	0.376076	-0.19072	0.0673287	0.940169	0.826364	1.06965	Clear cell adenocarcinoma of kidney (controls excluding all cancers)	II Neoplasms, from cancer register (ICD-O-3)	944	314193	0.376076	0.376076
ebi-a-GCST90001709	finngen_R10_C3_KIDNEY_CLEAR_CELL_CARCINOMA_EXALLC	finngen_R10_C3_KIDNEY_CLEAR_CELL_CARCINOMA_EXALLC	BAFF-R on IgD+ CD38dim B cell || id:ebi-a-GCST90001709	Weighted median	10	-0.0279261	0.0508161	0.582626	-0.127526	0.0716735	0.97246	0.880271	1.0743	Clear cell adenocarcinoma of kidney (controls excluding all cancers)	II Neoplasms, from cancer register (ICD-O-3)	944	314193	0.582626	0.582626
ebi-a-GCST90001709	finngen_R10_C3_KIDNEY_CLEAR_CELL_CARCINOMA_EXALLC	finngen_R10_C3_KIDNEY_CLEAR_CELL_CARCINOMA_EXALLC	BAFF-R on IgD+ CD38dim B cell || id:ebi-a-GCST90001709	Inverse variance weighted	10	-0.000269736	0.044927	0.99521	-0.0883267	0.0877872	0.99973	0.915462	1.09176	Clear cell adenocarcinoma of kidney (controls excluding all cancers)	II Neoplasms, from cancer register (ICD-O-3)	944	314193	0.99521	0.99521
ebi-a-GCST90001709	finngen_R10_C3_KIDNEY_CLEAR_CELL_CARCINOMA_EXALLC	finngen_R10_C3_KIDNEY_CLEAR_CELL_CARCINOMA_EXALLC	BAFF-R on IgD+ CD38dim B cell || id:ebi-a-GCST90001709	Simple mode	10	0.0451648	0.106904	0.68259	-0.164368	0.254697	1.0462	0.84843	1.29007	Clear cell adenocarcinoma of kidney (controls excluding all cancers)	II Neoplasms, from cancer register (ICD-O-3)	944	314193	0.68259	0.68259
ebi-a-GCST90001709	finngen_R10_C3_KIDNEY_CLEAR_CELL_CARCINOMA_EXALLC	finngen_R10_C3_KIDNEY_CLEAR_CELL_CARCINOMA_EXALLC	BAFF-R on IgD+ CD38dim B cell || id:ebi-a-GCST90001709	Weighted mode	10	-0.0292138	0.0514033	0.583713	-0.129964	0.0715366	0.971209	0.878127	1.07416	Clear cell adenocarcinoma of kidney (controls excluding all cancers)	II Neoplasms, from cancer register (ICD-O-3)	944	314193	0.583713	0.583713
ebi-a-GCST90001710	finngen_R10_C3_KIDNEY_CLEAR_CELL_CARCINOMA_EXALLC	finngen_R10_C3_KIDNEY_CLEAR_CELL_CARCINOMA_EXALLC	BAFF-R on IgD- CD24- B cell || id:ebi-a-GCST90001710	MR Egger	9	-0.0528721	0.0712406	0.482144	-0.192504	0.0867595	0.948501	0.824891	1.09063	Clear cell adenocarcinoma of kidney (controls excluding all cancers)	II Neoplasms, from cancer register (ICD-O-3)	944	314193	0.482144	0.482144
ebi-a-GCST90001710	finngen_R10_C3_KIDNEY_CLEAR_CELL_CARCINOMA_EXALLC	finngen_R10_C3_KIDNEY_CLEAR_CELL_CARCINOMA_EXALLC	BAFF-R on IgD- CD24- B cell || id:ebi-a-GCST90001710	Weighted median	9	-0.0250462	0.054564	0.646217	-0.131992	0.0818993	0.975265	0.876348	1.08535	Clear cell adenocarcinoma of kidney (controls excluding all cancers)	II Neoplasms, from cancer register (ICD-O-3)	944	314193	0.646217	0.646217
ebi-a-GCST90001710	finngen_R10_C3_KIDNEY_CLEAR_CELL_CARCINOMA_EXALLC	finngen_R10_C3_KIDNEY_CLEAR_CELL_CARCINOMA_EXALLC	BAFF-R on IgD- CD24- B cell || id:ebi-a-GCST90001710	Inverse variance weighted	9	-0.00636321	0.0503627	0.899457	-0.105074	0.0923477	0.993657	0.900258	1.09675	Clear cell adenocarcinoma of kidney (controls excluding all cancers)	II Neoplasms, from cancer register (ICD-O-3)	944	314193	0.899457	0.899457
ebi-a-GCST90001710	finngen_R10_C3_KIDNEY_CLEAR_CELL_CARCINOMA_EXALLC	finngen_R10_C3_KIDNEY_CLEAR_CELL_CARCINOMA_EXALLC	BAFF-R on IgD- CD24- B cell || id:ebi-a-GCST90001710	Simple mode	9	0.110622	0.146454	0.471698	-0.176428	0.397673	1.11697	0.838259	1.48836	Clear cell adenocarcinoma of kidney (controls excluding all cancers)	II Neoplasms, from cancer register (ICD-O-3)	944	314193	0.471698	0.471698
ebi-a-GCST90001710	finngen_R10_C3_KIDNEY_CLEAR_CELL_CARCINOMA_EXALLC	finngen_R10_C3_KIDNEY_CLEAR_CELL_CARCINOMA_EXALLC	BAFF-R on IgD- CD24- B cell || id:ebi-a-GCST90001710	Weighted mode	9	-0.0300903	0.0584719	0.620737	-0.144695	0.0845146	0.970358	0.865286	1.08819	Clear cell adenocarcinoma of kidney (controls excluding all cancers)	II Neoplasms, from cancer register (ICD-O-3)	944	314193	0.620737	0.620737
ebi-a-GCST90001711	finngen_R10_C3_KIDNEY_CLEAR_CELL_CARCINOMA_EXALLC	finngen_R10_C3_KIDNEY_CLEAR_CELL_CARCINOMA_EXALLC	BAFF-R on IgD- CD27- B cell || id:ebi-a-GCST90001711	MR Egger	9	-0.0523418	0.0707903	0.483721	-0.191091	0.0864071	0.949004	0.826058	1.09025	Clear cell adenocarcinoma of kidney (controls excluding all cancers)	II Neoplasms, from cancer register (ICD-O-3)	944	314193	0.483721	0.483721
ebi-a-GCST90001711	finngen_R10_C3_KIDNEY_CLEAR_CELL_CARCINOMA_EXALLC	finngen_R10_C3_KIDNEY_CLEAR_CELL_CARCINOMA_EXALLC	BAFF-R on IgD- CD27- B cell || id:ebi-a-GCST90001711	Weighted median	9	-0.0247582	0.0537806	0.645261	-0.130168	0.0806518	0.975546	0.877948	1.08399	Clear cell adenocarcinoma of kidney (controls excluding all cancers)	II Neoplasms, from cancer register (ICD-O-3)	944	314193	0.645261	0.645261
ebi-a-GCST90001711	finngen_R10_C3_KIDNEY_CLEAR_CELL_CARCINOMA_EXALLC	finngen_R10_C3_KIDNEY_CLEAR_CELL_CARCINOMA_EXALLC	BAFF-R on IgD- CD27- B cell || id:ebi-a-GCST90001711	Inverse variance weighted	9	-0.00620556	0.0500257	0.901278	-0.104256	0.0918449	0.993814	0.900995	1.09619	Clear cell adenocarcinoma of kidney (controls excluding all cancers)	II Neoplasms, from cancer register (ICD-O-3)	944	314193	0.901278	0.901278
ebi-a-GCST90001711	finngen_R10_C3_KIDNEY_CLEAR_CELL_CARCINOMA_EXALLC	finngen_R10_C3_KIDNEY_CLEAR_CELL_CARCINOMA_EXALLC	BAFF-R on IgD- CD27- B cell || id:ebi-a-GCST90001711	Simple mode	9	0.119722	0.138734	0.413281	-0.152197	0.391641	1.12718	0.858819	1.47941	Clear cell adenocarcinoma of kidney (controls excluding all cancers)	II Neoplasms, from cancer register (ICD-O-3)	944	314193	0.413281	0.413281
ebi-a-GCST90001711	finngen_R10_C3_KIDNEY_CLEAR_CELL_CARCINOMA_EXALLC	finngen_R10_C3_KIDNEY_CLEAR_CELL_CARCINOMA_EXALLC	BAFF-R on IgD- CD27- B cell || id:ebi-a-GCST90001711	Weighted mode	9	-0.0274335	0.0546187	0.629006	-0.134486	0.0796192	0.972939	0.874165	1.08287	Clear cell adenocarcinoma of kidney (controls excluding all cancers)	II Neoplasms, from cancer register (ICD-O-3)	944	314193	0.629006	0.629006
ebi-a-GCST90001712	finngen_R10_C3_KIDNEY_CLEAR_CELL_CARCINOMA_EXALLC	finngen_R10_C3_KIDNEY_CLEAR_CELL_CARCINOMA_EXALLC	BAFF-R on IgD- CD38- B cell || id:ebi-a-GCST90001712	MR Egger	7	-0.067308	0.0799663	0.438346	-0.224042	0.089426	0.934907	0.799282	1.09355	Clear cell adenocarcinoma of kidney (controls excluding all cancers)	II Neoplasms, from cancer register (ICD-O-3)	944	314193	0.438346	0.438346
ebi-a-GCST90001712	finngen_R10_C3_KIDNEY_CLEAR_CELL_CARCINOMA_EXALLC	finngen_R10_C3_KIDNEY_CLEAR_CELL_CARCINOMA_EXALLC	BAFF-R on IgD- CD38- B cell || id:ebi-a-GCST90001712	Weighted median	7	-0.0215755	0.0489809	0.659584	-0.117578	0.074427	0.978656	0.889071	1.07727	Clear cell adenocarcinoma of kidney (controls excluding all cancers)	II Neoplasms, from cancer register (ICD-O-3)	944	314193	0.659584	0.659584
ebi-a-GCST90001712	finngen_R10_C3_KIDNEY_CLEAR_CELL_CARCINOMA_EXALLC	finngen_R10_C3_KIDNEY_CLEAR_CELL_CARCINOMA_EXALLC	BAFF-R on IgD- CD38- B cell || id:ebi-a-GCST90001712	Inverse variance weighted	7	-0.0107196	0.0485536	0.825264	-0.105885	0.0844454	0.989338	0.899528	1.08811	Clear cell adenocarcinoma of kidney (controls excluding all cancers)	II Neoplasms, from cancer register (ICD-O-3)	944	314193	0.825264	0.825264
ebi-a-GCST90001712	finngen_R10_C3_KIDNEY_CLEAR_CELL_CARCINOMA_EXALLC	finngen_R10_C3_KIDNEY_CLEAR_CELL_CARCINOMA_EXALLC	BAFF-R on IgD- CD38- B cell || id:ebi-a-GCST90001712	Simple mode	7	0.0379601	0.102933	0.72495	-0.163788	0.239708	1.03869	0.848922	1.27088	Clear cell adenocarcinoma of kidney (controls excluding all cancers)	II Neoplasms, from cancer register (ICD-O-3)	944	314193	0.72495	0.72495
ebi-a-GCST90001712	finngen_R10_C3_KIDNEY_CLEAR_CELL_CARCINOMA_EXALLC	finngen_R10_C3_KIDNEY_CLEAR_CELL_CARCINOMA_EXALLC	BAFF-R on IgD- CD38- B cell || id:ebi-a-GCST90001712	Weighted mode	7	-0.0165108	0.0559077	0.7777	-0.12609	0.0930682	0.983625	0.881536	1.09754	Clear cell adenocarcinoma of kidney (controls excluding all cancers)	II Neoplasms, from cancer register (ICD-O-3)	944	314193	0.7777	0.7777
ebi-a-GCST90001715	finngen_R10_C3_KIDNEY_CLEAR_CELL_CARCINOMA_EXALLC	finngen_R10_C3_KIDNEY_CLEAR_CELL_CARCINOMA_EXALLC	BAFF-R on memory B cell || id:ebi-a-GCST90001715	MR Egger	9	-0.0774615	0.0773989	0.350252	-0.229163	0.0742403	0.925463	0.795199	1.07707	Clear cell adenocarcinoma of kidney (controls excluding all cancers)	II Neoplasms, from cancer register (ICD-O-3)	944	314193	0.350252	0.350252
ebi-a-GCST90001715	finngen_R10_C3_KIDNEY_CLEAR_CELL_CARCINOMA_EXALLC	finngen_R10_C3_KIDNEY_CLEAR_CELL_CARCINOMA_EXALLC	BAFF-R on memory B cell || id:ebi-a-GCST90001715	Weighted median	9	-0.0213874	0.0521996	0.682009	-0.123699	0.0809237	0.97884	0.883646	1.08429	Clear cell adenocarcinoma of kidney (controls excluding all cancers)	II Neoplasms, from cancer register (ICD-O-3)	944	314193	0.682009	0.682009
ebi-a-GCST90001715	finngen_R10_C3_KIDNEY_CLEAR_CELL_CARCINOMA_EXALLC	finngen_R10_C3_KIDNEY_CLEAR_CELL_CARCINOMA_EXALLC	BAFF-R on memory B cell || id:ebi-a-GCST90001715	Inverse variance weighted	9	-0.00025363	0.0475743	0.995746	-0.0934992	0.0929919	0.999746	0.910739	1.09745	Clear cell adenocarcinoma of kidney (controls excluding all cancers)	II Neoplasms, from cancer register (ICD-O-3)	944	314193	0.995746	0.995746
ebi-a-GCST90001715	finngen_R10_C3_KIDNEY_CLEAR_CELL_CARCINOMA_EXALLC	finngen_R10_C3_KIDNEY_CLEAR_CELL_CARCINOMA_EXALLC	BAFF-R on memory B cell || id:ebi-a-GCST90001715	Simple mode	9	0.121044	0.12399	0.357538	-0.121976	0.364064	1.12867	0.88517	1.43917	Clear cell adenocarcinoma of kidney (controls excluding all cancers)	II Neoplasms, from cancer register (ICD-O-3)	944	314193	0.357538	0.357538
ebi-a-GCST90001715	finngen_R10_C3_KIDNEY_CLEAR_CELL_CARCINOMA_EXALLC	finngen_R10_C3_KIDNEY_CLEAR_CELL_CARCINOMA_EXALLC	BAFF-R on memory B cell || id:ebi-a-GCST90001715	Weighted mode	9	-0.0238246	0.0506296	0.650513	-0.123059	0.0754094	0.976457	0.884212	1.07833	Clear cell adenocarcinoma of kidney (controls excluding all cancers)	II Neoplasms, from cancer register (ICD-O-3)	944	314193	0.650513	0.650513
ebi-a-GCST90001716	finngen_R10_C3_KIDNEY_CLEAR_CELL_CARCINOMA_EXALLC	finngen_R10_C3_KIDNEY_CLEAR_CELL_CARCINOMA_EXALLC	BAFF-R on naive-mature B cell || id:ebi-a-GCST90001716	MR Egger	10	-0.0628175	0.0668493	0.374879	-0.193842	0.068207	0.939115	0.823788	1.07059	Clear cell adenocarcinoma of kidney (controls excluding all cancers)	II Neoplasms, from cancer register (ICD-O-3)	944	314193	0.374879	0.374879
ebi-a-GCST90001716	finngen_R10_C3_KIDNEY_CLEAR_CELL_CARCINOMA_EXALLC	finngen_R10_C3_KIDNEY_CLEAR_CELL_CARCINOMA_EXALLC	BAFF-R on naive-mature B cell || id:ebi-a-GCST90001716	Weighted median	10	-0.0280473	0.0500166	0.574961	-0.12608	0.0699852	0.972342	0.881544	1.07249	Clear cell adenocarcinoma of kidney (controls excluding all cancers)	II Neoplasms, from cancer register (ICD-O-3)	944	314193	0.574961	0.574961
ebi-a-GCST90001716	finngen_R10_C3_KIDNEY_CLEAR_CELL_CARCINOMA_EXALLC	finngen_R10_C3_KIDNEY_CLEAR_CELL_CARCINOMA_EXALLC	BAFF-R on naive-mature B cell || id:ebi-a-GCST90001716	Inverse variance weighted	10	9.6451e-05	0.0452333	0.998299	-0.0885608	0.0887537	1.0001	0.915247	1.09281	Clear cell adenocarcinoma of kidney (controls excluding all cancers)	II Neoplasms, from cancer register (ICD-O-3)	944	314193	0.998299	0.998299
ebi-a-GCST90001716	finngen_R10_C3_KIDNEY_CLEAR_CELL_CARCINOMA_EXALLC	finngen_R10_C3_KIDNEY_CLEAR_CELL_CARCINOMA_EXALLC	BAFF-R on naive-mature B cell || id:ebi-a-GCST90001716	Simple mode	10	0.0473509	0.0987823	0.643125	-0.146262	0.240964	1.04849	0.863931	1.27248	Clear cell adenocarcinoma of kidney (controls excluding all cancers)	II Neoplasms, from cancer register (ICD-O-3)	944	314193	0.643125	0.643125
ebi-a-GCST90001716	finngen_R10_C3_KIDNEY_CLEAR_CELL_CARCINOMA_EXALLC	finngen_R10_C3_KIDNEY_CLEAR_CELL_CARCINOMA_EXALLC	BAFF-R on naive-mature B cell || id:ebi-a-GCST90001716	Weighted mode	10	-0.0297756	0.0515755	0.577877	-0.130864	0.0713124	0.970663	0.877337	1.07392	Clear cell adenocarcinoma of kidney (controls excluding all cancers)	II Neoplasms, from cancer register (ICD-O-3)	944	314193	0.577877	0.577877
ebi-a-GCST90001717	finngen_R10_C3_KIDNEY_CLEAR_CELL_CARCINOMA_EXALLC	finngen_R10_C3_KIDNEY_CLEAR_CELL_CARCINOMA_EXALLC	BAFF-R on unswitched memory B cell || id:ebi-a-GCST90001717	MR Egger	9	-0.0768046	0.076939	0.351406	-0.227605	0.0739958	0.926071	0.796439	1.0768	Clear cell adenocarcinoma of kidney (controls excluding all cancers)	II Neoplasms, from cancer register (ICD-O-3)	944	314193	0.351406	0.351406
ebi-a-GCST90001717	finngen_R10_C3_KIDNEY_CLEAR_CELL_CARCINOMA_EXALLC	finngen_R10_C3_KIDNEY_CLEAR_CELL_CARCINOMA_EXALLC	BAFF-R on unswitched memory B cell || id:ebi-a-GCST90001717	Weighted median	9	-0.021534	0.0492013	0.661624	-0.117969	0.0749005	0.978696	0.888724	1.07778	Clear cell adenocarcinoma of kidney (controls excluding all cancers)	II Neoplasms, from cancer register (ICD-O-3)	944	314193	0.661624	0.661624
ebi-a-GCST90001717	finngen_R10_C3_KIDNEY_CLEAR_CELL_CARCINOMA_EXALLC	finngen_R10_C3_KIDNEY_CLEAR_CELL_CARCINOMA_EXALLC	BAFF-R on unswitched memory B cell || id:ebi-a-GCST90001717	Inverse variance weighted	9	-0.000365243	0.0474804	0.993862	-0.0934267	0.0926963	0.999635	0.910805	1.09713	Clear cell adenocarcinoma of kidney (controls excluding all cancers)	II Neoplasms, from cancer register (ICD-O-3)	944	314193	0.993862	0.993862
ebi-a-GCST90001717	finngen_R10_C3_KIDNEY_CLEAR_CELL_CARCINOMA_EXALLC	finngen_R10_C3_KIDNEY_CLEAR_CELL_CARCINOMA_EXALLC	BAFF-R on unswitched memory B cell || id:ebi-a-GCST90001717	Simple mode	9	0.143633	0.135025	0.318493	-0.121016	0.408283	1.15446	0.88602	1.50423	Clear cell adenocarcinoma of kidney (controls excluding all cancers)	II Neoplasms, from cancer register (ICD-O-3)	944	314193	0.318493	0.318493
ebi-a-GCST90001717	finngen_R10_C3_KIDNEY_CLEAR_CELL_CARCINOMA_EXALLC	finngen_R10_C3_KIDNEY_CLEAR_CELL_CARCINOMA_EXALLC	BAFF-R on unswitched memory B cell || id:ebi-a-GCST90001717	Weighted mode	9	-0.0228166	0.0503056	0.662195	-0.121416	0.0757824	0.977442	0.885666	1.07873	Clear cell adenocarcinoma of kidney (controls excluding all cancers)	II Neoplasms, from cancer register (ICD-O-3)	944	314193	0.662195	0.662195
ebi-a-GCST90001718	finngen_R10_C3_KIDNEY_CLEAR_CELL_CARCINOMA_EXALLC	finngen_R10_C3_KIDNEY_CLEAR_CELL_CARCINOMA_EXALLC	BAFF-R on switched memory B cell || id:ebi-a-GCST90001718	MR Egger	10	-0.0617895	0.0698236	0.402004	-0.198644	0.0750648	0.940081	0.819842	1.07795	Clear cell adenocarcinoma of kidney (controls excluding all cancers)	II Neoplasms, from cancer register (ICD-O-3)	944	314193	0.402004	0.402004
ebi-a-GCST90001718	finngen_R10_C3_KIDNEY_CLEAR_CELL_CARCINOMA_EXALLC	finngen_R10_C3_KIDNEY_CLEAR_CELL_CARCINOMA_EXALLC	BAFF-R on switched memory B cell || id:ebi-a-GCST90001718	Weighted median	10	-0.020127	0.051541	0.696164	-0.121147	0.0808935	0.980074	0.885903	1.08426	Clear cell adenocarcinoma of kidney (controls excluding all cancers)	II Neoplasms, from cancer register (ICD-O-3)	944	314193	0.696164	0.696164
ebi-a-GCST90001718	finngen_R10_C3_KIDNEY_CLEAR_CELL_CARCINOMA_EXALLC	finngen_R10_C3_KIDNEY_CLEAR_CELL_CARCINOMA_EXALLC	BAFF-R on switched memory B cell || id:ebi-a-GCST90001718	Inverse variance weighted	10	-0.000213697	0.0474568	0.996407	-0.093229	0.0928016	0.999786	0.910985	1.09724	Clear cell adenocarcinoma of kidney (controls excluding all cancers)	II Neoplasms, from cancer register (ICD-O-3)	944	314193	0.996407	0.996407
ebi-a-GCST90001718	finngen_R10_C3_KIDNEY_CLEAR_CELL_CARCINOMA_EXALLC	finngen_R10_C3_KIDNEY_CLEAR_CELL_CARCINOMA_EXALLC	BAFF-R on switched memory B cell || id:ebi-a-GCST90001718	Simple mode	10	0.0796627	0.122527	0.531829	-0.16049	0.319815	1.08292	0.851727	1.37687	Clear cell adenocarcinoma of kidney (controls excluding all cancers)	II Neoplasms, from cancer register (ICD-O-3)	944	314193	0.531829	0.531829
ebi-a-GCST90001718	finngen_R10_C3_KIDNEY_CLEAR_CELL_CARCINOMA_EXALLC	finngen_R10_C3_KIDNEY_CLEAR_CELL_CARCINOMA_EXALLC	BAFF-R on switched memory B cell || id:ebi-a-GCST90001718	Weighted mode	10	-0.0182342	0.0531787	0.739558	-0.122464	0.0859962	0.981931	0.884737	1.0898	Clear cell adenocarcinoma of kidney (controls excluding all cancers)	II Neoplasms, from cancer register (ICD-O-3)	944	314193	0.739558	0.739558
ebi-a-GCST90001719	finngen_R10_C3_KIDNEY_CLEAR_CELL_CARCINOMA_EXALLC	finngen_R10_C3_KIDNEY_CLEAR_CELL_CARCINOMA_EXALLC	BAFF-R on IgD+ B cell || id:ebi-a-GCST90001719	MR Egger	10	-0.0585297	0.0658369	0.399939	-0.18757	0.0705106	0.94315	0.828971	1.07306	Clear cell adenocarcinoma of kidney (controls excluding all cancers)	II Neoplasms, from cancer register (ICD-O-3)	944	314193	0.399939	0.399939
ebi-a-GCST90001719	finngen_R10_C3_KIDNEY_CLEAR_CELL_CARCINOMA_EXALLC	finngen_R10_C3_KIDNEY_CLEAR_CELL_CARCINOMA_EXALLC	BAFF-R on IgD+ B cell || id:ebi-a-GCST90001719	Weighted median	10	-0.0260176	0.0516101	0.614178	-0.127173	0.0751382	0.974318	0.880581	1.07803	Clear cell adenocarcinoma of kidney (controls excluding all cancers)	II Neoplasms, from cancer register (ICD-O-3)	944	314193	0.614178	0.614178
ebi-a-GCST90001719	finngen_R10_C3_KIDNEY_CLEAR_CELL_CARCINOMA_EXALLC	finngen_R10_C3_KIDNEY_CLEAR_CELL_CARCINOMA_EXALLC	BAFF-R on IgD+ B cell || id:ebi-a-GCST90001719	Inverse variance weighted	10	0.00163655	0.0450939	0.971049	-0.0867475	0.0900206	1.00164	0.916909	1.0942	Clear cell adenocarcinoma of kidney (controls excluding all cancers)	II Neoplasms, from cancer register (ICD-O-3)	944	314193	0.971049	0.971049
ebi-a-GCST90001719	finngen_R10_C3_KIDNEY_CLEAR_CELL_CARCINOMA_EXALLC	finngen_R10_C3_KIDNEY_CLEAR_CELL_CARCINOMA_EXALLC	BAFF-R on IgD+ B cell || id:ebi-a-GCST90001719	Simple mode	10	0.044594	0.0995281	0.664705	-0.150481	0.239669	1.0456	0.860294	1.27083	Clear cell adenocarcinoma of kidney (controls excluding all cancers)	II Neoplasms, from cancer register (ICD-O-3)	944	314193	0.664705	0.664705
ebi-a-GCST90001719	finngen_R10_C3_KIDNEY_CLEAR_CELL_CARCINOMA_EXALLC	finngen_R10_C3_KIDNEY_CLEAR_CELL_CARCINOMA_EXALLC	BAFF-R on IgD+ B cell || id:ebi-a-GCST90001719	Weighted mode	10	-0.0254971	0.0504656	0.625533	-0.12441	0.0734155	0.974825	0.883018	1.07618	Clear cell adenocarcinoma of kidney (controls excluding all cancers)	II Neoplasms, from cancer register (ICD-O-3)	944	314193	0.625533	0.625533
ebi-a-GCST90001720	finngen_R10_C3_KIDNEY_CLEAR_CELL_CARCINOMA_EXALLC	finngen_R10_C3_KIDNEY_CLEAR_CELL_CARCINOMA_EXALLC	BAFF-R on transitional B cell || id:ebi-a-GCST90001720	MR Egger	8	-0.081962	0.0816458	0.354193	-0.241988	0.0780637	0.921307	0.785066	1.08119	Clear cell adenocarcinoma of kidney (controls excluding all cancers)	II Neoplasms, from cancer register (ICD-O-3)	944	314193	0.354193	0.354193
ebi-a-GCST90001720	finngen_R10_C3_KIDNEY_CLEAR_CELL_CARCINOMA_EXALLC	finngen_R10_C3_KIDNEY_CLEAR_CELL_CARCINOMA_EXALLC	BAFF-R on transitional B cell || id:ebi-a-GCST90001720	Weighted median	8	-0.0294609	0.0565963	0.602685	-0.14039	0.0814679	0.970969	0.86902	1.08488	Clear cell adenocarcinoma of kidney (controls excluding all cancers)	II Neoplasms, from cancer register (ICD-O-3)	944	314193	0.602685	0.602685
ebi-a-GCST90001720	finngen_R10_C3_KIDNEY_CLEAR_CELL_CARCINOMA_EXALLC	finngen_R10_C3_KIDNEY_CLEAR_CELL_CARCINOMA_EXALLC	BAFF-R on transitional B cell || id:ebi-a-GCST90001720	Inverse variance weighted	8	-0.00476126	0.0498616	0.923926	-0.10249	0.0929675	0.99525	0.902587	1.09743	Clear cell adenocarcinoma of kidney (controls excluding all cancers)	II Neoplasms, from cancer register (ICD-O-3)	944	314193	0.923926	0.923926
ebi-a-GCST90001720	finngen_R10_C3_KIDNEY_CLEAR_CELL_CARCINOMA_EXALLC	finngen_R10_C3_KIDNEY_CLEAR_CELL_CARCINOMA_EXALLC	BAFF-R on transitional B cell || id:ebi-a-GCST90001720	Simple mode	8	0.0586087	0.113972	0.622919	-0.164777	0.281994	1.06036	0.848083	1.32577	Clear cell adenocarcinoma of kidney (controls excluding all cancers)	II Neoplasms, from cancer register (ICD-O-3)	944	314193	0.622919	0.622919
ebi-a-GCST90001720	finngen_R10_C3_KIDNEY_CLEAR_CELL_CARCINOMA_EXALLC	finngen_R10_C3_KIDNEY_CLEAR_CELL_CARCINOMA_EXALLC	BAFF-R on transitional B cell || id:ebi-a-GCST90001720	Weighted mode	8	-0.0294543	0.05584	0.614163	-0.138901	0.0799922	0.970975	0.870314	1.08328	Clear cell adenocarcinoma of kidney (controls excluding all cancers)	II Neoplasms, from cancer register (ICD-O-3)	944	314193	0.614163	0.614163
ebi-a-GCST90001743	finngen_R10_C3_KIDNEY_CLEAR_CELL_CARCINOMA_EXALLC	finngen_R10_C3_KIDNEY_CLEAR_CELL_CARCINOMA_EXALLC	CD20 on B cell || id:ebi-a-GCST90001743	MR Egger	4	2.21437	2.18575	0.417642	-2.06969	6.49844	9.15566	0.126225	664.103	Clear cell adenocarcinoma of kidney (controls excluding all cancers)	II Neoplasms, from cancer register (ICD-O-3)	944	314193	0.417642	0.417642
ebi-a-GCST90001743	finngen_R10_C3_KIDNEY_CLEAR_CELL_CARCINOMA_EXALLC	finngen_R10_C3_KIDNEY_CLEAR_CELL_CARCINOMA_EXALLC	CD20 on B cell || id:ebi-a-GCST90001743	Weighted median	4	-0.056036	0.151845	0.712102	-0.353652	0.24158	0.945505	0.702119	1.27326	Clear cell adenocarcinoma of kidney (controls excluding all cancers)	II Neoplasms, from cancer register (ICD-O-3)	944	314193	0.712102	0.712102
ebi-a-GCST90001743	finngen_R10_C3_KIDNEY_CLEAR_CELL_CARCINOMA_EXALLC	finngen_R10_C3_KIDNEY_CLEAR_CELL_CARCINOMA_EXALLC	CD20 on B cell || id:ebi-a-GCST90001743	Inverse variance weighted	4	-0.039329	0.134491	0.76996	-0.302932	0.224274	0.961434	0.738649	1.25141	Clear cell adenocarcinoma of kidney (controls excluding all cancers)	II Neoplasms, from cancer register (ICD-O-3)	944	314193	0.76996	0.76996
ebi-a-GCST90001743	finngen_R10_C3_KIDNEY_CLEAR_CELL_CARCINOMA_EXALLC	finngen_R10_C3_KIDNEY_CLEAR_CELL_CARCINOMA_EXALLC	CD20 on B cell || id:ebi-a-GCST90001743	Simple mode	4	-0.14929	0.232147	0.565944	-0.604298	0.305718	0.861319	0.546458	1.3576	Clear cell adenocarcinoma of kidney (controls excluding all cancers)	II Neoplasms, from cancer register (ICD-O-3)	944	314193	0.565944	0.565944
ebi-a-GCST90001743	finngen_R10_C3_KIDNEY_CLEAR_CELL_CARCINOMA_EXALLC	finngen_R10_C3_KIDNEY_CLEAR_CELL_CARCINOMA_EXALLC	CD20 on B cell || id:ebi-a-GCST90001743	Weighted mode	4	-0.16141	0.224183	0.523554	-0.600809	0.277988	0.850943	0.548368	1.32047	Clear cell adenocarcinoma of kidney (controls excluding all cancers)	II Neoplasms, from cancer register (ICD-O-3)	944	314193	0.523554	0.523554
ebi-a-GCST90001745	finngen_R10_C3_KIDNEY_CLEAR_CELL_CARCINOMA_EXALLC	finngen_R10_C3_KIDNEY_CLEAR_CELL_CARCINOMA_EXALLC	CD20 on CD24+ CD27+ B cell || id:ebi-a-GCST90001745	MR Egger	5	-0.509419	0.67027	0.502513	-1.82315	0.804311	0.600845	0.161516	2.23516	Clear cell adenocarcinoma of kidney (controls excluding all cancers)	II Neoplasms, from cancer register (ICD-O-3)	944	314193	0.502513	0.502513
ebi-a-GCST90001745	finngen_R10_C3_KIDNEY_CLEAR_CELL_CARCINOMA_EXALLC	finngen_R10_C3_KIDNEY_CLEAR_CELL_CARCINOMA_EXALLC	CD20 on CD24+ CD27+ B cell || id:ebi-a-GCST90001745	Weighted median	5	0.14967	0.153484	0.329484	-0.151158	0.450498	1.16145	0.859712	1.56909	Clear cell adenocarcinoma of kidney (controls excluding all cancers)	II Neoplasms, from cancer register (ICD-O-3)	944	314193	0.329484	0.329484
ebi-a-GCST90001745	finngen_R10_C3_KIDNEY_CLEAR_CELL_CARCINOMA_EXALLC	finngen_R10_C3_KIDNEY_CLEAR_CELL_CARCINOMA_EXALLC	CD20 on CD24+ CD27+ B cell || id:ebi-a-GCST90001745	Inverse variance weighted	5	0.272608	0.132283	0.0393218	0.0133345	0.531882	1.31339	1.01342	1.70213	Clear cell adenocarcinoma of kidney (controls excluding all cancers)	II Neoplasms, from cancer register (ICD-O-3)	944	314193	0.0393218	0.0393218
ebi-a-GCST90001745	finngen_R10_C3_KIDNEY_CLEAR_CELL_CARCINOMA_EXALLC	finngen_R10_C3_KIDNEY_CLEAR_CELL_CARCINOMA_EXALLC	CD20 on CD24+ CD27+ B cell || id:ebi-a-GCST90001745	Simple mode	5	0.20117	0.21032	0.392987	-0.211057	0.613398	1.22283	0.809728	1.8467	Clear cell adenocarcinoma of kidney (controls excluding all cancers)	II Neoplasms, from cancer register (ICD-O-3)	944	314193	0.392987	0.392987
ebi-a-GCST90001745	finngen_R10_C3_KIDNEY_CLEAR_CELL_CARCINOMA_EXALLC	finngen_R10_C3_KIDNEY_CLEAR_CELL_CARCINOMA_EXALLC	CD20 on CD24+ CD27+ B cell || id:ebi-a-GCST90001745	Weighted mode	5	0.164042	0.160558	0.364684	-0.150651	0.478735	1.17826	0.860148	1.61403	Clear cell adenocarcinoma of kidney (controls excluding all cancers)	II Neoplasms, from cancer register (ICD-O-3)	944	314193	0.364684	0.364684
ebi-a-GCST90001747	finngen_R10_C3_KIDNEY_CLEAR_CELL_CARCINOMA_EXALLC	finngen_R10_C3_KIDNEY_CLEAR_CELL_CARCINOMA_EXALLC	CD20 on IgD+ CD24- B cell || id:ebi-a-GCST90001747	MR Egger	4	-1.37318	1.06562	0.326478	-3.4618	0.715439	0.253299	0.0313731	2.04508	Clear cell adenocarcinoma of kidney (controls excluding all cancers)	II Neoplasms, from cancer register (ICD-O-3)	944	314193	0.326478	0.326478
ebi-a-GCST90001747	finngen_R10_C3_KIDNEY_CLEAR_CELL_CARCINOMA_EXALLC	finngen_R10_C3_KIDNEY_CLEAR_CELL_CARCINOMA_EXALLC	CD20 on IgD+ CD24- B cell || id:ebi-a-GCST90001747	Weighted median	4	0.0181891	0.159413	0.909158	-0.29426	0.330638	1.01836	0.745083	1.39186	Clear cell adenocarcinoma of kidney (controls excluding all cancers)	II Neoplasms, from cancer register (ICD-O-3)	944	314193	0.909158	0.909158
ebi-a-GCST90001747	finngen_R10_C3_KIDNEY_CLEAR_CELL_CARCINOMA_EXALLC	finngen_R10_C3_KIDNEY_CLEAR_CELL_CARCINOMA_EXALLC	CD20 on IgD+ CD24- B cell || id:ebi-a-GCST90001747	Inverse variance weighted	4	0.055549	0.141192	0.694002	-0.221187	0.332285	1.05712	0.801567	1.39415	Clear cell adenocarcinoma of kidney (controls excluding all cancers)	II Neoplasms, from cancer register (ICD-O-3)	944	314193	0.694002	0.694002
ebi-a-GCST90001747	finngen_R10_C3_KIDNEY_CLEAR_CELL_CARCINOMA_EXALLC	finngen_R10_C3_KIDNEY_CLEAR_CELL_CARCINOMA_EXALLC	CD20 on IgD+ CD24- B cell || id:ebi-a-GCST90001747	Simple mode	4	0.0230607	0.264663	0.936056	-0.495679	0.5418	1.02333	0.609157	1.7191	Clear cell adenocarcinoma of kidney (controls excluding all cancers)	II Neoplasms, from cancer register (ICD-O-3)	944	314193	0.936056	0.936056
ebi-a-GCST90001747	finngen_R10_C3_KIDNEY_CLEAR_CELL_CARCINOMA_EXALLC	finngen_R10_C3_KIDNEY_CLEAR_CELL_CARCINOMA_EXALLC	CD20 on IgD+ CD24- B cell || id:ebi-a-GCST90001747	Weighted mode	4	-0.064429	0.243545	0.808493	-0.541778	0.41292	0.937603	0.581713	1.51122	Clear cell adenocarcinoma of kidney (controls excluding all cancers)	II Neoplasms, from cancer register (ICD-O-3)	944	314193	0.808493	0.808493
ebi-a-GCST90001748	finngen_R10_C3_KIDNEY_CLEAR_CELL_CARCINOMA_EXALLC	finngen_R10_C3_KIDNEY_CLEAR_CELL_CARCINOMA_EXALLC	CD20 on IgD+ CD38- B cell || id:ebi-a-GCST90001748	MR Egger	4	1.14343	1.29322	0.469876	-1.39128	3.67815	3.13752	0.248757	39.573	Clear cell adenocarcinoma of kidney (controls excluding all cancers)	II Neoplasms, from cancer register (ICD-O-3)	944	314193	0.469876	0.469876
ebi-a-GCST90001748	finngen_R10_C3_KIDNEY_CLEAR_CELL_CARCINOMA_EXALLC	finngen_R10_C3_KIDNEY_CLEAR_CELL_CARCINOMA_EXALLC	CD20 on IgD+ CD38- B cell || id:ebi-a-GCST90001748	Weighted median	4	0.113076	0.199409	0.570675	-0.277765	0.503918	1.11972	0.757475	1.65519	Clear cell adenocarcinoma of kidney (controls excluding all cancers)	II Neoplasms, from cancer register (ICD-O-3)	944	314193	0.570675	0.570675
ebi-a-GCST90001748	finngen_R10_C3_KIDNEY_CLEAR_CELL_CARCINOMA_EXALLC	finngen_R10_C3_KIDNEY_CLEAR_CELL_CARCINOMA_EXALLC	CD20 on IgD+ CD38- B cell || id:ebi-a-GCST90001748	Inverse variance weighted	4	0.0897088	0.172123	0.602234	-0.247652	0.427069	1.09386	0.780632	1.53276	Clear cell adenocarcinoma of kidney (controls excluding all cancers)	II Neoplasms, from cancer register (ICD-O-3)	944	314193	0.602234	0.602234
ebi-a-GCST90001748	finngen_R10_C3_KIDNEY_CLEAR_CELL_CARCINOMA_EXALLC	finngen_R10_C3_KIDNEY_CLEAR_CELL_CARCINOMA_EXALLC	CD20 on IgD+ CD38- B cell || id:ebi-a-GCST90001748	Simple mode	4	0.171325	0.276436	0.579302	-0.37049	0.71314	1.18688	0.690396	2.04039	Clear cell adenocarcinoma of kidney (controls excluding all cancers)	II Neoplasms, from cancer register (ICD-O-3)	944	314193	0.579302	0.579302
ebi-a-GCST90001748	finngen_R10_C3_KIDNEY_CLEAR_CELL_CARCINOMA_EXALLC	finngen_R10_C3_KIDNEY_CLEAR_CELL_CARCINOMA_EXALLC	CD20 on IgD+ CD38- B cell || id:ebi-a-GCST90001748	Weighted mode	4	0.155397	0.239554	0.562767	-0.314129	0.624922	1.16812	0.730425	1.8681	Clear cell adenocarcinoma of kidney (controls excluding all cancers)	II Neoplasms, from cancer register (ICD-O-3)	944	314193	0.562767	0.562767
ebi-a-GCST90001751	finngen_R10_C3_KIDNEY_CLEAR_CELL_CARCINOMA_EXALLC	finngen_R10_C3_KIDNEY_CLEAR_CELL_CARCINOMA_EXALLC	CD20 on IgD+ CD38+ B cell || id:ebi-a-GCST90001751	MR Egger	5	-0.192791	0.397045	0.660529	-0.970999	0.585416	0.824654	0.378705	1.79574	Clear cell adenocarcinoma of kidney (controls excluding all cancers)	II Neoplasms, from cancer register (ICD-O-3)	944	314193	0.660529	0.660529
ebi-a-GCST90001751	finngen_R10_C3_KIDNEY_CLEAR_CELL_CARCINOMA_EXALLC	finngen_R10_C3_KIDNEY_CLEAR_CELL_CARCINOMA_EXALLC	CD20 on IgD+ CD38+ B cell || id:ebi-a-GCST90001751	Weighted median	5	0.053541	0.145417	0.712732	-0.231476	0.338558	1.055	0.793362	1.40292	Clear cell adenocarcinoma of kidney (controls excluding all cancers)	II Neoplasms, from cancer register (ICD-O-3)	944	314193	0.712732	0.712732
ebi-a-GCST90001751	finngen_R10_C3_KIDNEY_CLEAR_CELL_CARCINOMA_EXALLC	finngen_R10_C3_KIDNEY_CLEAR_CELL_CARCINOMA_EXALLC	CD20 on IgD+ CD38+ B cell || id:ebi-a-GCST90001751	Inverse variance weighted	5	0.0907354	0.118223	0.442789	-0.140982	0.322453	1.09498	0.868505	1.38051	Clear cell adenocarcinoma of kidney (controls excluding all cancers)	II Neoplasms, from cancer register (ICD-O-3)	944	314193	0.442789	0.442789
ebi-a-GCST90001751	finngen_R10_C3_KIDNEY_CLEAR_CELL_CARCINOMA_EXALLC	finngen_R10_C3_KIDNEY_CLEAR_CELL_CARCINOMA_EXALLC	CD20 on IgD+ CD38+ B cell || id:ebi-a-GCST90001751	Simple mode	5	0.112054	0.198043	0.601755	-0.276109	0.500218	1.11857	0.75873	1.64908	Clear cell adenocarcinoma of kidney (controls excluding all cancers)	II Neoplasms, from cancer register (ICD-O-3)	944	314193	0.601755	0.601755
ebi-a-GCST90001751	finngen_R10_C3_KIDNEY_CLEAR_CELL_CARCINOMA_EXALLC	finngen_R10_C3_KIDNEY_CLEAR_CELL_CARCINOMA_EXALLC	CD20 on IgD+ CD38+ B cell || id:ebi-a-GCST90001751	Weighted mode	5	0.00260767	0.170714	0.988544	-0.331992	0.337207	1.00261	0.717493	1.40103	Clear cell adenocarcinoma of kidney (controls excluding all cancers)	II Neoplasms, from cancer register (ICD-O-3)	944	314193	0.988544	0.988544
ebi-a-GCST90001752	finngen_R10_C3_KIDNEY_CLEAR_CELL_CARCINOMA_EXALLC	finngen_R10_C3_KIDNEY_CLEAR_CELL_CARCINOMA_EXALLC	CD20 on IgD+ CD38dim B cell || id:ebi-a-GCST90001752	MR Egger	7	-0.146468	0.586165	0.812625	-1.29535	1.00242	0.863753	0.273801	2.72486	Clear cell adenocarcinoma of kidney (controls excluding all cancers)	II Neoplasms, from cancer register (ICD-O-3)	944	314193	0.812625	0.812625
ebi-a-GCST90001752	finngen_R10_C3_KIDNEY_CLEAR_CELL_CARCINOMA_EXALLC	finngen_R10_C3_KIDNEY_CLEAR_CELL_CARCINOMA_EXALLC	CD20 on IgD+ CD38dim B cell || id:ebi-a-GCST90001752	Weighted median	7	0.0661952	0.135986	0.626414	-0.200337	0.332727	1.06844	0.818455	1.39477	Clear cell adenocarcinoma of kidney (controls excluding all cancers)	II Neoplasms, from cancer register (ICD-O-3)	944	314193	0.626414	0.626414
ebi-a-GCST90001752	finngen_R10_C3_KIDNEY_CLEAR_CELL_CARCINOMA_EXALLC	finngen_R10_C3_KIDNEY_CLEAR_CELL_CARCINOMA_EXALLC	CD20 on IgD+ CD38dim B cell || id:ebi-a-GCST90001752	Inverse variance weighted	7	0.080221	0.10097	0.426903	-0.11768	0.278123	1.08353	0.88898	1.32065	Clear cell adenocarcinoma of kidney (controls excluding all cancers)	II Neoplasms, from cancer register (ICD-O-3)	944	314193	0.426903	0.426903
ebi-a-GCST90001752	finngen_R10_C3_KIDNEY_CLEAR_CELL_CARCINOMA_EXALLC	finngen_R10_C3_KIDNEY_CLEAR_CELL_CARCINOMA_EXALLC	CD20 on IgD+ CD38dim B cell || id:ebi-a-GCST90001752	Simple mode	7	0.0222205	0.222482	0.923696	-0.413844	0.458285	1.02247	0.661104	1.58136	Clear cell adenocarcinoma of kidney (controls excluding all cancers)	II Neoplasms, from cancer register (ICD-O-3)	944	314193	0.923696	0.923696
ebi-a-GCST90001752	finngen_R10_C3_KIDNEY_CLEAR_CELL_CARCINOMA_EXALLC	finngen_R10_C3_KIDNEY_CLEAR_CELL_CARCINOMA_EXALLC	CD20 on IgD+ CD38dim B cell || id:ebi-a-GCST90001752	Weighted mode	7	-0.033066	0.215049	0.88284	-0.454561	0.388429	0.967475	0.634726	1.47466	Clear cell adenocarcinoma of kidney (controls excluding all cancers)	II Neoplasms, from cancer register (ICD-O-3)	944	314193	0.88284	0.88284
ebi-a-GCST90001754	finngen_R10_C3_KIDNEY_CLEAR_CELL_CARCINOMA_EXALLC	finngen_R10_C3_KIDNEY_CLEAR_CELL_CARCINOMA_EXALLC	CD20 on IgD- CD27- B cell || id:ebi-a-GCST90001754	MR Egger	4	-4.57344	3.03957	0.271338	-10.531	1.38412	0.0103224	2.6696e-05	3.9913	Clear cell adenocarcinoma of kidney (controls excluding all cancers)	II Neoplasms, from cancer register (ICD-O-3)	944	314193	0.271338	0.271338
ebi-a-GCST90001754	finngen_R10_C3_KIDNEY_CLEAR_CELL_CARCINOMA_EXALLC	finngen_R10_C3_KIDNEY_CLEAR_CELL_CARCINOMA_EXALLC	CD20 on IgD- CD27- B cell || id:ebi-a-GCST90001754	Weighted median	4	0.183441	0.203524	0.367416	-0.215465	0.582347	1.20134	0.806166	1.79024	Clear cell adenocarcinoma of kidney (controls excluding all cancers)	II Neoplasms, from cancer register (ICD-O-3)	944	314193	0.367416	0.367416
ebi-a-GCST90001754	finngen_R10_C3_KIDNEY_CLEAR_CELL_CARCINOMA_EXALLC	finngen_R10_C3_KIDNEY_CLEAR_CELL_CARCINOMA_EXALLC	CD20 on IgD- CD27- B cell || id:ebi-a-GCST90001754	Inverse variance weighted	4	0.0981582	0.167211	0.557183	-0.229576	0.425892	1.10314	0.794871	1.53096	Clear cell adenocarcinoma of kidney (controls excluding all cancers)	II Neoplasms, from cancer register (ICD-O-3)	944	314193	0.557183	0.557183
ebi-a-GCST90001754	finngen_R10_C3_KIDNEY_CLEAR_CELL_CARCINOMA_EXALLC	finngen_R10_C3_KIDNEY_CLEAR_CELL_CARCINOMA_EXALLC	CD20 on IgD- CD27- B cell || id:ebi-a-GCST90001754	Simple mode	4	0.176162	0.253657	0.537326	-0.321005	0.67333	1.19263	0.725419	1.96076	Clear cell adenocarcinoma of kidney (controls excluding all cancers)	II Neoplasms, from cancer register (ICD-O-3)	944	314193	0.537326	0.537326
ebi-a-GCST90001754	finngen_R10_C3_KIDNEY_CLEAR_CELL_CARCINOMA_EXALLC	finngen_R10_C3_KIDNEY_CLEAR_CELL_CARCINOMA_EXALLC	CD20 on IgD- CD27- B cell || id:ebi-a-GCST90001754	Weighted mode	4	0.201994	0.230626	0.445583	-0.250033	0.654021	1.22384	0.778775	1.92326	Clear cell adenocarcinoma of kidney (controls excluding all cancers)	II Neoplasms, from cancer register (ICD-O-3)	944	314193	0.445583	0.445583
ebi-a-GCST90001755	finngen_R10_C3_KIDNEY_CLEAR_CELL_CARCINOMA_EXALLC	finngen_R10_C3_KIDNEY_CLEAR_CELL_CARCINOMA_EXALLC	CD20 on IgD- CD38- B cell || id:ebi-a-GCST90001755	MR Egger	4	3.95561	4.4678	0.469365	-4.80127	12.7125	52.2273	0.00821927	331866	Clear cell adenocarcinoma of kidney (controls excluding all cancers)	II Neoplasms, from cancer register (ICD-O-3)	944	314193	0.469365	0.469365
ebi-a-GCST90001755	finngen_R10_C3_KIDNEY_CLEAR_CELL_CARCINOMA_EXALLC	finngen_R10_C3_KIDNEY_CLEAR_CELL_CARCINOMA_EXALLC	CD20 on IgD- CD38- B cell || id:ebi-a-GCST90001755	Weighted median	4	0.167892	0.185589	0.365656	-0.195863	0.531647	1.18281	0.822125	1.70173	Clear cell adenocarcinoma of kidney (controls excluding all cancers)	II Neoplasms, from cancer register (ICD-O-3)	944	314193	0.365656	0.365656
ebi-a-GCST90001755	finngen_R10_C3_KIDNEY_CLEAR_CELL_CARCINOMA_EXALLC	finngen_R10_C3_KIDNEY_CLEAR_CELL_CARCINOMA_EXALLC	CD20 on IgD- CD38- B cell || id:ebi-a-GCST90001755	Inverse variance weighted	4	0.1538	0.174348	0.377699	-0.187923	0.495523	1.16626	0.828679	1.64136	Clear cell adenocarcinoma of kidney (controls excluding all cancers)	II Neoplasms, from cancer register (ICD-O-3)	944	314193	0.377699	0.377699
ebi-a-GCST90001755	finngen_R10_C3_KIDNEY_CLEAR_CELL_CARCINOMA_EXALLC	finngen_R10_C3_KIDNEY_CLEAR_CELL_CARCINOMA_EXALLC	CD20 on IgD- CD38- B cell || id:ebi-a-GCST90001755	Simple mode	4	0.235595	0.322009	0.517359	-0.395543	0.866733	1.26566	0.673314	2.37913	Clear cell adenocarcinoma of kidney (controls excluding all cancers)	II Neoplasms, from cancer register (ICD-O-3)	944	314193	0.517359	0.517359
ebi-a-GCST90001755	finngen_R10_C3_KIDNEY_CLEAR_CELL_CARCINOMA_EXALLC	finngen_R10_C3_KIDNEY_CLEAR_CELL_CARCINOMA_EXALLC	CD20 on IgD- CD38- B cell || id:ebi-a-GCST90001755	Weighted mode	4	0.168235	0.197477	0.456864	-0.218821	0.555291	1.18321	0.803466	1.74245	Clear cell adenocarcinoma of kidney (controls excluding all cancers)	II Neoplasms, from cancer register (ICD-O-3)	944	314193	0.456864	0.456864
ebi-a-GCST90001757	finngen_R10_C3_KIDNEY_CLEAR_CELL_CARCINOMA_EXALLC	finngen_R10_C3_KIDNEY_CLEAR_CELL_CARCINOMA_EXALLC	CD20 on IgD- CD38dim B cell || id:ebi-a-GCST90001757	MR Egger	7	-0.45437	0.451481	0.360415	-1.33927	0.430533	0.634848	0.262036	1.53808	Clear cell adenocarcinoma of kidney (controls excluding all cancers)	II Neoplasms, from cancer register (ICD-O-3)	944	314193	0.360415	0.360415
ebi-a-GCST90001757	finngen_R10_C3_KIDNEY_CLEAR_CELL_CARCINOMA_EXALLC	finngen_R10_C3_KIDNEY_CLEAR_CELL_CARCINOMA_EXALLC	CD20 on IgD- CD38dim B cell || id:ebi-a-GCST90001757	Weighted median	7	0.171203	0.141411	0.226017	-0.105961	0.448368	1.18673	0.899459	1.56576	Clear cell adenocarcinoma of kidney (controls excluding all cancers)	II Neoplasms, from cancer register (ICD-O-3)	944	314193	0.226017	0.226017
ebi-a-GCST90001757	finngen_R10_C3_KIDNEY_CLEAR_CELL_CARCINOMA_EXALLC	finngen_R10_C3_KIDNEY_CLEAR_CELL_CARCINOMA_EXALLC	CD20 on IgD- CD38dim B cell || id:ebi-a-GCST90001757	Inverse variance weighted	7	0.201523	0.117704	0.0868753	-0.0291769	0.432222	1.22326	0.971245	1.54068	Clear cell adenocarcinoma of kidney (controls excluding all cancers)	II Neoplasms, from cancer register (ICD-O-3)	944	314193	0.0868753	0.0868753
ebi-a-GCST90001757	finngen_R10_C3_KIDNEY_CLEAR_CELL_CARCINOMA_EXALLC	finngen_R10_C3_KIDNEY_CLEAR_CELL_CARCINOMA_EXALLC	CD20 on IgD- CD38dim B cell || id:ebi-a-GCST90001757	Simple mode	7	0.339404	0.239349	0.205967	-0.129721	0.808528	1.40411	0.878341	2.2446	Clear cell adenocarcinoma of kidney (controls excluding all cancers)	II Neoplasms, from cancer register (ICD-O-3)	944	314193	0.205967	0.205967
ebi-a-GCST90001757	finngen_R10_C3_KIDNEY_CLEAR_CELL_CARCINOMA_EXALLC	finngen_R10_C3_KIDNEY_CLEAR_CELL_CARCINOMA_EXALLC	CD20 on IgD- CD38dim B cell || id:ebi-a-GCST90001757	Weighted mode	7	0.138731	0.156682	0.410002	-0.168366	0.445828	1.14882	0.845045	1.56178	Clear cell adenocarcinoma of kidney (controls excluding all cancers)	II Neoplasms, from cancer register (ICD-O-3)	944	314193	0.410002	0.410002
ebi-a-GCST90001758	finngen_R10_C3_KIDNEY_CLEAR_CELL_CARCINOMA_EXALLC	finngen_R10_C3_KIDNEY_CLEAR_CELL_CARCINOMA_EXALLC	CD20 on memory B cell || id:ebi-a-GCST90001758	MR Egger	5	1.21861	1.79781	0.546477	-2.3051	4.74231	3.38247	0.0997488	114.699	Clear cell adenocarcinoma of kidney (controls excluding all cancers)	II Neoplasms, from cancer register (ICD-O-3)	944	314193	0.546477	0.546477
ebi-a-GCST90001758	finngen_R10_C3_KIDNEY_CLEAR_CELL_CARCINOMA_EXALLC	finngen_R10_C3_KIDNEY_CLEAR_CELL_CARCINOMA_EXALLC	CD20 on memory B cell || id:ebi-a-GCST90001758	Weighted median	5	0.0906755	0.164583	0.581674	-0.231907	0.413258	1.09491	0.79302	1.51173	Clear cell adenocarcinoma of kidney (controls excluding all cancers)	II Neoplasms, from cancer register (ICD-O-3)	944	314193	0.581674	0.581674
ebi-a-GCST90001758	finngen_R10_C3_KIDNEY_CLEAR_CELL_CARCINOMA_EXALLC	finngen_R10_C3_KIDNEY_CLEAR_CELL_CARCINOMA_EXALLC	CD20 on memory B cell || id:ebi-a-GCST90001758	Inverse variance weighted	5	0.0806171	0.146769	0.582813	-0.207049	0.368284	1.08396	0.812979	1.44525	Clear cell adenocarcinoma of kidney (controls excluding all cancers)	II Neoplasms, from cancer register (ICD-O-3)	944	314193	0.582813	0.582813
ebi-a-GCST90001758	finngen_R10_C3_KIDNEY_CLEAR_CELL_CARCINOMA_EXALLC	finngen_R10_C3_KIDNEY_CLEAR_CELL_CARCINOMA_EXALLC	CD20 on memory B cell || id:ebi-a-GCST90001758	Simple mode	5	0.00773677	0.224944	0.974211	-0.433153	0.448626	1.00777	0.648461	1.56616	Clear cell adenocarcinoma of kidney (controls excluding all cancers)	II Neoplasms, from cancer register (ICD-O-3)	944	314193	0.974211	0.974211
ebi-a-GCST90001758	finngen_R10_C3_KIDNEY_CLEAR_CELL_CARCINOMA_EXALLC	finngen_R10_C3_KIDNEY_CLEAR_CELL_CARCINOMA_EXALLC	CD20 on memory B cell || id:ebi-a-GCST90001758	Weighted mode	5	0.100834	0.16981	0.584596	-0.231994	0.433661	1.10609	0.792951	1.5429	Clear cell adenocarcinoma of kidney (controls excluding all cancers)	II Neoplasms, from cancer register (ICD-O-3)	944	314193	0.584596	0.584596
ebi-a-GCST90001759	finngen_R10_C3_KIDNEY_CLEAR_CELL_CARCINOMA_EXALLC	finngen_R10_C3_KIDNEY_CLEAR_CELL_CARCINOMA_EXALLC	CD20 on naive-mature B cell || id:ebi-a-GCST90001759	MR Egger	6	-1.06694	0.785191	0.245775	-2.60591	0.472037	0.344061	0.0738359	1.60326	Clear cell adenocarcinoma of kidney (controls excluding all cancers)	II Neoplasms, from cancer register (ICD-O-3)	944	314193	0.245775	0.245775
ebi-a-GCST90001759	finngen_R10_C3_KIDNEY_CLEAR_CELL_CARCINOMA_EXALLC	finngen_R10_C3_KIDNEY_CLEAR_CELL_CARCINOMA_EXALLC	CD20 on naive-mature B cell || id:ebi-a-GCST90001759	Weighted median	6	0.156852	0.154495	0.309984	-0.145959	0.459663	1.16982	0.864194	1.58354	Clear cell adenocarcinoma of kidney (controls excluding all cancers)	II Neoplasms, from cancer register (ICD-O-3)	944	314193	0.309984	0.309984
ebi-a-GCST90001759	finngen_R10_C3_KIDNEY_CLEAR_CELL_CARCINOMA_EXALLC	finngen_R10_C3_KIDNEY_CLEAR_CELL_CARCINOMA_EXALLC	CD20 on naive-mature B cell || id:ebi-a-GCST90001759	Inverse variance weighted	6	0.171745	0.118156	0.146073	-0.0598411	0.403331	1.18737	0.941914	1.4968	Clear cell adenocarcinoma of kidney (controls excluding all cancers)	II Neoplasms, from cancer register (ICD-O-3)	944	314193	0.146073	0.146073
ebi-a-GCST90001759	finngen_R10_C3_KIDNEY_CLEAR_CELL_CARCINOMA_EXALLC	finngen_R10_C3_KIDNEY_CLEAR_CELL_CARCINOMA_EXALLC	CD20 on naive-mature B cell || id:ebi-a-GCST90001759	Simple mode	6	0.146921	0.24264	0.571269	-0.328653	0.622495	1.15826	0.719893	1.86357	Clear cell adenocarcinoma of kidney (controls excluding all cancers)	II Neoplasms, from cancer register (ICD-O-3)	944	314193	0.571269	0.571269
ebi-a-GCST90001759	finngen_R10_C3_KIDNEY_CLEAR_CELL_CARCINOMA_EXALLC	finngen_R10_C3_KIDNEY_CLEAR_CELL_CARCINOMA_EXALLC	CD20 on naive-mature B cell || id:ebi-a-GCST90001759	Weighted mode	6	0.0989139	0.24572	0.703915	-0.382698	0.580525	1.10397	0.682019	1.78698	Clear cell adenocarcinoma of kidney (controls excluding all cancers)	II Neoplasms, from cancer register (ICD-O-3)	944	314193	0.703915	0.703915
ebi-a-GCST90001760	finngen_R10_C3_KIDNEY_CLEAR_CELL_CARCINOMA_EXALLC	finngen_R10_C3_KIDNEY_CLEAR_CELL_CARCINOMA_EXALLC	CD20 on unswitched memory B cell || id:ebi-a-GCST90001760	MR Egger	4	-0.402265	4.91719	0.94225	-10.04	9.23542	0.668804	4.36219e-05	10254	Clear cell adenocarcinoma of kidney (controls excluding all cancers)	II Neoplasms, from cancer register (ICD-O-3)	944	314193	0.94225	0.94225
ebi-a-GCST90001760	finngen_R10_C3_KIDNEY_CLEAR_CELL_CARCINOMA_EXALLC	finngen_R10_C3_KIDNEY_CLEAR_CELL_CARCINOMA_EXALLC	CD20 on unswitched memory B cell || id:ebi-a-GCST90001760	Weighted median	4	0.149722	0.184705	0.417594	-0.212299	0.511743	1.16151	0.808723	1.6682	Clear cell adenocarcinoma of kidney (controls excluding all cancers)	II Neoplasms, from cancer register (ICD-O-3)	944	314193	0.417594	0.417594
ebi-a-GCST90001760	finngen_R10_C3_KIDNEY_CLEAR_CELL_CARCINOMA_EXALLC	finngen_R10_C3_KIDNEY_CLEAR_CELL_CARCINOMA_EXALLC	CD20 on unswitched memory B cell || id:ebi-a-GCST90001760	Inverse variance weighted	4	0.145706	0.162831	0.37088	-0.173444	0.464855	1.15686	0.840765	1.59178	Clear cell adenocarcinoma of kidney (controls excluding all cancers)	II Neoplasms, from cancer register (ICD-O-3)	944	314193	0.37088	0.37088
ebi-a-GCST90001760	finngen_R10_C3_KIDNEY_CLEAR_CELL_CARCINOMA_EXALLC	finngen_R10_C3_KIDNEY_CLEAR_CELL_CARCINOMA_EXALLC	CD20 on unswitched memory B cell || id:ebi-a-GCST90001760	Simple mode	4	0.156369	0.221711	0.531464	-0.278185	0.590922	1.16926	0.757157	1.80565	Clear cell adenocarcinoma of kidney (controls excluding all cancers)	II Neoplasms, from cancer register (ICD-O-3)	944	314193	0.531464	0.531464
ebi-a-GCST90001760	finngen_R10_C3_KIDNEY_CLEAR_CELL_CARCINOMA_EXALLC	finngen_R10_C3_KIDNEY_CLEAR_CELL_CARCINOMA_EXALLC	CD20 on unswitched memory B cell || id:ebi-a-GCST90001760	Weighted mode	4	0.150765	0.195066	0.495897	-0.231564	0.533093	1.16272	0.793292	1.7042	Clear cell adenocarcinoma of kidney (controls excluding all cancers)	II Neoplasms, from cancer register (ICD-O-3)	944	314193	0.495897	0.495897
ebi-a-GCST90001761	finngen_R10_C3_KIDNEY_CLEAR_CELL_CARCINOMA_EXALLC	finngen_R10_C3_KIDNEY_CLEAR_CELL_CARCINOMA_EXALLC	CD20 on switched memory B cell || id:ebi-a-GCST90001761	MR Egger	7	-0.274838	0.448847	0.567099	-1.15458	0.604902	0.759695	0.315191	1.83107	Clear cell adenocarcinoma of kidney (controls excluding all cancers)	II Neoplasms, from cancer register (ICD-O-3)	944	314193	0.567099	0.567099
ebi-a-GCST90001761	finngen_R10_C3_KIDNEY_CLEAR_CELL_CARCINOMA_EXALLC	finngen_R10_C3_KIDNEY_CLEAR_CELL_CARCINOMA_EXALLC	CD20 on switched memory B cell || id:ebi-a-GCST90001761	Weighted median	7	0.158748	0.140177	0.257432	-0.115999	0.433495	1.17204	0.890476	1.54264	Clear cell adenocarcinoma of kidney (controls excluding all cancers)	II Neoplasms, from cancer register (ICD-O-3)	944	314193	0.257432	0.257432
ebi-a-GCST90001761	finngen_R10_C3_KIDNEY_CLEAR_CELL_CARCINOMA_EXALLC	finngen_R10_C3_KIDNEY_CLEAR_CELL_CARCINOMA_EXALLC	CD20 on switched memory B cell || id:ebi-a-GCST90001761	Inverse variance weighted	7	0.226637	0.120054	0.0590549	-0.00866977	0.461943	1.25437	0.991368	1.58716	Clear cell adenocarcinoma of kidney (controls excluding all cancers)	II Neoplasms, from cancer register (ICD-O-3)	944	314193	0.0590549	0.0590549
ebi-a-GCST90001761	finngen_R10_C3_KIDNEY_CLEAR_CELL_CARCINOMA_EXALLC	finngen_R10_C3_KIDNEY_CLEAR_CELL_CARCINOMA_EXALLC	CD20 on switched memory B cell || id:ebi-a-GCST90001761	Simple mode	7	0.33574	0.242852	0.21608	-0.14025	0.81173	1.39898	0.869141	2.2518	Clear cell adenocarcinoma of kidney (controls excluding all cancers)	II Neoplasms, from cancer register (ICD-O-3)	944	314193	0.21608	0.21608
ebi-a-GCST90001761	finngen_R10_C3_KIDNEY_CLEAR_CELL_CARCINOMA_EXALLC	finngen_R10_C3_KIDNEY_CLEAR_CELL_CARCINOMA_EXALLC	CD20 on switched memory B cell || id:ebi-a-GCST90001761	Weighted mode	7	0.189195	0.155747	0.27009	-0.116069	0.494458	1.20828	0.890414	1.63961	Clear cell adenocarcinoma of kidney (controls excluding all cancers)	II Neoplasms, from cancer register (ICD-O-3)	944	314193	0.27009	0.27009
ebi-a-GCST90001762	finngen_R10_C3_KIDNEY_CLEAR_CELL_CARCINOMA_EXALLC	finngen_R10_C3_KIDNEY_CLEAR_CELL_CARCINOMA_EXALLC	CD20 on IgD+ B cell || id:ebi-a-GCST90001762	MR Egger	5	-0.857529	1.04371	0.471508	-2.9032	1.18814	0.424209	0.0548474	3.28098	Clear cell adenocarcinoma of kidney (controls excluding all cancers)	II Neoplasms, from cancer register (ICD-O-3)	944	314193	0.471508	0.471508
ebi-a-GCST90001762	finngen_R10_C3_KIDNEY_CLEAR_CELL_CARCINOMA_EXALLC	finngen_R10_C3_KIDNEY_CLEAR_CELL_CARCINOMA_EXALLC	CD20 on IgD+ B cell || id:ebi-a-GCST90001762	Weighted median	5	0.136808	0.155421	0.378731	-0.167818	0.441434	1.14661	0.845507	1.55493	Clear cell adenocarcinoma of kidney (controls excluding all cancers)	II Neoplasms, from cancer register (ICD-O-3)	944	314193	0.378731	0.378731
ebi-a-GCST90001762	finngen_R10_C3_KIDNEY_CLEAR_CELL_CARCINOMA_EXALLC	finngen_R10_C3_KIDNEY_CLEAR_CELL_CARCINOMA_EXALLC	CD20 on IgD+ B cell || id:ebi-a-GCST90001762	Inverse variance weighted	5	0.0972201	0.122228	0.426379	-0.142346	0.336786	1.1021	0.867321	1.40044	Clear cell adenocarcinoma of kidney (controls excluding all cancers)	II Neoplasms, from cancer register (ICD-O-3)	944	314193	0.426379	0.426379
ebi-a-GCST90001762	finngen_R10_C3_KIDNEY_CLEAR_CELL_CARCINOMA_EXALLC	finngen_R10_C3_KIDNEY_CLEAR_CELL_CARCINOMA_EXALLC	CD20 on IgD+ B cell || id:ebi-a-GCST90001762	Simple mode	5	0.15299	0.247672	0.570198	-0.332448	0.638428	1.16531	0.717166	1.8935	Clear cell adenocarcinoma of kidney (controls excluding all cancers)	II Neoplasms, from cancer register (ICD-O-3)	944	314193	0.570198	0.570198
ebi-a-GCST90001762	finngen_R10_C3_KIDNEY_CLEAR_CELL_CARCINOMA_EXALLC	finngen_R10_C3_KIDNEY_CLEAR_CELL_CARCINOMA_EXALLC	CD20 on IgD+ B cell || id:ebi-a-GCST90001762	Weighted mode	5	0.15299	0.262566	0.591381	-0.36164	0.66762	1.16531	0.696533	1.94959	Clear cell adenocarcinoma of kidney (controls excluding all cancers)	II Neoplasms, from cancer register (ICD-O-3)	944	314193	0.591381	0.591381
ebi-a-GCST90001777	finngen_R10_C3_KIDNEY_CLEAR_CELL_CARCINOMA_EXALLC	finngen_R10_C3_KIDNEY_CLEAR_CELL_CARCINOMA_EXALLC	CD25 on CD24+ CD27+ B cell || id:ebi-a-GCST90001777	MR Egger	4	-0.126111	0.5198	0.830916	-1.14492	0.892697	0.881517	0.31825	2.44171	Clear cell adenocarcinoma of kidney (controls excluding all cancers)	II Neoplasms, from cancer register (ICD-O-3)	944	314193	0.830916	0.830916
ebi-a-GCST90001777	finngen_R10_C3_KIDNEY_CLEAR_CELL_CARCINOMA_EXALLC	finngen_R10_C3_KIDNEY_CLEAR_CELL_CARCINOMA_EXALLC	CD25 on CD24+ CD27+ B cell || id:ebi-a-GCST90001777	Weighted median	4	-0.127043	0.126547	0.315418	-0.375076	0.12099	0.880696	0.687237	1.12861	Clear cell adenocarcinoma of kidney (controls excluding all cancers)	II Neoplasms, from cancer register (ICD-O-3)	944	314193	0.315418	0.315418
ebi-a-GCST90001777	finngen_R10_C3_KIDNEY_CLEAR_CELL_CARCINOMA_EXALLC	finngen_R10_C3_KIDNEY_CLEAR_CELL_CARCINOMA_EXALLC	CD25 on CD24+ CD27+ B cell || id:ebi-a-GCST90001777	Inverse variance weighted	4	-0.134059	0.16616	0.419777	-0.459734	0.191615	0.874538	0.631452	1.2112	Clear cell adenocarcinoma of kidney (controls excluding all cancers)	II Neoplasms, from cancer register (ICD-O-3)	944	314193	0.419777	0.419777
ebi-a-GCST90001777	finngen_R10_C3_KIDNEY_CLEAR_CELL_CARCINOMA_EXALLC	finngen_R10_C3_KIDNEY_CLEAR_CELL_CARCINOMA_EXALLC	CD25 on CD24+ CD27+ B cell || id:ebi-a-GCST90001777	Simple mode	4	0.0623023	0.264718	0.829085	-0.456545	0.58115	1.06428	0.633468	1.78809	Clear cell adenocarcinoma of kidney (controls excluding all cancers)	II Neoplasms, from cancer register (ICD-O-3)	944	314193	0.829085	0.829085
ebi-a-GCST90001777	finngen_R10_C3_KIDNEY_CLEAR_CELL_CARCINOMA_EXALLC	finngen_R10_C3_KIDNEY_CLEAR_CELL_CARCINOMA_EXALLC	CD25 on CD24+ CD27+ B cell || id:ebi-a-GCST90001777	Weighted mode	4	-0.144434	0.137783	0.371521	-0.41449	0.125621	0.865512	0.660677	1.13385	Clear cell adenocarcinoma of kidney (controls excluding all cancers)	II Neoplasms, from cancer register (ICD-O-3)	944	314193	0.371521	0.371521
ebi-a-GCST90001790	finngen_R10_C3_KIDNEY_CLEAR_CELL_CARCINOMA_EXALLC	finngen_R10_C3_KIDNEY_CLEAR_CELL_CARCINOMA_EXALLC	CD25 on memory B cell || id:ebi-a-GCST90001790	MR Egger	4	-0.15857	0.525323	0.79126	-1.1882	0.871063	0.853363	0.304769	2.38945	Clear cell adenocarcinoma of kidney (controls excluding all cancers)	II Neoplasms, from cancer register (ICD-O-3)	944	314193	0.79126	0.79126
ebi-a-GCST90001790	finngen_R10_C3_KIDNEY_CLEAR_CELL_CARCINOMA_EXALLC	finngen_R10_C3_KIDNEY_CLEAR_CELL_CARCINOMA_EXALLC	CD25 on memory B cell || id:ebi-a-GCST90001790	Weighted median	4	-0.135019	0.126193	0.284645	-0.382356	0.112319	0.873699	0.682252	1.11887	Clear cell adenocarcinoma of kidney (controls excluding all cancers)	II Neoplasms, from cancer register (ICD-O-3)	944	314193	0.284645	0.284645
ebi-a-GCST90001790	finngen_R10_C3_KIDNEY_CLEAR_CELL_CARCINOMA_EXALLC	finngen_R10_C3_KIDNEY_CLEAR_CELL_CARCINOMA_EXALLC	CD25 on memory B cell || id:ebi-a-GCST90001790	Inverse variance weighted	4	-0.140497	0.167204	0.400755	-0.468217	0.187223	0.868926	0.626117	1.2059	Clear cell adenocarcinoma of kidney (controls excluding all cancers)	II Neoplasms, from cancer register (ICD-O-3)	944	314193	0.400755	0.400755
ebi-a-GCST90001790	finngen_R10_C3_KIDNEY_CLEAR_CELL_CARCINOMA_EXALLC	finngen_R10_C3_KIDNEY_CLEAR_CELL_CARCINOMA_EXALLC	CD25 on memory B cell || id:ebi-a-GCST90001790	Simple mode	4	0.0559796	0.262251	0.844653	-0.458033	0.569992	1.05758	0.632527	1.76825	Clear cell adenocarcinoma of kidney (controls excluding all cancers)	II Neoplasms, from cancer register (ICD-O-3)	944	314193	0.844653	0.844653
ebi-a-GCST90001790	finngen_R10_C3_KIDNEY_CLEAR_CELL_CARCINOMA_EXALLC	finngen_R10_C3_KIDNEY_CLEAR_CELL_CARCINOMA_EXALLC	CD25 on memory B cell || id:ebi-a-GCST90001790	Weighted mode	4	-0.147609	0.145343	0.384607	-0.432481	0.137264	0.862769	0.648897	1.14713	Clear cell adenocarcinoma of kidney (controls excluding all cancers)	II Neoplasms, from cancer register (ICD-O-3)	944	314193	0.384607	0.384607
ebi-a-GCST90001791	finngen_R10_C3_KIDNEY_CLEAR_CELL_CARCINOMA_EXALLC	finngen_R10_C3_KIDNEY_CLEAR_CELL_CARCINOMA_EXALLC	CD25 on naive-mature B cell || id:ebi-a-GCST90001791	MR Egger	4	0.141928	0.432	0.773715	-0.704792	0.988648	1.15249	0.494211	2.6876	Clear cell adenocarcinoma of kidney (controls excluding all cancers)	II Neoplasms, from cancer register (ICD-O-3)	944	314193	0.773715	0.773715
ebi-a-GCST90001791	finngen_R10_C3_KIDNEY_CLEAR_CELL_CARCINOMA_EXALLC	finngen_R10_C3_KIDNEY_CLEAR_CELL_CARCINOMA_EXALLC	CD25 on naive-mature B cell || id:ebi-a-GCST90001791	Weighted median	4	0.0387637	0.145488	0.789901	-0.246393	0.32392	1.03952	0.781615	1.38254	Clear cell adenocarcinoma of kidney (controls excluding all cancers)	II Neoplasms, from cancer register (ICD-O-3)	944	314193	0.789901	0.789901
ebi-a-GCST90001791	finngen_R10_C3_KIDNEY_CLEAR_CELL_CARCINOMA_EXALLC	finngen_R10_C3_KIDNEY_CLEAR_CELL_CARCINOMA_EXALLC	CD25 on naive-mature B cell || id:ebi-a-GCST90001791	Inverse variance weighted	4	0.141979	0.146801	0.333466	-0.14575	0.429709	1.15255	0.864374	1.53681	Clear cell adenocarcinoma of kidney (controls excluding all cancers)	II Neoplasms, from cancer register (ICD-O-3)	944	314193	0.333466	0.333466
ebi-a-GCST90001791	finngen_R10_C3_KIDNEY_CLEAR_CELL_CARCINOMA_EXALLC	finngen_R10_C3_KIDNEY_CLEAR_CELL_CARCINOMA_EXALLC	CD25 on naive-mature B cell || id:ebi-a-GCST90001791	Simple mode	4	0.0707332	0.224623	0.773471	-0.369527	0.510994	1.07329	0.691061	1.66695	Clear cell adenocarcinoma of kidney (controls excluding all cancers)	II Neoplasms, from cancer register (ICD-O-3)	944	314193	0.773471	0.773471
ebi-a-GCST90001791	finngen_R10_C3_KIDNEY_CLEAR_CELL_CARCINOMA_EXALLC	finngen_R10_C3_KIDNEY_CLEAR_CELL_CARCINOMA_EXALLC	CD25 on naive-mature B cell || id:ebi-a-GCST90001791	Weighted mode	4	0.0258083	0.161731	0.883354	-0.291184	0.3428	1.02614	0.747378	1.40889	Clear cell adenocarcinoma of kidney (controls excluding all cancers)	II Neoplasms, from cancer register (ICD-O-3)	944	314193	0.883354	0.883354
ebi-a-GCST90001792	finngen_R10_C3_KIDNEY_CLEAR_CELL_CARCINOMA_EXALLC	finngen_R10_C3_KIDNEY_CLEAR_CELL_CARCINOMA_EXALLC	CD25 on unswitched memory B cell || id:ebi-a-GCST90001792	MR Egger	4	-0.107134	0.549822	0.863508	-1.18479	0.970517	0.898405	0.305812	2.63931	Clear cell adenocarcinoma of kidney (controls excluding all cancers)	II Neoplasms, from cancer register (ICD-O-3)	944	314193	0.863508	0.863508
ebi-a-GCST90001792	finngen_R10_C3_KIDNEY_CLEAR_CELL_CARCINOMA_EXALLC	finngen_R10_C3_KIDNEY_CLEAR_CELL_CARCINOMA_EXALLC	CD25 on unswitched memory B cell || id:ebi-a-GCST90001792	Weighted median	4	-0.126872	0.133025	0.340215	-0.387602	0.133858	0.880847	0.678683	1.14323	Clear cell adenocarcinoma of kidney (controls excluding all cancers)	II Neoplasms, from cancer register (ICD-O-3)	944	314193	0.340215	0.340215
ebi-a-GCST90001792	finngen_R10_C3_KIDNEY_CLEAR_CELL_CARCINOMA_EXALLC	finngen_R10_C3_KIDNEY_CLEAR_CELL_CARCINOMA_EXALLC	CD25 on unswitched memory B cell || id:ebi-a-GCST90001792	Inverse variance weighted	4	-0.13724	0.176007	0.435543	-0.482214	0.207734	0.871761	0.617415	1.23089	Clear cell adenocarcinoma of kidney (controls excluding all cancers)	II Neoplasms, from cancer register (ICD-O-3)	944	314193	0.435543	0.435543
ebi-a-GCST90001792	finngen_R10_C3_KIDNEY_CLEAR_CELL_CARCINOMA_EXALLC	finngen_R10_C3_KIDNEY_CLEAR_CELL_CARCINOMA_EXALLC	CD25 on unswitched memory B cell || id:ebi-a-GCST90001792	Simple mode	4	0.0632326	0.249469	0.816284	-0.425728	0.552193	1.06527	0.653294	1.73706	Clear cell adenocarcinoma of kidney (controls excluding all cancers)	II Neoplasms, from cancer register (ICD-O-3)	944	314193	0.816284	0.816284
ebi-a-GCST90001792	finngen_R10_C3_KIDNEY_CLEAR_CELL_CARCINOMA_EXALLC	finngen_R10_C3_KIDNEY_CLEAR_CELL_CARCINOMA_EXALLC	CD25 on unswitched memory B cell || id:ebi-a-GCST90001792	Weighted mode	4	-0.139404	0.150428	0.42243	-0.434243	0.155436	0.869877	0.647755	1.16817	Clear cell adenocarcinoma of kidney (controls excluding all cancers)	II Neoplasms, from cancer register (ICD-O-3)	944	314193	0.42243	0.42243
ebi-a-GCST90001798	finngen_R10_C3_KIDNEY_CLEAR_CELL_CARCINOMA_EXALLC	finngen_R10_C3_KIDNEY_CLEAR_CELL_CARCINOMA_EXALLC	CD27 on CD24+ CD27+ B cell || id:ebi-a-GCST90001798	MR Egger	10	0.189225	0.146915	0.233752	-0.0987278	0.477177	1.20831	0.905989	1.61152	Clear cell adenocarcinoma of kidney (controls excluding all cancers)	II Neoplasms, from cancer register (ICD-O-3)	944	314193	0.233752	0.233752
ebi-a-GCST90001798	finngen_R10_C3_KIDNEY_CLEAR_CELL_CARCINOMA_EXALLC	finngen_R10_C3_KIDNEY_CLEAR_CELL_CARCINOMA_EXALLC	CD27 on CD24+ CD27+ B cell || id:ebi-a-GCST90001798	Weighted median	10	0.119184	0.08275	0.149787	-0.0430064	0.281374	1.12658	0.957905	1.32495	Clear cell adenocarcinoma of kidney (controls excluding all cancers)	II Neoplasms, from cancer register (ICD-O-3)	944	314193	0.149787	0.149787
ebi-a-GCST90001798	finngen_R10_C3_KIDNEY_CLEAR_CELL_CARCINOMA_EXALLC	finngen_R10_C3_KIDNEY_CLEAR_CELL_CARCINOMA_EXALLC	CD27 on CD24+ CD27+ B cell || id:ebi-a-GCST90001798	Inverse variance weighted	10	0.136704	0.068457	0.0458317	0.00252879	0.27088	1.14649	1.00253	1.31112	Clear cell adenocarcinoma of kidney (controls excluding all cancers)	II Neoplasms, from cancer register (ICD-O-3)	944	314193	0.0458317	0.0458317
ebi-a-GCST90001798	finngen_R10_C3_KIDNEY_CLEAR_CELL_CARCINOMA_EXALLC	finngen_R10_C3_KIDNEY_CLEAR_CELL_CARCINOMA_EXALLC	CD27 on CD24+ CD27+ B cell || id:ebi-a-GCST90001798	Simple mode	10	0.0190566	0.143225	0.897078	-0.261664	0.299777	1.01924	0.76977	1.34956	Clear cell adenocarcinoma of kidney (controls excluding all cancers)	II Neoplasms, from cancer register (ICD-O-3)	944	314193	0.897078	0.897078
ebi-a-GCST90001798	finngen_R10_C3_KIDNEY_CLEAR_CELL_CARCINOMA_EXALLC	finngen_R10_C3_KIDNEY_CLEAR_CELL_CARCINOMA_EXALLC	CD27 on CD24+ CD27+ B cell || id:ebi-a-GCST90001798	Weighted mode	10	0.11253	0.084735	0.216864	-0.0535508	0.27861	1.11911	0.947858	1.32129	Clear cell adenocarcinoma of kidney (controls excluding all cancers)	II Neoplasms, from cancer register (ICD-O-3)	944	314193	0.216864	0.216864
ebi-a-GCST90001800	finngen_R10_C3_KIDNEY_CLEAR_CELL_CARCINOMA_EXALLC	finngen_R10_C3_KIDNEY_CLEAR_CELL_CARCINOMA_EXALLC	CD27 on IgD+ CD24+ B cell || id:ebi-a-GCST90001800	MR Egger	6	-0.0417355	0.318506	0.902074	-0.666008	0.582536	0.959123	0.513756	1.79057	Clear cell adenocarcinoma of kidney (controls excluding all cancers)	II Neoplasms, from cancer register (ICD-O-3)	944	314193	0.902074	0.902074
ebi-a-GCST90001800	finngen_R10_C3_KIDNEY_CLEAR_CELL_CARCINOMA_EXALLC	finngen_R10_C3_KIDNEY_CLEAR_CELL_CARCINOMA_EXALLC	CD27 on IgD+ CD24+ B cell || id:ebi-a-GCST90001800	Weighted median	6	0.131367	0.100203	0.189854	-0.0650303	0.327764	1.14039	0.937039	1.38786	Clear cell adenocarcinoma of kidney (controls excluding all cancers)	II Neoplasms, from cancer register (ICD-O-3)	944	314193	0.189854	0.189854
ebi-a-GCST90001800	finngen_R10_C3_KIDNEY_CLEAR_CELL_CARCINOMA_EXALLC	finngen_R10_C3_KIDNEY_CLEAR_CELL_CARCINOMA_EXALLC	CD27 on IgD+ CD24+ B cell || id:ebi-a-GCST90001800	Inverse variance weighted	6	0.150629	0.116224	0.194966	-0.0771693	0.378427	1.16257	0.925733	1.45999	Clear cell adenocarcinoma of kidney (controls excluding all cancers)	II Neoplasms, from cancer register (ICD-O-3)	944	314193	0.194966	0.194966
ebi-a-GCST90001800	finngen_R10_C3_KIDNEY_CLEAR_CELL_CARCINOMA_EXALLC	finngen_R10_C3_KIDNEY_CLEAR_CELL_CARCINOMA_EXALLC	CD27 on IgD+ CD24+ B cell || id:ebi-a-GCST90001800	Simple mode	6	-0.107208	0.221729	0.649165	-0.541796	0.32738	0.898339	0.581703	1.38733	Clear cell adenocarcinoma of kidney (controls excluding all cancers)	II Neoplasms, from cancer register (ICD-O-3)	944	314193	0.649165	0.649165
ebi-a-GCST90001800	finngen_R10_C3_KIDNEY_CLEAR_CELL_CARCINOMA_EXALLC	finngen_R10_C3_KIDNEY_CLEAR_CELL_CARCINOMA_EXALLC	CD27 on IgD+ CD24+ B cell || id:ebi-a-GCST90001800	Weighted mode	6	0.124818	0.102362	0.277079	-0.0758112	0.325448	1.13294	0.926991	1.38465	Clear cell adenocarcinoma of kidney (controls excluding all cancers)	II Neoplasms, from cancer register (ICD-O-3)	944	314193	0.277079	0.277079
ebi-a-GCST90001801	finngen_R10_C3_KIDNEY_CLEAR_CELL_CARCINOMA_EXALLC	finngen_R10_C3_KIDNEY_CLEAR_CELL_CARCINOMA_EXALLC	CD27 on IgD+ CD38- unswitched memory B cell || id:ebi-a-GCST90001801	MR Egger	5	0.0303559	0.312246	0.928684	-0.581646	0.642358	1.03082	0.558977	1.90096	Clear cell adenocarcinoma of kidney (controls excluding all cancers)	II Neoplasms, from cancer register (ICD-O-3)	944	314193	0.928684	0.928684
ebi-a-GCST90001801	finngen_R10_C3_KIDNEY_CLEAR_CELL_CARCINOMA_EXALLC	finngen_R10_C3_KIDNEY_CLEAR_CELL_CARCINOMA_EXALLC	CD27 on IgD+ CD38- unswitched memory B cell || id:ebi-a-GCST90001801	Weighted median	5	0.129555	0.0848062	0.126597	-0.0366652	0.295775	1.13832	0.963999	1.34417	Clear cell adenocarcinoma of kidney (controls excluding all cancers)	II Neoplasms, from cancer register (ICD-O-3)	944	314193	0.126597	0.126597
ebi-a-GCST90001801	finngen_R10_C3_KIDNEY_CLEAR_CELL_CARCINOMA_EXALLC	finngen_R10_C3_KIDNEY_CLEAR_CELL_CARCINOMA_EXALLC	CD27 on IgD+ CD38- unswitched memory B cell || id:ebi-a-GCST90001801	Inverse variance weighted	5	0.158953	0.0856496	0.0634743	-0.00892001	0.326826	1.17228	0.99112	1.38656	Clear cell adenocarcinoma of kidney (controls excluding all cancers)	II Neoplasms, from cancer register (ICD-O-3)	944	314193	0.0634743	0.0634743
ebi-a-GCST90001801	finngen_R10_C3_KIDNEY_CLEAR_CELL_CARCINOMA_EXALLC	finngen_R10_C3_KIDNEY_CLEAR_CELL_CARCINOMA_EXALLC	CD27 on IgD+ CD38- unswitched memory B cell || id:ebi-a-GCST90001801	Simple mode	5	-0.00222505	0.159039	0.989508	-0.313942	0.309492	0.997777	0.730562	1.36273	Clear cell adenocarcinoma of kidney (controls excluding all cancers)	II Neoplasms, from cancer register (ICD-O-3)	944	314193	0.989508	0.989508
ebi-a-GCST90001801	finngen_R10_C3_KIDNEY_CLEAR_CELL_CARCINOMA_EXALLC	finngen_R10_C3_KIDNEY_CLEAR_CELL_CARCINOMA_EXALLC	CD27 on IgD+ CD38- unswitched memory B cell || id:ebi-a-GCST90001801	Weighted mode	5	0.112628	0.0901204	0.279521	-0.0640077	0.289264	1.11922	0.937998	1.33544	Clear cell adenocarcinoma of kidney (controls excluding all cancers)	II Neoplasms, from cancer register (ICD-O-3)	944	314193	0.279521	0.279521
ebi-a-GCST90001802	finngen_R10_C3_KIDNEY_CLEAR_CELL_CARCINOMA_EXALLC	finngen_R10_C3_KIDNEY_CLEAR_CELL_CARCINOMA_EXALLC	CD27 on IgD- CD38- B cell || id:ebi-a-GCST90001802	MR Egger	7	0.3332	0.194089	0.146677	-0.0472138	0.713614	1.39543	0.953883	2.04136	Clear cell adenocarcinoma of kidney (controls excluding all cancers)	II Neoplasms, from cancer register (ICD-O-3)	944	314193	0.146677	0.146677
ebi-a-GCST90001802	finngen_R10_C3_KIDNEY_CLEAR_CELL_CARCINOMA_EXALLC	finngen_R10_C3_KIDNEY_CLEAR_CELL_CARCINOMA_EXALLC	CD27 on IgD- CD38- B cell || id:ebi-a-GCST90001802	Weighted median	7	0.141968	0.09355	0.129125	-0.0413903	0.325326	1.15254	0.959455	1.38448	Clear cell adenocarcinoma of kidney (controls excluding all cancers)	II Neoplasms, from cancer register (ICD-O-3)	944	314193	0.129125	0.129125
ebi-a-GCST90001802	finngen_R10_C3_KIDNEY_CLEAR_CELL_CARCINOMA_EXALLC	finngen_R10_C3_KIDNEY_CLEAR_CELL_CARCINOMA_EXALLC	CD27 on IgD- CD38- B cell || id:ebi-a-GCST90001802	Inverse variance weighted	7	0.114409	0.0859826	0.183319	-0.0541171	0.282935	1.12121	0.947321	1.32702	Clear cell adenocarcinoma of kidney (controls excluding all cancers)	II Neoplasms, from cancer register (ICD-O-3)	944	314193	0.183319	0.183319
ebi-a-GCST90001802	finngen_R10_C3_KIDNEY_CLEAR_CELL_CARCINOMA_EXALLC	finngen_R10_C3_KIDNEY_CLEAR_CELL_CARCINOMA_EXALLC	CD27 on IgD- CD38- B cell || id:ebi-a-GCST90001802	Simple mode	7	0.104905	0.160909	0.538588	-0.210476	0.420287	1.11061	0.810198	1.5224	Clear cell adenocarcinoma of kidney (controls excluding all cancers)	II Neoplasms, from cancer register (ICD-O-3)	944	314193	0.538588	0.538588
ebi-a-GCST90001802	finngen_R10_C3_KIDNEY_CLEAR_CELL_CARCINOMA_EXALLC	finngen_R10_C3_KIDNEY_CLEAR_CELL_CARCINOMA_EXALLC	CD27 on IgD- CD38- B cell || id:ebi-a-GCST90001802	Weighted mode	7	0.138966	0.101745	0.220974	-0.0604539	0.338386	1.14909	0.941337	1.40268	Clear cell adenocarcinoma of kidney (controls excluding all cancers)	II Neoplasms, from cancer register (ICD-O-3)	944	314193	0.220974	0.220974
ebi-a-GCST90001804	finngen_R10_C3_KIDNEY_CLEAR_CELL_CARCINOMA_EXALLC	finngen_R10_C3_KIDNEY_CLEAR_CELL_CARCINOMA_EXALLC	CD27 on IgD- CD38dim B cell || id:ebi-a-GCST90001804	MR Egger	8	0.184939	0.122154	0.180801	-0.0544833	0.424362	1.20315	0.946974	1.52861	Clear cell adenocarcinoma of kidney (controls excluding all cancers)	II Neoplasms, from cancer register (ICD-O-3)	944	314193	0.180801	0.180801
ebi-a-GCST90001804	finngen_R10_C3_KIDNEY_CLEAR_CELL_CARCINOMA_EXALLC	finngen_R10_C3_KIDNEY_CLEAR_CELL_CARCINOMA_EXALLC	CD27 on IgD- CD38dim B cell || id:ebi-a-GCST90001804	Weighted median	8	0.0875199	0.0740947	0.237527	-0.0577056	0.232745	1.09146	0.943928	1.26206	Clear cell adenocarcinoma of kidney (controls excluding all cancers)	II Neoplasms, from cancer register (ICD-O-3)	944	314193	0.237527	0.237527
ebi-a-GCST90001804	finngen_R10_C3_KIDNEY_CLEAR_CELL_CARCINOMA_EXALLC	finngen_R10_C3_KIDNEY_CLEAR_CELL_CARCINOMA_EXALLC	CD27 on IgD- CD38dim B cell || id:ebi-a-GCST90001804	Inverse variance weighted	8	0.0791554	0.0658849	0.229588	-0.0499789	0.20829	1.08237	0.95125	1.23157	Clear cell adenocarcinoma of kidney (controls excluding all cancers)	II Neoplasms, from cancer register (ICD-O-3)	944	314193	0.229588	0.229588
ebi-a-GCST90001804	finngen_R10_C3_KIDNEY_CLEAR_CELL_CARCINOMA_EXALLC	finngen_R10_C3_KIDNEY_CLEAR_CELL_CARCINOMA_EXALLC	CD27 on IgD- CD38dim B cell || id:ebi-a-GCST90001804	Simple mode	8	-0.0947379	0.143486	0.530207	-0.375971	0.186495	0.909611	0.686623	1.20502	Clear cell adenocarcinoma of kidney (controls excluding all cancers)	II Neoplasms, from cancer register (ICD-O-3)	944	314193	0.530207	0.530207
ebi-a-GCST90001804	finngen_R10_C3_KIDNEY_CLEAR_CELL_CARCINOMA_EXALLC	finngen_R10_C3_KIDNEY_CLEAR_CELL_CARCINOMA_EXALLC	CD27 on IgD- CD38dim B cell || id:ebi-a-GCST90001804	Weighted mode	8	0.0966433	0.0786293	0.258744	-0.0574701	0.250757	1.10147	0.94415	1.285	Clear cell adenocarcinoma of kidney (controls excluding all cancers)	II Neoplasms, from cancer register (ICD-O-3)	944	314193	0.258744	0.258744
ebi-a-GCST90001805	finngen_R10_C3_KIDNEY_CLEAR_CELL_CARCINOMA_EXALLC	finngen_R10_C3_KIDNEY_CLEAR_CELL_CARCINOMA_EXALLC	CD27 on memory B cell || id:ebi-a-GCST90001805	MR Egger	7	-0.0472907	0.287547	0.875809	-0.610883	0.516302	0.95381	0.542871	1.67582	Clear cell adenocarcinoma of kidney (controls excluding all cancers)	II Neoplasms, from cancer register (ICD-O-3)	944	314193	0.875809	0.875809
ebi-a-GCST90001805	finngen_R10_C3_KIDNEY_CLEAR_CELL_CARCINOMA_EXALLC	finngen_R10_C3_KIDNEY_CLEAR_CELL_CARCINOMA_EXALLC	CD27 on memory B cell || id:ebi-a-GCST90001805	Weighted median	7	0.111999	0.092491	0.225927	-0.0692833	0.293281	1.11851	0.933062	1.34082	Clear cell adenocarcinoma of kidney (controls excluding all cancers)	II Neoplasms, from cancer register (ICD-O-3)	944	314193	0.225927	0.225927
ebi-a-GCST90001805	finngen_R10_C3_KIDNEY_CLEAR_CELL_CARCINOMA_EXALLC	finngen_R10_C3_KIDNEY_CLEAR_CELL_CARCINOMA_EXALLC	CD27 on memory B cell || id:ebi-a-GCST90001805	Inverse variance weighted	7	0.153598	0.089869	0.0874257	-0.0225448	0.329742	1.16602	0.977707	1.39061	Clear cell adenocarcinoma of kidney (controls excluding all cancers)	II Neoplasms, from cancer register (ICD-O-3)	944	314193	0.0874257	0.0874257
ebi-a-GCST90001805	finngen_R10_C3_KIDNEY_CLEAR_CELL_CARCINOMA_EXALLC	finngen_R10_C3_KIDNEY_CLEAR_CELL_CARCINOMA_EXALLC	CD27 on memory B cell || id:ebi-a-GCST90001805	Simple mode	7	-0.0433019	0.189826	0.827133	-0.41536	0.328757	0.957622	0.660102	1.38924	Clear cell adenocarcinoma of kidney (controls excluding all cancers)	II Neoplasms, from cancer register (ICD-O-3)	944	314193	0.827133	0.827133
ebi-a-GCST90001805	finngen_R10_C3_KIDNEY_CLEAR_CELL_CARCINOMA_EXALLC	finngen_R10_C3_KIDNEY_CLEAR_CELL_CARCINOMA_EXALLC	CD27 on memory B cell || id:ebi-a-GCST90001805	Weighted mode	7	0.0956666	0.101046	0.38031	-0.102383	0.293716	1.10039	0.902684	1.3414	Clear cell adenocarcinoma of kidney (controls excluding all cancers)	II Neoplasms, from cancer register (ICD-O-3)	944	314193	0.38031	0.38031
ebi-a-GCST90001806	finngen_R10_C3_KIDNEY_CLEAR_CELL_CARCINOMA_EXALLC	finngen_R10_C3_KIDNEY_CLEAR_CELL_CARCINOMA_EXALLC	CD27 on unswitched memory B cell || id:ebi-a-GCST90001806	MR Egger	11	0.258985	0.174592	0.172125	-0.0832142	0.601185	1.29561	0.920154	1.82428	Clear cell adenocarcinoma of kidney (controls excluding all cancers)	II Neoplasms, from cancer register (ICD-O-3)	944	314193	0.172125	0.172125
ebi-a-GCST90001806	finngen_R10_C3_KIDNEY_CLEAR_CELL_CARCINOMA_EXALLC	finngen_R10_C3_KIDNEY_CLEAR_CELL_CARCINOMA_EXALLC	CD27 on unswitched memory B cell || id:ebi-a-GCST90001806	Weighted median	11	0.151932	0.0958576	0.112971	-0.0359487	0.339813	1.16408	0.96469	1.40468	Clear cell adenocarcinoma of kidney (controls excluding all cancers)	II Neoplasms, from cancer register (ICD-O-3)	944	314193	0.112971	0.112971
ebi-a-GCST90001806	finngen_R10_C3_KIDNEY_CLEAR_CELL_CARCINOMA_EXALLC	finngen_R10_C3_KIDNEY_CLEAR_CELL_CARCINOMA_EXALLC	CD27 on unswitched memory B cell || id:ebi-a-GCST90001806	Inverse variance weighted	11	0.144708	0.0763323	0.0579916	-0.00490345	0.294319	1.1557	0.995109	1.34221	Clear cell adenocarcinoma of kidney (controls excluding all cancers)	II Neoplasms, from cancer register (ICD-O-3)	944	314193	0.0579916	0.0579916
ebi-a-GCST90001806	finngen_R10_C3_KIDNEY_CLEAR_CELL_CARCINOMA_EXALLC	finngen_R10_C3_KIDNEY_CLEAR_CELL_CARCINOMA_EXALLC	CD27 on unswitched memory B cell || id:ebi-a-GCST90001806	Simple mode	11	-0.109896	0.178937	0.552824	-0.460613	0.24082	0.895927	0.630897	1.27229	Clear cell adenocarcinoma of kidney (controls excluding all cancers)	II Neoplasms, from cancer register (ICD-O-3)	944	314193	0.552824	0.552824
ebi-a-GCST90001806	finngen_R10_C3_KIDNEY_CLEAR_CELL_CARCINOMA_EXALLC	finngen_R10_C3_KIDNEY_CLEAR_CELL_CARCINOMA_EXALLC	CD27 on unswitched memory B cell || id:ebi-a-GCST90001806	Weighted mode	11	0.133682	0.106636	0.238491	-0.0753238	0.342687	1.14303	0.927443	1.40873	Clear cell adenocarcinoma of kidney (controls excluding all cancers)	II Neoplasms, from cancer register (ICD-O-3)	944	314193	0.238491	0.238491
ebi-a-GCST90001808	finngen_R10_C3_KIDNEY_CLEAR_CELL_CARCINOMA_EXALLC	finngen_R10_C3_KIDNEY_CLEAR_CELL_CARCINOMA_EXALLC	CD27 on switched memory B cell || id:ebi-a-GCST90001808	MR Egger	10	0.206971	0.152787	0.212544	-0.0924902	0.506433	1.22995	0.911658	1.65936	Clear cell adenocarcinoma of kidney (controls excluding all cancers)	II Neoplasms, from cancer register (ICD-O-3)	944	314193	0.212544	0.212544
ebi-a-GCST90001808	finngen_R10_C3_KIDNEY_CLEAR_CELL_CARCINOMA_EXALLC	finngen_R10_C3_KIDNEY_CLEAR_CELL_CARCINOMA_EXALLC	CD27 on switched memory B cell || id:ebi-a-GCST90001808	Weighted median	10	0.11211	0.0771892	0.146388	-0.0391805	0.263401	1.11864	0.961577	1.30135	Clear cell adenocarcinoma of kidney (controls excluding all cancers)	II Neoplasms, from cancer register (ICD-O-3)	944	314193	0.146388	0.146388
ebi-a-GCST90001808	finngen_R10_C3_KIDNEY_CLEAR_CELL_CARCINOMA_EXALLC	finngen_R10_C3_KIDNEY_CLEAR_CELL_CARCINOMA_EXALLC	CD27 on switched memory B cell || id:ebi-a-GCST90001808	Inverse variance weighted	10	0.127875	0.0636899	0.0446671	0.00304286	0.252707	1.13641	1.00305	1.28751	Clear cell adenocarcinoma of kidney (controls excluding all cancers)	II Neoplasms, from cancer register (ICD-O-3)	944	314193	0.0446671	0.0446671
ebi-a-GCST90001808	finngen_R10_C3_KIDNEY_CLEAR_CELL_CARCINOMA_EXALLC	finngen_R10_C3_KIDNEY_CLEAR_CELL_CARCINOMA_EXALLC	CD27 on switched memory B cell || id:ebi-a-GCST90001808	Simple mode	10	-0.0436179	0.139211	0.761175	-0.316471	0.229235	0.95732	0.728716	1.25764	Clear cell adenocarcinoma of kidney (controls excluding all cancers)	II Neoplasms, from cancer register (ICD-O-3)	944	314193	0.761175	0.761175
ebi-a-GCST90001808	finngen_R10_C3_KIDNEY_CLEAR_CELL_CARCINOMA_EXALLC	finngen_R10_C3_KIDNEY_CLEAR_CELL_CARCINOMA_EXALLC	CD27 on switched memory B cell || id:ebi-a-GCST90001808	Weighted mode	10	0.107825	0.0747217	0.182902	-0.0386298	0.254279	1.11385	0.962107	1.28953	Clear cell adenocarcinoma of kidney (controls excluding all cancers)	II Neoplasms, from cancer register (ICD-O-3)	944	314193	0.182902	0.182902
ebi-a-GCST90001813	finngen_R10_C3_KIDNEY_CLEAR_CELL_CARCINOMA_EXALLC	finngen_R10_C3_KIDNEY_CLEAR_CELL_CARCINOMA_EXALLC	CD38 on IgD+ CD38dim B cell || id:ebi-a-GCST90001813	MR Egger	4	0.0780032	0.341006	0.840329	-0.590369	0.746375	1.08113	0.554123	2.10934	Clear cell adenocarcinoma of kidney (controls excluding all cancers)	II Neoplasms, from cancer register (ICD-O-3)	944	314193	0.840329	0.840329
ebi-a-GCST90001813	finngen_R10_C3_KIDNEY_CLEAR_CELL_CARCINOMA_EXALLC	finngen_R10_C3_KIDNEY_CLEAR_CELL_CARCINOMA_EXALLC	CD38 on IgD+ CD38dim B cell || id:ebi-a-GCST90001813	Weighted median	4	-0.0621987	0.12371	0.61512	-0.30467	0.180273	0.939696	0.737367	1.19754	Clear cell adenocarcinoma of kidney (controls excluding all cancers)	II Neoplasms, from cancer register (ICD-O-3)	944	314193	0.61512	0.61512
ebi-a-GCST90001813	finngen_R10_C3_KIDNEY_CLEAR_CELL_CARCINOMA_EXALLC	finngen_R10_C3_KIDNEY_CLEAR_CELL_CARCINOMA_EXALLC	CD38 on IgD+ CD38dim B cell || id:ebi-a-GCST90001813	Inverse variance weighted	4	-0.0766169	0.107932	0.477788	-0.288163	0.134929	0.926245	0.749639	1.14446	Clear cell adenocarcinoma of kidney (controls excluding all cancers)	II Neoplasms, from cancer register (ICD-O-3)	944	314193	0.477788	0.477788
ebi-a-GCST90001813	finngen_R10_C3_KIDNEY_CLEAR_CELL_CARCINOMA_EXALLC	finngen_R10_C3_KIDNEY_CLEAR_CELL_CARCINOMA_EXALLC	CD38 on IgD+ CD38dim B cell || id:ebi-a-GCST90001813	Simple mode	4	-0.0366926	0.157229	0.830491	-0.344861	0.271476	0.963972	0.708319	1.3119	Clear cell adenocarcinoma of kidney (controls excluding all cancers)	II Neoplasms, from cancer register (ICD-O-3)	944	314193	0.830491	0.830491
ebi-a-GCST90001813	finngen_R10_C3_KIDNEY_CLEAR_CELL_CARCINOMA_EXALLC	finngen_R10_C3_KIDNEY_CLEAR_CELL_CARCINOMA_EXALLC	CD38 on IgD+ CD38dim B cell || id:ebi-a-GCST90001813	Weighted mode	4	-0.0654208	0.141705	0.675735	-0.343162	0.21232	0.936673	0.709523	1.23654	Clear cell adenocarcinoma of kidney (controls excluding all cancers)	II Neoplasms, from cancer register (ICD-O-3)	944	314193	0.675735	0.675735
ebi-a-GCST90001819	finngen_R10_C3_KIDNEY_CLEAR_CELL_CARCINOMA_EXALLC	finngen_R10_C3_KIDNEY_CLEAR_CELL_CARCINOMA_EXALLC	CD38 on transitional B cell || id:ebi-a-GCST90001819	MR Egger	5	-0.161824	0.155902	0.375591	-0.467392	0.143743	0.850591	0.626635	1.15459	Clear cell adenocarcinoma of kidney (controls excluding all cancers)	II Neoplasms, from cancer register (ICD-O-3)	944	314193	0.375591	0.375591
ebi-a-GCST90001819	finngen_R10_C3_KIDNEY_CLEAR_CELL_CARCINOMA_EXALLC	finngen_R10_C3_KIDNEY_CLEAR_CELL_CARCINOMA_EXALLC	CD38 on transitional B cell || id:ebi-a-GCST90001819	Weighted median	5	-0.0550288	0.119922	0.646327	-0.290077	0.180019	0.946458	0.748206	1.19724	Clear cell adenocarcinoma of kidney (controls excluding all cancers)	II Neoplasms, from cancer register (ICD-O-3)	944	314193	0.646327	0.646327
ebi-a-GCST90001819	finngen_R10_C3_KIDNEY_CLEAR_CELL_CARCINOMA_EXALLC	finngen_R10_C3_KIDNEY_CLEAR_CELL_CARCINOMA_EXALLC	CD38 on transitional B cell || id:ebi-a-GCST90001819	Inverse variance weighted	5	-0.0369861	0.101556	0.715712	-0.236035	0.162063	0.96369	0.789753	1.17593	Clear cell adenocarcinoma of kidney (controls excluding all cancers)	II Neoplasms, from cancer register (ICD-O-3)	944	314193	0.715712	0.715712
ebi-a-GCST90001819	finngen_R10_C3_KIDNEY_CLEAR_CELL_CARCINOMA_EXALLC	finngen_R10_C3_KIDNEY_CLEAR_CELL_CARCINOMA_EXALLC	CD38 on transitional B cell || id:ebi-a-GCST90001819	Simple mode	5	-0.0390354	0.160212	0.819489	-0.353051	0.27498	0.961717	0.702541	1.3165	Clear cell adenocarcinoma of kidney (controls excluding all cancers)	II Neoplasms, from cancer register (ICD-O-3)	944	314193	0.819489	0.819489
ebi-a-GCST90001819	finngen_R10_C3_KIDNEY_CLEAR_CELL_CARCINOMA_EXALLC	finngen_R10_C3_KIDNEY_CLEAR_CELL_CARCINOMA_EXALLC	CD38 on transitional B cell || id:ebi-a-GCST90001819	Weighted mode	5	-0.0627247	0.142267	0.682071	-0.341568	0.216119	0.939202	0.710655	1.24125	Clear cell adenocarcinoma of kidney (controls excluding all cancers)	II Neoplasms, from cancer register (ICD-O-3)	944	314193	0.682071	0.682071
ebi-a-GCST90001820	finngen_R10_C3_KIDNEY_CLEAR_CELL_CARCINOMA_EXALLC	finngen_R10_C3_KIDNEY_CLEAR_CELL_CARCINOMA_EXALLC	IgD on IgD+ CD24+ B cell || id:ebi-a-GCST90001820	MR Egger	6	-0.290124	0.179894	0.182095	-0.642717	0.0624688	0.748171	0.525862	1.06446	Clear cell adenocarcinoma of kidney (controls excluding all cancers)	II Neoplasms, from cancer register (ICD-O-3)	944	314193	0.182095	0.182095
ebi-a-GCST90001820	finngen_R10_C3_KIDNEY_CLEAR_CELL_CARCINOMA_EXALLC	finngen_R10_C3_KIDNEY_CLEAR_CELL_CARCINOMA_EXALLC	IgD on IgD+ CD24+ B cell || id:ebi-a-GCST90001820	Weighted median	6	-0.0180049	0.0811792	0.824475	-0.177116	0.141106	0.982156	0.837683	1.15155	Clear cell adenocarcinoma of kidney (controls excluding all cancers)	II Neoplasms, from cancer register (ICD-O-3)	944	314193	0.824475	0.824475
ebi-a-GCST90001820	finngen_R10_C3_KIDNEY_CLEAR_CELL_CARCINOMA_EXALLC	finngen_R10_C3_KIDNEY_CLEAR_CELL_CARCINOMA_EXALLC	IgD on IgD+ CD24+ B cell || id:ebi-a-GCST90001820	Inverse variance weighted	6	0.0146655	0.0913441	0.872446	-0.164369	0.1937	1.01477	0.848429	1.21373	Clear cell adenocarcinoma of kidney (controls excluding all cancers)	II Neoplasms, from cancer register (ICD-O-3)	944	314193	0.872446	0.872446
ebi-a-GCST90001820	finngen_R10_C3_KIDNEY_CLEAR_CELL_CARCINOMA_EXALLC	finngen_R10_C3_KIDNEY_CLEAR_CELL_CARCINOMA_EXALLC	IgD on IgD+ CD24+ B cell || id:ebi-a-GCST90001820	Simple mode	6	0.508003	0.245605	0.0934332	0.026616	0.989389	1.66197	1.02697	2.68959	Clear cell adenocarcinoma of kidney (controls excluding all cancers)	II Neoplasms, from cancer register (ICD-O-3)	944	314193	0.0934332	0.0934332
ebi-a-GCST90001820	finngen_R10_C3_KIDNEY_CLEAR_CELL_CARCINOMA_EXALLC	finngen_R10_C3_KIDNEY_CLEAR_CELL_CARCINOMA_EXALLC	IgD on IgD+ CD24+ B cell || id:ebi-a-GCST90001820	Weighted mode	6	-0.0468743	0.0789068	0.578337	-0.201532	0.107783	0.954207	0.817478	1.11381	Clear cell adenocarcinoma of kidney (controls excluding all cancers)	II Neoplasms, from cancer register (ICD-O-3)	944	314193	0.578337	0.578337
ebi-a-GCST90001821	finngen_R10_C3_KIDNEY_CLEAR_CELL_CARCINOMA_EXALLC	finngen_R10_C3_KIDNEY_CLEAR_CELL_CARCINOMA_EXALLC	IgD on IgD+ CD24- B cell || id:ebi-a-GCST90001821	MR Egger	5	0.0177331	0.114272	0.886531	-0.206241	0.241707	1.01789	0.813637	1.27342	Clear cell adenocarcinoma of kidney (controls excluding all cancers)	II Neoplasms, from cancer register (ICD-O-3)	944	314193	0.886531	0.886531
ebi-a-GCST90001821	finngen_R10_C3_KIDNEY_CLEAR_CELL_CARCINOMA_EXALLC	finngen_R10_C3_KIDNEY_CLEAR_CELL_CARCINOMA_EXALLC	IgD on IgD+ CD24- B cell || id:ebi-a-GCST90001821	Weighted median	5	-0.0573975	0.0672642	0.393485	-0.189235	0.0744403	0.944219	0.827592	1.07728	Clear cell adenocarcinoma of kidney (controls excluding all cancers)	II Neoplasms, from cancer register (ICD-O-3)	944	314193	0.393485	0.393485
ebi-a-GCST90001821	finngen_R10_C3_KIDNEY_CLEAR_CELL_CARCINOMA_EXALLC	finngen_R10_C3_KIDNEY_CLEAR_CELL_CARCINOMA_EXALLC	IgD on IgD+ CD24- B cell || id:ebi-a-GCST90001821	Inverse variance weighted	5	-0.0449293	0.0630441	0.476054	-0.168496	0.0786372	0.956065	0.844935	1.08181	Clear cell adenocarcinoma of kidney (controls excluding all cancers)	II Neoplasms, from cancer register (ICD-O-3)	944	314193	0.476054	0.476054
ebi-a-GCST90001821	finngen_R10_C3_KIDNEY_CLEAR_CELL_CARCINOMA_EXALLC	finngen_R10_C3_KIDNEY_CLEAR_CELL_CARCINOMA_EXALLC	IgD on IgD+ CD24- B cell || id:ebi-a-GCST90001821	Simple mode	5	-0.151882	0.123864	0.287372	-0.394654	0.090891	0.85909	0.673913	1.09515	Clear cell adenocarcinoma of kidney (controls excluding all cancers)	II Neoplasms, from cancer register (ICD-O-3)	944	314193	0.287372	0.287372
ebi-a-GCST90001821	finngen_R10_C3_KIDNEY_CLEAR_CELL_CARCINOMA_EXALLC	finngen_R10_C3_KIDNEY_CLEAR_CELL_CARCINOMA_EXALLC	IgD on IgD+ CD24- B cell || id:ebi-a-GCST90001821	Weighted mode	5	-0.0606555	0.0747526	0.462648	-0.207171	0.0858595	0.941147	0.812881	1.08965	Clear cell adenocarcinoma of kidney (controls excluding all cancers)	II Neoplasms, from cancer register (ICD-O-3)	944	314193	0.462648	0.462648
ebi-a-GCST90001824	finngen_R10_C3_KIDNEY_CLEAR_CELL_CARCINOMA_EXALLC	finngen_R10_C3_KIDNEY_CLEAR_CELL_CARCINOMA_EXALLC	IgD on IgD+ CD38+ B cell || id:ebi-a-GCST90001824	MR Egger	6	-0.064126	0.116352	0.610876	-0.292176	0.163924	0.937887	0.746637	1.17812	Clear cell adenocarcinoma of kidney (controls excluding all cancers)	II Neoplasms, from cancer register (ICD-O-3)	944	314193	0.610876	0.610876
ebi-a-GCST90001824	finngen_R10_C3_KIDNEY_CLEAR_CELL_CARCINOMA_EXALLC	finngen_R10_C3_KIDNEY_CLEAR_CELL_CARCINOMA_EXALLC	IgD on IgD+ CD38+ B cell || id:ebi-a-GCST90001824	Weighted median	6	-0.0217653	0.0649209	0.737429	-0.14901	0.10548	0.97847	0.86156	1.11124	Clear cell adenocarcinoma of kidney (controls excluding all cancers)	II Neoplasms, from cancer register (ICD-O-3)	944	314193	0.737429	0.737429
ebi-a-GCST90001824	finngen_R10_C3_KIDNEY_CLEAR_CELL_CARCINOMA_EXALLC	finngen_R10_C3_KIDNEY_CLEAR_CELL_CARCINOMA_EXALLC	IgD on IgD+ CD38+ B cell || id:ebi-a-GCST90001824	Inverse variance weighted	6	-0.00453181	0.0581053	0.937833	-0.118418	0.109354	0.995478	0.888325	1.11556	Clear cell adenocarcinoma of kidney (controls excluding all cancers)	II Neoplasms, from cancer register (ICD-O-3)	944	314193	0.937833	0.937833
ebi-a-GCST90001824	finngen_R10_C3_KIDNEY_CLEAR_CELL_CARCINOMA_EXALLC	finngen_R10_C3_KIDNEY_CLEAR_CELL_CARCINOMA_EXALLC	IgD on IgD+ CD38+ B cell || id:ebi-a-GCST90001824	Simple mode	6	-0.0528906	0.128894	0.698547	-0.305523	0.199742	0.948484	0.736738	1.22109	Clear cell adenocarcinoma of kidney (controls excluding all cancers)	II Neoplasms, from cancer register (ICD-O-3)	944	314193	0.698547	0.698547
ebi-a-GCST90001824	finngen_R10_C3_KIDNEY_CLEAR_CELL_CARCINOMA_EXALLC	finngen_R10_C3_KIDNEY_CLEAR_CELL_CARCINOMA_EXALLC	IgD on IgD+ CD38+ B cell || id:ebi-a-GCST90001824	Weighted mode	6	-0.0495892	0.0673466	0.494604	-0.181589	0.0824101	0.95162	0.833944	1.0859	Clear cell adenocarcinoma of kidney (controls excluding all cancers)	II Neoplasms, from cancer register (ICD-O-3)	944	314193	0.494604	0.494604
ebi-a-GCST90001825	finngen_R10_C3_KIDNEY_CLEAR_CELL_CARCINOMA_EXALLC	finngen_R10_C3_KIDNEY_CLEAR_CELL_CARCINOMA_EXALLC	IgD on IgD+ CD38dim B cell || id:ebi-a-GCST90001825	MR Egger	5	0.0200107	0.124904	0.882896	-0.224801	0.264823	1.02021	0.798675	1.3032	Clear cell adenocarcinoma of kidney (controls excluding all cancers)	II Neoplasms, from cancer register (ICD-O-3)	944	314193	0.882896	0.882896
ebi-a-GCST90001825	finngen_R10_C3_KIDNEY_CLEAR_CELL_CARCINOMA_EXALLC	finngen_R10_C3_KIDNEY_CLEAR_CELL_CARCINOMA_EXALLC	IgD on IgD+ CD38dim B cell || id:ebi-a-GCST90001825	Weighted median	5	-0.062098	0.07462	0.405302	-0.208353	0.0841572	0.939791	0.81192	1.0878	Clear cell adenocarcinoma of kidney (controls excluding all cancers)	II Neoplasms, from cancer register (ICD-O-3)	944	314193	0.405302	0.405302
ebi-a-GCST90001825	finngen_R10_C3_KIDNEY_CLEAR_CELL_CARCINOMA_EXALLC	finngen_R10_C3_KIDNEY_CLEAR_CELL_CARCINOMA_EXALLC	IgD on IgD+ CD38dim B cell || id:ebi-a-GCST90001825	Inverse variance weighted	5	-0.048043	0.0659913	0.466601	-0.177386	0.0812999	0.953093	0.837456	1.0847	Clear cell adenocarcinoma of kidney (controls excluding all cancers)	II Neoplasms, from cancer register (ICD-O-3)	944	314193	0.466601	0.466601
ebi-a-GCST90001825	finngen_R10_C3_KIDNEY_CLEAR_CELL_CARCINOMA_EXALLC	finngen_R10_C3_KIDNEY_CLEAR_CELL_CARCINOMA_EXALLC	IgD on IgD+ CD38dim B cell || id:ebi-a-GCST90001825	Simple mode	5	-0.148911	0.127082	0.30632	-0.397991	0.100169	0.861646	0.671668	1.10536	Clear cell adenocarcinoma of kidney (controls excluding all cancers)	II Neoplasms, from cancer register (ICD-O-3)	944	314193	0.30632	0.30632
ebi-a-GCST90001825	finngen_R10_C3_KIDNEY_CLEAR_CELL_CARCINOMA_EXALLC	finngen_R10_C3_KIDNEY_CLEAR_CELL_CARCINOMA_EXALLC	IgD on IgD+ CD38dim B cell || id:ebi-a-GCST90001825	Weighted mode	5	-0.0656061	0.0766486	0.440279	-0.215837	0.0846251	0.9365	0.805866	1.08831	Clear cell adenocarcinoma of kidney (controls excluding all cancers)	II Neoplasms, from cancer register (ICD-O-3)	944	314193	0.440279	0.440279
ebi-a-GCST90001826	finngen_R10_C3_KIDNEY_CLEAR_CELL_CARCINOMA_EXALLC	finngen_R10_C3_KIDNEY_CLEAR_CELL_CARCINOMA_EXALLC	IgD on unswitched memory B cell || id:ebi-a-GCST90001826	MR Egger	6	0.00307899	0.210044	0.989006	-0.408608	0.414766	1.00308	0.664575	1.51402	Clear cell adenocarcinoma of kidney (controls excluding all cancers)	II Neoplasms, from cancer register (ICD-O-3)	944	314193	0.989006	0.989006
ebi-a-GCST90001826	finngen_R10_C3_KIDNEY_CLEAR_CELL_CARCINOMA_EXALLC	finngen_R10_C3_KIDNEY_CLEAR_CELL_CARCINOMA_EXALLC	IgD on unswitched memory B cell || id:ebi-a-GCST90001826	Weighted median	6	-0.034928	0.0786003	0.656771	-0.188985	0.119129	0.965675	0.827799	1.12651	Clear cell adenocarcinoma of kidney (controls excluding all cancers)	II Neoplasms, from cancer register (ICD-O-3)	944	314193	0.656771	0.656771
ebi-a-GCST90001826	finngen_R10_C3_KIDNEY_CLEAR_CELL_CARCINOMA_EXALLC	finngen_R10_C3_KIDNEY_CLEAR_CELL_CARCINOMA_EXALLC	IgD on unswitched memory B cell || id:ebi-a-GCST90001826	Inverse variance weighted	6	-0.0263472	0.0729068	0.717814	-0.169244	0.11655	0.973997	0.844302	1.12361	Clear cell adenocarcinoma of kidney (controls excluding all cancers)	II Neoplasms, from cancer register (ICD-O-3)	944	314193	0.717814	0.717814
ebi-a-GCST90001826	finngen_R10_C3_KIDNEY_CLEAR_CELL_CARCINOMA_EXALLC	finngen_R10_C3_KIDNEY_CLEAR_CELL_CARCINOMA_EXALLC	IgD on unswitched memory B cell || id:ebi-a-GCST90001826	Simple mode	6	-0.116758	0.151021	0.474395	-0.412759	0.179244	0.889801	0.661822	1.19631	Clear cell adenocarcinoma of kidney (controls excluding all cancers)	II Neoplasms, from cancer register (ICD-O-3)	944	314193	0.474395	0.474395
ebi-a-GCST90001826	finngen_R10_C3_KIDNEY_CLEAR_CELL_CARCINOMA_EXALLC	finngen_R10_C3_KIDNEY_CLEAR_CELL_CARCINOMA_EXALLC	IgD on unswitched memory B cell || id:ebi-a-GCST90001826	Weighted mode	6	-0.0434175	0.0843512	0.628684	-0.208746	0.121911	0.957512	0.811602	1.12965	Clear cell adenocarcinoma of kidney (controls excluding all cancers)	II Neoplasms, from cancer register (ICD-O-3)	944	314193	0.628684	0.628684
ebi-a-GCST90001828	finngen_R10_C3_KIDNEY_CLEAR_CELL_CARCINOMA_EXALLC	finngen_R10_C3_KIDNEY_CLEAR_CELL_CARCINOMA_EXALLC	IgD on transitional B cell || id:ebi-a-GCST90001828	MR Egger	5	-0.109893	0.177559	0.579796	-0.457909	0.238124	0.89593	0.632605	1.26887	Clear cell adenocarcinoma of kidney (controls excluding all cancers)	II Neoplasms, from cancer register (ICD-O-3)	944	314193	0.579796	0.579796
ebi-a-GCST90001828	finngen_R10_C3_KIDNEY_CLEAR_CELL_CARCINOMA_EXALLC	finngen_R10_C3_KIDNEY_CLEAR_CELL_CARCINOMA_EXALLC	IgD on transitional B cell || id:ebi-a-GCST90001828	Weighted median	5	-0.0597716	0.0811175	0.461212	-0.218762	0.0992187	0.94198	0.803513	1.10431	Clear cell adenocarcinoma of kidney (controls excluding all cancers)	II Neoplasms, from cancer register (ICD-O-3)	944	314193	0.461212	0.461212
ebi-a-GCST90001828	finngen_R10_C3_KIDNEY_CLEAR_CELL_CARCINOMA_EXALLC	finngen_R10_C3_KIDNEY_CLEAR_CELL_CARCINOMA_EXALLC	IgD on transitional B cell || id:ebi-a-GCST90001828	Inverse variance weighted	5	-0.0418898	0.0755615	0.579319	-0.18999	0.106211	0.958975	0.826967	1.11206	Clear cell adenocarcinoma of kidney (controls excluding all cancers)	II Neoplasms, from cancer register (ICD-O-3)	944	314193	0.579319	0.579319
ebi-a-GCST90001828	finngen_R10_C3_KIDNEY_CLEAR_CELL_CARCINOMA_EXALLC	finngen_R10_C3_KIDNEY_CLEAR_CELL_CARCINOMA_EXALLC	IgD on transitional B cell || id:ebi-a-GCST90001828	Simple mode	5	-0.000207814	0.146628	0.998937	-0.287598	0.287183	0.999792	0.750063	1.33267	Clear cell adenocarcinoma of kidney (controls excluding all cancers)	II Neoplasms, from cancer register (ICD-O-3)	944	314193	0.998937	0.998937
ebi-a-GCST90001828	finngen_R10_C3_KIDNEY_CLEAR_CELL_CARCINOMA_EXALLC	finngen_R10_C3_KIDNEY_CLEAR_CELL_CARCINOMA_EXALLC	IgD on transitional B cell || id:ebi-a-GCST90001828	Weighted mode	5	-0.0551177	0.0890096	0.569289	-0.229576	0.119341	0.946374	0.79487	1.12675	Clear cell adenocarcinoma of kidney (controls excluding all cancers)	II Neoplasms, from cancer register (ICD-O-3)	944	314193	0.569289	0.569289
ebi-a-GCST90001829	finngen_R10_C3_KIDNEY_CLEAR_CELL_CARCINOMA_EXALLC	finngen_R10_C3_KIDNEY_CLEAR_CELL_CARCINOMA_EXALLC	BAFF-R on B cell || id:ebi-a-GCST90001829	MR Egger	10	-0.0638274	0.0665871	0.365852	-0.194338	0.0666834	0.938167	0.823379	1.06896	Clear cell adenocarcinoma of kidney (controls excluding all cancers)	II Neoplasms, from cancer register (ICD-O-3)	944	314193	0.365852	0.365852
ebi-a-GCST90001829	finngen_R10_C3_KIDNEY_CLEAR_CELL_CARCINOMA_EXALLC	finngen_R10_C3_KIDNEY_CLEAR_CELL_CARCINOMA_EXALLC	BAFF-R on B cell || id:ebi-a-GCST90001829	Weighted median	10	-0.0262964	0.0496128	0.596089	-0.123537	0.0709446	0.974046	0.883789	1.07352	Clear cell adenocarcinoma of kidney (controls excluding all cancers)	II Neoplasms, from cancer register (ICD-O-3)	944	314193	0.596089	0.596089
ebi-a-GCST90001829	finngen_R10_C3_KIDNEY_CLEAR_CELL_CARCINOMA_EXALLC	finngen_R10_C3_KIDNEY_CLEAR_CELL_CARCINOMA_EXALLC	BAFF-R on B cell || id:ebi-a-GCST90001829	Inverse variance weighted	10	-0.000565688	0.045487	0.990078	-0.0897202	0.0885888	0.999434	0.914187	1.09263	Clear cell adenocarcinoma of kidney (controls excluding all cancers)	II Neoplasms, from cancer register (ICD-O-3)	944	314193	0.990078	0.990078
ebi-a-GCST90001829	finngen_R10_C3_KIDNEY_CLEAR_CELL_CARCINOMA_EXALLC	finngen_R10_C3_KIDNEY_CLEAR_CELL_CARCINOMA_EXALLC	BAFF-R on B cell || id:ebi-a-GCST90001829	Simple mode	10	0.0429628	0.107689	0.699228	-0.168107	0.254033	1.0439	0.845263	1.28921	Clear cell adenocarcinoma of kidney (controls excluding all cancers)	II Neoplasms, from cancer register (ICD-O-3)	944	314193	0.699228	0.699228
ebi-a-GCST90001829	finngen_R10_C3_KIDNEY_CLEAR_CELL_CARCINOMA_EXALLC	finngen_R10_C3_KIDNEY_CLEAR_CELL_CARCINOMA_EXALLC	BAFF-R on B cell || id:ebi-a-GCST90001829	Weighted mode	10	-0.029235	0.055425	0.610622	-0.137868	0.079398	0.971188	0.871214	1.08264	Clear cell adenocarcinoma of kidney (controls excluding all cancers)	II Neoplasms, from cancer register (ICD-O-3)	944	314193	0.610622	0.610622
ebi-a-GCST90001838	finngen_R10_C3_KIDNEY_CLEAR_CELL_CARCINOMA_EXALLC	finngen_R10_C3_KIDNEY_CLEAR_CELL_CARCINOMA_EXALLC	CD3 on naive CD8+ T cell || id:ebi-a-GCST90001838	MR Egger	6	0.0350402	0.14361	0.819238	-0.246435	0.316515	1.03566	0.781582	1.37234	Clear cell adenocarcinoma of kidney (controls excluding all cancers)	II Neoplasms, from cancer register (ICD-O-3)	944	314193	0.819238	0.819238
ebi-a-GCST90001838	finngen_R10_C3_KIDNEY_CLEAR_CELL_CARCINOMA_EXALLC	finngen_R10_C3_KIDNEY_CLEAR_CELL_CARCINOMA_EXALLC	CD3 on naive CD8+ T cell || id:ebi-a-GCST90001838	Weighted median	6	-0.0116128	0.0774245	0.880773	-0.163365	0.140139	0.988454	0.849281	1.15043	Clear cell adenocarcinoma of kidney (controls excluding all cancers)	II Neoplasms, from cancer register (ICD-O-3)	944	314193	0.880773	0.880773
ebi-a-GCST90001838	finngen_R10_C3_KIDNEY_CLEAR_CELL_CARCINOMA_EXALLC	finngen_R10_C3_KIDNEY_CLEAR_CELL_CARCINOMA_EXALLC	CD3 on naive CD8+ T cell || id:ebi-a-GCST90001838	Inverse variance weighted	6	-0.0552402	0.065874	0.401709	-0.184353	0.0738728	0.946258	0.831642	1.07667	Clear cell adenocarcinoma of kidney (controls excluding all cancers)	II Neoplasms, from cancer register (ICD-O-3)	944	314193	0.401709	0.401709
ebi-a-GCST90001838	finngen_R10_C3_KIDNEY_CLEAR_CELL_CARCINOMA_EXALLC	finngen_R10_C3_KIDNEY_CLEAR_CELL_CARCINOMA_EXALLC	CD3 on naive CD8+ T cell || id:ebi-a-GCST90001838	Simple mode	6	-0.0269565	0.11993	0.831056	-0.262019	0.208106	0.973404	0.769496	1.23134	Clear cell adenocarcinoma of kidney (controls excluding all cancers)	II Neoplasms, from cancer register (ICD-O-3)	944	314193	0.831056	0.831056
ebi-a-GCST90001838	finngen_R10_C3_KIDNEY_CLEAR_CELL_CARCINOMA_EXALLC	finngen_R10_C3_KIDNEY_CLEAR_CELL_CARCINOMA_EXALLC	CD3 on naive CD8+ T cell || id:ebi-a-GCST90001838	Weighted mode	6	-0.0180036	0.084893	0.840423	-0.184394	0.148387	0.982157	0.831608	1.15996	Clear cell adenocarcinoma of kidney (controls excluding all cancers)	II Neoplasms, from cancer register (ICD-O-3)	944	314193	0.840423	0.840423
ebi-a-GCST90001841	finngen_R10_C3_KIDNEY_CLEAR_CELL_CARCINOMA_EXALLC	finngen_R10_C3_KIDNEY_CLEAR_CELL_CARCINOMA_EXALLC	CD3 on Central Memory CD4+ T cell || id:ebi-a-GCST90001841	MR Egger	4	0.228323	0.230169	0.425749	-0.222808	0.679453	1.25649	0.800268	1.9728	Clear cell adenocarcinoma of kidney (controls excluding all cancers)	II Neoplasms, from cancer register (ICD-O-3)	944	314193	0.425749	0.425749
ebi-a-GCST90001841	finngen_R10_C3_KIDNEY_CLEAR_CELL_CARCINOMA_EXALLC	finngen_R10_C3_KIDNEY_CLEAR_CELL_CARCINOMA_EXALLC	CD3 on Central Memory CD4+ T cell || id:ebi-a-GCST90001841	Weighted median	4	-0.0302452	0.0839152	0.718529	-0.194719	0.134229	0.970208	0.823066	1.14365	Clear cell adenocarcinoma of kidney (controls excluding all cancers)	II Neoplasms, from cancer register (ICD-O-3)	944	314193	0.718529	0.718529
ebi-a-GCST90001841	finngen_R10_C3_KIDNEY_CLEAR_CELL_CARCINOMA_EXALLC	finngen_R10_C3_KIDNEY_CLEAR_CELL_CARCINOMA_EXALLC	CD3 on Central Memory CD4+ T cell || id:ebi-a-GCST90001841	Inverse variance weighted	4	-0.0631333	0.074361	0.395875	-0.208881	0.0826141	0.938818	0.811492	1.08612	Clear cell adenocarcinoma of kidney (controls excluding all cancers)	II Neoplasms, from cancer register (ICD-O-3)	944	314193	0.395875	0.395875
ebi-a-GCST90001841	finngen_R10_C3_KIDNEY_CLEAR_CELL_CARCINOMA_EXALLC	finngen_R10_C3_KIDNEY_CLEAR_CELL_CARCINOMA_EXALLC	CD3 on Central Memory CD4+ T cell || id:ebi-a-GCST90001841	Simple mode	4	-0.0715068	0.124072	0.604788	-0.314688	0.171675	0.93099	0.730016	1.18729	Clear cell adenocarcinoma of kidney (controls excluding all cancers)	II Neoplasms, from cancer register (ICD-O-3)	944	314193	0.604788	0.604788
ebi-a-GCST90001841	finngen_R10_C3_KIDNEY_CLEAR_CELL_CARCINOMA_EXALLC	finngen_R10_C3_KIDNEY_CLEAR_CELL_CARCINOMA_EXALLC	CD3 on Central Memory CD4+ T cell || id:ebi-a-GCST90001841	Weighted mode	4	-0.0227379	0.0864071	0.809475	-0.192096	0.14662	0.977519	0.825228	1.15791	Clear cell adenocarcinoma of kidney (controls excluding all cancers)	II Neoplasms, from cancer register (ICD-O-3)	944	314193	0.809475	0.809475
ebi-a-GCST90001842	finngen_R10_C3_KIDNEY_CLEAR_CELL_CARCINOMA_EXALLC	finngen_R10_C3_KIDNEY_CLEAR_CELL_CARCINOMA_EXALLC	CD3 on Naive CD4+ T cell || id:ebi-a-GCST90001842	MR Egger	4	0.18858	0.185667	0.416659	-0.175328	0.552488	1.20753	0.839182	1.73757	Clear cell adenocarcinoma of kidney (controls excluding all cancers)	II Neoplasms, from cancer register (ICD-O-3)	944	314193	0.416659	0.416659
ebi-a-GCST90001842	finngen_R10_C3_KIDNEY_CLEAR_CELL_CARCINOMA_EXALLC	finngen_R10_C3_KIDNEY_CLEAR_CELL_CARCINOMA_EXALLC	CD3 on Naive CD4+ T cell || id:ebi-a-GCST90001842	Weighted median	4	-0.0246255	0.0680912	0.71761	-0.158084	0.108833	0.975675	0.853778	1.11498	Clear cell adenocarcinoma of kidney (controls excluding all cancers)	II Neoplasms, from cancer register (ICD-O-3)	944	314193	0.71761	0.71761
ebi-a-GCST90001842	finngen_R10_C3_KIDNEY_CLEAR_CELL_CARCINOMA_EXALLC	finngen_R10_C3_KIDNEY_CLEAR_CELL_CARCINOMA_EXALLC	CD3 on Naive CD4+ T cell || id:ebi-a-GCST90001842	Inverse variance weighted	4	-0.0515157	0.0629813	0.413384	-0.174959	0.0719275	0.949789	0.839491	1.07458	Clear cell adenocarcinoma of kidney (controls excluding all cancers)	II Neoplasms, from cancer register (ICD-O-3)	944	314193	0.413384	0.413384
ebi-a-GCST90001842	finngen_R10_C3_KIDNEY_CLEAR_CELL_CARCINOMA_EXALLC	finngen_R10_C3_KIDNEY_CLEAR_CELL_CARCINOMA_EXALLC	CD3 on Naive CD4+ T cell || id:ebi-a-GCST90001842	Simple mode	4	-0.0651157	0.109522	0.594005	-0.279779	0.149548	0.936959	0.755951	1.16131	Clear cell adenocarcinoma of kidney (controls excluding all cancers)	II Neoplasms, from cancer register (ICD-O-3)	944	314193	0.594005	0.594005
ebi-a-GCST90001842	finngen_R10_C3_KIDNEY_CLEAR_CELL_CARCINOMA_EXALLC	finngen_R10_C3_KIDNEY_CLEAR_CELL_CARCINOMA_EXALLC	CD3 on Naive CD4+ T cell || id:ebi-a-GCST90001842	Weighted mode	4	-0.0164423	0.0772074	0.845006	-0.167769	0.134884	0.983692	0.845549	1.1444	Clear cell adenocarcinoma of kidney (controls excluding all cancers)	II Neoplasms, from cancer register (ICD-O-3)	944	314193	0.845006	0.845006
ebi-a-GCST90001853	finngen_R10_C3_KIDNEY_CLEAR_CELL_CARCINOMA_EXALLC	finngen_R10_C3_KIDNEY_CLEAR_CELL_CARCINOMA_EXALLC	CD3 on activated CD4 regulatory T cell || id:ebi-a-GCST90001853	MR Egger	4	-0.144428	0.247462	0.618516	-0.629455	0.340598	0.865517	0.532882	1.40579	Clear cell adenocarcinoma of kidney (controls excluding all cancers)	II Neoplasms, from cancer register (ICD-O-3)	944	314193	0.618516	0.618516
ebi-a-GCST90001853	finngen_R10_C3_KIDNEY_CLEAR_CELL_CARCINOMA_EXALLC	finngen_R10_C3_KIDNEY_CLEAR_CELL_CARCINOMA_EXALLC	CD3 on activated CD4 regulatory T cell || id:ebi-a-GCST90001853	Weighted median	4	0.00124378	0.0765938	0.987044	-0.14888	0.151368	1.00124	0.861672	1.16342	Clear cell adenocarcinoma of kidney (controls excluding all cancers)	II Neoplasms, from cancer register (ICD-O-3)	944	314193	0.987044	0.987044
ebi-a-GCST90001853	finngen_R10_C3_KIDNEY_CLEAR_CELL_CARCINOMA_EXALLC	finngen_R10_C3_KIDNEY_CLEAR_CELL_CARCINOMA_EXALLC	CD3 on activated CD4 regulatory T cell || id:ebi-a-GCST90001853	Inverse variance weighted	4	-0.0190239	0.0710699	0.788946	-0.158321	0.120273	0.981156	0.853576	1.1278	Clear cell adenocarcinoma of kidney (controls excluding all cancers)	II Neoplasms, from cancer register (ICD-O-3)	944	314193	0.788946	0.788946
ebi-a-GCST90001853	finngen_R10_C3_KIDNEY_CLEAR_CELL_CARCINOMA_EXALLC	finngen_R10_C3_KIDNEY_CLEAR_CELL_CARCINOMA_EXALLC	CD3 on activated CD4 regulatory T cell || id:ebi-a-GCST90001853	Simple mode	4	0.0181215	0.110983	0.880676	-0.199405	0.235648	1.01829	0.819218	1.26573	Clear cell adenocarcinoma of kidney (controls excluding all cancers)	II Neoplasms, from cancer register (ICD-O-3)	944	314193	0.880676	0.880676
ebi-a-GCST90001853	finngen_R10_C3_KIDNEY_CLEAR_CELL_CARCINOMA_EXALLC	finngen_R10_C3_KIDNEY_CLEAR_CELL_CARCINOMA_EXALLC	CD3 on activated CD4 regulatory T cell || id:ebi-a-GCST90001853	Weighted mode	4	0.00207508	0.0800916	0.980957	-0.154904	0.159055	1.00208	0.856497	1.1724	Clear cell adenocarcinoma of kidney (controls excluding all cancers)	II Neoplasms, from cancer register (ICD-O-3)	944	314193	0.980957	0.980957
ebi-a-GCST90001854	finngen_R10_C3_KIDNEY_CLEAR_CELL_CARCINOMA_EXALLC	finngen_R10_C3_KIDNEY_CLEAR_CELL_CARCINOMA_EXALLC	CD3 on CD39+ activated CD4 regulatory T cell || id:ebi-a-GCST90001854	MR Egger	5	0.115149	0.1774	0.562542	-0.232556	0.462853	1.12204	0.792506	1.5886	Clear cell adenocarcinoma of kidney (controls excluding all cancers)	II Neoplasms, from cancer register (ICD-O-3)	944	314193	0.562542	0.562542
ebi-a-GCST90001854	finngen_R10_C3_KIDNEY_CLEAR_CELL_CARCINOMA_EXALLC	finngen_R10_C3_KIDNEY_CLEAR_CELL_CARCINOMA_EXALLC	CD3 on CD39+ activated CD4 regulatory T cell || id:ebi-a-GCST90001854	Weighted median	5	0.00445969	0.0791674	0.955077	-0.150708	0.159628	1.00447	0.860098	1.17307	Clear cell adenocarcinoma of kidney (controls excluding all cancers)	II Neoplasms, from cancer register (ICD-O-3)	944	314193	0.955077	0.955077
ebi-a-GCST90001854	finngen_R10_C3_KIDNEY_CLEAR_CELL_CARCINOMA_EXALLC	finngen_R10_C3_KIDNEY_CLEAR_CELL_CARCINOMA_EXALLC	CD3 on CD39+ activated CD4 regulatory T cell || id:ebi-a-GCST90001854	Inverse variance weighted	5	-0.0203504	0.0768024	0.791032	-0.170883	0.130182	0.979855	0.84292	1.13904	Clear cell adenocarcinoma of kidney (controls excluding all cancers)	II Neoplasms, from cancer register (ICD-O-3)	944	314193	0.791032	0.791032
ebi-a-GCST90001854	finngen_R10_C3_KIDNEY_CLEAR_CELL_CARCINOMA_EXALLC	finngen_R10_C3_KIDNEY_CLEAR_CELL_CARCINOMA_EXALLC	CD3 on CD39+ activated CD4 regulatory T cell || id:ebi-a-GCST90001854	Simple mode	5	0.0428577	0.108773	0.713676	-0.170338	0.256053	1.04379	0.84338	1.29182	Clear cell adenocarcinoma of kidney (controls excluding all cancers)	II Neoplasms, from cancer register (ICD-O-3)	944	314193	0.713676	0.713676
ebi-a-GCST90001854	finngen_R10_C3_KIDNEY_CLEAR_CELL_CARCINOMA_EXALLC	finngen_R10_C3_KIDNEY_CLEAR_CELL_CARCINOMA_EXALLC	CD3 on CD39+ activated CD4 regulatory T cell || id:ebi-a-GCST90001854	Weighted mode	5	0.00830894	0.0858909	0.927587	-0.160037	0.176655	1.00834	0.852112	1.19322	Clear cell adenocarcinoma of kidney (controls excluding all cancers)	II Neoplasms, from cancer register (ICD-O-3)	944	314193	0.927587	0.927587
ebi-a-GCST90001857	finngen_R10_C3_KIDNEY_CLEAR_CELL_CARCINOMA_EXALLC	finngen_R10_C3_KIDNEY_CLEAR_CELL_CARCINOMA_EXALLC	CD3 on activated & secreting CD4 regulatory T cell || id:ebi-a-GCST90001857	MR Egger	4	-0.147323	0.237378	0.598146	-0.612584	0.317939	0.863016	0.541949	1.37429	Clear cell adenocarcinoma of kidney (controls excluding all cancers)	II Neoplasms, from cancer register (ICD-O-3)	944	314193	0.598146	0.598146
ebi-a-GCST90001857	finngen_R10_C3_KIDNEY_CLEAR_CELL_CARCINOMA_EXALLC	finngen_R10_C3_KIDNEY_CLEAR_CELL_CARCINOMA_EXALLC	CD3 on activated & secreting CD4 regulatory T cell || id:ebi-a-GCST90001857	Weighted median	4	0.00104799	0.0759623	0.988993	-0.147838	0.149934	1.00105	0.862571	1.16176	Clear cell adenocarcinoma of kidney (controls excluding all cancers)	II Neoplasms, from cancer register (ICD-O-3)	944	314193	0.988993	0.988993
ebi-a-GCST90001857	finngen_R10_C3_KIDNEY_CLEAR_CELL_CARCINOMA_EXALLC	finngen_R10_C3_KIDNEY_CLEAR_CELL_CARCINOMA_EXALLC	CD3 on activated & secreting CD4 regulatory T cell || id:ebi-a-GCST90001857	Inverse variance weighted	4	-0.0198445	0.0700761	0.777035	-0.157194	0.117505	0.980351	0.854538	1.12469	Clear cell adenocarcinoma of kidney (controls excluding all cancers)	II Neoplasms, from cancer register (ICD-O-3)	944	314193	0.777035	0.777035
ebi-a-GCST90001857	finngen_R10_C3_KIDNEY_CLEAR_CELL_CARCINOMA_EXALLC	finngen_R10_C3_KIDNEY_CLEAR_CELL_CARCINOMA_EXALLC	CD3 on activated & secreting CD4 regulatory T cell || id:ebi-a-GCST90001857	Simple mode	4	0.0183987	0.106578	0.873931	-0.190495	0.227292	1.01857	0.82655	1.2552	Clear cell adenocarcinoma of kidney (controls excluding all cancers)	II Neoplasms, from cancer register (ICD-O-3)	944	314193	0.873931	0.873931
ebi-a-GCST90001857	finngen_R10_C3_KIDNEY_CLEAR_CELL_CARCINOMA_EXALLC	finngen_R10_C3_KIDNEY_CLEAR_CELL_CARCINOMA_EXALLC	CD3 on activated & secreting CD4 regulatory T cell || id:ebi-a-GCST90001857	Weighted mode	4	0.00129178	0.0779514	0.987819	-0.151493	0.154076	1.00129	0.859424	1.16658	Clear cell adenocarcinoma of kidney (controls excluding all cancers)	II Neoplasms, from cancer register (ICD-O-3)	944	314193	0.987819	0.987819
ebi-a-GCST90001858	finngen_R10_C3_KIDNEY_CLEAR_CELL_CARCINOMA_EXALLC	finngen_R10_C3_KIDNEY_CLEAR_CELL_CARCINOMA_EXALLC	CD3 on CD45RA+ CD4+ T cell || id:ebi-a-GCST90001858	MR Egger	5	0.108483	0.144284	0.506742	-0.174314	0.391279	1.11459	0.840033	1.47887	Clear cell adenocarcinoma of kidney (controls excluding all cancers)	II Neoplasms, from cancer register (ICD-O-3)	944	314193	0.506742	0.506742
ebi-a-GCST90001858	finngen_R10_C3_KIDNEY_CLEAR_CELL_CARCINOMA_EXALLC	finngen_R10_C3_KIDNEY_CLEAR_CELL_CARCINOMA_EXALLC	CD3 on CD45RA+ CD4+ T cell || id:ebi-a-GCST90001858	Weighted median	5	-0.0318781	0.0746912	0.669526	-0.178273	0.114517	0.968625	0.836714	1.12133	Clear cell adenocarcinoma of kidney (controls excluding all cancers)	II Neoplasms, from cancer register (ICD-O-3)	944	314193	0.669526	0.669526
ebi-a-GCST90001858	finngen_R10_C3_KIDNEY_CLEAR_CELL_CARCINOMA_EXALLC	finngen_R10_C3_KIDNEY_CLEAR_CELL_CARCINOMA_EXALLC	CD3 on CD45RA+ CD4+ T cell || id:ebi-a-GCST90001858	Inverse variance weighted	5	-0.068339	0.0635779	0.282425	-0.192952	0.0562736	0.933944	0.824522	1.05789	Clear cell adenocarcinoma of kidney (controls excluding all cancers)	II Neoplasms, from cancer register (ICD-O-3)	944	314193	0.282425	0.282425
ebi-a-GCST90001858	finngen_R10_C3_KIDNEY_CLEAR_CELL_CARCINOMA_EXALLC	finngen_R10_C3_KIDNEY_CLEAR_CELL_CARCINOMA_EXALLC	CD3 on CD45RA+ CD4+ T cell || id:ebi-a-GCST90001858	Simple mode	5	-0.0800351	0.124117	0.554152	-0.323303	0.163233	0.923084	0.723754	1.17731	Clear cell adenocarcinoma of kidney (controls excluding all cancers)	II Neoplasms, from cancer register (ICD-O-3)	944	314193	0.554152	0.554152
ebi-a-GCST90001858	finngen_R10_C3_KIDNEY_CLEAR_CELL_CARCINOMA_EXALLC	finngen_R10_C3_KIDNEY_CLEAR_CELL_CARCINOMA_EXALLC	CD3 on CD45RA+ CD4+ T cell || id:ebi-a-GCST90001858	Weighted mode	5	-0.0247177	0.0747749	0.757566	-0.171277	0.121841	0.975585	0.842589	1.12957	Clear cell adenocarcinoma of kidney (controls excluding all cancers)	II Neoplasms, from cancer register (ICD-O-3)	944	314193	0.757566	0.757566
ebi-a-GCST90001860	finngen_R10_C3_KIDNEY_CLEAR_CELL_CARCINOMA_EXALLC	finngen_R10_C3_KIDNEY_CLEAR_CELL_CARCINOMA_EXALLC	CD3 on CD39+ CD4+ T cell || id:ebi-a-GCST90001860	MR Egger	4	-0.0506198	0.151522	0.770101	-0.347603	0.246364	0.95064	0.706379	1.27936	Clear cell adenocarcinoma of kidney (controls excluding all cancers)	II Neoplasms, from cancer register (ICD-O-3)	944	314193	0.770101	0.770101
ebi-a-GCST90001860	finngen_R10_C3_KIDNEY_CLEAR_CELL_CARCINOMA_EXALLC	finngen_R10_C3_KIDNEY_CLEAR_CELL_CARCINOMA_EXALLC	CD3 on CD39+ CD4+ T cell || id:ebi-a-GCST90001860	Weighted median	4	0.00430966	0.0764967	0.955073	-0.145624	0.154243	1.00432	0.864483	1.16677	Clear cell adenocarcinoma of kidney (controls excluding all cancers)	II Neoplasms, from cancer register (ICD-O-3)	944	314193	0.955073	0.955073
ebi-a-GCST90001860	finngen_R10_C3_KIDNEY_CLEAR_CELL_CARCINOMA_EXALLC	finngen_R10_C3_KIDNEY_CLEAR_CELL_CARCINOMA_EXALLC	CD3 on CD39+ CD4+ T cell || id:ebi-a-GCST90001860	Inverse variance weighted	4	0.016093	0.0705229	0.819495	-0.122132	0.154318	1.01622	0.885032	1.16686	Clear cell adenocarcinoma of kidney (controls excluding all cancers)	II Neoplasms, from cancer register (ICD-O-3)	944	314193	0.819495	0.819495
ebi-a-GCST90001860	finngen_R10_C3_KIDNEY_CLEAR_CELL_CARCINOMA_EXALLC	finngen_R10_C3_KIDNEY_CLEAR_CELL_CARCINOMA_EXALLC	CD3 on CD39+ CD4+ T cell || id:ebi-a-GCST90001860	Simple mode	4	0.0185609	0.117528	0.884546	-0.211794	0.248916	1.01873	0.809131	1.28263	Clear cell adenocarcinoma of kidney (controls excluding all cancers)	II Neoplasms, from cancer register (ICD-O-3)	944	314193	0.884546	0.884546
ebi-a-GCST90001860	finngen_R10_C3_KIDNEY_CLEAR_CELL_CARCINOMA_EXALLC	finngen_R10_C3_KIDNEY_CLEAR_CELL_CARCINOMA_EXALLC	CD3 on CD39+ CD4+ T cell || id:ebi-a-GCST90001860	Weighted mode	4	-0.000690135	0.080907	0.99373	-0.159268	0.157888	0.99931	0.852768	1.17103	Clear cell adenocarcinoma of kidney (controls excluding all cancers)	II Neoplasms, from cancer register (ICD-O-3)	944	314193	0.99373	0.99373
ebi-a-GCST90001863	finngen_R10_C3_KIDNEY_CLEAR_CELL_CARCINOMA_EXALLC	finngen_R10_C3_KIDNEY_CLEAR_CELL_CARCINOMA_EXALLC	CD3 on CD28+ CD45RA- CD8+ T cell || id:ebi-a-GCST90001863	MR Egger	5	-0.299164	0.327081	0.427822	-0.940243	0.341916	0.741438	0.390533	1.40764	Clear cell adenocarcinoma of kidney (controls excluding all cancers)	II Neoplasms, from cancer register (ICD-O-3)	944	314193	0.427822	0.427822
ebi-a-GCST90001863	finngen_R10_C3_KIDNEY_CLEAR_CELL_CARCINOMA_EXALLC	finngen_R10_C3_KIDNEY_CLEAR_CELL_CARCINOMA_EXALLC	CD3 on CD28+ CD45RA- CD8+ T cell || id:ebi-a-GCST90001863	Weighted median	5	0.0684696	0.128456	0.594019	-0.183303	0.320243	1.07087	0.832516	1.37746	Clear cell adenocarcinoma of kidney (controls excluding all cancers)	II Neoplasms, from cancer register (ICD-O-3)	944	314193	0.594019	0.594019
ebi-a-GCST90001863	finngen_R10_C3_KIDNEY_CLEAR_CELL_CARCINOMA_EXALLC	finngen_R10_C3_KIDNEY_CLEAR_CELL_CARCINOMA_EXALLC	CD3 on CD28+ CD45RA- CD8+ T cell || id:ebi-a-GCST90001863	Inverse variance weighted	5	0.178013	0.117073	0.128378	-0.0514499	0.407475	1.19484	0.949851	1.50302	Clear cell adenocarcinoma of kidney (controls excluding all cancers)	II Neoplasms, from cancer register (ICD-O-3)	944	314193	0.128378	0.128378
ebi-a-GCST90001863	finngen_R10_C3_KIDNEY_CLEAR_CELL_CARCINOMA_EXALLC	finngen_R10_C3_KIDNEY_CLEAR_CELL_CARCINOMA_EXALLC	CD3 on CD28+ CD45RA- CD8+ T cell || id:ebi-a-GCST90001863	Simple mode	5	0.515342	0.219359	0.078575	0.0853977	0.945286	1.67421	1.08915	2.57355	Clear cell adenocarcinoma of kidney (controls excluding all cancers)	II Neoplasms, from cancer register (ICD-O-3)	944	314193	0.078575	0.078575
ebi-a-GCST90001863	finngen_R10_C3_KIDNEY_CLEAR_CELL_CARCINOMA_EXALLC	finngen_R10_C3_KIDNEY_CLEAR_CELL_CARCINOMA_EXALLC	CD3 on CD28+ CD45RA- CD8+ T cell || id:ebi-a-GCST90001863	Weighted mode	5	0.0664996	0.120917	0.611612	-0.170498	0.303498	1.06876	0.843245	1.35459	Clear cell adenocarcinoma of kidney (controls excluding all cancers)	II Neoplasms, from cancer register (ICD-O-3)	944	314193	0.611612	0.611612
ebi-a-GCST90001869	finngen_R10_C3_KIDNEY_CLEAR_CELL_CARCINOMA_EXALLC	finngen_R10_C3_KIDNEY_CLEAR_CELL_CARCINOMA_EXALLC	CD3 on resting CD4 regulatory T cell || id:ebi-a-GCST90001869	MR Egger	4	-0.385558	0.62847	0.602032	-1.61736	0.846244	0.680071	0.198422	2.33088	Clear cell adenocarcinoma of kidney (controls excluding all cancers)	II Neoplasms, from cancer register (ICD-O-3)	944	314193	0.602032	0.602032
ebi-a-GCST90001869	finngen_R10_C3_KIDNEY_CLEAR_CELL_CARCINOMA_EXALLC	finngen_R10_C3_KIDNEY_CLEAR_CELL_CARCINOMA_EXALLC	CD3 on resting CD4 regulatory T cell || id:ebi-a-GCST90001869	Weighted median	4	-0.105692	0.161479	0.512774	-0.422191	0.210807	0.899702	0.655609	1.23467	Clear cell adenocarcinoma of kidney (controls excluding all cancers)	II Neoplasms, from cancer register (ICD-O-3)	944	314193	0.512774	0.512774
ebi-a-GCST90001869	finngen_R10_C3_KIDNEY_CLEAR_CELL_CARCINOMA_EXALLC	finngen_R10_C3_KIDNEY_CLEAR_CELL_CARCINOMA_EXALLC	CD3 on resting CD4 regulatory T cell || id:ebi-a-GCST90001869	Inverse variance weighted	4	-0.084426	0.206833	0.683139	-0.489819	0.320967	0.91904	0.612737	1.37846	Clear cell adenocarcinoma of kidney (controls excluding all cancers)	II Neoplasms, from cancer register (ICD-O-3)	944	314193	0.683139	0.683139
ebi-a-GCST90001869	finngen_R10_C3_KIDNEY_CLEAR_CELL_CARCINOMA_EXALLC	finngen_R10_C3_KIDNEY_CLEAR_CELL_CARCINOMA_EXALLC	CD3 on resting CD4 regulatory T cell || id:ebi-a-GCST90001869	Simple mode	4	-0.138876	0.273282	0.646339	-0.674509	0.396758	0.870336	0.509406	1.487	Clear cell adenocarcinoma of kidney (controls excluding all cancers)	II Neoplasms, from cancer register (ICD-O-3)	944	314193	0.646339	0.646339
ebi-a-GCST90001869	finngen_R10_C3_KIDNEY_CLEAR_CELL_CARCINOMA_EXALLC	finngen_R10_C3_KIDNEY_CLEAR_CELL_CARCINOMA_EXALLC	CD3 on resting CD4 regulatory T cell || id:ebi-a-GCST90001869	Weighted mode	4	-0.160291	0.302093	0.632463	-0.752392	0.431811	0.851896	0.471238	1.54004	Clear cell adenocarcinoma of kidney (controls excluding all cancers)	II Neoplasms, from cancer register (ICD-O-3)	944	314193	0.632463	0.632463
ebi-a-GCST90001870	finngen_R10_C3_KIDNEY_CLEAR_CELL_CARCINOMA_EXALLC	finngen_R10_C3_KIDNEY_CLEAR_CELL_CARCINOMA_EXALLC	CD34 on Hematopoietic Stem Cell || id:ebi-a-GCST90001870	MR Egger	4	0.243992	0.723669	0.768092	-1.1744	1.66238	1.27633	0.309005	5.27185	Clear cell adenocarcinoma of kidney (controls excluding all cancers)	II Neoplasms, from cancer register (ICD-O-3)	944	314193	0.768092	0.768092
ebi-a-GCST90001870	finngen_R10_C3_KIDNEY_CLEAR_CELL_CARCINOMA_EXALLC	finngen_R10_C3_KIDNEY_CLEAR_CELL_CARCINOMA_EXALLC	CD34 on Hematopoietic Stem Cell || id:ebi-a-GCST90001870	Weighted median	4	0.12298	0.147325	0.403855	-0.165776	0.411736	1.13086	0.847236	1.50944	Clear cell adenocarcinoma of kidney (controls excluding all cancers)	II Neoplasms, from cancer register (ICD-O-3)	944	314193	0.403855	0.403855
ebi-a-GCST90001870	finngen_R10_C3_KIDNEY_CLEAR_CELL_CARCINOMA_EXALLC	finngen_R10_C3_KIDNEY_CLEAR_CELL_CARCINOMA_EXALLC	CD34 on Hematopoietic Stem Cell || id:ebi-a-GCST90001870	Inverse variance weighted	4	-0.0100667	0.114879	0.930171	-0.235229	0.215096	0.989984	0.79039	1.23998	Clear cell adenocarcinoma of kidney (controls excluding all cancers)	II Neoplasms, from cancer register (ICD-O-3)	944	314193	0.930171	0.930171
ebi-a-GCST90001870	finngen_R10_C3_KIDNEY_CLEAR_CELL_CARCINOMA_EXALLC	finngen_R10_C3_KIDNEY_CLEAR_CELL_CARCINOMA_EXALLC	CD34 on Hematopoietic Stem Cell || id:ebi-a-GCST90001870	Simple mode	4	0.109221	0.211143	0.64068	-0.30462	0.523061	1.11541	0.737404	1.68719	Clear cell adenocarcinoma of kidney (controls excluding all cancers)	II Neoplasms, from cancer register (ICD-O-3)	944	314193	0.64068	0.64068
ebi-a-GCST90001870	finngen_R10_C3_KIDNEY_CLEAR_CELL_CARCINOMA_EXALLC	finngen_R10_C3_KIDNEY_CLEAR_CELL_CARCINOMA_EXALLC	CD34 on Hematopoietic Stem Cell || id:ebi-a-GCST90001870	Weighted mode	4	0.125596	0.175602	0.526104	-0.218584	0.469776	1.13382	0.803656	1.59964	Clear cell adenocarcinoma of kidney (controls excluding all cancers)	II Neoplasms, from cancer register (ICD-O-3)	944	314193	0.526104	0.526104
ebi-a-GCST90001883	finngen_R10_C3_KIDNEY_CLEAR_CELL_CARCINOMA_EXALLC	finngen_R10_C3_KIDNEY_CLEAR_CELL_CARCINOMA_EXALLC	CD16-CD56 on Natural Killer T || id:ebi-a-GCST90001883	MR Egger	4	0.206262	0.278028	0.535454	-0.338673	0.751197	1.22908	0.712715	2.11954	Clear cell adenocarcinoma of kidney (controls excluding all cancers)	II Neoplasms, from cancer register (ICD-O-3)	944	314193	0.535454	0.535454
ebi-a-GCST90001883	finngen_R10_C3_KIDNEY_CLEAR_CELL_CARCINOMA_EXALLC	finngen_R10_C3_KIDNEY_CLEAR_CELL_CARCINOMA_EXALLC	CD16-CD56 on Natural Killer T || id:ebi-a-GCST90001883	Weighted median	4	0.0883826	0.128338	0.491029	-0.163159	0.339924	1.09241	0.849456	1.40484	Clear cell adenocarcinoma of kidney (controls excluding all cancers)	II Neoplasms, from cancer register (ICD-O-3)	944	314193	0.491029	0.491029
ebi-a-GCST90001883	finngen_R10_C3_KIDNEY_CLEAR_CELL_CARCINOMA_EXALLC	finngen_R10_C3_KIDNEY_CLEAR_CELL_CARCINOMA_EXALLC	CD16-CD56 on Natural Killer T || id:ebi-a-GCST90001883	Inverse variance weighted	4	0.0950245	0.109252	0.384423	-0.119109	0.309158	1.09969	0.887711	1.36228	Clear cell adenocarcinoma of kidney (controls excluding all cancers)	II Neoplasms, from cancer register (ICD-O-3)	944	314193	0.384423	0.384423
ebi-a-GCST90001883	finngen_R10_C3_KIDNEY_CLEAR_CELL_CARCINOMA_EXALLC	finngen_R10_C3_KIDNEY_CLEAR_CELL_CARCINOMA_EXALLC	CD16-CD56 on Natural Killer T || id:ebi-a-GCST90001883	Simple mode	4	0.0160194	0.171413	0.931434	-0.31995	0.351989	1.01615	0.726185	1.42189	Clear cell adenocarcinoma of kidney (controls excluding all cancers)	II Neoplasms, from cancer register (ICD-O-3)	944	314193	0.931434	0.931434
ebi-a-GCST90001883	finngen_R10_C3_KIDNEY_CLEAR_CELL_CARCINOMA_EXALLC	finngen_R10_C3_KIDNEY_CLEAR_CELL_CARCINOMA_EXALLC	CD16-CD56 on Natural Killer T || id:ebi-a-GCST90001883	Weighted mode	4	0.0372269	0.16443	0.835439	-0.285055	0.359509	1.03793	0.751973	1.43263	Clear cell adenocarcinoma of kidney (controls excluding all cancers)	II Neoplasms, from cancer register (ICD-O-3)	944	314193	0.835439	0.835439
ebi-a-GCST90001884	finngen_R10_C3_KIDNEY_CLEAR_CELL_CARCINOMA_EXALLC	finngen_R10_C3_KIDNEY_CLEAR_CELL_CARCINOMA_EXALLC	CD16-CD56 on Natural Killer || id:ebi-a-GCST90001884	MR Egger	7	-0.0336913	0.217514	0.882964	-0.460018	0.392635	0.96687	0.631272	1.48088	Clear cell adenocarcinoma of kidney (controls excluding all cancers)	II Neoplasms, from cancer register (ICD-O-3)	944	314193	0.882964	0.882964
ebi-a-GCST90001884	finngen_R10_C3_KIDNEY_CLEAR_CELL_CARCINOMA_EXALLC	finngen_R10_C3_KIDNEY_CLEAR_CELL_CARCINOMA_EXALLC	CD16-CD56 on Natural Killer || id:ebi-a-GCST90001884	Weighted median	7	0.0167401	0.105224	0.873598	-0.189498	0.222978	1.01688	0.827374	1.24979	Clear cell adenocarcinoma of kidney (controls excluding all cancers)	II Neoplasms, from cancer register (ICD-O-3)	944	314193	0.873598	0.873598
ebi-a-GCST90001884	finngen_R10_C3_KIDNEY_CLEAR_CELL_CARCINOMA_EXALLC	finngen_R10_C3_KIDNEY_CLEAR_CELL_CARCINOMA_EXALLC	CD16-CD56 on Natural Killer || id:ebi-a-GCST90001884	Inverse variance weighted	7	0.0583284	0.086261	0.498923	-0.110743	0.2274	1.06006	0.895169	1.25533	Clear cell adenocarcinoma of kidney (controls excluding all cancers)	II Neoplasms, from cancer register (ICD-O-3)	944	314193	0.498923	0.498923
ebi-a-GCST90001884	finngen_R10_C3_KIDNEY_CLEAR_CELL_CARCINOMA_EXALLC	finngen_R10_C3_KIDNEY_CLEAR_CELL_CARCINOMA_EXALLC	CD16-CD56 on Natural Killer || id:ebi-a-GCST90001884	Simple mode	7	-0.0187694	0.136675	0.895264	-0.286652	0.249114	0.981406	0.750773	1.28289	Clear cell adenocarcinoma of kidney (controls excluding all cancers)	II Neoplasms, from cancer register (ICD-O-3)	944	314193	0.895264	0.895264
ebi-a-GCST90001884	finngen_R10_C3_KIDNEY_CLEAR_CELL_CARCINOMA_EXALLC	finngen_R10_C3_KIDNEY_CLEAR_CELL_CARCINOMA_EXALLC	CD16-CD56 on Natural Killer || id:ebi-a-GCST90001884	Weighted mode	7	0.0013051	0.121355	0.991768	-0.236551	0.239162	1.00131	0.789345	1.27018	Clear cell adenocarcinoma of kidney (controls excluding all cancers)	II Neoplasms, from cancer register (ICD-O-3)	944	314193	0.991768	0.991768
ebi-a-GCST90001892	finngen_R10_C3_KIDNEY_CLEAR_CELL_CARCINOMA_EXALLC	finngen_R10_C3_KIDNEY_CLEAR_CELL_CARCINOMA_EXALLC	CD28 on CD39+ CD4+ T cell || id:ebi-a-GCST90001892	MR Egger	6	-0.115243	0.146127	0.474431	-0.401653	0.171167	0.89115	0.669213	1.18669	Clear cell adenocarcinoma of kidney (controls excluding all cancers)	II Neoplasms, from cancer register (ICD-O-3)	944	314193	0.474431	0.474431
ebi-a-GCST90001892	finngen_R10_C3_KIDNEY_CLEAR_CELL_CARCINOMA_EXALLC	finngen_R10_C3_KIDNEY_CLEAR_CELL_CARCINOMA_EXALLC	CD28 on CD39+ CD4+ T cell || id:ebi-a-GCST90001892	Weighted median	6	-0.0289574	0.0781469	0.710972	-0.182125	0.12421	0.971458	0.833497	1.13225	Clear cell adenocarcinoma of kidney (controls excluding all cancers)	II Neoplasms, from cancer register (ICD-O-3)	944	314193	0.710972	0.710972
ebi-a-GCST90001892	finngen_R10_C3_KIDNEY_CLEAR_CELL_CARCINOMA_EXALLC	finngen_R10_C3_KIDNEY_CLEAR_CELL_CARCINOMA_EXALLC	CD28 on CD39+ CD4+ T cell || id:ebi-a-GCST90001892	Inverse variance weighted	6	-0.0479423	0.071368	0.501735	-0.187824	0.0919388	0.953189	0.828761	1.0963	Clear cell adenocarcinoma of kidney (controls excluding all cancers)	II Neoplasms, from cancer register (ICD-O-3)	944	314193	0.501735	0.501735
ebi-a-GCST90001892	finngen_R10_C3_KIDNEY_CLEAR_CELL_CARCINOMA_EXALLC	finngen_R10_C3_KIDNEY_CLEAR_CELL_CARCINOMA_EXALLC	CD28 on CD39+ CD4+ T cell || id:ebi-a-GCST90001892	Simple mode	6	0.00330788	0.148159	0.983051	-0.287083	0.293699	1.00331	0.750449	1.34138	Clear cell adenocarcinoma of kidney (controls excluding all cancers)	II Neoplasms, from cancer register (ICD-O-3)	944	314193	0.983051	0.983051
ebi-a-GCST90001892	finngen_R10_C3_KIDNEY_CLEAR_CELL_CARCINOMA_EXALLC	finngen_R10_C3_KIDNEY_CLEAR_CELL_CARCINOMA_EXALLC	CD28 on CD39+ CD4+ T cell || id:ebi-a-GCST90001892	Weighted mode	6	-0.0213966	0.0821791	0.804964	-0.182468	0.139674	0.978831	0.833212	1.1499	Clear cell adenocarcinoma of kidney (controls excluding all cancers)	II Neoplasms, from cancer register (ICD-O-3)	944	314193	0.804964	0.804964
ebi-a-GCST90001907	finngen_R10_C3_KIDNEY_CLEAR_CELL_CARCINOMA_EXALLC	finngen_R10_C3_KIDNEY_CLEAR_CELL_CARCINOMA_EXALLC	CCR7 on naive CD4+ T cell || id:ebi-a-GCST90001907	MR Egger	4	-0.174645	0.305559	0.625293	-0.773541	0.424252	0.839755	0.461376	1.52845	Clear cell adenocarcinoma of kidney (controls excluding all cancers)	II Neoplasms, from cancer register (ICD-O-3)	944	314193	0.625293	0.625293
ebi-a-GCST90001907	finngen_R10_C3_KIDNEY_CLEAR_CELL_CARCINOMA_EXALLC	finngen_R10_C3_KIDNEY_CLEAR_CELL_CARCINOMA_EXALLC	CCR7 on naive CD4+ T cell || id:ebi-a-GCST90001907	Weighted median	4	-0.166739	0.128061	0.192906	-0.417738	0.0842599	0.84642	0.658534	1.08791	Clear cell adenocarcinoma of kidney (controls excluding all cancers)	II Neoplasms, from cancer register (ICD-O-3)	944	314193	0.192906	0.192906
ebi-a-GCST90001907	finngen_R10_C3_KIDNEY_CLEAR_CELL_CARCINOMA_EXALLC	finngen_R10_C3_KIDNEY_CLEAR_CELL_CARCINOMA_EXALLC	CCR7 on naive CD4+ T cell || id:ebi-a-GCST90001907	Inverse variance weighted	4	-0.132119	0.109103	0.225912	-0.345962	0.0817231	0.876236	0.70754	1.08516	Clear cell adenocarcinoma of kidney (controls excluding all cancers)	II Neoplasms, from cancer register (ICD-O-3)	944	314193	0.225912	0.225912
ebi-a-GCST90001907	finngen_R10_C3_KIDNEY_CLEAR_CELL_CARCINOMA_EXALLC	finngen_R10_C3_KIDNEY_CLEAR_CELL_CARCINOMA_EXALLC	CCR7 on naive CD4+ T cell || id:ebi-a-GCST90001907	Simple mode	4	-0.163067	0.152656	0.363753	-0.462274	0.13614	0.849534	0.62985	1.14584	Clear cell adenocarcinoma of kidney (controls excluding all cancers)	II Neoplasms, from cancer register (ICD-O-3)	944	314193	0.363753	0.363753
ebi-a-GCST90001907	finngen_R10_C3_KIDNEY_CLEAR_CELL_CARCINOMA_EXALLC	finngen_R10_C3_KIDNEY_CLEAR_CELL_CARCINOMA_EXALLC	CCR7 on naive CD4+ T cell || id:ebi-a-GCST90001907	Weighted mode	4	-0.166997	0.151425	0.350625	-0.463791	0.129796	0.846202	0.628895	1.1386	Clear cell adenocarcinoma of kidney (controls excluding all cancers)	II Neoplasms, from cancer register (ICD-O-3)	944	314193	0.350625	0.350625
ebi-a-GCST90001926	finngen_R10_C3_KIDNEY_CLEAR_CELL_CARCINOMA_EXALLC	finngen_R10_C3_KIDNEY_CLEAR_CELL_CARCINOMA_EXALLC	CD127 on granulocyte || id:ebi-a-GCST90001926	MR Egger	6	-0.0732504	0.176957	0.700148	-0.420087	0.273586	0.929368	0.65699	1.31467	Clear cell adenocarcinoma of kidney (controls excluding all cancers)	II Neoplasms, from cancer register (ICD-O-3)	944	314193	0.700148	0.700148
ebi-a-GCST90001926	finngen_R10_C3_KIDNEY_CLEAR_CELL_CARCINOMA_EXALLC	finngen_R10_C3_KIDNEY_CLEAR_CELL_CARCINOMA_EXALLC	CD127 on granulocyte || id:ebi-a-GCST90001926	Weighted median	6	0.159575	0.12284	0.193929	-0.0811923	0.400342	1.17301	0.922016	1.49234	Clear cell adenocarcinoma of kidney (controls excluding all cancers)	II Neoplasms, from cancer register (ICD-O-3)	944	314193	0.193929	0.193929
ebi-a-GCST90001926	finngen_R10_C3_KIDNEY_CLEAR_CELL_CARCINOMA_EXALLC	finngen_R10_C3_KIDNEY_CLEAR_CELL_CARCINOMA_EXALLC	CD127 on granulocyte || id:ebi-a-GCST90001926	Inverse variance weighted	6	0.136177	0.100157	0.173947	-0.0601315	0.332486	1.14588	0.941641	1.39443	Clear cell adenocarcinoma of kidney (controls excluding all cancers)	II Neoplasms, from cancer register (ICD-O-3)	944	314193	0.173947	0.173947
ebi-a-GCST90001926	finngen_R10_C3_KIDNEY_CLEAR_CELL_CARCINOMA_EXALLC	finngen_R10_C3_KIDNEY_CLEAR_CELL_CARCINOMA_EXALLC	CD127 on granulocyte || id:ebi-a-GCST90001926	Simple mode	6	0.215755	0.187497	0.30189	-0.151738	0.583249	1.2408	0.859214	1.79185	Clear cell adenocarcinoma of kidney (controls excluding all cancers)	II Neoplasms, from cancer register (ICD-O-3)	944	314193	0.30189	0.30189
ebi-a-GCST90001926	finngen_R10_C3_KIDNEY_CLEAR_CELL_CARCINOMA_EXALLC	finngen_R10_C3_KIDNEY_CLEAR_CELL_CARCINOMA_EXALLC	CD127 on granulocyte || id:ebi-a-GCST90001926	Weighted mode	6	0.138273	0.158443	0.42275	-0.172275	0.448821	1.14829	0.841748	1.56646	Clear cell adenocarcinoma of kidney (controls excluding all cancers)	II Neoplasms, from cancer register (ICD-O-3)	944	314193	0.42275	0.42275
ebi-a-GCST90001932	finngen_R10_C3_KIDNEY_CLEAR_CELL_CARCINOMA_EXALLC	finngen_R10_C3_KIDNEY_CLEAR_CELL_CARCINOMA_EXALLC	CD127 on CD45RA+ CD4+ T cell || id:ebi-a-GCST90001932	MR Egger	4	0.221665	1.40324	0.888991	-2.52869	2.97202	1.24815	0.0797637	19.5313	Clear cell adenocarcinoma of kidney (controls excluding all cancers)	II Neoplasms, from cancer register (ICD-O-3)	944	314193	0.888991	0.888991
ebi-a-GCST90001932	finngen_R10_C3_KIDNEY_CLEAR_CELL_CARCINOMA_EXALLC	finngen_R10_C3_KIDNEY_CLEAR_CELL_CARCINOMA_EXALLC	CD127 on CD45RA+ CD4+ T cell || id:ebi-a-GCST90001932	Weighted median	4	-0.122084	0.142872	0.392828	-0.402113	0.157945	0.885074	0.668905	1.1711	Clear cell adenocarcinoma of kidney (controls excluding all cancers)	II Neoplasms, from cancer register (ICD-O-3)	944	314193	0.392828	0.392828
ebi-a-GCST90001932	finngen_R10_C3_KIDNEY_CLEAR_CELL_CARCINOMA_EXALLC	finngen_R10_C3_KIDNEY_CLEAR_CELL_CARCINOMA_EXALLC	CD127 on CD45RA+ CD4+ T cell || id:ebi-a-GCST90001932	Inverse variance weighted	4	-0.142741	0.146922	0.331279	-0.430709	0.145227	0.866979	0.650048	1.1563	Clear cell adenocarcinoma of kidney (controls excluding all cancers)	II Neoplasms, from cancer register (ICD-O-3)	944	314193	0.331279	0.331279
ebi-a-GCST90001932	finngen_R10_C3_KIDNEY_CLEAR_CELL_CARCINOMA_EXALLC	finngen_R10_C3_KIDNEY_CLEAR_CELL_CARCINOMA_EXALLC	CD127 on CD45RA+ CD4+ T cell || id:ebi-a-GCST90001932	Simple mode	4	0.0930236	0.274392	0.75694	-0.444785	0.630832	1.09749	0.640962	1.87917	Clear cell adenocarcinoma of kidney (controls excluding all cancers)	II Neoplasms, from cancer register (ICD-O-3)	944	314193	0.75694	0.75694
ebi-a-GCST90001932	finngen_R10_C3_KIDNEY_CLEAR_CELL_CARCINOMA_EXALLC	finngen_R10_C3_KIDNEY_CLEAR_CELL_CARCINOMA_EXALLC	CD127 on CD45RA+ CD4+ T cell || id:ebi-a-GCST90001932	Weighted mode	4	0.0763003	0.254068	0.783545	-0.421673	0.574274	1.07929	0.655948	1.77584	Clear cell adenocarcinoma of kidney (controls excluding all cancers)	II Neoplasms, from cancer register (ICD-O-3)	944	314193	0.783545	0.783545
ebi-a-GCST90001946	finngen_R10_C3_KIDNEY_CLEAR_CELL_CARCINOMA_EXALLC	finngen_R10_C3_KIDNEY_CLEAR_CELL_CARCINOMA_EXALLC	CD33 on CD14+ monocyte || id:ebi-a-GCST90001946	MR Egger	5	0.108624	0.0647748	0.192145	-0.0183345	0.235583	1.11474	0.981833	1.26565	Clear cell adenocarcinoma of kidney (controls excluding all cancers)	II Neoplasms, from cancer register (ICD-O-3)	944	314193	0.192145	0.192145
ebi-a-GCST90001946	finngen_R10_C3_KIDNEY_CLEAR_CELL_CARCINOMA_EXALLC	finngen_R10_C3_KIDNEY_CLEAR_CELL_CARCINOMA_EXALLC	CD33 on CD14+ monocyte || id:ebi-a-GCST90001946	Weighted median	5	0.0089657	0.0383417	0.815112	-0.0661841	0.0841155	1.00901	0.935959	1.08775	Clear cell adenocarcinoma of kidney (controls excluding all cancers)	II Neoplasms, from cancer register (ICD-O-3)	944	314193	0.815112	0.815112
ebi-a-GCST90001946	finngen_R10_C3_KIDNEY_CLEAR_CELL_CARCINOMA_EXALLC	finngen_R10_C3_KIDNEY_CLEAR_CELL_CARCINOMA_EXALLC	CD33 on CD14+ monocyte || id:ebi-a-GCST90001946	Inverse variance weighted	5	0.00763138	0.0407961	0.851612	-0.0723289	0.0875917	1.00766	0.930225	1.09154	Clear cell adenocarcinoma of kidney (controls excluding all cancers)	II Neoplasms, from cancer register (ICD-O-3)	944	314193	0.851612	0.851612
ebi-a-GCST90001946	finngen_R10_C3_KIDNEY_CLEAR_CELL_CARCINOMA_EXALLC	finngen_R10_C3_KIDNEY_CLEAR_CELL_CARCINOMA_EXALLC	CD33 on CD14+ monocyte || id:ebi-a-GCST90001946	Simple mode	5	-0.190823	0.127115	0.20771	-0.439968	0.0583228	0.826279	0.644057	1.06006	Clear cell adenocarcinoma of kidney (controls excluding all cancers)	II Neoplasms, from cancer register (ICD-O-3)	944	314193	0.20771	0.20771
ebi-a-GCST90001946	finngen_R10_C3_KIDNEY_CLEAR_CELL_CARCINOMA_EXALLC	finngen_R10_C3_KIDNEY_CLEAR_CELL_CARCINOMA_EXALLC	CD33 on CD14+ monocyte || id:ebi-a-GCST90001946	Weighted mode	5	0.0401086	0.0409631	0.38295	-0.040179	0.120396	1.04092	0.960617	1.12794	Clear cell adenocarcinoma of kidney (controls excluding all cancers)	II Neoplasms, from cancer register (ICD-O-3)	944	314193	0.38295	0.38295
ebi-a-GCST90001947	finngen_R10_C3_KIDNEY_CLEAR_CELL_CARCINOMA_EXALLC	finngen_R10_C3_KIDNEY_CLEAR_CELL_CARCINOMA_EXALLC	CD33 on CD33+ HLA DR+ CD14dim || id:ebi-a-GCST90001947	MR Egger	4	0.0955973	0.0720331	0.315701	-0.0455877	0.236782	1.10032	0.955436	1.26717	Clear cell adenocarcinoma of kidney (controls excluding all cancers)	II Neoplasms, from cancer register (ICD-O-3)	944	314193	0.315701	0.315701
ebi-a-GCST90001947	finngen_R10_C3_KIDNEY_CLEAR_CELL_CARCINOMA_EXALLC	finngen_R10_C3_KIDNEY_CLEAR_CELL_CARCINOMA_EXALLC	CD33 on CD33+ HLA DR+ CD14dim || id:ebi-a-GCST90001947	Weighted median	4	0.0265966	0.0374711	0.477834	-0.0468468	0.10004	1.02695	0.954234	1.10522	Clear cell adenocarcinoma of kidney (controls excluding all cancers)	II Neoplasms, from cancer register (ICD-O-3)	944	314193	0.477834	0.477834
ebi-a-GCST90001947	finngen_R10_C3_KIDNEY_CLEAR_CELL_CARCINOMA_EXALLC	finngen_R10_C3_KIDNEY_CLEAR_CELL_CARCINOMA_EXALLC	CD33 on CD33+ HLA DR+ CD14dim || id:ebi-a-GCST90001947	Inverse variance weighted	4	0.0240146	0.043373	0.579801	-0.0609966	0.109026	1.02431	0.940826	1.11519	Clear cell adenocarcinoma of kidney (controls excluding all cancers)	II Neoplasms, from cancer register (ICD-O-3)	944	314193	0.579801	0.579801
ebi-a-GCST90001947	finngen_R10_C3_KIDNEY_CLEAR_CELL_CARCINOMA_EXALLC	finngen_R10_C3_KIDNEY_CLEAR_CELL_CARCINOMA_EXALLC	CD33 on CD33+ HLA DR+ CD14dim || id:ebi-a-GCST90001947	Simple mode	4	-0.169907	0.113651	0.231789	-0.392662	0.0528483	0.843743	0.675257	1.05427	Clear cell adenocarcinoma of kidney (controls excluding all cancers)	II Neoplasms, from cancer register (ICD-O-3)	944	314193	0.231789	0.231789
ebi-a-GCST90001947	finngen_R10_C3_KIDNEY_CLEAR_CELL_CARCINOMA_EXALLC	finngen_R10_C3_KIDNEY_CLEAR_CELL_CARCINOMA_EXALLC	CD33 on CD33+ HLA DR+ CD14dim || id:ebi-a-GCST90001947	Weighted mode	4	0.0366418	0.0412271	0.439593	-0.0441634	0.117447	1.03732	0.956798	1.12462	Clear cell adenocarcinoma of kidney (controls excluding all cancers)	II Neoplasms, from cancer register (ICD-O-3)	944	314193	0.439593	0.439593
ebi-a-GCST90001948	finngen_R10_C3_KIDNEY_CLEAR_CELL_CARCINOMA_EXALLC	finngen_R10_C3_KIDNEY_CLEAR_CELL_CARCINOMA_EXALLC	CD33 on CD33dim HLA DR+ CD11b+ || id:ebi-a-GCST90001948	MR Egger	6	0.0806691	0.0625497	0.266677	-0.0419283	0.203266	1.08401	0.958939	1.2254	Clear cell adenocarcinoma of kidney (controls excluding all cancers)	II Neoplasms, from cancer register (ICD-O-3)	944	314193	0.266677	0.266677
ebi-a-GCST90001948	finngen_R10_C3_KIDNEY_CLEAR_CELL_CARCINOMA_EXALLC	finngen_R10_C3_KIDNEY_CLEAR_CELL_CARCINOMA_EXALLC	CD33 on CD33dim HLA DR+ CD11b+ || id:ebi-a-GCST90001948	Weighted median	6	0.017565	0.0411643	0.669594	-0.063117	0.0982471	1.01772	0.938834	1.10324	Clear cell adenocarcinoma of kidney (controls excluding all cancers)	II Neoplasms, from cancer register (ICD-O-3)	944	314193	0.669594	0.669594
ebi-a-GCST90001948	finngen_R10_C3_KIDNEY_CLEAR_CELL_CARCINOMA_EXALLC	finngen_R10_C3_KIDNEY_CLEAR_CELL_CARCINOMA_EXALLC	CD33 on CD33dim HLA DR+ CD11b+ || id:ebi-a-GCST90001948	Inverse variance weighted	6	0.0118947	0.0381864	0.755427	-0.0629507	0.0867402	1.01197	0.93899	1.09061	Clear cell adenocarcinoma of kidney (controls excluding all cancers)	II Neoplasms, from cancer register (ICD-O-3)	944	314193	0.755427	0.755427
ebi-a-GCST90001948	finngen_R10_C3_KIDNEY_CLEAR_CELL_CARCINOMA_EXALLC	finngen_R10_C3_KIDNEY_CLEAR_CELL_CARCINOMA_EXALLC	CD33 on CD33dim HLA DR+ CD11b+ || id:ebi-a-GCST90001948	Simple mode	6	-0.155086	0.110122	0.218078	-0.370926	0.0607539	0.856341	0.690095	1.06264	Clear cell adenocarcinoma of kidney (controls excluding all cancers)	II Neoplasms, from cancer register (ICD-O-3)	944	314193	0.218078	0.218078
ebi-a-GCST90001948	finngen_R10_C3_KIDNEY_CLEAR_CELL_CARCINOMA_EXALLC	finngen_R10_C3_KIDNEY_CLEAR_CELL_CARCINOMA_EXALLC	CD33 on CD33dim HLA DR+ CD11b+ || id:ebi-a-GCST90001948	Weighted mode	6	0.0362459	0.0387663	0.392716	-0.0397359	0.112228	1.03691	0.961043	1.11877	Clear cell adenocarcinoma of kidney (controls excluding all cancers)	II Neoplasms, from cancer register (ICD-O-3)	944	314193	0.392716	0.392716
ebi-a-GCST90001949	finngen_R10_C3_KIDNEY_CLEAR_CELL_CARCINOMA_EXALLC	finngen_R10_C3_KIDNEY_CLEAR_CELL_CARCINOMA_EXALLC	CD33 on CD33dim HLA DR+ CD11b- || id:ebi-a-GCST90001949	MR Egger	7	0.0765748	0.0685212	0.314567	-0.0577269	0.210876	1.07958	0.943908	1.23476	Clear cell adenocarcinoma of kidney (controls excluding all cancers)	II Neoplasms, from cancer register (ICD-O-3)	944	314193	0.314567	0.314567
ebi-a-GCST90001949	finngen_R10_C3_KIDNEY_CLEAR_CELL_CARCINOMA_EXALLC	finngen_R10_C3_KIDNEY_CLEAR_CELL_CARCINOMA_EXALLC	CD33 on CD33dim HLA DR+ CD11b- || id:ebi-a-GCST90001949	Weighted median	7	0.0263925	0.0407244	0.516936	-0.0534274	0.106212	1.02674	0.947975	1.11206	Clear cell adenocarcinoma of kidney (controls excluding all cancers)	II Neoplasms, from cancer register (ICD-O-3)	944	314193	0.516936	0.516936
ebi-a-GCST90001949	finngen_R10_C3_KIDNEY_CLEAR_CELL_CARCINOMA_EXALLC	finngen_R10_C3_KIDNEY_CLEAR_CELL_CARCINOMA_EXALLC	CD33 on CD33dim HLA DR+ CD11b- || id:ebi-a-GCST90001949	Inverse variance weighted	7	0.0151263	0.0416638	0.716563	-0.0665347	0.0967873	1.01524	0.93563	1.10163	Clear cell adenocarcinoma of kidney (controls excluding all cancers)	II Neoplasms, from cancer register (ICD-O-3)	944	314193	0.716563	0.716563
ebi-a-GCST90001949	finngen_R10_C3_KIDNEY_CLEAR_CELL_CARCINOMA_EXALLC	finngen_R10_C3_KIDNEY_CLEAR_CELL_CARCINOMA_EXALLC	CD33 on CD33dim HLA DR+ CD11b- || id:ebi-a-GCST90001949	Simple mode	7	-0.0942698	0.106116	0.408544	-0.302258	0.113718	0.910037	0.739148	1.12044	Clear cell adenocarcinoma of kidney (controls excluding all cancers)	II Neoplasms, from cancer register (ICD-O-3)	944	314193	0.408544	0.408544
ebi-a-GCST90001949	finngen_R10_C3_KIDNEY_CLEAR_CELL_CARCINOMA_EXALLC	finngen_R10_C3_KIDNEY_CLEAR_CELL_CARCINOMA_EXALLC	CD33 on CD33dim HLA DR+ CD11b- || id:ebi-a-GCST90001949	Weighted mode	7	0.034634	0.041603	0.437008	-0.0469079	0.116176	1.03524	0.954175	1.12319	Clear cell adenocarcinoma of kidney (controls excluding all cancers)	II Neoplasms, from cancer register (ICD-O-3)	944	314193	0.437008	0.437008
ebi-a-GCST90001951	finngen_R10_C3_KIDNEY_CLEAR_CELL_CARCINOMA_EXALLC	finngen_R10_C3_KIDNEY_CLEAR_CELL_CARCINOMA_EXALLC	CD33 on CD66b++ myeloid cell || id:ebi-a-GCST90001951	MR Egger	4	0.112317	0.0842274	0.31396	-0.0527684	0.277403	1.11887	0.9486	1.3197	Clear cell adenocarcinoma of kidney (controls excluding all cancers)	II Neoplasms, from cancer register (ICD-O-3)	944	314193	0.31396	0.31396
ebi-a-GCST90001951	finngen_R10_C3_KIDNEY_CLEAR_CELL_CARCINOMA_EXALLC	finngen_R10_C3_KIDNEY_CLEAR_CELL_CARCINOMA_EXALLC	CD33 on CD66b++ myeloid cell || id:ebi-a-GCST90001951	Weighted median	4	0.0478625	0.0513712	0.351492	-0.052825	0.14855	1.04903	0.948546	1.16015	Clear cell adenocarcinoma of kidney (controls excluding all cancers)	II Neoplasms, from cancer register (ICD-O-3)	944	314193	0.351492	0.351492
ebi-a-GCST90001951	finngen_R10_C3_KIDNEY_CLEAR_CELL_CARCINOMA_EXALLC	finngen_R10_C3_KIDNEY_CLEAR_CELL_CARCINOMA_EXALLC	CD33 on CD66b++ myeloid cell || id:ebi-a-GCST90001951	Inverse variance weighted	4	0.0173562	0.0483558	0.71965	-0.0774213	0.112134	1.01751	0.9255	1.11866	Clear cell adenocarcinoma of kidney (controls excluding all cancers)	II Neoplasms, from cancer register (ICD-O-3)	944	314193	0.71965	0.71965
ebi-a-GCST90001951	finngen_R10_C3_KIDNEY_CLEAR_CELL_CARCINOMA_EXALLC	finngen_R10_C3_KIDNEY_CLEAR_CELL_CARCINOMA_EXALLC	CD33 on CD66b++ myeloid cell || id:ebi-a-GCST90001951	Simple mode	4	0.0336913	0.109529	0.778504	-0.180986	0.248369	1.03427	0.834447	1.28193	Clear cell adenocarcinoma of kidney (controls excluding all cancers)	II Neoplasms, from cancer register (ICD-O-3)	944	314193	0.778504	0.778504
ebi-a-GCST90001951	finngen_R10_C3_KIDNEY_CLEAR_CELL_CARCINOMA_EXALLC	finngen_R10_C3_KIDNEY_CLEAR_CELL_CARCINOMA_EXALLC	CD33 on CD66b++ myeloid cell || id:ebi-a-GCST90001951	Weighted mode	4	0.0473385	0.0520974	0.430524	-0.0547725	0.149449	1.04848	0.9467	1.16119	Clear cell adenocarcinoma of kidney (controls excluding all cancers)	II Neoplasms, from cancer register (ICD-O-3)	944	314193	0.430524	0.430524
ebi-a-GCST90001952	finngen_R10_C3_KIDNEY_CLEAR_CELL_CARCINOMA_EXALLC	finngen_R10_C3_KIDNEY_CLEAR_CELL_CARCINOMA_EXALLC	CD33 on Monocytic Myeloid-Derived Suppressor Cells || id:ebi-a-GCST90001952	MR Egger	4	0.097118	0.0791218	0.344521	-0.0579607	0.252197	1.10199	0.943687	1.28685	Clear cell adenocarcinoma of kidney (controls excluding all cancers)	II Neoplasms, from cancer register (ICD-O-3)	944	314193	0.344521	0.344521
ebi-a-GCST90001952	finngen_R10_C3_KIDNEY_CLEAR_CELL_CARCINOMA_EXALLC	finngen_R10_C3_KIDNEY_CLEAR_CELL_CARCINOMA_EXALLC	CD33 on Monocytic Myeloid-Derived Suppressor Cells || id:ebi-a-GCST90001952	Weighted median	4	0.0257044	0.0405277	0.525923	-0.0537299	0.105139	1.02604	0.947688	1.11086	Clear cell adenocarcinoma of kidney (controls excluding all cancers)	II Neoplasms, from cancer register (ICD-O-3)	944	314193	0.525923	0.525923
ebi-a-GCST90001952	finngen_R10_C3_KIDNEY_CLEAR_CELL_CARCINOMA_EXALLC	finngen_R10_C3_KIDNEY_CLEAR_CELL_CARCINOMA_EXALLC	CD33 on Monocytic Myeloid-Derived Suppressor Cells || id:ebi-a-GCST90001952	Inverse variance weighted	4	0.023647	0.045909	0.606494	-0.0663346	0.113629	1.02393	0.935818	1.12034	Clear cell adenocarcinoma of kidney (controls excluding all cancers)	II Neoplasms, from cancer register (ICD-O-3)	944	314193	0.606494	0.606494
ebi-a-GCST90001952	finngen_R10_C3_KIDNEY_CLEAR_CELL_CARCINOMA_EXALLC	finngen_R10_C3_KIDNEY_CLEAR_CELL_CARCINOMA_EXALLC	CD33 on Monocytic Myeloid-Derived Suppressor Cells || id:ebi-a-GCST90001952	Simple mode	4	-0.158752	0.120635	0.279707	-0.395196	0.0776928	0.853208	0.673548	1.08079	Clear cell adenocarcinoma of kidney (controls excluding all cancers)	II Neoplasms, from cancer register (ICD-O-3)	944	314193	0.279707	0.279707
ebi-a-GCST90001952	finngen_R10_C3_KIDNEY_CLEAR_CELL_CARCINOMA_EXALLC	finngen_R10_C3_KIDNEY_CLEAR_CELL_CARCINOMA_EXALLC	CD33 on Monocytic Myeloid-Derived Suppressor Cells || id:ebi-a-GCST90001952	Weighted mode	4	0.0372842	0.0413419	0.433609	-0.0437459	0.118314	1.03799	0.957197	1.1256	Clear cell adenocarcinoma of kidney (controls excluding all cancers)	II Neoplasms, from cancer register (ICD-O-3)	944	314193	0.433609	0.433609
ebi-a-GCST90001953	finngen_R10_C3_KIDNEY_CLEAR_CELL_CARCINOMA_EXALLC	finngen_R10_C3_KIDNEY_CLEAR_CELL_CARCINOMA_EXALLC	CD33 on CD33dim HLA DR- || id:ebi-a-GCST90001953	MR Egger	6	0.0462697	0.0732653	0.561982	-0.0973304	0.18987	1.04736	0.907256	1.20909	Clear cell adenocarcinoma of kidney (controls excluding all cancers)	II Neoplasms, from cancer register (ICD-O-3)	944	314193	0.561982	0.561982
ebi-a-GCST90001953	finngen_R10_C3_KIDNEY_CLEAR_CELL_CARCINOMA_EXALLC	finngen_R10_C3_KIDNEY_CLEAR_CELL_CARCINOMA_EXALLC	CD33 on CD33dim HLA DR- || id:ebi-a-GCST90001953	Weighted median	6	0.0289346	0.0407464	0.477634	-0.0509284	0.108798	1.02936	0.950347	1.11494	Clear cell adenocarcinoma of kidney (controls excluding all cancers)	II Neoplasms, from cancer register (ICD-O-3)	944	314193	0.477634	0.477634
ebi-a-GCST90001953	finngen_R10_C3_KIDNEY_CLEAR_CELL_CARCINOMA_EXALLC	finngen_R10_C3_KIDNEY_CLEAR_CELL_CARCINOMA_EXALLC	CD33 on CD33dim HLA DR- || id:ebi-a-GCST90001953	Inverse variance weighted	6	0.0238889	0.038911	0.539257	-0.0523767	0.100155	1.02418	0.948971	1.10534	Clear cell adenocarcinoma of kidney (controls excluding all cancers)	II Neoplasms, from cancer register (ICD-O-3)	944	314193	0.539257	0.539257
ebi-a-GCST90001953	finngen_R10_C3_KIDNEY_CLEAR_CELL_CARCINOMA_EXALLC	finngen_R10_C3_KIDNEY_CLEAR_CELL_CARCINOMA_EXALLC	CD33 on CD33dim HLA DR- || id:ebi-a-GCST90001953	Simple mode	6	-0.150712	0.116245	0.251412	-0.378552	0.0771284	0.860095	0.684852	1.08018	Clear cell adenocarcinoma of kidney (controls excluding all cancers)	II Neoplasms, from cancer register (ICD-O-3)	944	314193	0.251412	0.251412
ebi-a-GCST90001953	finngen_R10_C3_KIDNEY_CLEAR_CELL_CARCINOMA_EXALLC	finngen_R10_C3_KIDNEY_CLEAR_CELL_CARCINOMA_EXALLC	CD33 on CD33dim HLA DR- || id:ebi-a-GCST90001953	Weighted mode	6	0.0397595	0.0412478	0.379357	-0.0410862	0.120605	1.04056	0.959746	1.12818	Clear cell adenocarcinoma of kidney (controls excluding all cancers)	II Neoplasms, from cancer register (ICD-O-3)	944	314193	0.379357	0.379357
ebi-a-GCST90001954	finngen_R10_C3_KIDNEY_CLEAR_CELL_CARCINOMA_EXALLC	finngen_R10_C3_KIDNEY_CLEAR_CELL_CARCINOMA_EXALLC	CD33 on basophil || id:ebi-a-GCST90001954	MR Egger	7	0.133274	0.0885468	0.192632	-0.040278	0.306825	1.14256	0.960522	1.3591	Clear cell adenocarcinoma of kidney (controls excluding all cancers)	II Neoplasms, from cancer register (ICD-O-3)	944	314193	0.192632	0.192632
ebi-a-GCST90001954	finngen_R10_C3_KIDNEY_CLEAR_CELL_CARCINOMA_EXALLC	finngen_R10_C3_KIDNEY_CLEAR_CELL_CARCINOMA_EXALLC	CD33 on basophil || id:ebi-a-GCST90001954	Weighted median	7	0.0378627	0.0405832	0.350838	-0.0416804	0.117406	1.03859	0.959176	1.12458	Clear cell adenocarcinoma of kidney (controls excluding all cancers)	II Neoplasms, from cancer register (ICD-O-3)	944	314193	0.350838	0.350838
ebi-a-GCST90001954	finngen_R10_C3_KIDNEY_CLEAR_CELL_CARCINOMA_EXALLC	finngen_R10_C3_KIDNEY_CLEAR_CELL_CARCINOMA_EXALLC	CD33 on basophil || id:ebi-a-GCST90001954	Inverse variance weighted	7	0.0251406	0.0392357	0.52168	-0.0517614	0.102043	1.02546	0.949555	1.10743	Clear cell adenocarcinoma of kidney (controls excluding all cancers)	II Neoplasms, from cancer register (ICD-O-3)	944	314193	0.52168	0.52168
ebi-a-GCST90001954	finngen_R10_C3_KIDNEY_CLEAR_CELL_CARCINOMA_EXALLC	finngen_R10_C3_KIDNEY_CLEAR_CELL_CARCINOMA_EXALLC	CD33 on basophil || id:ebi-a-GCST90001954	Simple mode	7	-0.117394	0.132049	0.408219	-0.37621	0.141422	0.889235	0.686458	1.15191	Clear cell adenocarcinoma of kidney (controls excluding all cancers)	II Neoplasms, from cancer register (ICD-O-3)	944	314193	0.408219	0.408219
ebi-a-GCST90001954	finngen_R10_C3_KIDNEY_CLEAR_CELL_CARCINOMA_EXALLC	finngen_R10_C3_KIDNEY_CLEAR_CELL_CARCINOMA_EXALLC	CD33 on basophil || id:ebi-a-GCST90001954	Weighted mode	7	0.0441857	0.0413751	0.326624	-0.0369095	0.125281	1.04518	0.963763	1.13347	Clear cell adenocarcinoma of kidney (controls excluding all cancers)	II Neoplasms, from cancer register (ICD-O-3)	944	314193	0.326624	0.326624
ebi-a-GCST90001955	finngen_R10_C3_KIDNEY_CLEAR_CELL_CARCINOMA_EXALLC	finngen_R10_C3_KIDNEY_CLEAR_CELL_CARCINOMA_EXALLC	CD33 on Immature Myeloid-Derived Suppressor Cells || id:ebi-a-GCST90001955	MR Egger	6	0.125284	0.0905465	0.238672	-0.0521875	0.302755	1.13347	0.949151	1.35358	Clear cell adenocarcinoma of kidney (controls excluding all cancers)	II Neoplasms, from cancer register (ICD-O-3)	944	314193	0.238672	0.238672
ebi-a-GCST90001955	finngen_R10_C3_KIDNEY_CLEAR_CELL_CARCINOMA_EXALLC	finngen_R10_C3_KIDNEY_CLEAR_CELL_CARCINOMA_EXALLC	CD33 on Immature Myeloid-Derived Suppressor Cells || id:ebi-a-GCST90001955	Weighted median	6	0.042223	0.0442481	0.339965	-0.0445032	0.128949	1.04313	0.956473	1.13763	Clear cell adenocarcinoma of kidney (controls excluding all cancers)	II Neoplasms, from cancer register (ICD-O-3)	944	314193	0.339965	0.339965
ebi-a-GCST90001955	finngen_R10_C3_KIDNEY_CLEAR_CELL_CARCINOMA_EXALLC	finngen_R10_C3_KIDNEY_CLEAR_CELL_CARCINOMA_EXALLC	CD33 on Immature Myeloid-Derived Suppressor Cells || id:ebi-a-GCST90001955	Inverse variance weighted	6	0.0318113	0.0405929	0.433235	-0.0477507	0.111373	1.03232	0.953371	1.11781	Clear cell adenocarcinoma of kidney (controls excluding all cancers)	II Neoplasms, from cancer register (ICD-O-3)	944	314193	0.433235	0.433235
ebi-a-GCST90001955	finngen_R10_C3_KIDNEY_CLEAR_CELL_CARCINOMA_EXALLC	finngen_R10_C3_KIDNEY_CLEAR_CELL_CARCINOMA_EXALLC	CD33 on Immature Myeloid-Derived Suppressor Cells || id:ebi-a-GCST90001955	Simple mode	6	-0.0312771	0.126924	0.815152	-0.280048	0.217494	0.969207	0.755747	1.24296	Clear cell adenocarcinoma of kidney (controls excluding all cancers)	II Neoplasms, from cancer register (ICD-O-3)	944	314193	0.815152	0.815152
ebi-a-GCST90001955	finngen_R10_C3_KIDNEY_CLEAR_CELL_CARCINOMA_EXALLC	finngen_R10_C3_KIDNEY_CLEAR_CELL_CARCINOMA_EXALLC	CD33 on Immature Myeloid-Derived Suppressor Cells || id:ebi-a-GCST90001955	Weighted mode	6	0.0462019	0.0424699	0.326288	-0.0370392	0.129443	1.04729	0.963638	1.13819	Clear cell adenocarcinoma of kidney (controls excluding all cancers)	II Neoplasms, from cancer register (ICD-O-3)	944	314193	0.326288	0.326288
ebi-a-GCST90001956	finngen_R10_C3_KIDNEY_CLEAR_CELL_CARCINOMA_EXALLC	finngen_R10_C3_KIDNEY_CLEAR_CELL_CARCINOMA_EXALLC	CD33 on CD33+ HLA DR+ || id:ebi-a-GCST90001956	MR Egger	4	0.0955734	0.0723914	0.317599	-0.0463138	0.237461	1.10029	0.954742	1.26802	Clear cell adenocarcinoma of kidney (controls excluding all cancers)	II Neoplasms, from cancer register (ICD-O-3)	944	314193	0.317599	0.317599
ebi-a-GCST90001956	finngen_R10_C3_KIDNEY_CLEAR_CELL_CARCINOMA_EXALLC	finngen_R10_C3_KIDNEY_CLEAR_CELL_CARCINOMA_EXALLC	CD33 on CD33+ HLA DR+ || id:ebi-a-GCST90001956	Weighted median	4	0.0258441	0.0391969	0.509676	-0.0509817	0.10267	1.02618	0.950296	1.10813	Clear cell adenocarcinoma of kidney (controls excluding all cancers)	II Neoplasms, from cancer register (ICD-O-3)	944	314193	0.509676	0.509676
ebi-a-GCST90001956	finngen_R10_C3_KIDNEY_CLEAR_CELL_CARCINOMA_EXALLC	finngen_R10_C3_KIDNEY_CLEAR_CELL_CARCINOMA_EXALLC	CD33 on CD33+ HLA DR+ || id:ebi-a-GCST90001956	Inverse variance weighted	4	0.0234892	0.0431662	0.586333	-0.0611165	0.108095	1.02377	0.940714	1.11415	Clear cell adenocarcinoma of kidney (controls excluding all cancers)	II Neoplasms, from cancer register (ICD-O-3)	944	314193	0.586333	0.586333
ebi-a-GCST90001956	finngen_R10_C3_KIDNEY_CLEAR_CELL_CARCINOMA_EXALLC	finngen_R10_C3_KIDNEY_CLEAR_CELL_CARCINOMA_EXALLC	CD33 on CD33+ HLA DR+ || id:ebi-a-GCST90001956	Simple mode	4	-0.165735	0.109836	0.22845	-0.381013	0.0495431	0.847271	0.683169	1.05079	Clear cell adenocarcinoma of kidney (controls excluding all cancers)	II Neoplasms, from cancer register (ICD-O-3)	944	314193	0.22845	0.22845
ebi-a-GCST90001956	finngen_R10_C3_KIDNEY_CLEAR_CELL_CARCINOMA_EXALLC	finngen_R10_C3_KIDNEY_CLEAR_CELL_CARCINOMA_EXALLC	CD33 on CD33+ HLA DR+ || id:ebi-a-GCST90001956	Weighted mode	4	0.0377557	0.0392718	0.407276	-0.0392171	0.114729	1.03848	0.961542	1.12157	Clear cell adenocarcinoma of kidney (controls excluding all cancers)	II Neoplasms, from cancer register (ICD-O-3)	944	314193	0.407276	0.407276
ebi-a-GCST90001957	finngen_R10_C3_KIDNEY_CLEAR_CELL_CARCINOMA_EXALLC	finngen_R10_C3_KIDNEY_CLEAR_CELL_CARCINOMA_EXALLC	CD33 on CD33+ HLA DR+ CD14- || id:ebi-a-GCST90001957	MR Egger	4	0.0961733	0.0718038	0.312361	-0.0445621	0.236909	1.10095	0.956416	1.26733	Clear cell adenocarcinoma of kidney (controls excluding all cancers)	II Neoplasms, from cancer register (ICD-O-3)	944	314193	0.312361	0.312361
ebi-a-GCST90001957	finngen_R10_C3_KIDNEY_CLEAR_CELL_CARCINOMA_EXALLC	finngen_R10_C3_KIDNEY_CLEAR_CELL_CARCINOMA_EXALLC	CD33 on CD33+ HLA DR+ CD14- || id:ebi-a-GCST90001957	Weighted median	4	0.0260081	0.0383519	0.497681	-0.0491617	0.101178	1.02635	0.952027	1.10647	Clear cell adenocarcinoma of kidney (controls excluding all cancers)	II Neoplasms, from cancer register (ICD-O-3)	944	314193	0.497681	0.497681
ebi-a-GCST90001957	finngen_R10_C3_KIDNEY_CLEAR_CELL_CARCINOMA_EXALLC	finngen_R10_C3_KIDNEY_CLEAR_CELL_CARCINOMA_EXALLC	CD33 on CD33+ HLA DR+ CD14- || id:ebi-a-GCST90001957	Inverse variance weighted	4	0.0235073	0.0429481	0.584144	-0.0606709	0.107685	1.02379	0.941133	1.1137	Clear cell adenocarcinoma of kidney (controls excluding all cancers)	II Neoplasms, from cancer register (ICD-O-3)	944	314193	0.584144	0.584144
ebi-a-GCST90001957	finngen_R10_C3_KIDNEY_CLEAR_CELL_CARCINOMA_EXALLC	finngen_R10_C3_KIDNEY_CLEAR_CELL_CARCINOMA_EXALLC	CD33 on CD33+ HLA DR+ CD14- || id:ebi-a-GCST90001957	Simple mode	4	-0.166036	0.100461	0.196953	-0.362939	0.0308672	0.847016	0.695629	1.03135	Clear cell adenocarcinoma of kidney (controls excluding all cancers)	II Neoplasms, from cancer register (ICD-O-3)	944	314193	0.196953	0.196953
ebi-a-GCST90001957	finngen_R10_C3_KIDNEY_CLEAR_CELL_CARCINOMA_EXALLC	finngen_R10_C3_KIDNEY_CLEAR_CELL_CARCINOMA_EXALLC	CD33 on CD33+ HLA DR+ CD14- || id:ebi-a-GCST90001957	Weighted mode	4	0.037595	0.0375453	0.390454	-0.0359937	0.111184	1.03831	0.964646	1.1176	Clear cell adenocarcinoma of kidney (controls excluding all cancers)	II Neoplasms, from cancer register (ICD-O-3)	944	314193	0.390454	0.390454
ebi-a-GCST90001961	finngen_R10_C3_KIDNEY_CLEAR_CELL_CARCINOMA_EXALLC	finngen_R10_C3_KIDNEY_CLEAR_CELL_CARCINOMA_EXALLC	CD25 on CD39+ CD4+ T cell || id:ebi-a-GCST90001961	MR Egger	5	0.0546117	0.301803	0.86794	-0.536921	0.646145	1.05613	0.584545	1.90817	Clear cell adenocarcinoma of kidney (controls excluding all cancers)	II Neoplasms, from cancer register (ICD-O-3)	944	314193	0.86794	0.86794
ebi-a-GCST90001961	finngen_R10_C3_KIDNEY_CLEAR_CELL_CARCINOMA_EXALLC	finngen_R10_C3_KIDNEY_CLEAR_CELL_CARCINOMA_EXALLC	CD25 on CD39+ CD4+ T cell || id:ebi-a-GCST90001961	Weighted median	5	0.0174238	0.062649	0.780921	-0.105368	0.140216	1.01758	0.899993	1.15052	Clear cell adenocarcinoma of kidney (controls excluding all cancers)	II Neoplasms, from cancer register (ICD-O-3)	944	314193	0.780921	0.780921
ebi-a-GCST90001961	finngen_R10_C3_KIDNEY_CLEAR_CELL_CARCINOMA_EXALLC	finngen_R10_C3_KIDNEY_CLEAR_CELL_CARCINOMA_EXALLC	CD25 on CD39+ CD4+ T cell || id:ebi-a-GCST90001961	Inverse variance weighted	5	0.0181819	0.0723447	0.801564	-0.123614	0.159978	1.01835	0.883721	1.17348	Clear cell adenocarcinoma of kidney (controls excluding all cancers)	II Neoplasms, from cancer register (ICD-O-3)	944	314193	0.801564	0.801564
ebi-a-GCST90001961	finngen_R10_C3_KIDNEY_CLEAR_CELL_CARCINOMA_EXALLC	finngen_R10_C3_KIDNEY_CLEAR_CELL_CARCINOMA_EXALLC	CD25 on CD39+ CD4+ T cell || id:ebi-a-GCST90001961	Simple mode	5	-0.000566084	0.175251	0.997577	-0.344058	0.342925	0.999434	0.708888	1.40906	Clear cell adenocarcinoma of kidney (controls excluding all cancers)	II Neoplasms, from cancer register (ICD-O-3)	944	314193	0.997577	0.997577
ebi-a-GCST90001961	finngen_R10_C3_KIDNEY_CLEAR_CELL_CARCINOMA_EXALLC	finngen_R10_C3_KIDNEY_CLEAR_CELL_CARCINOMA_EXALLC	CD25 on CD39+ CD4+ T cell || id:ebi-a-GCST90001961	Weighted mode	5	0.0154813	0.0656402	0.825132	-0.113173	0.144136	1.0156	0.892996	1.15504	Clear cell adenocarcinoma of kidney (controls excluding all cancers)	II Neoplasms, from cancer register (ICD-O-3)	944	314193	0.825132	0.825132
ebi-a-GCST90001964	finngen_R10_C3_KIDNEY_CLEAR_CELL_CARCINOMA_EXALLC	finngen_R10_C3_KIDNEY_CLEAR_CELL_CARCINOMA_EXALLC	FSC-A on plasmacytoid Dendritic Cell || id:ebi-a-GCST90001964	MR Egger	4	0.808988	0.459404	0.22031	-0.091443	1.70942	2.24563	0.912613	5.52575	Clear cell adenocarcinoma of kidney (controls excluding all cancers)	II Neoplasms, from cancer register (ICD-O-3)	944	314193	0.22031	0.22031
ebi-a-GCST90001964	finngen_R10_C3_KIDNEY_CLEAR_CELL_CARCINOMA_EXALLC	finngen_R10_C3_KIDNEY_CLEAR_CELL_CARCINOMA_EXALLC	FSC-A on plasmacytoid Dendritic Cell || id:ebi-a-GCST90001964	Weighted median	4	0.25484	0.256141	0.319775	-0.247197	0.756876	1.29025	0.780987	2.13161	Clear cell adenocarcinoma of kidney (controls excluding all cancers)	II Neoplasms, from cancer register (ICD-O-3)	944	314193	0.319775	0.319775
ebi-a-GCST90001964	finngen_R10_C3_KIDNEY_CLEAR_CELL_CARCINOMA_EXALLC	finngen_R10_C3_KIDNEY_CLEAR_CELL_CARCINOMA_EXALLC	FSC-A on plasmacytoid Dendritic Cell || id:ebi-a-GCST90001964	Inverse variance weighted	4	0.0636352	0.275668	0.817439	-0.476674	0.603944	1.0657	0.620845	1.82932	Clear cell adenocarcinoma of kidney (controls excluding all cancers)	II Neoplasms, from cancer register (ICD-O-3)	944	314193	0.817439	0.817439
ebi-a-GCST90001964	finngen_R10_C3_KIDNEY_CLEAR_CELL_CARCINOMA_EXALLC	finngen_R10_C3_KIDNEY_CLEAR_CELL_CARCINOMA_EXALLC	FSC-A on plasmacytoid Dendritic Cell || id:ebi-a-GCST90001964	Simple mode	4	0.196555	0.297015	0.55541	-0.385593	0.778704	1.2172	0.680047	2.17865	Clear cell adenocarcinoma of kidney (controls excluding all cancers)	II Neoplasms, from cancer register (ICD-O-3)	944	314193	0.55541	0.55541
ebi-a-GCST90001964	finngen_R10_C3_KIDNEY_CLEAR_CELL_CARCINOMA_EXALLC	finngen_R10_C3_KIDNEY_CLEAR_CELL_CARCINOMA_EXALLC	FSC-A on plasmacytoid Dendritic Cell || id:ebi-a-GCST90001964	Weighted mode	4	0.218805	0.261501	0.464155	-0.293736	0.731346	1.24459	0.745473	2.07788	Clear cell adenocarcinoma of kidney (controls excluding all cancers)	II Neoplasms, from cancer register (ICD-O-3)	944	314193	0.464155	0.464155
ebi-a-GCST90001970	finngen_R10_C3_KIDNEY_CLEAR_CELL_CARCINOMA_EXALLC	finngen_R10_C3_KIDNEY_CLEAR_CELL_CARCINOMA_EXALLC	FSC-A on HLA DR+ Natural Killer || id:ebi-a-GCST90001970	MR Egger	4	-0.0541434	0.22309	0.830859	-0.491399	0.383112	0.947296	0.61177	1.46684	Clear cell adenocarcinoma of kidney (controls excluding all cancers)	II Neoplasms, from cancer register (ICD-O-3)	944	314193	0.830859	0.830859
ebi-a-GCST90001970	finngen_R10_C3_KIDNEY_CLEAR_CELL_CARCINOMA_EXALLC	finngen_R10_C3_KIDNEY_CLEAR_CELL_CARCINOMA_EXALLC	FSC-A on HLA DR+ Natural Killer || id:ebi-a-GCST90001970	Weighted median	4	-0.0544461	0.125599	0.664658	-0.30062	0.191728	0.94701	0.740359	1.21134	Clear cell adenocarcinoma of kidney (controls excluding all cancers)	II Neoplasms, from cancer register (ICD-O-3)	944	314193	0.664658	0.664658
ebi-a-GCST90001970	finngen_R10_C3_KIDNEY_CLEAR_CELL_CARCINOMA_EXALLC	finngen_R10_C3_KIDNEY_CLEAR_CELL_CARCINOMA_EXALLC	FSC-A on HLA DR+ Natural Killer || id:ebi-a-GCST90001970	Inverse variance weighted	4	-0.0257788	0.109684	0.814187	-0.240759	0.189201	0.974551	0.786031	1.20828	Clear cell adenocarcinoma of kidney (controls excluding all cancers)	II Neoplasms, from cancer register (ICD-O-3)	944	314193	0.814187	0.814187
ebi-a-GCST90001970	finngen_R10_C3_KIDNEY_CLEAR_CELL_CARCINOMA_EXALLC	finngen_R10_C3_KIDNEY_CLEAR_CELL_CARCINOMA_EXALLC	FSC-A on HLA DR+ Natural Killer || id:ebi-a-GCST90001970	Simple mode	4	-0.0832229	0.19705	0.701215	-0.46944	0.302994	0.920146	0.625352	1.35391	Clear cell adenocarcinoma of kidney (controls excluding all cancers)	II Neoplasms, from cancer register (ICD-O-3)	944	314193	0.701215	0.701215
ebi-a-GCST90001970	finngen_R10_C3_KIDNEY_CLEAR_CELL_CARCINOMA_EXALLC	finngen_R10_C3_KIDNEY_CLEAR_CELL_CARCINOMA_EXALLC	FSC-A on HLA DR+ Natural Killer || id:ebi-a-GCST90001970	Weighted mode	4	-0.0596821	0.133373	0.684863	-0.321093	0.201728	0.942064	0.725356	1.22352	Clear cell adenocarcinoma of kidney (controls excluding all cancers)	II Neoplasms, from cancer register (ICD-O-3)	944	314193	0.684863	0.684863
ebi-a-GCST90001979	finngen_R10_C3_KIDNEY_CLEAR_CELL_CARCINOMA_EXALLC	finngen_R10_C3_KIDNEY_CLEAR_CELL_CARCINOMA_EXALLC	CD16 on CD14- CD16+ monocyte || id:ebi-a-GCST90001979	MR Egger	8	-0.0566315	0.0911093	0.557083	-0.235206	0.121943	0.944942	0.790408	1.12969	Clear cell adenocarcinoma of kidney (controls excluding all cancers)	II Neoplasms, from cancer register (ICD-O-3)	944	314193	0.557083	0.557083
ebi-a-GCST90001979	finngen_R10_C3_KIDNEY_CLEAR_CELL_CARCINOMA_EXALLC	finngen_R10_C3_KIDNEY_CLEAR_CELL_CARCINOMA_EXALLC	CD16 on CD14- CD16+ monocyte || id:ebi-a-GCST90001979	Weighted median	8	-0.0161862	0.0595386	0.78573	-0.132882	0.10051	0.983944	0.875569	1.10573	Clear cell adenocarcinoma of kidney (controls excluding all cancers)	II Neoplasms, from cancer register (ICD-O-3)	944	314193	0.78573	0.78573
ebi-a-GCST90001979	finngen_R10_C3_KIDNEY_CLEAR_CELL_CARCINOMA_EXALLC	finngen_R10_C3_KIDNEY_CLEAR_CELL_CARCINOMA_EXALLC	CD16 on CD14- CD16+ monocyte || id:ebi-a-GCST90001979	Inverse variance weighted	8	-0.0270745	0.0571949	0.635948	-0.139177	0.0850276	0.973289	0.870074	1.08875	Clear cell adenocarcinoma of kidney (controls excluding all cancers)	II Neoplasms, from cancer register (ICD-O-3)	944	314193	0.635948	0.635948
ebi-a-GCST90001979	finngen_R10_C3_KIDNEY_CLEAR_CELL_CARCINOMA_EXALLC	finngen_R10_C3_KIDNEY_CLEAR_CELL_CARCINOMA_EXALLC	CD16 on CD14- CD16+ monocyte || id:ebi-a-GCST90001979	Simple mode	8	0.0976803	0.130068	0.477137	-0.157252	0.352613	1.10261	0.854488	1.42278	Clear cell adenocarcinoma of kidney (controls excluding all cancers)	II Neoplasms, from cancer register (ICD-O-3)	944	314193	0.477137	0.477137
ebi-a-GCST90001979	finngen_R10_C3_KIDNEY_CLEAR_CELL_CARCINOMA_EXALLC	finngen_R10_C3_KIDNEY_CLEAR_CELL_CARCINOMA_EXALLC	CD16 on CD14- CD16+ monocyte || id:ebi-a-GCST90001979	Weighted mode	8	-0.0151354	0.061905	0.81386	-0.136469	0.106198	0.984979	0.872433	1.11204	Clear cell adenocarcinoma of kidney (controls excluding all cancers)	II Neoplasms, from cancer register (ICD-O-3)	944	314193	0.81386	0.81386
ebi-a-GCST90001980	finngen_R10_C3_KIDNEY_CLEAR_CELL_CARCINOMA_EXALLC	finngen_R10_C3_KIDNEY_CLEAR_CELL_CARCINOMA_EXALLC	CD40 on CD14+ CD16- monocyte || id:ebi-a-GCST90001980	MR Egger	4	0.0765498	0.163784	0.686204	-0.244468	0.397567	1.07956	0.783121	1.4882	Clear cell adenocarcinoma of kidney (controls excluding all cancers)	II Neoplasms, from cancer register (ICD-O-3)	944	314193	0.686204	0.686204
ebi-a-GCST90001980	finngen_R10_C3_KIDNEY_CLEAR_CELL_CARCINOMA_EXALLC	finngen_R10_C3_KIDNEY_CLEAR_CELL_CARCINOMA_EXALLC	CD40 on CD14+ CD16- monocyte || id:ebi-a-GCST90001980	Weighted median	4	-0.0363467	0.0644589	0.57284	-0.162686	0.0899927	0.964306	0.849858	1.09417	Clear cell adenocarcinoma of kidney (controls excluding all cancers)	II Neoplasms, from cancer register (ICD-O-3)	944	314193	0.57284	0.57284
ebi-a-GCST90001980	finngen_R10_C3_KIDNEY_CLEAR_CELL_CARCINOMA_EXALLC	finngen_R10_C3_KIDNEY_CLEAR_CELL_CARCINOMA_EXALLC	CD40 on CD14+ CD16- monocyte || id:ebi-a-GCST90001980	Inverse variance weighted	4	-0.0446136	0.0620037	0.471813	-0.166141	0.0769136	0.956367	0.846927	1.07995	Clear cell adenocarcinoma of kidney (controls excluding all cancers)	II Neoplasms, from cancer register (ICD-O-3)	944	314193	0.471813	0.471813
ebi-a-GCST90001980	finngen_R10_C3_KIDNEY_CLEAR_CELL_CARCINOMA_EXALLC	finngen_R10_C3_KIDNEY_CLEAR_CELL_CARCINOMA_EXALLC	CD40 on CD14+ CD16- monocyte || id:ebi-a-GCST90001980	Simple mode	4	-0.0646111	0.0977268	0.555763	-0.256156	0.126933	0.937432	0.774021	1.13534	Clear cell adenocarcinoma of kidney (controls excluding all cancers)	II Neoplasms, from cancer register (ICD-O-3)	944	314193	0.555763	0.555763
ebi-a-GCST90001980	finngen_R10_C3_KIDNEY_CLEAR_CELL_CARCINOMA_EXALLC	finngen_R10_C3_KIDNEY_CLEAR_CELL_CARCINOMA_EXALLC	CD40 on CD14+ CD16- monocyte || id:ebi-a-GCST90001980	Weighted mode	4	-0.032169	0.0686205	0.671178	-0.166665	0.102327	0.968343	0.846483	1.10775	Clear cell adenocarcinoma of kidney (controls excluding all cancers)	II Neoplasms, from cancer register (ICD-O-3)	944	314193	0.671178	0.671178
ebi-a-GCST90001981	finngen_R10_C3_KIDNEY_CLEAR_CELL_CARCINOMA_EXALLC	finngen_R10_C3_KIDNEY_CLEAR_CELL_CARCINOMA_EXALLC	CD40 on CD14+ CD16+ monocyte || id:ebi-a-GCST90001981	MR Egger	5	0.0452568	0.12634	0.743906	-0.20237	0.292884	1.0463	0.816793	1.34029	Clear cell adenocarcinoma of kidney (controls excluding all cancers)	II Neoplasms, from cancer register (ICD-O-3)	944	314193	0.743906	0.743906
ebi-a-GCST90001981	finngen_R10_C3_KIDNEY_CLEAR_CELL_CARCINOMA_EXALLC	finngen_R10_C3_KIDNEY_CLEAR_CELL_CARCINOMA_EXALLC	CD40 on CD14+ CD16+ monocyte || id:ebi-a-GCST90001981	Weighted median	5	-0.0315051	0.0624039	0.613659	-0.153817	0.0908065	0.968986	0.857429	1.09506	Clear cell adenocarcinoma of kidney (controls excluding all cancers)	II Neoplasms, from cancer register (ICD-O-3)	944	314193	0.613659	0.613659
ebi-a-GCST90001981	finngen_R10_C3_KIDNEY_CLEAR_CELL_CARCINOMA_EXALLC	finngen_R10_C3_KIDNEY_CLEAR_CELL_CARCINOMA_EXALLC	CD40 on CD14+ CD16+ monocyte || id:ebi-a-GCST90001981	Inverse variance weighted	5	-0.0267452	0.056108	0.633595	-0.136717	0.0832265	0.973609	0.872217	1.08679	Clear cell adenocarcinoma of kidney (controls excluding all cancers)	II Neoplasms, from cancer register (ICD-O-3)	944	314193	0.633595	0.633595
ebi-a-GCST90001981	finngen_R10_C3_KIDNEY_CLEAR_CELL_CARCINOMA_EXALLC	finngen_R10_C3_KIDNEY_CLEAR_CELL_CARCINOMA_EXALLC	CD40 on CD14+ CD16+ monocyte || id:ebi-a-GCST90001981	Simple mode	5	-0.0525144	0.0851518	0.570793	-0.219412	0.114383	0.948841	0.802991	1.12118	Clear cell adenocarcinoma of kidney (controls excluding all cancers)	II Neoplasms, from cancer register (ICD-O-3)	944	314193	0.570793	0.570793
ebi-a-GCST90001981	finngen_R10_C3_KIDNEY_CLEAR_CELL_CARCINOMA_EXALLC	finngen_R10_C3_KIDNEY_CLEAR_CELL_CARCINOMA_EXALLC	CD40 on CD14+ CD16+ monocyte || id:ebi-a-GCST90001981	Weighted mode	5	-0.0320125	0.0650959	0.648645	-0.159601	0.0955756	0.968495	0.852484	1.10029	Clear cell adenocarcinoma of kidney (controls excluding all cancers)	II Neoplasms, from cancer register (ICD-O-3)	944	314193	0.648645	0.648645
ebi-a-GCST90001984	finngen_R10_C3_KIDNEY_CLEAR_CELL_CARCINOMA_EXALLC	finngen_R10_C3_KIDNEY_CLEAR_CELL_CARCINOMA_EXALLC	HLA DR on CD14- CD16+ monocyte || id:ebi-a-GCST90001984	MR Egger	8	-0.371339	0.207107	0.123144	-0.777269	0.0345915	0.68981	0.45966	1.0352	Clear cell adenocarcinoma of kidney (controls excluding all cancers)	II Neoplasms, from cancer register (ICD-O-3)	944	314193	0.123144	0.123144
ebi-a-GCST90001984	finngen_R10_C3_KIDNEY_CLEAR_CELL_CARCINOMA_EXALLC	finngen_R10_C3_KIDNEY_CLEAR_CELL_CARCINOMA_EXALLC	HLA DR on CD14- CD16+ monocyte || id:ebi-a-GCST90001984	Weighted median	8	-0.0690592	0.0798743	0.387259	-0.225613	0.0874944	0.933271	0.798027	1.09144	Clear cell adenocarcinoma of kidney (controls excluding all cancers)	II Neoplasms, from cancer register (ICD-O-3)	944	314193	0.387259	0.387259
ebi-a-GCST90001984	finngen_R10_C3_KIDNEY_CLEAR_CELL_CARCINOMA_EXALLC	finngen_R10_C3_KIDNEY_CLEAR_CELL_CARCINOMA_EXALLC	HLA DR on CD14- CD16+ monocyte || id:ebi-a-GCST90001984	Inverse variance weighted	8	-0.0884856	0.0762867	0.246086	-0.238008	0.0610362	0.915316	0.788197	1.06294	Clear cell adenocarcinoma of kidney (controls excluding all cancers)	II Neoplasms, from cancer register (ICD-O-3)	944	314193	0.246086	0.246086
ebi-a-GCST90001984	finngen_R10_C3_KIDNEY_CLEAR_CELL_CARCINOMA_EXALLC	finngen_R10_C3_KIDNEY_CLEAR_CELL_CARCINOMA_EXALLC	HLA DR on CD14- CD16+ monocyte || id:ebi-a-GCST90001984	Simple mode	8	-0.00431024	0.124005	0.973243	-0.247361	0.23874	0.995699	0.780859	1.26965	Clear cell adenocarcinoma of kidney (controls excluding all cancers)	II Neoplasms, from cancer register (ICD-O-3)	944	314193	0.973243	0.973243
ebi-a-GCST90001984	finngen_R10_C3_KIDNEY_CLEAR_CELL_CARCINOMA_EXALLC	finngen_R10_C3_KIDNEY_CLEAR_CELL_CARCINOMA_EXALLC	HLA DR on CD14- CD16+ monocyte || id:ebi-a-GCST90001984	Weighted mode	8	-0.0939223	0.0918687	0.34064	-0.273985	0.0861404	0.910353	0.760343	1.08996	Clear cell adenocarcinoma of kidney (controls excluding all cancers)	II Neoplasms, from cancer register (ICD-O-3)	944	314193	0.34064	0.34064
ebi-a-GCST90001985	finngen_R10_C3_KIDNEY_CLEAR_CELL_CARCINOMA_EXALLC	finngen_R10_C3_KIDNEY_CLEAR_CELL_CARCINOMA_EXALLC	CD40 on monocytes || id:ebi-a-GCST90001985	MR Egger	5	-0.0640539	0.115712	0.618462	-0.29085	0.162742	0.937954	0.747628	1.17673	Clear cell adenocarcinoma of kidney (controls excluding all cancers)	II Neoplasms, from cancer register (ICD-O-3)	944	314193	0.618462	0.618462
ebi-a-GCST90001985	finngen_R10_C3_KIDNEY_CLEAR_CELL_CARCINOMA_EXALLC	finngen_R10_C3_KIDNEY_CLEAR_CELL_CARCINOMA_EXALLC	CD40 on monocytes || id:ebi-a-GCST90001985	Weighted median	5	-0.0284972	0.0593923	0.631361	-0.144906	0.0879118	0.971905	0.865103	1.09189	Clear cell adenocarcinoma of kidney (controls excluding all cancers)	II Neoplasms, from cancer register (ICD-O-3)	944	314193	0.631361	0.631361
ebi-a-GCST90001985	finngen_R10_C3_KIDNEY_CLEAR_CELL_CARCINOMA_EXALLC	finngen_R10_C3_KIDNEY_CLEAR_CELL_CARCINOMA_EXALLC	CD40 on monocytes || id:ebi-a-GCST90001985	Inverse variance weighted	5	-0.0269059	0.0555635	0.628218	-0.13581	0.0819986	0.973453	0.873008	1.08545	Clear cell adenocarcinoma of kidney (controls excluding all cancers)	II Neoplasms, from cancer register (ICD-O-3)	944	314193	0.628218	0.628218
ebi-a-GCST90001985	finngen_R10_C3_KIDNEY_CLEAR_CELL_CARCINOMA_EXALLC	finngen_R10_C3_KIDNEY_CLEAR_CELL_CARCINOMA_EXALLC	CD40 on monocytes || id:ebi-a-GCST90001985	Simple mode	5	-0.0143573	0.089886	0.880836	-0.190534	0.161819	0.985745	0.826518	1.17565	Clear cell adenocarcinoma of kidney (controls excluding all cancers)	II Neoplasms, from cancer register (ICD-O-3)	944	314193	0.880836	0.880836
ebi-a-GCST90001985	finngen_R10_C3_KIDNEY_CLEAR_CELL_CARCINOMA_EXALLC	finngen_R10_C3_KIDNEY_CLEAR_CELL_CARCINOMA_EXALLC	CD40 on monocytes || id:ebi-a-GCST90001985	Weighted mode	5	-0.0284326	0.0639149	0.679438	-0.153706	0.0968406	0.971968	0.857524	1.10168	Clear cell adenocarcinoma of kidney (controls excluding all cancers)	II Neoplasms, from cancer register (ICD-O-3)	944	314193	0.679438	0.679438
ebi-a-GCST90001987	finngen_R10_C3_KIDNEY_CLEAR_CELL_CARCINOMA_EXALLC	finngen_R10_C3_KIDNEY_CLEAR_CELL_CARCINOMA_EXALLC	CD64 on CD14+ CD16- monocyte || id:ebi-a-GCST90001987	MR Egger	8	0.126531	0.181063	0.51083	-0.228354	0.481415	1.13488	0.795843	1.61836	Clear cell adenocarcinoma of kidney (controls excluding all cancers)	II Neoplasms, from cancer register (ICD-O-3)	944	314193	0.51083	0.51083
ebi-a-GCST90001987	finngen_R10_C3_KIDNEY_CLEAR_CELL_CARCINOMA_EXALLC	finngen_R10_C3_KIDNEY_CLEAR_CELL_CARCINOMA_EXALLC	CD64 on CD14+ CD16- monocyte || id:ebi-a-GCST90001987	Weighted median	8	-0.00778278	0.0659951	0.906123	-0.137133	0.121568	0.992247	0.871854	1.12927	Clear cell adenocarcinoma of kidney (controls excluding all cancers)	II Neoplasms, from cancer register (ICD-O-3)	944	314193	0.906123	0.906123
ebi-a-GCST90001987	finngen_R10_C3_KIDNEY_CLEAR_CELL_CARCINOMA_EXALLC	finngen_R10_C3_KIDNEY_CLEAR_CELL_CARCINOMA_EXALLC	CD64 on CD14+ CD16- monocyte || id:ebi-a-GCST90001987	Inverse variance weighted	8	0.00271229	0.0538114	0.959801	-0.102758	0.108183	1.00272	0.902345	1.11425	Clear cell adenocarcinoma of kidney (controls excluding all cancers)	II Neoplasms, from cancer register (ICD-O-3)	944	314193	0.959801	0.959801
ebi-a-GCST90001987	finngen_R10_C3_KIDNEY_CLEAR_CELL_CARCINOMA_EXALLC	finngen_R10_C3_KIDNEY_CLEAR_CELL_CARCINOMA_EXALLC	CD64 on CD14+ CD16- monocyte || id:ebi-a-GCST90001987	Simple mode	8	-0.00784232	0.0846529	0.928785	-0.173762	0.158077	0.992188	0.840497	1.17126	Clear cell adenocarcinoma of kidney (controls excluding all cancers)	II Neoplasms, from cancer register (ICD-O-3)	944	314193	0.928785	0.928785
ebi-a-GCST90001987	finngen_R10_C3_KIDNEY_CLEAR_CELL_CARCINOMA_EXALLC	finngen_R10_C3_KIDNEY_CLEAR_CELL_CARCINOMA_EXALLC	CD64 on CD14+ CD16- monocyte || id:ebi-a-GCST90001987	Weighted mode	8	-0.0110729	0.0732717	0.884143	-0.154685	0.13254	0.988988	0.856685	1.14172	Clear cell adenocarcinoma of kidney (controls excluding all cancers)	II Neoplasms, from cancer register (ICD-O-3)	944	314193	0.884143	0.884143
ebi-a-GCST90001988	finngen_R10_C3_KIDNEY_CLEAR_CELL_CARCINOMA_EXALLC	finngen_R10_C3_KIDNEY_CLEAR_CELL_CARCINOMA_EXALLC	HLA DR on CD14+ CD16- monocyte || id:ebi-a-GCST90001988	MR Egger	5	0.319777	0.183353	0.1795	-0.0395946	0.679148	1.37682	0.961179	1.9722	Clear cell adenocarcinoma of kidney (controls excluding all cancers)	II Neoplasms, from cancer register (ICD-O-3)	944	314193	0.1795	0.1795
ebi-a-GCST90001988	finngen_R10_C3_KIDNEY_CLEAR_CELL_CARCINOMA_EXALLC	finngen_R10_C3_KIDNEY_CLEAR_CELL_CARCINOMA_EXALLC	HLA DR on CD14+ CD16- monocyte || id:ebi-a-GCST90001988	Weighted median	5	0.0684292	0.0626624	0.27482	-0.0543891	0.191248	1.07082	0.947064	1.21076	Clear cell adenocarcinoma of kidney (controls excluding all cancers)	II Neoplasms, from cancer register (ICD-O-3)	944	314193	0.27482	0.27482
ebi-a-GCST90001988	finngen_R10_C3_KIDNEY_CLEAR_CELL_CARCINOMA_EXALLC	finngen_R10_C3_KIDNEY_CLEAR_CELL_CARCINOMA_EXALLC	HLA DR on CD14+ CD16- monocyte || id:ebi-a-GCST90001988	Inverse variance weighted	5	0.050138	0.062401	0.421697	-0.072168	0.172444	1.05142	0.930375	1.18821	Clear cell adenocarcinoma of kidney (controls excluding all cancers)	II Neoplasms, from cancer register (ICD-O-3)	944	314193	0.421697	0.421697
ebi-a-GCST90001988	finngen_R10_C3_KIDNEY_CLEAR_CELL_CARCINOMA_EXALLC	finngen_R10_C3_KIDNEY_CLEAR_CELL_CARCINOMA_EXALLC	HLA DR on CD14+ CD16- monocyte || id:ebi-a-GCST90001988	Simple mode	5	0.0679606	0.0926803	0.504046	-0.113693	0.249614	1.07032	0.892532	1.28353	Clear cell adenocarcinoma of kidney (controls excluding all cancers)	II Neoplasms, from cancer register (ICD-O-3)	944	314193	0.504046	0.504046
ebi-a-GCST90001988	finngen_R10_C3_KIDNEY_CLEAR_CELL_CARCINOMA_EXALLC	finngen_R10_C3_KIDNEY_CLEAR_CELL_CARCINOMA_EXALLC	HLA DR on CD14+ CD16- monocyte || id:ebi-a-GCST90001988	Weighted mode	5	0.0679606	0.0617595	0.332926	-0.053088	0.189009	1.07032	0.948297	1.20805	Clear cell adenocarcinoma of kidney (controls excluding all cancers)	II Neoplasms, from cancer register (ICD-O-3)	944	314193	0.332926	0.332926
ebi-a-GCST90001989	finngen_R10_C3_KIDNEY_CLEAR_CELL_CARCINOMA_EXALLC	finngen_R10_C3_KIDNEY_CLEAR_CELL_CARCINOMA_EXALLC	CD40 on CD14- CD16+ monocyte || id:ebi-a-GCST90001989	MR Egger	9	-0.00658116	0.151063	0.966467	-0.302665	0.289503	0.99344	0.738846	1.33576	Clear cell adenocarcinoma of kidney (controls excluding all cancers)	II Neoplasms, from cancer register (ICD-O-3)	944	314193	0.966467	0.966467
ebi-a-GCST90001989	finngen_R10_C3_KIDNEY_CLEAR_CELL_CARCINOMA_EXALLC	finngen_R10_C3_KIDNEY_CLEAR_CELL_CARCINOMA_EXALLC	CD40 on CD14- CD16+ monocyte || id:ebi-a-GCST90001989	Weighted median	9	-0.0360287	0.0584351	0.537526	-0.150561	0.0785041	0.964613	0.860225	1.08167	Clear cell adenocarcinoma of kidney (controls excluding all cancers)	II Neoplasms, from cancer register (ICD-O-3)	944	314193	0.537526	0.537526
ebi-a-GCST90001989	finngen_R10_C3_KIDNEY_CLEAR_CELL_CARCINOMA_EXALLC	finngen_R10_C3_KIDNEY_CLEAR_CELL_CARCINOMA_EXALLC	CD40 on CD14- CD16+ monocyte || id:ebi-a-GCST90001989	Inverse variance weighted	9	-0.0545452	0.0521097	0.29522	-0.15668	0.0475898	0.946916	0.854977	1.04874	Clear cell adenocarcinoma of kidney (controls excluding all cancers)	II Neoplasms, from cancer register (ICD-O-3)	944	314193	0.29522	0.29522
ebi-a-GCST90001989	finngen_R10_C3_KIDNEY_CLEAR_CELL_CARCINOMA_EXALLC	finngen_R10_C3_KIDNEY_CLEAR_CELL_CARCINOMA_EXALLC	CD40 on CD14- CD16+ monocyte || id:ebi-a-GCST90001989	Simple mode	9	-0.236267	0.110756	0.0654631	-0.453349	-0.019186	0.789569	0.635496	0.980997	Clear cell adenocarcinoma of kidney (controls excluding all cancers)	II Neoplasms, from cancer register (ICD-O-3)	944	314193	0.0654631	0.0654631
ebi-a-GCST90001989	finngen_R10_C3_KIDNEY_CLEAR_CELL_CARCINOMA_EXALLC	finngen_R10_C3_KIDNEY_CLEAR_CELL_CARCINOMA_EXALLC	CD40 on CD14- CD16+ monocyte || id:ebi-a-GCST90001989	Weighted mode	9	-0.0411221	0.0586656	0.503204	-0.156107	0.0738624	0.959712	0.855468	1.07666	Clear cell adenocarcinoma of kidney (controls excluding all cancers)	II Neoplasms, from cancer register (ICD-O-3)	944	314193	0.503204	0.503204
ebi-a-GCST90001991	finngen_R10_C3_KIDNEY_CLEAR_CELL_CARCINOMA_EXALLC	finngen_R10_C3_KIDNEY_CLEAR_CELL_CARCINOMA_EXALLC	HLA DR on CD14+ monocyte || id:ebi-a-GCST90001991	MR Egger	5	0.337864	0.190725	0.174608	-0.0359572	0.711685	1.40195	0.964682	2.03742	Clear cell adenocarcinoma of kidney (controls excluding all cancers)	II Neoplasms, from cancer register (ICD-O-3)	944	314193	0.174608	0.174608
ebi-a-GCST90001991	finngen_R10_C3_KIDNEY_CLEAR_CELL_CARCINOMA_EXALLC	finngen_R10_C3_KIDNEY_CLEAR_CELL_CARCINOMA_EXALLC	HLA DR on CD14+ monocyte || id:ebi-a-GCST90001991	Weighted median	5	0.0708899	0.0651184	0.276317	-0.0567421	0.198522	1.07346	0.944838	1.2196	Clear cell adenocarcinoma of kidney (controls excluding all cancers)	II Neoplasms, from cancer register (ICD-O-3)	944	314193	0.276317	0.276317
ebi-a-GCST90001991	finngen_R10_C3_KIDNEY_CLEAR_CELL_CARCINOMA_EXALLC	finngen_R10_C3_KIDNEY_CLEAR_CELL_CARCINOMA_EXALLC	HLA DR on CD14+ monocyte || id:ebi-a-GCST90001991	Inverse variance weighted	5	0.0518648	0.0642491	0.419525	-0.0740635	0.177793	1.05323	0.928613	1.19458	Clear cell adenocarcinoma of kidney (controls excluding all cancers)	II Neoplasms, from cancer register (ICD-O-3)	944	314193	0.419525	0.419525
ebi-a-GCST90001991	finngen_R10_C3_KIDNEY_CLEAR_CELL_CARCINOMA_EXALLC	finngen_R10_C3_KIDNEY_CLEAR_CELL_CARCINOMA_EXALLC	HLA DR on CD14+ monocyte || id:ebi-a-GCST90001991	Simple mode	5	0.0673503	0.0980273	0.529809	-0.124783	0.259484	1.06967	0.882688	1.29626	Clear cell adenocarcinoma of kidney (controls excluding all cancers)	II Neoplasms, from cancer register (ICD-O-3)	944	314193	0.529809	0.529809
ebi-a-GCST90001991	finngen_R10_C3_KIDNEY_CLEAR_CELL_CARCINOMA_EXALLC	finngen_R10_C3_KIDNEY_CLEAR_CELL_CARCINOMA_EXALLC	HLA DR on CD14+ monocyte || id:ebi-a-GCST90001991	Weighted mode	5	0.0722865	0.0645144	0.32524	-0.0541618	0.198735	1.07496	0.947279	1.21986	Clear cell adenocarcinoma of kidney (controls excluding all cancers)	II Neoplasms, from cancer register (ICD-O-3)	944	314193	0.32524	0.32524
ebi-a-GCST90002005	finngen_R10_C3_KIDNEY_CLEAR_CELL_CARCINOMA_EXALLC	finngen_R10_C3_KIDNEY_CLEAR_CELL_CARCINOMA_EXALLC	CD16 on CD14+ CD16+ monocyte || id:ebi-a-GCST90002005	MR Egger	5	0.0869086	0.242759	0.744048	-0.388898	0.562715	1.0908	0.677803	1.75543	Clear cell adenocarcinoma of kidney (controls excluding all cancers)	II Neoplasms, from cancer register (ICD-O-3)	944	314193	0.744048	0.744048
ebi-a-GCST90002005	finngen_R10_C3_KIDNEY_CLEAR_CELL_CARCINOMA_EXALLC	finngen_R10_C3_KIDNEY_CLEAR_CELL_CARCINOMA_EXALLC	CD16 on CD14+ CD16+ monocyte || id:ebi-a-GCST90002005	Weighted median	5	-0.0511563	0.0843823	0.544353	-0.216546	0.114233	0.95013	0.805296	1.12101	Clear cell adenocarcinoma of kidney (controls excluding all cancers)	II Neoplasms, from cancer register (ICD-O-3)	944	314193	0.544353	0.544353
ebi-a-GCST90002005	finngen_R10_C3_KIDNEY_CLEAR_CELL_CARCINOMA_EXALLC	finngen_R10_C3_KIDNEY_CLEAR_CELL_CARCINOMA_EXALLC	CD16 on CD14+ CD16+ monocyte || id:ebi-a-GCST90002005	Inverse variance weighted	5	-0.063978	0.0952337	0.501711	-0.250636	0.12268	0.938026	0.778306	1.13052	Clear cell adenocarcinoma of kidney (controls excluding all cancers)	II Neoplasms, from cancer register (ICD-O-3)	944	314193	0.501711	0.501711
ebi-a-GCST90002005	finngen_R10_C3_KIDNEY_CLEAR_CELL_CARCINOMA_EXALLC	finngen_R10_C3_KIDNEY_CLEAR_CELL_CARCINOMA_EXALLC	CD16 on CD14+ CD16+ monocyte || id:ebi-a-GCST90002005	Simple mode	5	-0.246118	0.205821	0.29782	-0.649528	0.157292	0.78183	0.522292	1.17034	Clear cell adenocarcinoma of kidney (controls excluding all cancers)	II Neoplasms, from cancer register (ICD-O-3)	944	314193	0.29782	0.29782
ebi-a-GCST90002005	finngen_R10_C3_KIDNEY_CLEAR_CELL_CARCINOMA_EXALLC	finngen_R10_C3_KIDNEY_CLEAR_CELL_CARCINOMA_EXALLC	CD16 on CD14+ CD16+ monocyte || id:ebi-a-GCST90002005	Weighted mode	5	-0.0424888	0.0879119	0.654139	-0.214796	0.129819	0.958401	0.806706	1.13862	Clear cell adenocarcinoma of kidney (controls excluding all cancers)	II Neoplasms, from cancer register (ICD-O-3)	944	314193	0.654139	0.654139
ebi-a-GCST90002006	finngen_R10_C3_KIDNEY_CLEAR_CELL_CARCINOMA_EXALLC	finngen_R10_C3_KIDNEY_CLEAR_CELL_CARCINOMA_EXALLC	CD64 on monocyte || id:ebi-a-GCST90002006	MR Egger	8	0.123036	0.181375	0.522836	-0.232459	0.478531	1.13093	0.792582	1.6137	Clear cell adenocarcinoma of kidney (controls excluding all cancers)	II Neoplasms, from cancer register (ICD-O-3)	944	314193	0.522836	0.522836
ebi-a-GCST90002006	finngen_R10_C3_KIDNEY_CLEAR_CELL_CARCINOMA_EXALLC	finngen_R10_C3_KIDNEY_CLEAR_CELL_CARCINOMA_EXALLC	CD64 on monocyte || id:ebi-a-GCST90002006	Weighted median	8	-0.00841769	0.0697814	0.903984	-0.145189	0.128354	0.991618	0.864859	1.13696	Clear cell adenocarcinoma of kidney (controls excluding all cancers)	II Neoplasms, from cancer register (ICD-O-3)	944	314193	0.903984	0.903984
ebi-a-GCST90002006	finngen_R10_C3_KIDNEY_CLEAR_CELL_CARCINOMA_EXALLC	finngen_R10_C3_KIDNEY_CLEAR_CELL_CARCINOMA_EXALLC	CD64 on monocyte || id:ebi-a-GCST90002006	Inverse variance weighted	8	0.00346012	0.0577659	0.952236	-0.109761	0.116681	1.00347	0.896048	1.12376	Clear cell adenocarcinoma of kidney (controls excluding all cancers)	II Neoplasms, from cancer register (ICD-O-3)	944	314193	0.952236	0.952236
ebi-a-GCST90002006	finngen_R10_C3_KIDNEY_CLEAR_CELL_CARCINOMA_EXALLC	finngen_R10_C3_KIDNEY_CLEAR_CELL_CARCINOMA_EXALLC	CD64 on monocyte || id:ebi-a-GCST90002006	Simple mode	8	-0.00703324	0.0888504	0.939122	-0.18118	0.167113	0.992991	0.834285	1.18189	Clear cell adenocarcinoma of kidney (controls excluding all cancers)	II Neoplasms, from cancer register (ICD-O-3)	944	314193	0.939122	0.939122
ebi-a-GCST90002006	finngen_R10_C3_KIDNEY_CLEAR_CELL_CARCINOMA_EXALLC	finngen_R10_C3_KIDNEY_CLEAR_CELL_CARCINOMA_EXALLC	CD64 on monocyte || id:ebi-a-GCST90002006	Weighted mode	8	-0.0119767	0.0810509	0.886693	-0.170836	0.146883	0.988095	0.842959	1.15822	Clear cell adenocarcinoma of kidney (controls excluding all cancers)	II Neoplasms, from cancer register (ICD-O-3)	944	314193	0.886693	0.886693
ebi-a-GCST90002007	finngen_R10_C3_KIDNEY_CLEAR_CELL_CARCINOMA_EXALLC	finngen_R10_C3_KIDNEY_CLEAR_CELL_CARCINOMA_EXALLC	HLA DR on CD14+ CD16+ monocyte || id:ebi-a-GCST90002007	MR Egger	5	-0.203504	0.305079	0.552459	-0.801458	0.394451	0.815867	0.448674	1.48357	Clear cell adenocarcinoma of kidney (controls excluding all cancers)	II Neoplasms, from cancer register (ICD-O-3)	944	314193	0.552459	0.552459
ebi-a-GCST90002007	finngen_R10_C3_KIDNEY_CLEAR_CELL_CARCINOMA_EXALLC	finngen_R10_C3_KIDNEY_CLEAR_CELL_CARCINOMA_EXALLC	HLA DR on CD14+ CD16+ monocyte || id:ebi-a-GCST90002007	Weighted median	5	-0.102957	0.0826654	0.212959	-0.264981	0.059067	0.902166	0.76722	1.06085	Clear cell adenocarcinoma of kidney (controls excluding all cancers)	II Neoplasms, from cancer register (ICD-O-3)	944	314193	0.212959	0.212959
ebi-a-GCST90002007	finngen_R10_C3_KIDNEY_CLEAR_CELL_CARCINOMA_EXALLC	finngen_R10_C3_KIDNEY_CLEAR_CELL_CARCINOMA_EXALLC	HLA DR on CD14+ CD16+ monocyte || id:ebi-a-GCST90002007	Inverse variance weighted	5	-0.115564	0.0692613	0.0952133	-0.251316	0.0201885	0.890864	0.777777	1.02039	Clear cell adenocarcinoma of kidney (controls excluding all cancers)	II Neoplasms, from cancer register (ICD-O-3)	944	314193	0.0952133	0.0952133
ebi-a-GCST90002007	finngen_R10_C3_KIDNEY_CLEAR_CELL_CARCINOMA_EXALLC	finngen_R10_C3_KIDNEY_CLEAR_CELL_CARCINOMA_EXALLC	HLA DR on CD14+ CD16+ monocyte || id:ebi-a-GCST90002007	Simple mode	5	-0.0640461	0.103317	0.568891	-0.266547	0.138454	0.937962	0.76602	1.1485	Clear cell adenocarcinoma of kidney (controls excluding all cancers)	II Neoplasms, from cancer register (ICD-O-3)	944	314193	0.568891	0.568891
ebi-a-GCST90002007	finngen_R10_C3_KIDNEY_CLEAR_CELL_CARCINOMA_EXALLC	finngen_R10_C3_KIDNEY_CLEAR_CELL_CARCINOMA_EXALLC	HLA DR on CD14+ CD16+ monocyte || id:ebi-a-GCST90002007	Weighted mode	5	-0.151123	0.0870774	0.157664	-0.321795	0.0195483	0.859742	0.724847	1.01974	Clear cell adenocarcinoma of kidney (controls excluding all cancers)	II Neoplasms, from cancer register (ICD-O-3)	944	314193	0.157664	0.157664
ebi-a-GCST90002009	finngen_R10_C3_KIDNEY_CLEAR_CELL_CARCINOMA_EXALLC	finngen_R10_C3_KIDNEY_CLEAR_CELL_CARCINOMA_EXALLC	HLA DR on CD14- CD16- || id:ebi-a-GCST90002009	MR Egger	4	-0.176368	0.47027	0.74367	-1.0981	0.745361	0.83831	0.333505	2.1072	Clear cell adenocarcinoma of kidney (controls excluding all cancers)	II Neoplasms, from cancer register (ICD-O-3)	944	314193	0.74367	0.74367
ebi-a-GCST90002009	finngen_R10_C3_KIDNEY_CLEAR_CELL_CARCINOMA_EXALLC	finngen_R10_C3_KIDNEY_CLEAR_CELL_CARCINOMA_EXALLC	HLA DR on CD14- CD16- || id:ebi-a-GCST90002009	Weighted median	4	0.105968	0.131881	0.42168	-0.152519	0.364454	1.11179	0.858543	1.43973	Clear cell adenocarcinoma of kidney (controls excluding all cancers)	II Neoplasms, from cancer register (ICD-O-3)	944	314193	0.42168	0.42168
ebi-a-GCST90002009	finngen_R10_C3_KIDNEY_CLEAR_CELL_CARCINOMA_EXALLC	finngen_R10_C3_KIDNEY_CLEAR_CELL_CARCINOMA_EXALLC	HLA DR on CD14- CD16- || id:ebi-a-GCST90002009	Inverse variance weighted	4	0.110211	0.117316	0.347507	-0.119729	0.340151	1.11651	0.887161	1.40516	Clear cell adenocarcinoma of kidney (controls excluding all cancers)	II Neoplasms, from cancer register (ICD-O-3)	944	314193	0.347507	0.347507
ebi-a-GCST90002009	finngen_R10_C3_KIDNEY_CLEAR_CELL_CARCINOMA_EXALLC	finngen_R10_C3_KIDNEY_CLEAR_CELL_CARCINOMA_EXALLC	HLA DR on CD14- CD16- || id:ebi-a-GCST90002009	Simple mode	4	0.0524799	0.16415	0.770162	-0.269255	0.374214	1.05388	0.763949	1.45385	Clear cell adenocarcinoma of kidney (controls excluding all cancers)	II Neoplasms, from cancer register (ICD-O-3)	944	314193	0.770162	0.770162
ebi-a-GCST90002009	finngen_R10_C3_KIDNEY_CLEAR_CELL_CARCINOMA_EXALLC	finngen_R10_C3_KIDNEY_CLEAR_CELL_CARCINOMA_EXALLC	HLA DR on CD14- CD16- || id:ebi-a-GCST90002009	Weighted mode	4	0.105723	0.135923	0.493383	-0.160686	0.372133	1.11151	0.851559	1.45083	Clear cell adenocarcinoma of kidney (controls excluding all cancers)	II Neoplasms, from cancer register (ICD-O-3)	944	314193	0.493383	0.493383
ebi-a-GCST90002010	finngen_R10_C3_KIDNEY_CLEAR_CELL_CARCINOMA_EXALLC	finngen_R10_C3_KIDNEY_CLEAR_CELL_CARCINOMA_EXALLC	HLA DR on monocyte || id:ebi-a-GCST90002010	MR Egger	4	0.214798	0.263831	0.50108	-0.302311	0.731906	1.23961	0.739108	2.07904	Clear cell adenocarcinoma of kidney (controls excluding all cancers)	II Neoplasms, from cancer register (ICD-O-3)	944	314193	0.50108	0.50108
ebi-a-GCST90002010	finngen_R10_C3_KIDNEY_CLEAR_CELL_CARCINOMA_EXALLC	finngen_R10_C3_KIDNEY_CLEAR_CELL_CARCINOMA_EXALLC	HLA DR on monocyte || id:ebi-a-GCST90002010	Weighted median	4	0.0811815	0.0739903	0.272558	-0.0638395	0.226202	1.08457	0.938156	1.25383	Clear cell adenocarcinoma of kidney (controls excluding all cancers)	II Neoplasms, from cancer register (ICD-O-3)	944	314193	0.272558	0.272558
ebi-a-GCST90002010	finngen_R10_C3_KIDNEY_CLEAR_CELL_CARCINOMA_EXALLC	finngen_R10_C3_KIDNEY_CLEAR_CELL_CARCINOMA_EXALLC	HLA DR on monocyte || id:ebi-a-GCST90002010	Inverse variance weighted	4	0.0788626	0.0645192	0.22159	-0.0475951	0.20532	1.08206	0.95352	1.22792	Clear cell adenocarcinoma of kidney (controls excluding all cancers)	II Neoplasms, from cancer register (ICD-O-3)	944	314193	0.22159	0.22159
ebi-a-GCST90002010	finngen_R10_C3_KIDNEY_CLEAR_CELL_CARCINOMA_EXALLC	finngen_R10_C3_KIDNEY_CLEAR_CELL_CARCINOMA_EXALLC	HLA DR on monocyte || id:ebi-a-GCST90002010	Simple mode	4	0.0422444	0.111156	0.729221	-0.175621	0.26011	1.04315	0.838936	1.29707	Clear cell adenocarcinoma of kidney (controls excluding all cancers)	II Neoplasms, from cancer register (ICD-O-3)	944	314193	0.729221	0.729221
ebi-a-GCST90002010	finngen_R10_C3_KIDNEY_CLEAR_CELL_CARCINOMA_EXALLC	finngen_R10_C3_KIDNEY_CLEAR_CELL_CARCINOMA_EXALLC	HLA DR on monocyte || id:ebi-a-GCST90002010	Weighted mode	4	0.0846667	0.0751713	0.341994	-0.062669	0.232002	1.08835	0.939254	1.26112	Clear cell adenocarcinoma of kidney (controls excluding all cancers)	II Neoplasms, from cancer register (ICD-O-3)	944	314193	0.341994	0.341994
ebi-a-GCST90002024	finngen_R10_C3_KIDNEY_CLEAR_CELL_CARCINOMA_EXALLC	finngen_R10_C3_KIDNEY_CLEAR_CELL_CARCINOMA_EXALLC	CD4 on naive CD4+ T cell || id:ebi-a-GCST90002024	MR Egger	5	-0.347622	0.479298	0.520739	-1.28705	0.591803	0.706366	0.276085	1.80724	Clear cell adenocarcinoma of kidney (controls excluding all cancers)	II Neoplasms, from cancer register (ICD-O-3)	944	314193	0.520739	0.520739
ebi-a-GCST90002024	finngen_R10_C3_KIDNEY_CLEAR_CELL_CARCINOMA_EXALLC	finngen_R10_C3_KIDNEY_CLEAR_CELL_CARCINOMA_EXALLC	CD4 on naive CD4+ T cell || id:ebi-a-GCST90002024	Weighted median	5	-0.0832388	0.162224	0.607874	-0.401197	0.23472	0.920131	0.669518	1.26455	Clear cell adenocarcinoma of kidney (controls excluding all cancers)	II Neoplasms, from cancer register (ICD-O-3)	944	314193	0.607874	0.607874
ebi-a-GCST90002024	finngen_R10_C3_KIDNEY_CLEAR_CELL_CARCINOMA_EXALLC	finngen_R10_C3_KIDNEY_CLEAR_CELL_CARCINOMA_EXALLC	CD4 on naive CD4+ T cell || id:ebi-a-GCST90002024	Inverse variance weighted	5	-0.107548	0.129976	0.407983	-0.362301	0.147204	0.898033	0.696073	1.15859	Clear cell adenocarcinoma of kidney (controls excluding all cancers)	II Neoplasms, from cancer register (ICD-O-3)	944	314193	0.407983	0.407983
ebi-a-GCST90002024	finngen_R10_C3_KIDNEY_CLEAR_CELL_CARCINOMA_EXALLC	finngen_R10_C3_KIDNEY_CLEAR_CELL_CARCINOMA_EXALLC	CD4 on naive CD4+ T cell || id:ebi-a-GCST90002024	Simple mode	5	-0.101441	0.192495	0.62608	-0.478733	0.27585	0.903534	0.619568	1.31765	Clear cell adenocarcinoma of kidney (controls excluding all cancers)	II Neoplasms, from cancer register (ICD-O-3)	944	314193	0.62608	0.62608
ebi-a-GCST90002024	finngen_R10_C3_KIDNEY_CLEAR_CELL_CARCINOMA_EXALLC	finngen_R10_C3_KIDNEY_CLEAR_CELL_CARCINOMA_EXALLC	CD4 on naive CD4+ T cell || id:ebi-a-GCST90002024	Weighted mode	5	-0.116853	0.1721	0.534404	-0.45417	0.220463	0.889716	0.634975	1.24665	Clear cell adenocarcinoma of kidney (controls excluding all cancers)	II Neoplasms, from cancer register (ICD-O-3)	944	314193	0.534404	0.534404
ebi-a-GCST90002030	finngen_R10_C3_KIDNEY_CLEAR_CELL_CARCINOMA_EXALLC	finngen_R10_C3_KIDNEY_CLEAR_CELL_CARCINOMA_EXALLC	CD39 on CD39+ activated CD4 regulatory T cell || id:ebi-a-GCST90002030	MR Egger	6	-0.0119538	0.0772918	0.884581	-0.163446	0.139538	0.988117	0.849213	1.14974	Clear cell adenocarcinoma of kidney (controls excluding all cancers)	II Neoplasms, from cancer register (ICD-O-3)	944	314193	0.884581	0.884581
ebi-a-GCST90002030	finngen_R10_C3_KIDNEY_CLEAR_CELL_CARCINOMA_EXALLC	finngen_R10_C3_KIDNEY_CLEAR_CELL_CARCINOMA_EXALLC	CD39 on CD39+ activated CD4 regulatory T cell || id:ebi-a-GCST90002030	Weighted median	6	-0.00424068	0.0363857	0.907218	-0.0755566	0.0670752	0.995768	0.927227	1.06938	Clear cell adenocarcinoma of kidney (controls excluding all cancers)	II Neoplasms, from cancer register (ICD-O-3)	944	314193	0.907218	0.907218
ebi-a-GCST90002030	finngen_R10_C3_KIDNEY_CLEAR_CELL_CARCINOMA_EXALLC	finngen_R10_C3_KIDNEY_CLEAR_CELL_CARCINOMA_EXALLC	CD39 on CD39+ activated CD4 regulatory T cell || id:ebi-a-GCST90002030	Inverse variance weighted	6	0.000189616	0.0400946	0.996227	-0.0783957	0.078775	1.00019	0.924598	1.08196	Clear cell adenocarcinoma of kidney (controls excluding all cancers)	II Neoplasms, from cancer register (ICD-O-3)	944	314193	0.996227	0.996227
ebi-a-GCST90002030	finngen_R10_C3_KIDNEY_CLEAR_CELL_CARCINOMA_EXALLC	finngen_R10_C3_KIDNEY_CLEAR_CELL_CARCINOMA_EXALLC	CD39 on CD39+ activated CD4 regulatory T cell || id:ebi-a-GCST90002030	Simple mode	6	0.0376699	0.083978	0.672515	-0.126927	0.202267	1.03839	0.880798	1.22417	Clear cell adenocarcinoma of kidney (controls excluding all cancers)	II Neoplasms, from cancer register (ICD-O-3)	944	314193	0.672515	0.672515
ebi-a-GCST90002030	finngen_R10_C3_KIDNEY_CLEAR_CELL_CARCINOMA_EXALLC	finngen_R10_C3_KIDNEY_CLEAR_CELL_CARCINOMA_EXALLC	CD39 on CD39+ activated CD4 regulatory T cell || id:ebi-a-GCST90002030	Weighted mode	6	-0.00528082	0.0382169	0.895491	-0.080186	0.0696244	0.994733	0.922945	1.07211	Clear cell adenocarcinoma of kidney (controls excluding all cancers)	II Neoplasms, from cancer register (ICD-O-3)	944	314193	0.895491	0.895491
ebi-a-GCST90002031	finngen_R10_C3_KIDNEY_CLEAR_CELL_CARCINOMA_EXALLC	finngen_R10_C3_KIDNEY_CLEAR_CELL_CARCINOMA_EXALLC	CD39 on CD39+ secreting CD4 regulatory T cell || id:ebi-a-GCST90002031	MR Egger	6	-0.0066924	0.0910817	0.944954	-0.185213	0.171828	0.99333	0.830928	1.18747	Clear cell adenocarcinoma of kidney (controls excluding all cancers)	II Neoplasms, from cancer register (ICD-O-3)	944	314193	0.944954	0.944954
ebi-a-GCST90002031	finngen_R10_C3_KIDNEY_CLEAR_CELL_CARCINOMA_EXALLC	finngen_R10_C3_KIDNEY_CLEAR_CELL_CARCINOMA_EXALLC	CD39 on CD39+ secreting CD4 regulatory T cell || id:ebi-a-GCST90002031	Weighted median	6	-0.00397273	0.04136	0.923479	-0.0850383	0.0770928	0.996035	0.918477	1.08014	Clear cell adenocarcinoma of kidney (controls excluding all cancers)	II Neoplasms, from cancer register (ICD-O-3)	944	314193	0.923479	0.923479
ebi-a-GCST90002031	finngen_R10_C3_KIDNEY_CLEAR_CELL_CARCINOMA_EXALLC	finngen_R10_C3_KIDNEY_CLEAR_CELL_CARCINOMA_EXALLC	CD39 on CD39+ secreting CD4 regulatory T cell || id:ebi-a-GCST90002031	Inverse variance weighted	6	0.00270554	0.0464047	0.953507	-0.0882478	0.0936588	1.00271	0.915534	1.09819	Clear cell adenocarcinoma of kidney (controls excluding all cancers)	II Neoplasms, from cancer register (ICD-O-3)	944	314193	0.953507	0.953507
ebi-a-GCST90002031	finngen_R10_C3_KIDNEY_CLEAR_CELL_CARCINOMA_EXALLC	finngen_R10_C3_KIDNEY_CLEAR_CELL_CARCINOMA_EXALLC	CD39 on CD39+ secreting CD4 regulatory T cell || id:ebi-a-GCST90002031	Simple mode	6	0.0629896	0.0867741	0.50044	-0.107088	0.233067	1.06502	0.898447	1.26247	Clear cell adenocarcinoma of kidney (controls excluding all cancers)	II Neoplasms, from cancer register (ICD-O-3)	944	314193	0.50044	0.50044
ebi-a-GCST90002031	finngen_R10_C3_KIDNEY_CLEAR_CELL_CARCINOMA_EXALLC	finngen_R10_C3_KIDNEY_CLEAR_CELL_CARCINOMA_EXALLC	CD39 on CD39+ secreting CD4 regulatory T cell || id:ebi-a-GCST90002031	Weighted mode	6	-0.00310056	0.0447728	0.947474	-0.0908553	0.0846542	0.996904	0.91315	1.08834	Clear cell adenocarcinoma of kidney (controls excluding all cancers)	II Neoplasms, from cancer register (ICD-O-3)	944	314193	0.947474	0.947474
ebi-a-GCST90002032	finngen_R10_C3_KIDNEY_CLEAR_CELL_CARCINOMA_EXALLC	finngen_R10_C3_KIDNEY_CLEAR_CELL_CARCINOMA_EXALLC	CD39 on CD39+ CD4+ T cell || id:ebi-a-GCST90002032	MR Egger	5	-0.0122661	0.101818	0.911726	-0.21183	0.187298	0.987809	0.809102	1.20599	Clear cell adenocarcinoma of kidney (controls excluding all cancers)	II Neoplasms, from cancer register (ICD-O-3)	944	314193	0.911726	0.911726
ebi-a-GCST90002032	finngen_R10_C3_KIDNEY_CLEAR_CELL_CARCINOMA_EXALLC	finngen_R10_C3_KIDNEY_CLEAR_CELL_CARCINOMA_EXALLC	CD39 on CD39+ CD4+ T cell || id:ebi-a-GCST90002032	Weighted median	5	-0.00634031	0.0421443	0.880415	-0.0889431	0.0762625	0.99368	0.914898	1.07925	Clear cell adenocarcinoma of kidney (controls excluding all cancers)	II Neoplasms, from cancer register (ICD-O-3)	944	314193	0.880415	0.880415
ebi-a-GCST90002032	finngen_R10_C3_KIDNEY_CLEAR_CELL_CARCINOMA_EXALLC	finngen_R10_C3_KIDNEY_CLEAR_CELL_CARCINOMA_EXALLC	CD39 on CD39+ CD4+ T cell || id:ebi-a-GCST90002032	Inverse variance weighted	5	-0.000171314	0.0518253	0.997363	-0.101749	0.101406	0.999829	0.903256	1.10673	Clear cell adenocarcinoma of kidney (controls excluding all cancers)	II Neoplasms, from cancer register (ICD-O-3)	944	314193	0.997363	0.997363
ebi-a-GCST90002032	finngen_R10_C3_KIDNEY_CLEAR_CELL_CARCINOMA_EXALLC	finngen_R10_C3_KIDNEY_CLEAR_CELL_CARCINOMA_EXALLC	CD39 on CD39+ CD4+ T cell || id:ebi-a-GCST90002032	Simple mode	5	-0.00171014	0.0813632	0.984238	-0.161182	0.157762	0.998291	0.851137	1.17089	Clear cell adenocarcinoma of kidney (controls excluding all cancers)	II Neoplasms, from cancer register (ICD-O-3)	944	314193	0.984238	0.984238
ebi-a-GCST90002032	finngen_R10_C3_KIDNEY_CLEAR_CELL_CARCINOMA_EXALLC	finngen_R10_C3_KIDNEY_CLEAR_CELL_CARCINOMA_EXALLC	CD39 on CD39+ CD4+ T cell || id:ebi-a-GCST90002032	Weighted mode	5	-0.00922834	0.0436238	0.842804	-0.0947311	0.0762744	0.990814	0.909618	1.07926	Clear cell adenocarcinoma of kidney (controls excluding all cancers)	II Neoplasms, from cancer register (ICD-O-3)	944	314193	0.842804	0.842804
ebi-a-GCST90002035	finngen_R10_C3_KIDNEY_CLEAR_CELL_CARCINOMA_EXALLC	finngen_R10_C3_KIDNEY_CLEAR_CELL_CARCINOMA_EXALLC	CD80 on myeloid Dendritic Cell || id:ebi-a-GCST90002035	MR Egger	4	-0.413883	0.36033	0.369548	-1.12013	0.292364	0.661078	0.326237	1.33959	Clear cell adenocarcinoma of kidney (controls excluding all cancers)	II Neoplasms, from cancer register (ICD-O-3)	944	314193	0.369548	0.369548
ebi-a-GCST90002035	finngen_R10_C3_KIDNEY_CLEAR_CELL_CARCINOMA_EXALLC	finngen_R10_C3_KIDNEY_CLEAR_CELL_CARCINOMA_EXALLC	CD80 on myeloid Dendritic Cell || id:ebi-a-GCST90002035	Weighted median	4	-0.0826128	0.161087	0.60806	-0.398344	0.233119	0.920708	0.671431	1.26253	Clear cell adenocarcinoma of kidney (controls excluding all cancers)	II Neoplasms, from cancer register (ICD-O-3)	944	314193	0.60806	0.60806
ebi-a-GCST90002035	finngen_R10_C3_KIDNEY_CLEAR_CELL_CARCINOMA_EXALLC	finngen_R10_C3_KIDNEY_CLEAR_CELL_CARCINOMA_EXALLC	CD80 on myeloid Dendritic Cell || id:ebi-a-GCST90002035	Inverse variance weighted	4	-0.118092	0.129393	0.361419	-0.371701	0.135518	0.888614	0.68956	1.14513	Clear cell adenocarcinoma of kidney (controls excluding all cancers)	II Neoplasms, from cancer register (ICD-O-3)	944	314193	0.361419	0.361419
ebi-a-GCST90002035	finngen_R10_C3_KIDNEY_CLEAR_CELL_CARCINOMA_EXALLC	finngen_R10_C3_KIDNEY_CLEAR_CELL_CARCINOMA_EXALLC	CD80 on myeloid Dendritic Cell || id:ebi-a-GCST90002035	Simple mode	4	-0.0399279	0.247639	0.882156	-0.525301	0.445445	0.960859	0.591377	1.56118	Clear cell adenocarcinoma of kidney (controls excluding all cancers)	II Neoplasms, from cancer register (ICD-O-3)	944	314193	0.882156	0.882156
ebi-a-GCST90002035	finngen_R10_C3_KIDNEY_CLEAR_CELL_CARCINOMA_EXALLC	finngen_R10_C3_KIDNEY_CLEAR_CELL_CARCINOMA_EXALLC	CD80 on myeloid Dendritic Cell || id:ebi-a-GCST90002035	Weighted mode	4	0.0115721	0.223936	0.962035	-0.427342	0.450486	1.01164	0.652241	1.56907	Clear cell adenocarcinoma of kidney (controls excluding all cancers)	II Neoplasms, from cancer register (ICD-O-3)	944	314193	0.962035	0.962035
ebi-a-GCST90002039	finngen_R10_C3_KIDNEY_CLEAR_CELL_CARCINOMA_EXALLC	finngen_R10_C3_KIDNEY_CLEAR_CELL_CARCINOMA_EXALLC	CD80 on monocyte || id:ebi-a-GCST90002039	MR Egger	6	-0.0236887	0.124809	0.858708	-0.268314	0.220936	0.97659	0.764668	1.24724	Clear cell adenocarcinoma of kidney (controls excluding all cancers)	II Neoplasms, from cancer register (ICD-O-3)	944	314193	0.858708	0.858708
ebi-a-GCST90002039	finngen_R10_C3_KIDNEY_CLEAR_CELL_CARCINOMA_EXALLC	finngen_R10_C3_KIDNEY_CLEAR_CELL_CARCINOMA_EXALLC	CD80 on monocyte || id:ebi-a-GCST90002039	Weighted median	6	-0.112854	0.095794	0.23876	-0.30061	0.074902	0.893281	0.740366	1.07778	Clear cell adenocarcinoma of kidney (controls excluding all cancers)	II Neoplasms, from cancer register (ICD-O-3)	944	314193	0.23876	0.23876
ebi-a-GCST90002039	finngen_R10_C3_KIDNEY_CLEAR_CELL_CARCINOMA_EXALLC	finngen_R10_C3_KIDNEY_CLEAR_CELL_CARCINOMA_EXALLC	CD80 on monocyte || id:ebi-a-GCST90002039	Inverse variance weighted	6	-0.0730893	0.0765857	0.339908	-0.223197	0.0770187	0.929518	0.799957	1.08006	Clear cell adenocarcinoma of kidney (controls excluding all cancers)	II Neoplasms, from cancer register (ICD-O-3)	944	314193	0.339908	0.339908
ebi-a-GCST90002039	finngen_R10_C3_KIDNEY_CLEAR_CELL_CARCINOMA_EXALLC	finngen_R10_C3_KIDNEY_CLEAR_CELL_CARCINOMA_EXALLC	CD80 on monocyte || id:ebi-a-GCST90002039	Simple mode	6	-0.101386	0.152501	0.535596	-0.400287	0.197516	0.903585	0.670128	1.21837	Clear cell adenocarcinoma of kidney (controls excluding all cancers)	II Neoplasms, from cancer register (ICD-O-3)	944	314193	0.535596	0.535596
ebi-a-GCST90002039	finngen_R10_C3_KIDNEY_CLEAR_CELL_CARCINOMA_EXALLC	finngen_R10_C3_KIDNEY_CLEAR_CELL_CARCINOMA_EXALLC	CD80 on monocyte || id:ebi-a-GCST90002039	Weighted mode	6	-0.151932	0.131214	0.299205	-0.409111	0.105247	0.859046	0.66424	1.11098	Clear cell adenocarcinoma of kidney (controls excluding all cancers)	II Neoplasms, from cancer register (ICD-O-3)	944	314193	0.299205	0.299205
ebi-a-GCST90002056	finngen_R10_C3_KIDNEY_CLEAR_CELL_CARCINOMA_EXALLC	finngen_R10_C3_KIDNEY_CLEAR_CELL_CARCINOMA_EXALLC	CD8 on Effector Memory CD8+ T cell || id:ebi-a-GCST90002056	MR Egger	4	0.0765952	0.541512	0.900479	-0.984769	1.13796	1.0796	0.373526	3.12039	Clear cell adenocarcinoma of kidney (controls excluding all cancers)	II Neoplasms, from cancer register (ICD-O-3)	944	314193	0.900479	0.900479
ebi-a-GCST90002056	finngen_R10_C3_KIDNEY_CLEAR_CELL_CARCINOMA_EXALLC	finngen_R10_C3_KIDNEY_CLEAR_CELL_CARCINOMA_EXALLC	CD8 on Effector Memory CD8+ T cell || id:ebi-a-GCST90002056	Weighted median	4	0.0292735	0.114086	0.797494	-0.194335	0.252882	1.02971	0.823382	1.28773	Clear cell adenocarcinoma of kidney (controls excluding all cancers)	II Neoplasms, from cancer register (ICD-O-3)	944	314193	0.797494	0.797494
ebi-a-GCST90002056	finngen_R10_C3_KIDNEY_CLEAR_CELL_CARCINOMA_EXALLC	finngen_R10_C3_KIDNEY_CLEAR_CELL_CARCINOMA_EXALLC	CD8 on Effector Memory CD8+ T cell || id:ebi-a-GCST90002056	Inverse variance weighted	4	0.0380711	0.102574	0.710521	-0.162974	0.239117	1.03881	0.849613	1.27013	Clear cell adenocarcinoma of kidney (controls excluding all cancers)	II Neoplasms, from cancer register (ICD-O-3)	944	314193	0.710521	0.710521
ebi-a-GCST90002056	finngen_R10_C3_KIDNEY_CLEAR_CELL_CARCINOMA_EXALLC	finngen_R10_C3_KIDNEY_CLEAR_CELL_CARCINOMA_EXALLC	CD8 on Effector Memory CD8+ T cell || id:ebi-a-GCST90002056	Simple mode	4	-0.00989977	0.169642	0.957134	-0.342398	0.322599	0.990149	0.710065	1.38071	Clear cell adenocarcinoma of kidney (controls excluding all cancers)	II Neoplasms, from cancer register (ICD-O-3)	944	314193	0.957134	0.957134
ebi-a-GCST90002056	finngen_R10_C3_KIDNEY_CLEAR_CELL_CARCINOMA_EXALLC	finngen_R10_C3_KIDNEY_CLEAR_CELL_CARCINOMA_EXALLC	CD8 on Effector Memory CD8+ T cell || id:ebi-a-GCST90002056	Weighted mode	4	-0.00567699	0.116199	0.964105	-0.233427	0.222073	0.994339	0.791815	1.24866	Clear cell adenocarcinoma of kidney (controls excluding all cancers)	II Neoplasms, from cancer register (ICD-O-3)	944	314193	0.964105	0.964105
ebi-a-GCST90002061	finngen_R10_C3_KIDNEY_CLEAR_CELL_CARCINOMA_EXALLC	finngen_R10_C3_KIDNEY_CLEAR_CELL_CARCINOMA_EXALLC	CD4 on CD39+ CD4+ T cell || id:ebi-a-GCST90002061	MR Egger	7	-0.178302	0.200824	0.415283	-0.571917	0.215313	0.83669	0.564442	1.24025	Clear cell adenocarcinoma of kidney (controls excluding all cancers)	II Neoplasms, from cancer register (ICD-O-3)	944	314193	0.415283	0.415283
ebi-a-GCST90002061	finngen_R10_C3_KIDNEY_CLEAR_CELL_CARCINOMA_EXALLC	finngen_R10_C3_KIDNEY_CLEAR_CELL_CARCINOMA_EXALLC	CD4 on CD39+ CD4+ T cell || id:ebi-a-GCST90002061	Weighted median	7	-0.0288071	0.0882345	0.744059	-0.201747	0.144132	0.971604	0.817302	1.15504	Clear cell adenocarcinoma of kidney (controls excluding all cancers)	II Neoplasms, from cancer register (ICD-O-3)	944	314193	0.744059	0.744059
ebi-a-GCST90002061	finngen_R10_C3_KIDNEY_CLEAR_CELL_CARCINOMA_EXALLC	finngen_R10_C3_KIDNEY_CLEAR_CELL_CARCINOMA_EXALLC	CD4 on CD39+ CD4+ T cell || id:ebi-a-GCST90002061	Inverse variance weighted	7	-0.0487331	0.0897903	0.587306	-0.224722	0.127256	0.952435	0.798738	1.13571	Clear cell adenocarcinoma of kidney (controls excluding all cancers)	II Neoplasms, from cancer register (ICD-O-3)	944	314193	0.587306	0.587306
ebi-a-GCST90002061	finngen_R10_C3_KIDNEY_CLEAR_CELL_CARCINOMA_EXALLC	finngen_R10_C3_KIDNEY_CLEAR_CELL_CARCINOMA_EXALLC	CD4 on CD39+ CD4+ T cell || id:ebi-a-GCST90002061	Simple mode	7	-0.0385108	0.142692	0.79629	-0.318188	0.241166	0.962221	0.727466	1.27273	Clear cell adenocarcinoma of kidney (controls excluding all cancers)	II Neoplasms, from cancer register (ICD-O-3)	944	314193	0.79629	0.79629
ebi-a-GCST90002061	finngen_R10_C3_KIDNEY_CLEAR_CELL_CARCINOMA_EXALLC	finngen_R10_C3_KIDNEY_CLEAR_CELL_CARCINOMA_EXALLC	CD4 on CD39+ CD4+ T cell || id:ebi-a-GCST90002061	Weighted mode	7	-0.0288798	0.0916	0.763225	-0.208416	0.150656	0.971533	0.811869	1.1626	Clear cell adenocarcinoma of kidney (controls excluding all cancers)	II Neoplasms, from cancer register (ICD-O-3)	944	314193	0.763225	0.763225
ebi-a-GCST90002067	finngen_R10_C3_KIDNEY_CLEAR_CELL_CARCINOMA_EXALLC	finngen_R10_C3_KIDNEY_CLEAR_CELL_CARCINOMA_EXALLC	CD4 on CD39+ activated CD4 regulatory T cell || id:ebi-a-GCST90002067	MR Egger	4	2.62652	3.34024	0.514049	-3.92035	9.17339	13.8256	0.0198342	9637.27	Clear cell adenocarcinoma of kidney (controls excluding all cancers)	II Neoplasms, from cancer register (ICD-O-3)	944	314193	0.514049	0.514049
ebi-a-GCST90002067	finngen_R10_C3_KIDNEY_CLEAR_CELL_CARCINOMA_EXALLC	finngen_R10_C3_KIDNEY_CLEAR_CELL_CARCINOMA_EXALLC	CD4 on CD39+ activated CD4 regulatory T cell || id:ebi-a-GCST90002067	Weighted median	4	0.0377919	0.151963	0.8036	-0.260055	0.335639	1.03852	0.771009	1.39883	Clear cell adenocarcinoma of kidney (controls excluding all cancers)	II Neoplasms, from cancer register (ICD-O-3)	944	314193	0.8036	0.8036
ebi-a-GCST90002067	finngen_R10_C3_KIDNEY_CLEAR_CELL_CARCINOMA_EXALLC	finngen_R10_C3_KIDNEY_CLEAR_CELL_CARCINOMA_EXALLC	CD4 on CD39+ activated CD4 regulatory T cell || id:ebi-a-GCST90002067	Inverse variance weighted	4	-0.0343232	0.153282	0.822818	-0.334755	0.266109	0.966259	0.715513	1.30488	Clear cell adenocarcinoma of kidney (controls excluding all cancers)	II Neoplasms, from cancer register (ICD-O-3)	944	314193	0.822818	0.822818
ebi-a-GCST90002067	finngen_R10_C3_KIDNEY_CLEAR_CELL_CARCINOMA_EXALLC	finngen_R10_C3_KIDNEY_CLEAR_CELL_CARCINOMA_EXALLC	CD4 on CD39+ activated CD4 regulatory T cell || id:ebi-a-GCST90002067	Simple mode	4	0.0652776	0.19046	0.754406	-0.308023	0.438579	1.06746	0.734898	1.5505	Clear cell adenocarcinoma of kidney (controls excluding all cancers)	II Neoplasms, from cancer register (ICD-O-3)	944	314193	0.754406	0.754406
ebi-a-GCST90002067	finngen_R10_C3_KIDNEY_CLEAR_CELL_CARCINOMA_EXALLC	finngen_R10_C3_KIDNEY_CLEAR_CELL_CARCINOMA_EXALLC	CD4 on CD39+ activated CD4 regulatory T cell || id:ebi-a-GCST90002067	Weighted mode	4	0.0481003	0.160193	0.78358	-0.265878	0.362079	1.04928	0.766533	1.43631	Clear cell adenocarcinoma of kidney (controls excluding all cancers)	II Neoplasms, from cancer register (ICD-O-3)	944	314193	0.78358	0.78358
ebi-a-GCST90002071	finngen_R10_C3_KIDNEY_CLEAR_CELL_CARCINOMA_EXALLC	finngen_R10_C3_KIDNEY_CLEAR_CELL_CARCINOMA_EXALLC	SSC-A on myeloid Dendritic Cell || id:ebi-a-GCST90002071	MR Egger	6	0.354389	0.550789	0.554984	-0.725158	1.43394	1.42531	0.484248	4.19518	Clear cell adenocarcinoma of kidney (controls excluding all cancers)	II Neoplasms, from cancer register (ICD-O-3)	944	314193	0.554984	0.554984
ebi-a-GCST90002071	finngen_R10_C3_KIDNEY_CLEAR_CELL_CARCINOMA_EXALLC	finngen_R10_C3_KIDNEY_CLEAR_CELL_CARCINOMA_EXALLC	SSC-A on myeloid Dendritic Cell || id:ebi-a-GCST90002071	Weighted median	6	0.0416083	0.188665	0.82545	-0.328174	0.411391	1.04249	0.720238	1.50891	Clear cell adenocarcinoma of kidney (controls excluding all cancers)	II Neoplasms, from cancer register (ICD-O-3)	944	314193	0.82545	0.82545
ebi-a-GCST90002071	finngen_R10_C3_KIDNEY_CLEAR_CELL_CARCINOMA_EXALLC	finngen_R10_C3_KIDNEY_CLEAR_CELL_CARCINOMA_EXALLC	SSC-A on myeloid Dendritic Cell || id:ebi-a-GCST90002071	Inverse variance weighted	6	0.171704	0.150343	0.25342	-0.122968	0.466375	1.18733	0.884292	1.59421	Clear cell adenocarcinoma of kidney (controls excluding all cancers)	II Neoplasms, from cancer register (ICD-O-3)	944	314193	0.25342	0.25342
ebi-a-GCST90002071	finngen_R10_C3_KIDNEY_CLEAR_CELL_CARCINOMA_EXALLC	finngen_R10_C3_KIDNEY_CLEAR_CELL_CARCINOMA_EXALLC	SSC-A on myeloid Dendritic Cell || id:ebi-a-GCST90002071	Simple mode	6	0.211939	0.247616	0.43114	-0.273388	0.697266	1.23607	0.760797	2.00825	Clear cell adenocarcinoma of kidney (controls excluding all cancers)	II Neoplasms, from cancer register (ICD-O-3)	944	314193	0.43114	0.43114
ebi-a-GCST90002071	finngen_R10_C3_KIDNEY_CLEAR_CELL_CARCINOMA_EXALLC	finngen_R10_C3_KIDNEY_CLEAR_CELL_CARCINOMA_EXALLC	SSC-A on myeloid Dendritic Cell || id:ebi-a-GCST90002071	Weighted mode	6	0.0612817	0.209784	0.781929	-0.349896	0.472459	1.0632	0.704762	1.60393	Clear cell adenocarcinoma of kidney (controls excluding all cancers)	II Neoplasms, from cancer register (ICD-O-3)	944	314193	0.781929	0.781929
ebi-a-GCST90002072	finngen_R10_C3_KIDNEY_CLEAR_CELL_CARCINOMA_EXALLC	finngen_R10_C3_KIDNEY_CLEAR_CELL_CARCINOMA_EXALLC	SSC-A on plasmacytoid Dendritic Cell || id:ebi-a-GCST90002072	MR Egger	5	0.528588	0.766016	0.539755	-0.972804	2.02998	1.69653	0.378021	7.61393	Clear cell adenocarcinoma of kidney (controls excluding all cancers)	II Neoplasms, from cancer register (ICD-O-3)	944	314193	0.539755	0.539755
ebi-a-GCST90002072	finngen_R10_C3_KIDNEY_CLEAR_CELL_CARCINOMA_EXALLC	finngen_R10_C3_KIDNEY_CLEAR_CELL_CARCINOMA_EXALLC	SSC-A on plasmacytoid Dendritic Cell || id:ebi-a-GCST90002072	Weighted median	5	-0.141254	0.207921	0.496907	-0.54878	0.266271	0.868268	0.577654	1.30509	Clear cell adenocarcinoma of kidney (controls excluding all cancers)	II Neoplasms, from cancer register (ICD-O-3)	944	314193	0.496907	0.496907
ebi-a-GCST90002072	finngen_R10_C3_KIDNEY_CLEAR_CELL_CARCINOMA_EXALLC	finngen_R10_C3_KIDNEY_CLEAR_CELL_CARCINOMA_EXALLC	SSC-A on plasmacytoid Dendritic Cell || id:ebi-a-GCST90002072	Inverse variance weighted	5	-0.13067	0.154405	0.397395	-0.433305	0.171964	0.877507	0.648363	1.18763	Clear cell adenocarcinoma of kidney (controls excluding all cancers)	II Neoplasms, from cancer register (ICD-O-3)	944	314193	0.397395	0.397395
ebi-a-GCST90002072	finngen_R10_C3_KIDNEY_CLEAR_CELL_CARCINOMA_EXALLC	finngen_R10_C3_KIDNEY_CLEAR_CELL_CARCINOMA_EXALLC	SSC-A on plasmacytoid Dendritic Cell || id:ebi-a-GCST90002072	Simple mode	5	0.21772	0.328015	0.543153	-0.42519	0.86063	1.24324	0.653645	2.36465	Clear cell adenocarcinoma of kidney (controls excluding all cancers)	II Neoplasms, from cancer register (ICD-O-3)	944	314193	0.543153	0.543153
ebi-a-GCST90002072	finngen_R10_C3_KIDNEY_CLEAR_CELL_CARCINOMA_EXALLC	finngen_R10_C3_KIDNEY_CLEAR_CELL_CARCINOMA_EXALLC	SSC-A on plasmacytoid Dendritic Cell || id:ebi-a-GCST90002072	Weighted mode	5	-0.291234	0.250961	0.310397	-0.783118	0.20065	0.747341	0.456979	1.2222	Clear cell adenocarcinoma of kidney (controls excluding all cancers)	II Neoplasms, from cancer register (ICD-O-3)	944	314193	0.310397	0.310397
ebi-a-GCST90002073	finngen_R10_C3_KIDNEY_CLEAR_CELL_CARCINOMA_EXALLC	finngen_R10_C3_KIDNEY_CLEAR_CELL_CARCINOMA_EXALLC	SSC-A on monocyte || id:ebi-a-GCST90002073	MR Egger	8	0.0118714	0.100102	0.909468	-0.184328	0.208071	1.01194	0.831663	1.2313	Clear cell adenocarcinoma of kidney (controls excluding all cancers)	II Neoplasms, from cancer register (ICD-O-3)	944	314193	0.909468	0.909468
ebi-a-GCST90002073	finngen_R10_C3_KIDNEY_CLEAR_CELL_CARCINOMA_EXALLC	finngen_R10_C3_KIDNEY_CLEAR_CELL_CARCINOMA_EXALLC	SSC-A on monocyte || id:ebi-a-GCST90002073	Weighted median	8	0.0803294	0.0704699	0.254324	-0.0577916	0.21845	1.08364	0.943847	1.24415	Clear cell adenocarcinoma of kidney (controls excluding all cancers)	II Neoplasms, from cancer register (ICD-O-3)	944	314193	0.254324	0.254324
ebi-a-GCST90002073	finngen_R10_C3_KIDNEY_CLEAR_CELL_CARCINOMA_EXALLC	finngen_R10_C3_KIDNEY_CLEAR_CELL_CARCINOMA_EXALLC	SSC-A on monocyte || id:ebi-a-GCST90002073	Inverse variance weighted	8	0.113238	0.0625971	0.0704506	-0.00945201	0.235929	1.1199	0.990593	1.26608	Clear cell adenocarcinoma of kidney (controls excluding all cancers)	II Neoplasms, from cancer register (ICD-O-3)	944	314193	0.0704506	0.0704506
ebi-a-GCST90002073	finngen_R10_C3_KIDNEY_CLEAR_CELL_CARCINOMA_EXALLC	finngen_R10_C3_KIDNEY_CLEAR_CELL_CARCINOMA_EXALLC	SSC-A on monocyte || id:ebi-a-GCST90002073	Simple mode	8	0.101499	0.110685	0.38964	-0.115444	0.318441	1.10683	0.890971	1.37498	Clear cell adenocarcinoma of kidney (controls excluding all cancers)	II Neoplasms, from cancer register (ICD-O-3)	944	314193	0.38964	0.38964
ebi-a-GCST90002073	finngen_R10_C3_KIDNEY_CLEAR_CELL_CARCINOMA_EXALLC	finngen_R10_C3_KIDNEY_CLEAR_CELL_CARCINOMA_EXALLC	SSC-A on monocyte || id:ebi-a-GCST90002073	Weighted mode	8	0.0819771	0.0723707	0.294627	-0.0598694	0.223824	1.08543	0.941888	1.25085	Clear cell adenocarcinoma of kidney (controls excluding all cancers)	II Neoplasms, from cancer register (ICD-O-3)	944	314193	0.294627	0.294627
ebi-a-GCST90002074	finngen_R10_C3_KIDNEY_CLEAR_CELL_CARCINOMA_EXALLC	finngen_R10_C3_KIDNEY_CLEAR_CELL_CARCINOMA_EXALLC	SSC-A on CD14+ monocyte || id:ebi-a-GCST90002074	MR Egger	6	0.0714321	0.140688	0.638356	-0.204316	0.34718	1.07405	0.815205	1.41507	Clear cell adenocarcinoma of kidney (controls excluding all cancers)	II Neoplasms, from cancer register (ICD-O-3)	944	314193	0.638356	0.638356
ebi-a-GCST90002074	finngen_R10_C3_KIDNEY_CLEAR_CELL_CARCINOMA_EXALLC	finngen_R10_C3_KIDNEY_CLEAR_CELL_CARCINOMA_EXALLC	SSC-A on CD14+ monocyte || id:ebi-a-GCST90002074	Weighted median	6	0.097913	0.0833092	0.239877	-0.0653731	0.261199	1.10287	0.936718	1.29849	Clear cell adenocarcinoma of kidney (controls excluding all cancers)	II Neoplasms, from cancer register (ICD-O-3)	944	314193	0.239877	0.239877
ebi-a-GCST90002074	finngen_R10_C3_KIDNEY_CLEAR_CELL_CARCINOMA_EXALLC	finngen_R10_C3_KIDNEY_CLEAR_CELL_CARCINOMA_EXALLC	SSC-A on CD14+ monocyte || id:ebi-a-GCST90002074	Inverse variance weighted	6	0.117589	0.0771069	0.127257	-0.0335409	0.268718	1.12478	0.967015	1.30829	Clear cell adenocarcinoma of kidney (controls excluding all cancers)	II Neoplasms, from cancer register (ICD-O-3)	944	314193	0.127257	0.127257
ebi-a-GCST90002074	finngen_R10_C3_KIDNEY_CLEAR_CELL_CARCINOMA_EXALLC	finngen_R10_C3_KIDNEY_CLEAR_CELL_CARCINOMA_EXALLC	SSC-A on CD14+ monocyte || id:ebi-a-GCST90002074	Simple mode	6	0.131324	0.120757	0.326433	-0.105359	0.368008	1.14034	0.900001	1.44485	Clear cell adenocarcinoma of kidney (controls excluding all cancers)	II Neoplasms, from cancer register (ICD-O-3)	944	314193	0.326433	0.326433
ebi-a-GCST90002074	finngen_R10_C3_KIDNEY_CLEAR_CELL_CARCINOMA_EXALLC	finngen_R10_C3_KIDNEY_CLEAR_CELL_CARCINOMA_EXALLC	SSC-A on CD14+ monocyte || id:ebi-a-GCST90002074	Weighted mode	6	0.0999165	0.0843853	0.289609	-0.0654787	0.265312	1.10508	0.936619	1.30384	Clear cell adenocarcinoma of kidney (controls excluding all cancers)	II Neoplasms, from cancer register (ICD-O-3)	944	314193	0.289609	0.289609
ebi-a-GCST90002081	finngen_R10_C3_KIDNEY_CLEAR_CELL_CARCINOMA_EXALLC	finngen_R10_C3_KIDNEY_CLEAR_CELL_CARCINOMA_EXALLC	SSC-A on CD4+ T cell || id:ebi-a-GCST90002081	MR Egger	4	5.98992	2.75232	0.161488	0.595368	11.3845	399.383	1.8137	87945.8	Clear cell adenocarcinoma of kidney (controls excluding all cancers)	II Neoplasms, from cancer register (ICD-O-3)	944	314193	0.161488	0.161488
ebi-a-GCST90002081	finngen_R10_C3_KIDNEY_CLEAR_CELL_CARCINOMA_EXALLC	finngen_R10_C3_KIDNEY_CLEAR_CELL_CARCINOMA_EXALLC	SSC-A on CD4+ T cell || id:ebi-a-GCST90002081	Weighted median	4	0.349331	0.186103	0.0605066	-0.015431	0.714094	1.41812	0.984687	2.04234	Clear cell adenocarcinoma of kidney (controls excluding all cancers)	II Neoplasms, from cancer register (ICD-O-3)	944	314193	0.0605066	0.0605066
ebi-a-GCST90002081	finngen_R10_C3_KIDNEY_CLEAR_CELL_CARCINOMA_EXALLC	finngen_R10_C3_KIDNEY_CLEAR_CELL_CARCINOMA_EXALLC	SSC-A on CD4+ T cell || id:ebi-a-GCST90002081	Inverse variance weighted	4	0.222548	0.195262	0.254394	-0.160165	0.605261	1.24926	0.852003	1.83173	Clear cell adenocarcinoma of kidney (controls excluding all cancers)	II Neoplasms, from cancer register (ICD-O-3)	944	314193	0.254394	0.254394
ebi-a-GCST90002081	finngen_R10_C3_KIDNEY_CLEAR_CELL_CARCINOMA_EXALLC	finngen_R10_C3_KIDNEY_CLEAR_CELL_CARCINOMA_EXALLC	SSC-A on CD4+ T cell || id:ebi-a-GCST90002081	Simple mode	4	0.46592	0.241692	0.149496	-0.00779552	0.939635	1.59348	0.992235	2.55905	Clear cell adenocarcinoma of kidney (controls excluding all cancers)	II Neoplasms, from cancer register (ICD-O-3)	944	314193	0.149496	0.149496
ebi-a-GCST90002081	finngen_R10_C3_KIDNEY_CLEAR_CELL_CARCINOMA_EXALLC	finngen_R10_C3_KIDNEY_CLEAR_CELL_CARCINOMA_EXALLC	SSC-A on CD4+ T cell || id:ebi-a-GCST90002081	Weighted mode	4	0.411056	0.194107	0.124456	0.0306072	0.791506	1.50841	1.03108	2.20672	Clear cell adenocarcinoma of kidney (controls excluding all cancers)	II Neoplasms, from cancer register (ICD-O-3)	944	314193	0.124456	0.124456
ebi-a-GCST90002087	finngen_R10_C3_KIDNEY_CLEAR_CELL_CARCINOMA_EXALLC	finngen_R10_C3_KIDNEY_CLEAR_CELL_CARCINOMA_EXALLC	CD11c on myeloid Dendritic Cell || id:ebi-a-GCST90002087	MR Egger	5	-1.10651	0.420893	0.0783955	-1.93146	-0.281558	0.330712	0.144937	0.754607	Clear cell adenocarcinoma of kidney (controls excluding all cancers)	II Neoplasms, from cancer register (ICD-O-3)	944	314193	0.0783955	0.0783955
ebi-a-GCST90002087	finngen_R10_C3_KIDNEY_CLEAR_CELL_CARCINOMA_EXALLC	finngen_R10_C3_KIDNEY_CLEAR_CELL_CARCINOMA_EXALLC	CD11c on myeloid Dendritic Cell || id:ebi-a-GCST90002087	Weighted median	5	-0.229815	0.162172	0.156452	-0.547672	0.0880423	0.794681	0.578295	1.09203	Clear cell adenocarcinoma of kidney (controls excluding all cancers)	II Neoplasms, from cancer register (ICD-O-3)	944	314193	0.156452	0.156452
ebi-a-GCST90002087	finngen_R10_C3_KIDNEY_CLEAR_CELL_CARCINOMA_EXALLC	finngen_R10_C3_KIDNEY_CLEAR_CELL_CARCINOMA_EXALLC	CD11c on myeloid Dendritic Cell || id:ebi-a-GCST90002087	Inverse variance weighted	5	-0.169287	0.157841	0.283489	-0.478655	0.140082	0.844267	0.619616	1.15037	Clear cell adenocarcinoma of kidney (controls excluding all cancers)	II Neoplasms, from cancer register (ICD-O-3)	944	314193	0.283489	0.283489
ebi-a-GCST90002087	finngen_R10_C3_KIDNEY_CLEAR_CELL_CARCINOMA_EXALLC	finngen_R10_C3_KIDNEY_CLEAR_CELL_CARCINOMA_EXALLC	CD11c on myeloid Dendritic Cell || id:ebi-a-GCST90002087	Simple mode	5	-0.353465	0.223206	0.18846	-0.790948	0.0840188	0.702251	0.453415	1.08765	Clear cell adenocarcinoma of kidney (controls excluding all cancers)	II Neoplasms, from cancer register (ICD-O-3)	944	314193	0.18846	0.18846
ebi-a-GCST90002087	finngen_R10_C3_KIDNEY_CLEAR_CELL_CARCINOMA_EXALLC	finngen_R10_C3_KIDNEY_CLEAR_CELL_CARCINOMA_EXALLC	CD11c on myeloid Dendritic Cell || id:ebi-a-GCST90002087	Weighted mode	5	-0.271241	0.185656	0.217815	-0.635127	0.0926448	0.762433	0.529868	1.09707	Clear cell adenocarcinoma of kidney (controls excluding all cancers)	II Neoplasms, from cancer register (ICD-O-3)	944	314193	0.217815	0.217815
ebi-a-GCST90002098	finngen_R10_C3_KIDNEY_CLEAR_CELL_CARCINOMA_EXALLC	finngen_R10_C3_KIDNEY_CLEAR_CELL_CARCINOMA_EXALLC	CD45RA on naive CD4+ T cell || id:ebi-a-GCST90002098	MR Egger	7	-0.0549687	0.314849	0.868253	-0.672072	0.562135	0.946515	0.510649	1.75441	Clear cell adenocarcinoma of kidney (controls excluding all cancers)	II Neoplasms, from cancer register (ICD-O-3)	944	314193	0.868253	0.868253
ebi-a-GCST90002098	finngen_R10_C3_KIDNEY_CLEAR_CELL_CARCINOMA_EXALLC	finngen_R10_C3_KIDNEY_CLEAR_CELL_CARCINOMA_EXALLC	CD45RA on naive CD4+ T cell || id:ebi-a-GCST90002098	Weighted median	7	-0.0692733	0.161226	0.667439	-0.385277	0.24673	0.933072	0.680262	1.27983	Clear cell adenocarcinoma of kidney (controls excluding all cancers)	II Neoplasms, from cancer register (ICD-O-3)	944	314193	0.667439	0.667439
ebi-a-GCST90002098	finngen_R10_C3_KIDNEY_CLEAR_CELL_CARCINOMA_EXALLC	finngen_R10_C3_KIDNEY_CLEAR_CELL_CARCINOMA_EXALLC	CD45RA on naive CD4+ T cell || id:ebi-a-GCST90002098	Inverse variance weighted	7	-0.0422643	0.136079	0.756116	-0.30898	0.224451	0.958616	0.734196	1.25164	Clear cell adenocarcinoma of kidney (controls excluding all cancers)	II Neoplasms, from cancer register (ICD-O-3)	944	314193	0.756116	0.756116
ebi-a-GCST90002098	finngen_R10_C3_KIDNEY_CLEAR_CELL_CARCINOMA_EXALLC	finngen_R10_C3_KIDNEY_CLEAR_CELL_CARCINOMA_EXALLC	CD45RA on naive CD4+ T cell || id:ebi-a-GCST90002098	Simple mode	7	-0.0241407	0.228651	0.919358	-0.472297	0.424016	0.976148	0.623568	1.52809	Clear cell adenocarcinoma of kidney (controls excluding all cancers)	II Neoplasms, from cancer register (ICD-O-3)	944	314193	0.919358	0.919358
ebi-a-GCST90002098	finngen_R10_C3_KIDNEY_CLEAR_CELL_CARCINOMA_EXALLC	finngen_R10_C3_KIDNEY_CLEAR_CELL_CARCINOMA_EXALLC	CD45RA on naive CD4+ T cell || id:ebi-a-GCST90002098	Weighted mode	7	-0.0428519	0.182862	0.822513	-0.401262	0.315558	0.958053	0.669474	1.37102	Clear cell adenocarcinoma of kidney (controls excluding all cancers)	II Neoplasms, from cancer register (ICD-O-3)	944	314193	0.822513	0.822513
ebi-a-GCST90002102	finngen_R10_C3_KIDNEY_CLEAR_CELL_CARCINOMA_EXALLC	finngen_R10_C3_KIDNEY_CLEAR_CELL_CARCINOMA_EXALLC	CD45RA on resting CD4 regulatory T cell || id:ebi-a-GCST90002102	MR Egger	4	-0.339587	0.523931	0.583361	-1.36649	0.687318	0.712064	0.255	1.98838	Clear cell adenocarcinoma of kidney (controls excluding all cancers)	II Neoplasms, from cancer register (ICD-O-3)	944	314193	0.583361	0.583361
ebi-a-GCST90002102	finngen_R10_C3_KIDNEY_CLEAR_CELL_CARCINOMA_EXALLC	finngen_R10_C3_KIDNEY_CLEAR_CELL_CARCINOMA_EXALLC	CD45RA on resting CD4 regulatory T cell || id:ebi-a-GCST90002102	Weighted median	4	-0.0495886	0.132947	0.709152	-0.310165	0.210988	0.951621	0.733326	1.2349	Clear cell adenocarcinoma of kidney (controls excluding all cancers)	II Neoplasms, from cancer register (ICD-O-3)	944	314193	0.709152	0.709152
ebi-a-GCST90002102	finngen_R10_C3_KIDNEY_CLEAR_CELL_CARCINOMA_EXALLC	finngen_R10_C3_KIDNEY_CLEAR_CELL_CARCINOMA_EXALLC	CD45RA on resting CD4 regulatory T cell || id:ebi-a-GCST90002102	Inverse variance weighted	4	-0.15485	0.125676	0.217901	-0.401175	0.0914761	0.856544	0.669533	1.09579	Clear cell adenocarcinoma of kidney (controls excluding all cancers)	II Neoplasms, from cancer register (ICD-O-3)	944	314193	0.217901	0.217901
ebi-a-GCST90002102	finngen_R10_C3_KIDNEY_CLEAR_CELL_CARCINOMA_EXALLC	finngen_R10_C3_KIDNEY_CLEAR_CELL_CARCINOMA_EXALLC	CD45RA on resting CD4 regulatory T cell || id:ebi-a-GCST90002102	Simple mode	4	-0.0367017	0.189931	0.859116	-0.408967	0.335563	0.963964	0.664336	1.39873	Clear cell adenocarcinoma of kidney (controls excluding all cancers)	II Neoplasms, from cancer register (ICD-O-3)	944	314193	0.859116	0.859116
ebi-a-GCST90002102	finngen_R10_C3_KIDNEY_CLEAR_CELL_CARCINOMA_EXALLC	finngen_R10_C3_KIDNEY_CLEAR_CELL_CARCINOMA_EXALLC	CD45RA on resting CD4 regulatory T cell || id:ebi-a-GCST90002102	Weighted mode	4	-0.0267557	0.179752	0.891116	-0.379069	0.325558	0.973599	0.684498	1.3848	Clear cell adenocarcinoma of kidney (controls excluding all cancers)	II Neoplasms, from cancer register (ICD-O-3)	944	314193	0.891116	0.891116
ebi-a-GCST90002104	finngen_R10_C3_KIDNEY_CLEAR_CELL_CARCINOMA_EXALLC	finngen_R10_C3_KIDNEY_CLEAR_CELL_CARCINOMA_EXALLC	HLA DR on myeloid Dendritic Cell || id:ebi-a-GCST90002104	MR Egger	6	-0.0351429	0.130935	0.801666	-0.291776	0.22149	0.965467	0.746936	1.24794	Clear cell adenocarcinoma of kidney (controls excluding all cancers)	II Neoplasms, from cancer register (ICD-O-3)	944	314193	0.801666	0.801666
ebi-a-GCST90002104	finngen_R10_C3_KIDNEY_CLEAR_CELL_CARCINOMA_EXALLC	finngen_R10_C3_KIDNEY_CLEAR_CELL_CARCINOMA_EXALLC	HLA DR on myeloid Dendritic Cell || id:ebi-a-GCST90002104	Weighted median	6	-0.0194408	0.0641813	0.761962	-0.145236	0.106354	0.980747	0.864818	1.11222	Clear cell adenocarcinoma of kidney (controls excluding all cancers)	II Neoplasms, from cancer register (ICD-O-3)	944	314193	0.761962	0.761962
ebi-a-GCST90002104	finngen_R10_C3_KIDNEY_CLEAR_CELL_CARCINOMA_EXALLC	finngen_R10_C3_KIDNEY_CLEAR_CELL_CARCINOMA_EXALLC	HLA DR on myeloid Dendritic Cell || id:ebi-a-GCST90002104	Inverse variance weighted	6	-0.015741	0.0586991	0.788574	-0.130791	0.0993093	0.984382	0.877401	1.10441	Clear cell adenocarcinoma of kidney (controls excluding all cancers)	II Neoplasms, from cancer register (ICD-O-3)	944	314193	0.788574	0.788574
ebi-a-GCST90002104	finngen_R10_C3_KIDNEY_CLEAR_CELL_CARCINOMA_EXALLC	finngen_R10_C3_KIDNEY_CLEAR_CELL_CARCINOMA_EXALLC	HLA DR on myeloid Dendritic Cell || id:ebi-a-GCST90002104	Simple mode	6	-0.0255381	0.084331	0.774212	-0.190827	0.139751	0.974785	0.826276	1.14999	Clear cell adenocarcinoma of kidney (controls excluding all cancers)	II Neoplasms, from cancer register (ICD-O-3)	944	314193	0.774212	0.774212
ebi-a-GCST90002104	finngen_R10_C3_KIDNEY_CLEAR_CELL_CARCINOMA_EXALLC	finngen_R10_C3_KIDNEY_CLEAR_CELL_CARCINOMA_EXALLC	HLA DR on myeloid Dendritic Cell || id:ebi-a-GCST90002104	Weighted mode	6	-0.0173237	0.0666672	0.805337	-0.147991	0.113344	0.982825	0.862439	1.12002	Clear cell adenocarcinoma of kidney (controls excluding all cancers)	II Neoplasms, from cancer register (ICD-O-3)	944	314193	0.805337	0.805337
ebi-a-GCST90002105	finngen_R10_C3_KIDNEY_CLEAR_CELL_CARCINOMA_EXALLC	finngen_R10_C3_KIDNEY_CLEAR_CELL_CARCINOMA_EXALLC	HLA DR on plasmacytoid Dendritic Cell || id:ebi-a-GCST90002105	MR Egger	8	-0.025398	0.0761097	0.749958	-0.174573	0.123777	0.974922	0.839816	1.13176	Clear cell adenocarcinoma of kidney (controls excluding all cancers)	II Neoplasms, from cancer register (ICD-O-3)	944	314193	0.749958	0.749958
ebi-a-GCST90002105	finngen_R10_C3_KIDNEY_CLEAR_CELL_CARCINOMA_EXALLC	finngen_R10_C3_KIDNEY_CLEAR_CELL_CARCINOMA_EXALLC	HLA DR on plasmacytoid Dendritic Cell || id:ebi-a-GCST90002105	Weighted median	8	-0.018311	0.0493859	0.710806	-0.115107	0.0784854	0.981856	0.89127	1.08165	Clear cell adenocarcinoma of kidney (controls excluding all cancers)	II Neoplasms, from cancer register (ICD-O-3)	944	314193	0.710806	0.710806
ebi-a-GCST90002105	finngen_R10_C3_KIDNEY_CLEAR_CELL_CARCINOMA_EXALLC	finngen_R10_C3_KIDNEY_CLEAR_CELL_CARCINOMA_EXALLC	HLA DR on plasmacytoid Dendritic Cell || id:ebi-a-GCST90002105	Inverse variance weighted	8	-0.0333605	0.043712	0.445351	-0.119036	0.0523151	0.96719	0.887776	1.05371	Clear cell adenocarcinoma of kidney (controls excluding all cancers)	II Neoplasms, from cancer register (ICD-O-3)	944	314193	0.445351	0.445351
ebi-a-GCST90002105	finngen_R10_C3_KIDNEY_CLEAR_CELL_CARCINOMA_EXALLC	finngen_R10_C3_KIDNEY_CLEAR_CELL_CARCINOMA_EXALLC	HLA DR on plasmacytoid Dendritic Cell || id:ebi-a-GCST90002105	Simple mode	8	-0.0362295	0.0877033	0.691899	-0.208128	0.135669	0.964419	0.812103	1.1453	Clear cell adenocarcinoma of kidney (controls excluding all cancers)	II Neoplasms, from cancer register (ICD-O-3)	944	314193	0.691899	0.691899
ebi-a-GCST90002105	finngen_R10_C3_KIDNEY_CLEAR_CELL_CARCINOMA_EXALLC	finngen_R10_C3_KIDNEY_CLEAR_CELL_CARCINOMA_EXALLC	HLA DR on plasmacytoid Dendritic Cell || id:ebi-a-GCST90002105	Weighted mode	8	-0.0152225	0.0531651	0.782918	-0.119426	0.0889811	0.984893	0.88743	1.09306	Clear cell adenocarcinoma of kidney (controls excluding all cancers)	II Neoplasms, from cancer register (ICD-O-3)	944	314193	0.782918	0.782918
ebi-a-GCST90002106	finngen_R10_C3_KIDNEY_CLEAR_CELL_CARCINOMA_EXALLC	finngen_R10_C3_KIDNEY_CLEAR_CELL_CARCINOMA_EXALLC	HLA DR on Dendritic Cell || id:ebi-a-GCST90002106	MR Egger	7	-0.0156519	0.0906275	0.869656	-0.193282	0.161978	0.98447	0.82425	1.17583	Clear cell adenocarcinoma of kidney (controls excluding all cancers)	II Neoplasms, from cancer register (ICD-O-3)	944	314193	0.869656	0.869656
ebi-a-GCST90002106	finngen_R10_C3_KIDNEY_CLEAR_CELL_CARCINOMA_EXALLC	finngen_R10_C3_KIDNEY_CLEAR_CELL_CARCINOMA_EXALLC	HLA DR on Dendritic Cell || id:ebi-a-GCST90002106	Weighted median	7	-0.0192912	0.0539987	0.720903	-0.125129	0.0865463	0.980894	0.882383	1.0904	Clear cell adenocarcinoma of kidney (controls excluding all cancers)	II Neoplasms, from cancer register (ICD-O-3)	944	314193	0.720903	0.720903
ebi-a-GCST90002106	finngen_R10_C3_KIDNEY_CLEAR_CELL_CARCINOMA_EXALLC	finngen_R10_C3_KIDNEY_CLEAR_CELL_CARCINOMA_EXALLC	HLA DR on Dendritic Cell || id:ebi-a-GCST90002106	Inverse variance weighted	7	-0.0184922	0.0487686	0.704553	-0.114079	0.0770943	0.981678	0.892188	1.08014	Clear cell adenocarcinoma of kidney (controls excluding all cancers)	II Neoplasms, from cancer register (ICD-O-3)	944	314193	0.704553	0.704553
ebi-a-GCST90002106	finngen_R10_C3_KIDNEY_CLEAR_CELL_CARCINOMA_EXALLC	finngen_R10_C3_KIDNEY_CLEAR_CELL_CARCINOMA_EXALLC	HLA DR on Dendritic Cell || id:ebi-a-GCST90002106	Simple mode	7	-0.0492423	0.0816386	0.568477	-0.209254	0.110769	0.95195	0.811189	1.11714	Clear cell adenocarcinoma of kidney (controls excluding all cancers)	II Neoplasms, from cancer register (ICD-O-3)	944	314193	0.568477	0.568477
ebi-a-GCST90002106	finngen_R10_C3_KIDNEY_CLEAR_CELL_CARCINOMA_EXALLC	finngen_R10_C3_KIDNEY_CLEAR_CELL_CARCINOMA_EXALLC	HLA DR on Dendritic Cell || id:ebi-a-GCST90002106	Weighted mode	7	-0.0188158	0.0572834	0.753718	-0.131091	0.0934596	0.98136	0.877138	1.09797	Clear cell adenocarcinoma of kidney (controls excluding all cancers)	II Neoplasms, from cancer register (ICD-O-3)	944	314193	0.753718	0.753718
ebi-a-GCST90002110	finngen_R10_C3_KIDNEY_CLEAR_CELL_CARCINOMA_EXALLC	finngen_R10_C3_KIDNEY_CLEAR_CELL_CARCINOMA_EXALLC	HLA DR on CD33dim HLA DR+ CD11b+ || id:ebi-a-GCST90002110	MR Egger	4	-0.19639	0.670266	0.797124	-1.51011	1.11733	0.821692	0.220886	3.05668	Clear cell adenocarcinoma of kidney (controls excluding all cancers)	II Neoplasms, from cancer register (ICD-O-3)	944	314193	0.797124	0.797124
ebi-a-GCST90002110	finngen_R10_C3_KIDNEY_CLEAR_CELL_CARCINOMA_EXALLC	finngen_R10_C3_KIDNEY_CLEAR_CELL_CARCINOMA_EXALLC	HLA DR on CD33dim HLA DR+ CD11b+ || id:ebi-a-GCST90002110	Weighted median	4	-0.168967	0.0919215	0.0660384	-0.349133	0.0111995	0.844537	0.7053	1.01126	Clear cell adenocarcinoma of kidney (controls excluding all cancers)	II Neoplasms, from cancer register (ICD-O-3)	944	314193	0.0660384	0.0660384
ebi-a-GCST90002110	finngen_R10_C3_KIDNEY_CLEAR_CELL_CARCINOMA_EXALLC	finngen_R10_C3_KIDNEY_CLEAR_CELL_CARCINOMA_EXALLC	HLA DR on CD33dim HLA DR+ CD11b+ || id:ebi-a-GCST90002110	Inverse variance weighted	4	-0.163341	0.0764896	0.0327228	-0.313261	-0.0134215	0.849301	0.731059	0.986668	Clear cell adenocarcinoma of kidney (controls excluding all cancers)	II Neoplasms, from cancer register (ICD-O-3)	944	314193	0.0327228	0.0327228
ebi-a-GCST90002110	finngen_R10_C3_KIDNEY_CLEAR_CELL_CARCINOMA_EXALLC	finngen_R10_C3_KIDNEY_CLEAR_CELL_CARCINOMA_EXALLC	HLA DR on CD33dim HLA DR+ CD11b+ || id:ebi-a-GCST90002110	Simple mode	4	-0.300745	0.112603	0.075636	-0.521447	-0.0800431	0.740267	0.593661	0.923077	Clear cell adenocarcinoma of kidney (controls excluding all cancers)	II Neoplasms, from cancer register (ICD-O-3)	944	314193	0.075636	0.075636
ebi-a-GCST90002110	finngen_R10_C3_KIDNEY_CLEAR_CELL_CARCINOMA_EXALLC	finngen_R10_C3_KIDNEY_CLEAR_CELL_CARCINOMA_EXALLC	HLA DR on CD33dim HLA DR+ CD11b+ || id:ebi-a-GCST90002110	Weighted mode	4	-0.172179	0.0918823	0.157642	-0.352268	0.00791032	0.841828	0.703091	1.00794	Clear cell adenocarcinoma of kidney (controls excluding all cancers)	II Neoplasms, from cancer register (ICD-O-3)	944	314193	0.157642	0.157642
ebi-a-GCST90002111	finngen_R10_C3_KIDNEY_CLEAR_CELL_CARCINOMA_EXALLC	finngen_R10_C3_KIDNEY_CLEAR_CELL_CARCINOMA_EXALLC	HLA DR on CD33dim HLA DR+ CD11b- || id:ebi-a-GCST90002111	MR Egger	5	-0.276167	0.36638	0.505751	-0.994271	0.441938	0.758686	0.369993	1.55572	Clear cell adenocarcinoma of kidney (controls excluding all cancers)	II Neoplasms, from cancer register (ICD-O-3)	944	314193	0.505751	0.505751
ebi-a-GCST90002111	finngen_R10_C3_KIDNEY_CLEAR_CELL_CARCINOMA_EXALLC	finngen_R10_C3_KIDNEY_CLEAR_CELL_CARCINOMA_EXALLC	HLA DR on CD33dim HLA DR+ CD11b- || id:ebi-a-GCST90002111	Weighted median	5	-0.113084	0.0814678	0.165114	-0.272761	0.0465934	0.893076	0.761275	1.0477	Clear cell adenocarcinoma of kidney (controls excluding all cancers)	II Neoplasms, from cancer register (ICD-O-3)	944	314193	0.165114	0.165114
ebi-a-GCST90002111	finngen_R10_C3_KIDNEY_CLEAR_CELL_CARCINOMA_EXALLC	finngen_R10_C3_KIDNEY_CLEAR_CELL_CARCINOMA_EXALLC	HLA DR on CD33dim HLA DR+ CD11b- || id:ebi-a-GCST90002111	Inverse variance weighted	5	-0.135635	0.0700865	0.0529586	-0.273005	0.00173407	0.873161	0.761089	1.00174	Clear cell adenocarcinoma of kidney (controls excluding all cancers)	II Neoplasms, from cancer register (ICD-O-3)	944	314193	0.0529586	0.0529586
ebi-a-GCST90002111	finngen_R10_C3_KIDNEY_CLEAR_CELL_CARCINOMA_EXALLC	finngen_R10_C3_KIDNEY_CLEAR_CELL_CARCINOMA_EXALLC	HLA DR on CD33dim HLA DR+ CD11b- || id:ebi-a-GCST90002111	Simple mode	5	-0.279027	0.107728	0.0606767	-0.490173	-0.0678805	0.75652	0.612521	0.934372	Clear cell adenocarcinoma of kidney (controls excluding all cancers)	II Neoplasms, from cancer register (ICD-O-3)	944	314193	0.0606767	0.0606767
ebi-a-GCST90002111	finngen_R10_C3_KIDNEY_CLEAR_CELL_CARCINOMA_EXALLC	finngen_R10_C3_KIDNEY_CLEAR_CELL_CARCINOMA_EXALLC	HLA DR on CD33dim HLA DR+ CD11b- || id:ebi-a-GCST90002111	Weighted mode	5	-0.132431	0.101157	0.260619	-0.330699	0.0658366	0.875963	0.718422	1.06805	Clear cell adenocarcinoma of kidney (controls excluding all cancers)	II Neoplasms, from cancer register (ICD-O-3)	944	314193	0.260619	0.260619
ebi-a-GCST90002116	finngen_R10_C3_KIDNEY_CLEAR_CELL_CARCINOMA_EXALLC	finngen_R10_C3_KIDNEY_CLEAR_CELL_CARCINOMA_EXALLC	HLA DR on B cell || id:ebi-a-GCST90002116	MR Egger	9	-0.140443	0.146929	0.370981	-0.428423	0.147537	0.868973	0.651536	1.15898	Clear cell adenocarcinoma of kidney (controls excluding all cancers)	II Neoplasms, from cancer register (ICD-O-3)	944	314193	0.370981	0.370981
ebi-a-GCST90002116	finngen_R10_C3_KIDNEY_CLEAR_CELL_CARCINOMA_EXALLC	finngen_R10_C3_KIDNEY_CLEAR_CELL_CARCINOMA_EXALLC	HLA DR on B cell || id:ebi-a-GCST90002116	Weighted median	9	-0.0283794	0.0621425	0.647899	-0.150179	0.0934198	0.972019	0.860554	1.09792	Clear cell adenocarcinoma of kidney (controls excluding all cancers)	II Neoplasms, from cancer register (ICD-O-3)	944	314193	0.647899	0.647899
ebi-a-GCST90002116	finngen_R10_C3_KIDNEY_CLEAR_CELL_CARCINOMA_EXALLC	finngen_R10_C3_KIDNEY_CLEAR_CELL_CARCINOMA_EXALLC	HLA DR on B cell || id:ebi-a-GCST90002116	Inverse variance weighted	9	-0.0382389	0.0509034	0.452529	-0.13801	0.0615318	0.962483	0.87109	1.06346	Clear cell adenocarcinoma of kidney (controls excluding all cancers)	II Neoplasms, from cancer register (ICD-O-3)	944	314193	0.452529	0.452529
ebi-a-GCST90002116	finngen_R10_C3_KIDNEY_CLEAR_CELL_CARCINOMA_EXALLC	finngen_R10_C3_KIDNEY_CLEAR_CELL_CARCINOMA_EXALLC	HLA DR on B cell || id:ebi-a-GCST90002116	Simple mode	9	-0.0054467	0.0826705	0.949086	-0.167481	0.156587	0.994568	0.845793	1.16951	Clear cell adenocarcinoma of kidney (controls excluding all cancers)	II Neoplasms, from cancer register (ICD-O-3)	944	314193	0.949086	0.949086
ebi-a-GCST90002116	finngen_R10_C3_KIDNEY_CLEAR_CELL_CARCINOMA_EXALLC	finngen_R10_C3_KIDNEY_CLEAR_CELL_CARCINOMA_EXALLC	HLA DR on B cell || id:ebi-a-GCST90002116	Weighted mode	9	-0.0376241	0.0595218	0.544954	-0.154287	0.0790386	0.963075	0.857026	1.08225	Clear cell adenocarcinoma of kidney (controls excluding all cancers)	II Neoplasms, from cancer register (ICD-O-3)	944	314193	0.544954	0.544954
ebi-a-GCST90002117	finngen_R10_C3_KIDNEY_CLEAR_CELL_CARCINOMA_EXALLC	finngen_R10_C3_KIDNEY_CLEAR_CELL_CARCINOMA_EXALLC	HLA DR on HLA DR+ Natural Killer || id:ebi-a-GCST90002117	MR Egger	6	-0.0724175	0.248684	0.785372	-0.559837	0.415002	0.930142	0.571302	1.51437	Clear cell adenocarcinoma of kidney (controls excluding all cancers)	II Neoplasms, from cancer register (ICD-O-3)	944	314193	0.785372	0.785372
ebi-a-GCST90002117	finngen_R10_C3_KIDNEY_CLEAR_CELL_CARCINOMA_EXALLC	finngen_R10_C3_KIDNEY_CLEAR_CELL_CARCINOMA_EXALLC	HLA DR on HLA DR+ Natural Killer || id:ebi-a-GCST90002117	Weighted median	6	0.00804881	0.101453	0.936766	-0.1908	0.206897	1.00808	0.826298	1.22986	Clear cell adenocarcinoma of kidney (controls excluding all cancers)	II Neoplasms, from cancer register (ICD-O-3)	944	314193	0.936766	0.936766
ebi-a-GCST90002117	finngen_R10_C3_KIDNEY_CLEAR_CELL_CARCINOMA_EXALLC	finngen_R10_C3_KIDNEY_CLEAR_CELL_CARCINOMA_EXALLC	HLA DR on HLA DR+ Natural Killer || id:ebi-a-GCST90002117	Inverse variance weighted	6	0.00194171	0.0902431	0.982834	-0.174935	0.178818	1.00194	0.839512	1.1958	Clear cell adenocarcinoma of kidney (controls excluding all cancers)	II Neoplasms, from cancer register (ICD-O-3)	944	314193	0.982834	0.982834
ebi-a-GCST90002117	finngen_R10_C3_KIDNEY_CLEAR_CELL_CARCINOMA_EXALLC	finngen_R10_C3_KIDNEY_CLEAR_CELL_CARCINOMA_EXALLC	HLA DR on HLA DR+ Natural Killer || id:ebi-a-GCST90002117	Simple mode	6	0.0247682	0.128931	0.855219	-0.227937	0.277474	1.02508	0.796174	1.31979	Clear cell adenocarcinoma of kidney (controls excluding all cancers)	II Neoplasms, from cancer register (ICD-O-3)	944	314193	0.855219	0.855219
ebi-a-GCST90002117	finngen_R10_C3_KIDNEY_CLEAR_CELL_CARCINOMA_EXALLC	finngen_R10_C3_KIDNEY_CLEAR_CELL_CARCINOMA_EXALLC	HLA DR on HLA DR+ Natural Killer || id:ebi-a-GCST90002117	Weighted mode	6	0.00589977	0.105169	0.957437	-0.200232	0.212032	1.00592	0.818541	1.23619	Clear cell adenocarcinoma of kidney (controls excluding all cancers)	II Neoplasms, from cancer register (ICD-O-3)	944	314193	0.957437	0.957437
ebi-a-GCST90002119	finngen_R10_C3_KIDNEY_CLEAR_CELL_CARCINOMA_EXALLC	finngen_R10_C3_KIDNEY_CLEAR_CELL_CARCINOMA_EXALLC	CD8 on CD28+ CD45RA+ CD8+ T cell || id:ebi-a-GCST90002119	MR Egger	8	-0.0380036	0.202383	0.857238	-0.434675	0.358668	0.962709	0.647475	1.43142	Clear cell adenocarcinoma of kidney (controls excluding all cancers)	II Neoplasms, from cancer register (ICD-O-3)	944	314193	0.857238	0.857238
ebi-a-GCST90002119	finngen_R10_C3_KIDNEY_CLEAR_CELL_CARCINOMA_EXALLC	finngen_R10_C3_KIDNEY_CLEAR_CELL_CARCINOMA_EXALLC	CD8 on CD28+ CD45RA+ CD8+ T cell || id:ebi-a-GCST90002119	Weighted median	8	-0.0437371	0.0821292	0.594352	-0.20471	0.117236	0.957206	0.814883	1.12438	Clear cell adenocarcinoma of kidney (controls excluding all cancers)	II Neoplasms, from cancer register (ICD-O-3)	944	314193	0.594352	0.594352
ebi-a-GCST90002119	finngen_R10_C3_KIDNEY_CLEAR_CELL_CARCINOMA_EXALLC	finngen_R10_C3_KIDNEY_CLEAR_CELL_CARCINOMA_EXALLC	CD8 on CD28+ CD45RA+ CD8+ T cell || id:ebi-a-GCST90002119	Inverse variance weighted	8	-0.0291688	0.0764567	0.702827	-0.179024	0.120686	0.971253	0.836086	1.12827	Clear cell adenocarcinoma of kidney (controls excluding all cancers)	II Neoplasms, from cancer register (ICD-O-3)	944	314193	0.702827	0.702827
ebi-a-GCST90002119	finngen_R10_C3_KIDNEY_CLEAR_CELL_CARCINOMA_EXALLC	finngen_R10_C3_KIDNEY_CLEAR_CELL_CARCINOMA_EXALLC	CD8 on CD28+ CD45RA+ CD8+ T cell || id:ebi-a-GCST90002119	Simple mode	8	0.114993	0.163394	0.504302	-0.205259	0.435244	1.12187	0.814437	1.54534	Clear cell adenocarcinoma of kidney (controls excluding all cancers)	II Neoplasms, from cancer register (ICD-O-3)	944	314193	0.504302	0.504302
ebi-a-GCST90002119	finngen_R10_C3_KIDNEY_CLEAR_CELL_CARCINOMA_EXALLC	finngen_R10_C3_KIDNEY_CLEAR_CELL_CARCINOMA_EXALLC	CD8 on CD28+ CD45RA+ CD8+ T cell || id:ebi-a-GCST90002119	Weighted mode	8	-0.058533	0.0906199	0.538923	-0.236148	0.119082	0.943147	0.789664	1.12646	Clear cell adenocarcinoma of kidney (controls excluding all cancers)	II Neoplasms, from cancer register (ICD-O-3)	944	314193	0.538923	0.538923
ebi-a-GCST90002121	finngen_R10_C3_KIDNEY_CLEAR_CELL_CARCINOMA_EXALLC	finngen_R10_C3_KIDNEY_CLEAR_CELL_CARCINOMA_EXALLC	CD8 on CD39+ CD8+ T cell || id:ebi-a-GCST90002121	MR Egger	5	-0.0382265	0.501325	0.94402	-1.02082	0.94437	0.962495	0.360298	2.57119	Clear cell adenocarcinoma of kidney (controls excluding all cancers)	II Neoplasms, from cancer register (ICD-O-3)	944	314193	0.94402	0.94402
ebi-a-GCST90002121	finngen_R10_C3_KIDNEY_CLEAR_CELL_CARCINOMA_EXALLC	finngen_R10_C3_KIDNEY_CLEAR_CELL_CARCINOMA_EXALLC	CD8 on CD39+ CD8+ T cell || id:ebi-a-GCST90002121	Weighted median	5	-0.0556147	0.14359	0.698523	-0.337052	0.225822	0.945904	0.713872	1.25335	Clear cell adenocarcinoma of kidney (controls excluding all cancers)	II Neoplasms, from cancer register (ICD-O-3)	944	314193	0.698523	0.698523
ebi-a-GCST90002121	finngen_R10_C3_KIDNEY_CLEAR_CELL_CARCINOMA_EXALLC	finngen_R10_C3_KIDNEY_CLEAR_CELL_CARCINOMA_EXALLC	CD8 on CD39+ CD8+ T cell || id:ebi-a-GCST90002121	Inverse variance weighted	5	-0.0604613	0.127998	0.636668	-0.311337	0.190414	0.94133	0.732467	1.20975	Clear cell adenocarcinoma of kidney (controls excluding all cancers)	II Neoplasms, from cancer register (ICD-O-3)	944	314193	0.636668	0.636668
ebi-a-GCST90002121	finngen_R10_C3_KIDNEY_CLEAR_CELL_CARCINOMA_EXALLC	finngen_R10_C3_KIDNEY_CLEAR_CELL_CARCINOMA_EXALLC	CD8 on CD39+ CD8+ T cell || id:ebi-a-GCST90002121	Simple mode	5	-0.0656152	0.177498	0.73037	-0.413512	0.282282	0.936491	0.661324	1.32615	Clear cell adenocarcinoma of kidney (controls excluding all cancers)	II Neoplasms, from cancer register (ICD-O-3)	944	314193	0.73037	0.73037
ebi-a-GCST90002121	finngen_R10_C3_KIDNEY_CLEAR_CELL_CARCINOMA_EXALLC	finngen_R10_C3_KIDNEY_CLEAR_CELL_CARCINOMA_EXALLC	CD8 on CD39+ CD8+ T cell || id:ebi-a-GCST90002121	Weighted mode	5	-0.0740037	0.165225	0.677416	-0.397845	0.249838	0.928668	0.671766	1.28382	Clear cell adenocarcinoma of kidney (controls excluding all cancers)	II Neoplasms, from cancer register (ICD-O-3)	944	314193	0.677416	0.677416
ebi-a-GCST90001432	finngen_R10_C3_KIDNEY_NOTRENALPELVIS_EXALLC	finngen_R10_C3_KIDNEY_NOTRENALPELVIS_EXALLC	Unswitched memory B cell %lymphocyte || id:ebi-a-GCST90001432	MR Egger	4	-0.352032	0.435125	0.503438	-1.20488	0.500814	0.703257	0.299729	1.65006	Malignant neoplasm of kidney, except renal pelvis (controls excluding all cancers)	II Neoplasms, from cancer register (ICD-O-3)	2372	314193	0.503438	0.503438
ebi-a-GCST90001432	finngen_R10_C3_KIDNEY_NOTRENALPELVIS_EXALLC	finngen_R10_C3_KIDNEY_NOTRENALPELVIS_EXALLC	Unswitched memory B cell %lymphocyte || id:ebi-a-GCST90001432	Weighted median	4	-0.00164336	0.186653	0.992975	-0.367484	0.364197	0.998358	0.692475	1.43936	Malignant neoplasm of kidney, except renal pelvis (controls excluding all cancers)	II Neoplasms, from cancer register (ICD-O-3)	2372	314193	0.992975	0.992975
ebi-a-GCST90001432	finngen_R10_C3_KIDNEY_NOTRENALPELVIS_EXALLC	finngen_R10_C3_KIDNEY_NOTRENALPELVIS_EXALLC	Unswitched memory B cell %lymphocyte || id:ebi-a-GCST90001432	Inverse variance weighted	4	0.00966498	0.198751	0.961215	-0.379887	0.399217	1.00971	0.683939	1.49066	Malignant neoplasm of kidney, except renal pelvis (controls excluding all cancers)	II Neoplasms, from cancer register (ICD-O-3)	2372	314193	0.961215	0.961215
ebi-a-GCST90001432	finngen_R10_C3_KIDNEY_NOTRENALPELVIS_EXALLC	finngen_R10_C3_KIDNEY_NOTRENALPELVIS_EXALLC	Unswitched memory B cell %lymphocyte || id:ebi-a-GCST90001432	Simple mode	4	-0.242251	0.354586	0.543517	-0.937239	0.452737	0.784859	0.391708	1.57261	Malignant neoplasm of kidney, except renal pelvis (controls excluding all cancers)	II Neoplasms, from cancer register (ICD-O-3)	2372	314193	0.543517	0.543517
ebi-a-GCST90001432	finngen_R10_C3_KIDNEY_NOTRENALPELVIS_EXALLC	finngen_R10_C3_KIDNEY_NOTRENALPELVIS_EXALLC	Unswitched memory B cell %lymphocyte || id:ebi-a-GCST90001432	Weighted mode	4	-0.0356049	0.214803	0.87889	-0.456619	0.385409	0.965021	0.633422	1.47022	Malignant neoplasm of kidney, except renal pelvis (controls excluding all cancers)	II Neoplasms, from cancer register (ICD-O-3)	2372	314193	0.87889	0.87889
ebi-a-GCST90001451	finngen_R10_C3_KIDNEY_NOTRENALPELVIS_EXALLC	finngen_R10_C3_KIDNEY_NOTRENALPELVIS_EXALLC	CD62L- monocyte %monocyte || id:ebi-a-GCST90001451	MR Egger	4	0.131319	0.346424	0.741097	-0.547673	0.810311	1.14033	0.578294	2.24861	Malignant neoplasm of kidney, except renal pelvis (controls excluding all cancers)	II Neoplasms, from cancer register (ICD-O-3)	2372	314193	0.741097	0.741097
ebi-a-GCST90001451	finngen_R10_C3_KIDNEY_NOTRENALPELVIS_EXALLC	finngen_R10_C3_KIDNEY_NOTRENALPELVIS_EXALLC	CD62L- monocyte %monocyte || id:ebi-a-GCST90001451	Weighted median	4	0.0440415	0.0868054	0.611903	-0.126097	0.21418	1.04503	0.881529	1.23885	Malignant neoplasm of kidney, except renal pelvis (controls excluding all cancers)	II Neoplasms, from cancer register (ICD-O-3)	2372	314193	0.611903	0.611903
ebi-a-GCST90001451	finngen_R10_C3_KIDNEY_NOTRENALPELVIS_EXALLC	finngen_R10_C3_KIDNEY_NOTRENALPELVIS_EXALLC	CD62L- monocyte %monocyte || id:ebi-a-GCST90001451	Inverse variance weighted	4	0.0243664	0.0769742	0.751583	-0.126503	0.175236	1.02467	0.881171	1.19153	Malignant neoplasm of kidney, except renal pelvis (controls excluding all cancers)	II Neoplasms, from cancer register (ICD-O-3)	2372	314193	0.751583	0.751583
ebi-a-GCST90001451	finngen_R10_C3_KIDNEY_NOTRENALPELVIS_EXALLC	finngen_R10_C3_KIDNEY_NOTRENALPELVIS_EXALLC	CD62L- monocyte %monocyte || id:ebi-a-GCST90001451	Simple mode	4	0.0325028	0.114329	0.794679	-0.191581	0.256587	1.03304	0.825653	1.29251	Malignant neoplasm of kidney, except renal pelvis (controls excluding all cancers)	II Neoplasms, from cancer register (ICD-O-3)	2372	314193	0.794679	0.794679
ebi-a-GCST90001451	finngen_R10_C3_KIDNEY_NOTRENALPELVIS_EXALLC	finngen_R10_C3_KIDNEY_NOTRENALPELVIS_EXALLC	CD62L- monocyte %monocyte || id:ebi-a-GCST90001451	Weighted mode	4	0.0496879	0.0904242	0.620925	-0.127544	0.226919	1.05094	0.880255	1.25473	Malignant neoplasm of kidney, except renal pelvis (controls excluding all cancers)	II Neoplasms, from cancer register (ICD-O-3)	2372	314193	0.620925	0.620925
ebi-a-GCST90001462	finngen_R10_C3_KIDNEY_NOTRENALPELVIS_EXALLC	finngen_R10_C3_KIDNEY_NOTRENALPELVIS_EXALLC	CD62L- Dendritic Cell Absolute Count || id:ebi-a-GCST90001462	MR Egger	4	0.0468283	0.21669	0.848942	-0.377883	0.47154	1.04794	0.68531	1.60246	Malignant neoplasm of kidney, except renal pelvis (controls excluding all cancers)	II Neoplasms, from cancer register (ICD-O-3)	2372	314193	0.848942	0.848942
ebi-a-GCST90001462	finngen_R10_C3_KIDNEY_NOTRENALPELVIS_EXALLC	finngen_R10_C3_KIDNEY_NOTRENALPELVIS_EXALLC	CD62L- Dendritic Cell Absolute Count || id:ebi-a-GCST90001462	Weighted median	4	0.0105954	0.0618308	0.86394	-0.110593	0.131784	1.01065	0.895303	1.14086	Malignant neoplasm of kidney, except renal pelvis (controls excluding all cancers)	II Neoplasms, from cancer register (ICD-O-3)	2372	314193	0.86394	0.86394
ebi-a-GCST90001462	finngen_R10_C3_KIDNEY_NOTRENALPELVIS_EXALLC	finngen_R10_C3_KIDNEY_NOTRENALPELVIS_EXALLC	CD62L- Dendritic Cell Absolute Count || id:ebi-a-GCST90001462	Inverse variance weighted	4	0.00753958	0.0697486	0.913919	-0.129168	0.144247	1.00757	0.878827	1.15517	Malignant neoplasm of kidney, except renal pelvis (controls excluding all cancers)	II Neoplasms, from cancer register (ICD-O-3)	2372	314193	0.913919	0.913919
ebi-a-GCST90001462	finngen_R10_C3_KIDNEY_NOTRENALPELVIS_EXALLC	finngen_R10_C3_KIDNEY_NOTRENALPELVIS_EXALLC	CD62L- Dendritic Cell Absolute Count || id:ebi-a-GCST90001462	Simple mode	4	0.0361036	0.107784	0.759707	-0.175153	0.24736	1.03676	0.839328	1.28064	Malignant neoplasm of kidney, except renal pelvis (controls excluding all cancers)	II Neoplasms, from cancer register (ICD-O-3)	2372	314193	0.759707	0.759707
ebi-a-GCST90001462	finngen_R10_C3_KIDNEY_NOTRENALPELVIS_EXALLC	finngen_R10_C3_KIDNEY_NOTRENALPELVIS_EXALLC	CD62L- Dendritic Cell Absolute Count || id:ebi-a-GCST90001462	Weighted mode	4	0.013112	0.0655981	0.854354	-0.11546	0.141684	1.0132	0.890956	1.15221	Malignant neoplasm of kidney, except renal pelvis (controls excluding all cancers)	II Neoplasms, from cancer register (ICD-O-3)	2372	314193	0.854354	0.854354
ebi-a-GCST90001463	finngen_R10_C3_KIDNEY_NOTRENALPELVIS_EXALLC	finngen_R10_C3_KIDNEY_NOTRENALPELVIS_EXALLC	CD62L- Dendritic Cell %Dendritic Cell || id:ebi-a-GCST90001463	MR Egger	4	0.0587758	0.108468	0.642204	-0.153821	0.271373	1.06054	0.857425	1.31176	Malignant neoplasm of kidney, except renal pelvis (controls excluding all cancers)	II Neoplasms, from cancer register (ICD-O-3)	2372	314193	0.642204	0.642204
ebi-a-GCST90001463	finngen_R10_C3_KIDNEY_NOTRENALPELVIS_EXALLC	finngen_R10_C3_KIDNEY_NOTRENALPELVIS_EXALLC	CD62L- Dendritic Cell %Dendritic Cell || id:ebi-a-GCST90001463	Weighted median	4	0.00740436	0.0614861	0.904148	-0.113108	0.127917	1.00743	0.893054	1.13646	Malignant neoplasm of kidney, except renal pelvis (controls excluding all cancers)	II Neoplasms, from cancer register (ICD-O-3)	2372	314193	0.904148	0.904148
ebi-a-GCST90001463	finngen_R10_C3_KIDNEY_NOTRENALPELVIS_EXALLC	finngen_R10_C3_KIDNEY_NOTRENALPELVIS_EXALLC	CD62L- Dendritic Cell %Dendritic Cell || id:ebi-a-GCST90001463	Inverse variance weighted	4	0.00445034	0.0564885	0.937205	-0.106267	0.115168	1.00446	0.899184	1.12206	Malignant neoplasm of kidney, except renal pelvis (controls excluding all cancers)	II Neoplasms, from cancer register (ICD-O-3)	2372	314193	0.937205	0.937205
ebi-a-GCST90001463	finngen_R10_C3_KIDNEY_NOTRENALPELVIS_EXALLC	finngen_R10_C3_KIDNEY_NOTRENALPELVIS_EXALLC	CD62L- Dendritic Cell %Dendritic Cell || id:ebi-a-GCST90001463	Simple mode	4	0.00317926	0.106679	0.978097	-0.205912	0.212271	1.00318	0.813905	1.23648	Malignant neoplasm of kidney, except renal pelvis (controls excluding all cancers)	II Neoplasms, from cancer register (ICD-O-3)	2372	314193	0.978097	0.978097
ebi-a-GCST90001463	finngen_R10_C3_KIDNEY_NOTRENALPELVIS_EXALLC	finngen_R10_C3_KIDNEY_NOTRENALPELVIS_EXALLC	CD62L- Dendritic Cell %Dendritic Cell || id:ebi-a-GCST90001463	Weighted mode	4	0.00562723	0.0634079	0.934876	-0.118652	0.129907	1.00564	0.888117	1.13872	Malignant neoplasm of kidney, except renal pelvis (controls excluding all cancers)	II Neoplasms, from cancer register (ICD-O-3)	2372	314193	0.934876	0.934876
ebi-a-GCST90001464	finngen_R10_C3_KIDNEY_NOTRENALPELVIS_EXALLC	finngen_R10_C3_KIDNEY_NOTRENALPELVIS_EXALLC	CD86+ myeloid Dendritic Cell Absolute Count || id:ebi-a-GCST90001464	MR Egger	4	0.0312914	0.191932	0.885476	-0.344896	0.407479	1.03179	0.708294	1.50302	Malignant neoplasm of kidney, except renal pelvis (controls excluding all cancers)	II Neoplasms, from cancer register (ICD-O-3)	2372	314193	0.885476	0.885476
ebi-a-GCST90001464	finngen_R10_C3_KIDNEY_NOTRENALPELVIS_EXALLC	finngen_R10_C3_KIDNEY_NOTRENALPELVIS_EXALLC	CD86+ myeloid Dendritic Cell Absolute Count || id:ebi-a-GCST90001464	Weighted median	4	0.00987148	0.0548528	0.857182	-0.0976401	0.117383	1.00992	0.906975	1.12455	Malignant neoplasm of kidney, except renal pelvis (controls excluding all cancers)	II Neoplasms, from cancer register (ICD-O-3)	2372	314193	0.857182	0.857182
ebi-a-GCST90001464	finngen_R10_C3_KIDNEY_NOTRENALPELVIS_EXALLC	finngen_R10_C3_KIDNEY_NOTRENALPELVIS_EXALLC	CD86+ myeloid Dendritic Cell Absolute Count || id:ebi-a-GCST90001464	Inverse variance weighted	4	0.0058727	0.0660441	0.929145	-0.123574	0.135319	1.00589	0.883757	1.1449	Malignant neoplasm of kidney, except renal pelvis (controls excluding all cancers)	II Neoplasms, from cancer register (ICD-O-3)	2372	314193	0.929145	0.929145
ebi-a-GCST90001464	finngen_R10_C3_KIDNEY_NOTRENALPELVIS_EXALLC	finngen_R10_C3_KIDNEY_NOTRENALPELVIS_EXALLC	CD86+ myeloid Dendritic Cell Absolute Count || id:ebi-a-GCST90001464	Simple mode	4	0.0375021	0.115152	0.766063	-0.188195	0.2632	1.03821	0.828453	1.30109	Malignant neoplasm of kidney, except renal pelvis (controls excluding all cancers)	II Neoplasms, from cancer register (ICD-O-3)	2372	314193	0.766063	0.766063
ebi-a-GCST90001464	finngen_R10_C3_KIDNEY_NOTRENALPELVIS_EXALLC	finngen_R10_C3_KIDNEY_NOTRENALPELVIS_EXALLC	CD86+ myeloid Dendritic Cell Absolute Count || id:ebi-a-GCST90001464	Weighted mode	4	0.0136609	0.0587323	0.83104	-0.101454	0.128776	1.01375	0.903522	1.13744	Malignant neoplasm of kidney, except renal pelvis (controls excluding all cancers)	II Neoplasms, from cancer register (ICD-O-3)	2372	314193	0.83104	0.83104
ebi-a-GCST90001465	finngen_R10_C3_KIDNEY_NOTRENALPELVIS_EXALLC	finngen_R10_C3_KIDNEY_NOTRENALPELVIS_EXALLC	CD86+ myeloid Dendritic Cell %Dendritic Cell || id:ebi-a-GCST90001465	MR Egger	4	0.0186763	0.187301	0.929667	-0.348433	0.385786	1.01885	0.705793	1.47077	Malignant neoplasm of kidney, except renal pelvis (controls excluding all cancers)	II Neoplasms, from cancer register (ICD-O-3)	2372	314193	0.929667	0.929667
ebi-a-GCST90001465	finngen_R10_C3_KIDNEY_NOTRENALPELVIS_EXALLC	finngen_R10_C3_KIDNEY_NOTRENALPELVIS_EXALLC	CD86+ myeloid Dendritic Cell %Dendritic Cell || id:ebi-a-GCST90001465	Weighted median	4	0.00981459	0.056294	0.861594	-0.100522	0.120151	1.00986	0.904366	1.12767	Malignant neoplasm of kidney, except renal pelvis (controls excluding all cancers)	II Neoplasms, from cancer register (ICD-O-3)	2372	314193	0.861594	0.861594
ebi-a-GCST90001465	finngen_R10_C3_KIDNEY_NOTRENALPELVIS_EXALLC	finngen_R10_C3_KIDNEY_NOTRENALPELVIS_EXALLC	CD86+ myeloid Dendritic Cell %Dendritic Cell || id:ebi-a-GCST90001465	Inverse variance weighted	4	0.00392009	0.0667643	0.953179	-0.126938	0.134778	1.00393	0.880788	1.14428	Malignant neoplasm of kidney, except renal pelvis (controls excluding all cancers)	II Neoplasms, from cancer register (ICD-O-3)	2372	314193	0.953179	0.953179
ebi-a-GCST90001465	finngen_R10_C3_KIDNEY_NOTRENALPELVIS_EXALLC	finngen_R10_C3_KIDNEY_NOTRENALPELVIS_EXALLC	CD86+ myeloid Dendritic Cell %Dendritic Cell || id:ebi-a-GCST90001465	Simple mode	4	0.0350831	0.116738	0.783397	-0.193723	0.26389	1.03571	0.823886	1.30198	Malignant neoplasm of kidney, except renal pelvis (controls excluding all cancers)	II Neoplasms, from cancer register (ICD-O-3)	2372	314193	0.783397	0.783397
ebi-a-GCST90001465	finngen_R10_C3_KIDNEY_NOTRENALPELVIS_EXALLC	finngen_R10_C3_KIDNEY_NOTRENALPELVIS_EXALLC	CD86+ myeloid Dendritic Cell %Dendritic Cell || id:ebi-a-GCST90001465	Weighted mode	4	0.0117022	0.058775	0.854913	-0.103497	0.126901	1.01177	0.901679	1.1353	Malignant neoplasm of kidney, except renal pelvis (controls excluding all cancers)	II Neoplasms, from cancer register (ICD-O-3)	2372	314193	0.854913	0.854913
ebi-a-GCST90001468	finngen_R10_C3_KIDNEY_NOTRENALPELVIS_EXALLC	finngen_R10_C3_KIDNEY_NOTRENALPELVIS_EXALLC	CD62L- myeloid Dendritic Cell Absolute Count || id:ebi-a-GCST90001468	MR Egger	5	0.0219364	0.164754	0.902507	-0.300981	0.344854	1.02218	0.740092	1.41178	Malignant neoplasm of kidney, except renal pelvis (controls excluding all cancers)	II Neoplasms, from cancer register (ICD-O-3)	2372	314193	0.902507	0.902507
ebi-a-GCST90001468	finngen_R10_C3_KIDNEY_NOTRENALPELVIS_EXALLC	finngen_R10_C3_KIDNEY_NOTRENALPELVIS_EXALLC	CD62L- myeloid Dendritic Cell Absolute Count || id:ebi-a-GCST90001468	Weighted median	5	0.00986826	0.0556685	0.859297	-0.0992419	0.118978	1.00992	0.905524	1.12635	Malignant neoplasm of kidney, except renal pelvis (controls excluding all cancers)	II Neoplasms, from cancer register (ICD-O-3)	2372	314193	0.859297	0.859297
ebi-a-GCST90001468	finngen_R10_C3_KIDNEY_NOTRENALPELVIS_EXALLC	finngen_R10_C3_KIDNEY_NOTRENALPELVIS_EXALLC	CD62L- myeloid Dendritic Cell Absolute Count || id:ebi-a-GCST90001468	Inverse variance weighted	5	0.0071149	0.0569646	0.900602	-0.104536	0.118766	1.00714	0.900743	1.12611	Malignant neoplasm of kidney, except renal pelvis (controls excluding all cancers)	II Neoplasms, from cancer register (ICD-O-3)	2372	314193	0.900602	0.900602
ebi-a-GCST90001468	finngen_R10_C3_KIDNEY_NOTRENALPELVIS_EXALLC	finngen_R10_C3_KIDNEY_NOTRENALPELVIS_EXALLC	CD62L- myeloid Dendritic Cell Absolute Count || id:ebi-a-GCST90001468	Simple mode	5	0.101897	0.120313	0.444731	-0.133916	0.33771	1.10727	0.874663	1.40173	Malignant neoplasm of kidney, except renal pelvis (controls excluding all cancers)	II Neoplasms, from cancer register (ICD-O-3)	2372	314193	0.444731	0.444731
ebi-a-GCST90001468	finngen_R10_C3_KIDNEY_NOTRENALPELVIS_EXALLC	finngen_R10_C3_KIDNEY_NOTRENALPELVIS_EXALLC	CD62L- myeloid Dendritic Cell Absolute Count || id:ebi-a-GCST90001468	Weighted mode	5	0.0177608	0.0627644	0.791236	-0.105257	0.140779	1.01792	0.900093	1.15117	Malignant neoplasm of kidney, except renal pelvis (controls excluding all cancers)	II Neoplasms, from cancer register (ICD-O-3)	2372	314193	0.791236	0.791236
ebi-a-GCST90001469	finngen_R10_C3_KIDNEY_NOTRENALPELVIS_EXALLC	finngen_R10_C3_KIDNEY_NOTRENALPELVIS_EXALLC	CD62L- myeloid Dendritic Cell %Dendritic Cell || id:ebi-a-GCST90001469	MR Egger	5	0.00719638	0.15984	0.966919	-0.306091	0.320484	1.00722	0.73632	1.37779	Malignant neoplasm of kidney, except renal pelvis (controls excluding all cancers)	II Neoplasms, from cancer register (ICD-O-3)	2372	314193	0.966919	0.966919
ebi-a-GCST90001469	finngen_R10_C3_KIDNEY_NOTRENALPELVIS_EXALLC	finngen_R10_C3_KIDNEY_NOTRENALPELVIS_EXALLC	CD62L- myeloid Dendritic Cell %Dendritic Cell || id:ebi-a-GCST90001469	Weighted median	5	0.00965109	0.0553097	0.861479	-0.098756	0.118058	1.0097	0.905964	1.12531	Malignant neoplasm of kidney, except renal pelvis (controls excluding all cancers)	II Neoplasms, from cancer register (ICD-O-3)	2372	314193	0.861479	0.861479
ebi-a-GCST90001469	finngen_R10_C3_KIDNEY_NOTRENALPELVIS_EXALLC	finngen_R10_C3_KIDNEY_NOTRENALPELVIS_EXALLC	CD62L- myeloid Dendritic Cell %Dendritic Cell || id:ebi-a-GCST90001469	Inverse variance weighted	5	0.00477032	0.0564134	0.932611	-0.1058	0.115341	1.00478	0.899605	1.12226	Malignant neoplasm of kidney, except renal pelvis (controls excluding all cancers)	II Neoplasms, from cancer register (ICD-O-3)	2372	314193	0.932611	0.932611
ebi-a-GCST90001469	finngen_R10_C3_KIDNEY_NOTRENALPELVIS_EXALLC	finngen_R10_C3_KIDNEY_NOTRENALPELVIS_EXALLC	CD62L- myeloid Dendritic Cell %Dendritic Cell || id:ebi-a-GCST90001469	Simple mode	5	0.095374	0.122927	0.481152	-0.145564	0.336312	1.10007	0.864535	1.39978	Malignant neoplasm of kidney, except renal pelvis (controls excluding all cancers)	II Neoplasms, from cancer register (ICD-O-3)	2372	314193	0.481152	0.481152
ebi-a-GCST90001469	finngen_R10_C3_KIDNEY_NOTRENALPELVIS_EXALLC	finngen_R10_C3_KIDNEY_NOTRENALPELVIS_EXALLC	CD62L- myeloid Dendritic Cell %Dendritic Cell || id:ebi-a-GCST90001469	Weighted mode	5	0.0130117	0.058558	0.835041	-0.101762	0.127785	1.0131	0.903244	1.13631	Malignant neoplasm of kidney, except renal pelvis (controls excluding all cancers)	II Neoplasms, from cancer register (ICD-O-3)	2372	314193	0.835041	0.835041
ebi-a-GCST90001472	finngen_R10_C3_KIDNEY_NOTRENALPELVIS_EXALLC	finngen_R10_C3_KIDNEY_NOTRENALPELVIS_EXALLC	CD62L- CD86+ myeloid Dendritic Cell Absolute Count || id:ebi-a-GCST90001472	MR Egger	4	0.023467	0.169772	0.902723	-0.309287	0.356221	1.02374	0.73397	1.42792	Malignant neoplasm of kidney, except renal pelvis (controls excluding all cancers)	II Neoplasms, from cancer register (ICD-O-3)	2372	314193	0.902723	0.902723
ebi-a-GCST90001472	finngen_R10_C3_KIDNEY_NOTRENALPELVIS_EXALLC	finngen_R10_C3_KIDNEY_NOTRENALPELVIS_EXALLC	CD62L- CD86+ myeloid Dendritic Cell Absolute Count || id:ebi-a-GCST90001472	Weighted median	4	0.00864081	0.0498367	0.862351	-0.0890391	0.106321	1.00868	0.91481	1.11218	Malignant neoplasm of kidney, except renal pelvis (controls excluding all cancers)	II Neoplasms, from cancer register (ICD-O-3)	2372	314193	0.862351	0.862351
ebi-a-GCST90001472	finngen_R10_C3_KIDNEY_NOTRENALPELVIS_EXALLC	finngen_R10_C3_KIDNEY_NOTRENALPELVIS_EXALLC	CD62L- CD86+ myeloid Dendritic Cell Absolute Count || id:ebi-a-GCST90001472	Inverse variance weighted	4	0.00440913	0.0580238	0.939428	-0.109318	0.118136	1.00442	0.896446	1.1254	Malignant neoplasm of kidney, except renal pelvis (controls excluding all cancers)	II Neoplasms, from cancer register (ICD-O-3)	2372	314193	0.939428	0.939428
ebi-a-GCST90001472	finngen_R10_C3_KIDNEY_NOTRENALPELVIS_EXALLC	finngen_R10_C3_KIDNEY_NOTRENALPELVIS_EXALLC	CD62L- CD86+ myeloid Dendritic Cell Absolute Count || id:ebi-a-GCST90001472	Simple mode	4	0.0308124	0.103387	0.785129	-0.171826	0.233451	1.03129	0.842126	1.26295	Malignant neoplasm of kidney, except renal pelvis (controls excluding all cancers)	II Neoplasms, from cancer register (ICD-O-3)	2372	314193	0.785129	0.785129
ebi-a-GCST90001472	finngen_R10_C3_KIDNEY_NOTRENALPELVIS_EXALLC	finngen_R10_C3_KIDNEY_NOTRENALPELVIS_EXALLC	CD62L- CD86+ myeloid Dendritic Cell Absolute Count || id:ebi-a-GCST90001472	Weighted mode	4	0.0094934	0.0537535	0.871065	-0.0958635	0.11485	1.00954	0.908588	1.12171	Malignant neoplasm of kidney, except renal pelvis (controls excluding all cancers)	II Neoplasms, from cancer register (ICD-O-3)	2372	314193	0.871065	0.871065
ebi-a-GCST90001473	finngen_R10_C3_KIDNEY_NOTRENALPELVIS_EXALLC	finngen_R10_C3_KIDNEY_NOTRENALPELVIS_EXALLC	CD62L- CD86+ myeloid Dendritic Cell %Dendritic Cell || id:ebi-a-GCST90001473	MR Egger	4	0.0162661	0.165561	0.930695	-0.308233	0.340765	1.0164	0.734744	1.40602	Malignant neoplasm of kidney, except renal pelvis (controls excluding all cancers)	II Neoplasms, from cancer register (ICD-O-3)	2372	314193	0.930695	0.930695
ebi-a-GCST90001473	finngen_R10_C3_KIDNEY_NOTRENALPELVIS_EXALLC	finngen_R10_C3_KIDNEY_NOTRENALPELVIS_EXALLC	CD62L- CD86+ myeloid Dendritic Cell %Dendritic Cell || id:ebi-a-GCST90001473	Weighted median	4	0.00853544	0.0483125	0.859766	-0.086157	0.103228	1.00857	0.91745	1.10874	Malignant neoplasm of kidney, except renal pelvis (controls excluding all cancers)	II Neoplasms, from cancer register (ICD-O-3)	2372	314193	0.859766	0.859766
ebi-a-GCST90001473	finngen_R10_C3_KIDNEY_NOTRENALPELVIS_EXALLC	finngen_R10_C3_KIDNEY_NOTRENALPELVIS_EXALLC	CD62L- CD86+ myeloid Dendritic Cell %Dendritic Cell || id:ebi-a-GCST90001473	Inverse variance weighted	4	0.00329923	0.0579035	0.954563	-0.110192	0.11679	1.0033	0.895662	1.12388	Malignant neoplasm of kidney, except renal pelvis (controls excluding all cancers)	II Neoplasms, from cancer register (ICD-O-3)	2372	314193	0.954563	0.954563
ebi-a-GCST90001473	finngen_R10_C3_KIDNEY_NOTRENALPELVIS_EXALLC	finngen_R10_C3_KIDNEY_NOTRENALPELVIS_EXALLC	CD62L- CD86+ myeloid Dendritic Cell %Dendritic Cell || id:ebi-a-GCST90001473	Simple mode	4	0.029948	0.104962	0.793962	-0.175778	0.235674	1.0304	0.838804	1.26576	Malignant neoplasm of kidney, except renal pelvis (controls excluding all cancers)	II Neoplasms, from cancer register (ICD-O-3)	2372	314193	0.793962	0.793962
ebi-a-GCST90001473	finngen_R10_C3_KIDNEY_NOTRENALPELVIS_EXALLC	finngen_R10_C3_KIDNEY_NOTRENALPELVIS_EXALLC	CD62L- CD86+ myeloid Dendritic Cell %Dendritic Cell || id:ebi-a-GCST90001473	Weighted mode	4	0.0100516	0.0511699	0.856823	-0.0902414	0.110345	1.0101	0.913711	1.11666	Malignant neoplasm of kidney, except renal pelvis (controls excluding all cancers)	II Neoplasms, from cancer register (ICD-O-3)	2372	314193	0.856823	0.856823
ebi-a-GCST90001475	finngen_R10_C3_KIDNEY_NOTRENALPELVIS_EXALLC	finngen_R10_C3_KIDNEY_NOTRENALPELVIS_EXALLC	HLA DR++ monocyte %monocyte || id:ebi-a-GCST90001475	MR Egger	4	0.79203	0.39266	0.181197	0.0224172	1.56164	2.20787	1.02267	4.76665	Malignant neoplasm of kidney, except renal pelvis (controls excluding all cancers)	II Neoplasms, from cancer register (ICD-O-3)	2372	314193	0.181197	0.181197
ebi-a-GCST90001475	finngen_R10_C3_KIDNEY_NOTRENALPELVIS_EXALLC	finngen_R10_C3_KIDNEY_NOTRENALPELVIS_EXALLC	HLA DR++ monocyte %monocyte || id:ebi-a-GCST90001475	Weighted median	4	0.0658384	0.0871922	0.450192	-0.105058	0.236735	1.06805	0.900272	1.26711	Malignant neoplasm of kidney, except renal pelvis (controls excluding all cancers)	II Neoplasms, from cancer register (ICD-O-3)	2372	314193	0.450192	0.450192
ebi-a-GCST90001475	finngen_R10_C3_KIDNEY_NOTRENALPELVIS_EXALLC	finngen_R10_C3_KIDNEY_NOTRENALPELVIS_EXALLC	HLA DR++ monocyte %monocyte || id:ebi-a-GCST90001475	Inverse variance weighted	4	0.0511871	0.0775908	0.509443	-0.100891	0.203265	1.05252	0.904032	1.2254	Malignant neoplasm of kidney, except renal pelvis (controls excluding all cancers)	II Neoplasms, from cancer register (ICD-O-3)	2372	314193	0.509443	0.509443
ebi-a-GCST90001475	finngen_R10_C3_KIDNEY_NOTRENALPELVIS_EXALLC	finngen_R10_C3_KIDNEY_NOTRENALPELVIS_EXALLC	HLA DR++ monocyte %monocyte || id:ebi-a-GCST90001475	Simple mode	4	-0.0871273	0.133293	0.559968	-0.348382	0.174127	0.91656	0.705829	1.19021	Malignant neoplasm of kidney, except renal pelvis (controls excluding all cancers)	II Neoplasms, from cancer register (ICD-O-3)	2372	314193	0.559968	0.559968
ebi-a-GCST90001475	finngen_R10_C3_KIDNEY_NOTRENALPELVIS_EXALLC	finngen_R10_C3_KIDNEY_NOTRENALPELVIS_EXALLC	HLA DR++ monocyte %monocyte || id:ebi-a-GCST90001475	Weighted mode	4	0.136045	0.105948	0.289299	-0.0716122	0.343702	1.14573	0.930892	1.41016	Malignant neoplasm of kidney, except renal pelvis (controls excluding all cancers)	II Neoplasms, from cancer register (ICD-O-3)	2372	314193	0.289299	0.289299
ebi-a-GCST90001481	finngen_R10_C3_KIDNEY_NOTRENALPELVIS_EXALLC	finngen_R10_C3_KIDNEY_NOTRENALPELVIS_EXALLC	Resting CD4 regulatory T cell %CD4 regulatory T cell || id:ebi-a-GCST90001481	MR Egger	5	-0.107033	0.349077	0.779184	-0.791225	0.577158	0.898496	0.453289	1.78097	Malignant neoplasm of kidney, except renal pelvis (controls excluding all cancers)	II Neoplasms, from cancer register (ICD-O-3)	2372	314193	0.779184	0.779184
ebi-a-GCST90001481	finngen_R10_C3_KIDNEY_NOTRENALPELVIS_EXALLC	finngen_R10_C3_KIDNEY_NOTRENALPELVIS_EXALLC	Resting CD4 regulatory T cell %CD4 regulatory T cell || id:ebi-a-GCST90001481	Weighted median	5	-0.0360217	0.0853918	0.673142	-0.20339	0.131346	0.964619	0.81596	1.14036	Malignant neoplasm of kidney, except renal pelvis (controls excluding all cancers)	II Neoplasms, from cancer register (ICD-O-3)	2372	314193	0.673142	0.673142
ebi-a-GCST90001481	finngen_R10_C3_KIDNEY_NOTRENALPELVIS_EXALLC	finngen_R10_C3_KIDNEY_NOTRENALPELVIS_EXALLC	Resting CD4 regulatory T cell %CD4 regulatory T cell || id:ebi-a-GCST90001481	Inverse variance weighted	5	-0.0483708	0.0755907	0.522235	-0.196529	0.0997869	0.95278	0.821578	1.10494	Malignant neoplasm of kidney, except renal pelvis (controls excluding all cancers)	II Neoplasms, from cancer register (ICD-O-3)	2372	314193	0.522235	0.522235
ebi-a-GCST90001481	finngen_R10_C3_KIDNEY_NOTRENALPELVIS_EXALLC	finngen_R10_C3_KIDNEY_NOTRENALPELVIS_EXALLC	Resting CD4 regulatory T cell %CD4 regulatory T cell || id:ebi-a-GCST90001481	Simple mode	5	-0.0869061	0.134118	0.552314	-0.349778	0.175966	0.916763	0.704845	1.1924	Malignant neoplasm of kidney, except renal pelvis (controls excluding all cancers)	II Neoplasms, from cancer register (ICD-O-3)	2372	314193	0.552314	0.552314
ebi-a-GCST90001481	finngen_R10_C3_KIDNEY_NOTRENALPELVIS_EXALLC	finngen_R10_C3_KIDNEY_NOTRENALPELVIS_EXALLC	Resting CD4 regulatory T cell %CD4 regulatory T cell || id:ebi-a-GCST90001481	Weighted mode	5	-0.00292146	0.0937811	0.976641	-0.186732	0.180889	0.997083	0.829666	1.19828	Malignant neoplasm of kidney, except renal pelvis (controls excluding all cancers)	II Neoplasms, from cancer register (ICD-O-3)	2372	314193	0.976641	0.976641
ebi-a-GCST90001483	finngen_R10_C3_KIDNEY_NOTRENALPELVIS_EXALLC	finngen_R10_C3_KIDNEY_NOTRENALPELVIS_EXALLC	CD39+ resting CD4 regulatory T cell Absolute Count || id:ebi-a-GCST90001483	MR Egger	8	0.200421	0.164293	0.268272	-0.121592	0.522434	1.22192	0.885509	1.68613	Malignant neoplasm of kidney, except renal pelvis (controls excluding all cancers)	II Neoplasms, from cancer register (ICD-O-3)	2372	314193	0.268272	0.268272
ebi-a-GCST90001483	finngen_R10_C3_KIDNEY_NOTRENALPELVIS_EXALLC	finngen_R10_C3_KIDNEY_NOTRENALPELVIS_EXALLC	CD39+ resting CD4 regulatory T cell Absolute Count || id:ebi-a-GCST90001483	Weighted median	8	0.133789	0.0713234	0.0606821	-0.00600506	0.273582	1.14315	0.994013	1.31467	Malignant neoplasm of kidney, except renal pelvis (controls excluding all cancers)	II Neoplasms, from cancer register (ICD-O-3)	2372	314193	0.0606821	0.0606821
ebi-a-GCST90001483	finngen_R10_C3_KIDNEY_NOTRENALPELVIS_EXALLC	finngen_R10_C3_KIDNEY_NOTRENALPELVIS_EXALLC	CD39+ resting CD4 regulatory T cell Absolute Count || id:ebi-a-GCST90001483	Inverse variance weighted	8	0.143219	0.0605115	0.0179426	0.024616	0.261821	1.15398	1.02492	1.29929	Malignant neoplasm of kidney, except renal pelvis (controls excluding all cancers)	II Neoplasms, from cancer register (ICD-O-3)	2372	314193	0.0179426	0.0179426
ebi-a-GCST90001483	finngen_R10_C3_KIDNEY_NOTRENALPELVIS_EXALLC	finngen_R10_C3_KIDNEY_NOTRENALPELVIS_EXALLC	CD39+ resting CD4 regulatory T cell Absolute Count || id:ebi-a-GCST90001483	Simple mode	8	0.0778244	0.123249	0.547809	-0.163743	0.319392	1.08093	0.84896	1.37629	Malignant neoplasm of kidney, except renal pelvis (controls excluding all cancers)	II Neoplasms, from cancer register (ICD-O-3)	2372	314193	0.547809	0.547809
ebi-a-GCST90001483	finngen_R10_C3_KIDNEY_NOTRENALPELVIS_EXALLC	finngen_R10_C3_KIDNEY_NOTRENALPELVIS_EXALLC	CD39+ resting CD4 regulatory T cell Absolute Count || id:ebi-a-GCST90001483	Weighted mode	8	0.125685	0.0776846	0.149719	-0.0265765	0.277947	1.13393	0.973774	1.32042	Malignant neoplasm of kidney, except renal pelvis (controls excluding all cancers)	II Neoplasms, from cancer register (ICD-O-3)	2372	314193	0.149719	0.149719
ebi-a-GCST90001484	finngen_R10_C3_KIDNEY_NOTRENALPELVIS_EXALLC	finngen_R10_C3_KIDNEY_NOTRENALPELVIS_EXALLC	CD39+ resting CD4 regulatory T cell %resting CD4 regulatory T cell || id:ebi-a-GCST90001484	MR Egger	6	0.169192	0.174378	0.38686	-0.172589	0.510973	1.18435	0.841483	1.66691	Malignant neoplasm of kidney, except renal pelvis (controls excluding all cancers)	II Neoplasms, from cancer register (ICD-O-3)	2372	314193	0.38686	0.38686
ebi-a-GCST90001484	finngen_R10_C3_KIDNEY_NOTRENALPELVIS_EXALLC	finngen_R10_C3_KIDNEY_NOTRENALPELVIS_EXALLC	CD39+ resting CD4 regulatory T cell %resting CD4 regulatory T cell || id:ebi-a-GCST90001484	Weighted median	6	0.128117	0.0733326	0.0806267	-0.0156154	0.271849	1.13669	0.984506	1.31239	Malignant neoplasm of kidney, except renal pelvis (controls excluding all cancers)	II Neoplasms, from cancer register (ICD-O-3)	2372	314193	0.0806267	0.0806267
ebi-a-GCST90001484	finngen_R10_C3_KIDNEY_NOTRENALPELVIS_EXALLC	finngen_R10_C3_KIDNEY_NOTRENALPELVIS_EXALLC	CD39+ resting CD4 regulatory T cell %resting CD4 regulatory T cell || id:ebi-a-GCST90001484	Inverse variance weighted	6	0.151493	0.0599014	0.0114374	0.0340865	0.2689	1.16357	1.03467	1.30852	Malignant neoplasm of kidney, except renal pelvis (controls excluding all cancers)	II Neoplasms, from cancer register (ICD-O-3)	2372	314193	0.0114374	0.0114374
ebi-a-GCST90001484	finngen_R10_C3_KIDNEY_NOTRENALPELVIS_EXALLC	finngen_R10_C3_KIDNEY_NOTRENALPELVIS_EXALLC	CD39+ resting CD4 regulatory T cell %resting CD4 regulatory T cell || id:ebi-a-GCST90001484	Simple mode	6	0.0723639	0.109224	0.536949	-0.141716	0.286444	1.07505	0.867868	1.33168	Malignant neoplasm of kidney, except renal pelvis (controls excluding all cancers)	II Neoplasms, from cancer register (ICD-O-3)	2372	314193	0.536949	0.536949
ebi-a-GCST90001484	finngen_R10_C3_KIDNEY_NOTRENALPELVIS_EXALLC	finngen_R10_C3_KIDNEY_NOTRENALPELVIS_EXALLC	CD39+ resting CD4 regulatory T cell %resting CD4 regulatory T cell || id:ebi-a-GCST90001484	Weighted mode	6	0.122945	0.0788431	0.179655	-0.0315878	0.277477	1.13082	0.968906	1.3198	Malignant neoplasm of kidney, except renal pelvis (controls excluding all cancers)	II Neoplasms, from cancer register (ICD-O-3)	2372	314193	0.179655	0.179655
ebi-a-GCST90001485	finngen_R10_C3_KIDNEY_NOTRENALPELVIS_EXALLC	finngen_R10_C3_KIDNEY_NOTRENALPELVIS_EXALLC	CD39+ resting CD4 regulatory T cell %CD4 regulatory T cell || id:ebi-a-GCST90001485	MR Egger	9	-0.029234	0.0521955	0.592884	-0.131537	0.0730692	0.971189	0.876747	1.0758	Malignant neoplasm of kidney, except renal pelvis (controls excluding all cancers)	II Neoplasms, from cancer register (ICD-O-3)	2372	314193	0.592884	0.592884
ebi-a-GCST90001485	finngen_R10_C3_KIDNEY_NOTRENALPELVIS_EXALLC	finngen_R10_C3_KIDNEY_NOTRENALPELVIS_EXALLC	CD39+ resting CD4 regulatory T cell %CD4 regulatory T cell || id:ebi-a-GCST90001485	Weighted median	9	0.00462439	0.0343351	0.892862	-0.0626724	0.0719211	1.00464	0.939251	1.07457	Malignant neoplasm of kidney, except renal pelvis (controls excluding all cancers)	II Neoplasms, from cancer register (ICD-O-3)	2372	314193	0.892862	0.892862
ebi-a-GCST90001485	finngen_R10_C3_KIDNEY_NOTRENALPELVIS_EXALLC	finngen_R10_C3_KIDNEY_NOTRENALPELVIS_EXALLC	CD39+ resting CD4 regulatory T cell %CD4 regulatory T cell || id:ebi-a-GCST90001485	Inverse variance weighted	9	0.0341964	0.0314454	0.276822	-0.0274366	0.0958294	1.03479	0.972936	1.10057	Malignant neoplasm of kidney, except renal pelvis (controls excluding all cancers)	II Neoplasms, from cancer register (ICD-O-3)	2372	314193	0.276822	0.276822
ebi-a-GCST90001485	finngen_R10_C3_KIDNEY_NOTRENALPELVIS_EXALLC	finngen_R10_C3_KIDNEY_NOTRENALPELVIS_EXALLC	CD39+ resting CD4 regulatory T cell %CD4 regulatory T cell || id:ebi-a-GCST90001485	Simple mode	9	0.053477	0.0940436	0.585205	-0.130848	0.237802	1.05493	0.877351	1.26846	Malignant neoplasm of kidney, except renal pelvis (controls excluding all cancers)	II Neoplasms, from cancer register (ICD-O-3)	2372	314193	0.585205	0.585205
ebi-a-GCST90001485	finngen_R10_C3_KIDNEY_NOTRENALPELVIS_EXALLC	finngen_R10_C3_KIDNEY_NOTRENALPELVIS_EXALLC	CD39+ resting CD4 regulatory T cell %CD4 regulatory T cell || id:ebi-a-GCST90001485	Weighted mode	9	0.00654789	0.0352822	0.857388	-0.0626053	0.0757011	1.00657	0.939314	1.07864	Malignant neoplasm of kidney, except renal pelvis (controls excluding all cancers)	II Neoplasms, from cancer register (ICD-O-3)	2372	314193	0.857388	0.857388
ebi-a-GCST90001489	finngen_R10_C3_KIDNEY_NOTRENALPELVIS_EXALLC	finngen_R10_C3_KIDNEY_NOTRENALPELVIS_EXALLC	CD39+ activated CD4 regulatory T cell Absolute Count || id:ebi-a-GCST90001489	MR Egger	4	0.234063	0.238626	0.430079	-0.233643	0.70177	1.26372	0.791644	2.01732	Malignant neoplasm of kidney, except renal pelvis (controls excluding all cancers)	II Neoplasms, from cancer register (ICD-O-3)	2372	314193	0.430079	0.430079
ebi-a-GCST90001489	finngen_R10_C3_KIDNEY_NOTRENALPELVIS_EXALLC	finngen_R10_C3_KIDNEY_NOTRENALPELVIS_EXALLC	CD39+ activated CD4 regulatory T cell Absolute Count || id:ebi-a-GCST90001489	Weighted median	4	0.096075	0.0702357	0.171345	-0.041587	0.233737	1.10084	0.959266	1.26331	Malignant neoplasm of kidney, except renal pelvis (controls excluding all cancers)	II Neoplasms, from cancer register (ICD-O-3)	2372	314193	0.171345	0.171345
ebi-a-GCST90001489	finngen_R10_C3_KIDNEY_NOTRENALPELVIS_EXALLC	finngen_R10_C3_KIDNEY_NOTRENALPELVIS_EXALLC	CD39+ activated CD4 regulatory T cell Absolute Count || id:ebi-a-GCST90001489	Inverse variance weighted	4	0.0947215	0.0632026	0.133953	-0.0291557	0.218599	1.09935	0.971265	1.24433	Malignant neoplasm of kidney, except renal pelvis (controls excluding all cancers)	II Neoplasms, from cancer register (ICD-O-3)	2372	314193	0.133953	0.133953
ebi-a-GCST90001489	finngen_R10_C3_KIDNEY_NOTRENALPELVIS_EXALLC	finngen_R10_C3_KIDNEY_NOTRENALPELVIS_EXALLC	CD39+ activated CD4 regulatory T cell Absolute Count || id:ebi-a-GCST90001489	Simple mode	4	0.130422	0.108677	0.316231	-0.0825845	0.343429	1.13931	0.920734	1.40977	Malignant neoplasm of kidney, except renal pelvis (controls excluding all cancers)	II Neoplasms, from cancer register (ICD-O-3)	2372	314193	0.316231	0.316231
ebi-a-GCST90001489	finngen_R10_C3_KIDNEY_NOTRENALPELVIS_EXALLC	finngen_R10_C3_KIDNEY_NOTRENALPELVIS_EXALLC	CD39+ activated CD4 regulatory T cell Absolute Count || id:ebi-a-GCST90001489	Weighted mode	4	0.125011	0.0805444	0.218448	-0.0328557	0.282878	1.13316	0.967678	1.32694	Malignant neoplasm of kidney, except renal pelvis (controls excluding all cancers)	II Neoplasms, from cancer register (ICD-O-3)	2372	314193	0.218448	0.218448
ebi-a-GCST90001491	finngen_R10_C3_KIDNEY_NOTRENALPELVIS_EXALLC	finngen_R10_C3_KIDNEY_NOTRENALPELVIS_EXALLC	CD39+ activated CD4 regulatory T cell %CD4 regulatory T cell || id:ebi-a-GCST90001491	MR Egger	6	-0.0461612	0.049977	0.407943	-0.144116	0.0517937	0.954888	0.865787	1.05316	Malignant neoplasm of kidney, except renal pelvis (controls excluding all cancers)	II Neoplasms, from cancer register (ICD-O-3)	2372	314193	0.407943	0.407943
ebi-a-GCST90001491	finngen_R10_C3_KIDNEY_NOTRENALPELVIS_EXALLC	finngen_R10_C3_KIDNEY_NOTRENALPELVIS_EXALLC	CD39+ activated CD4 regulatory T cell %CD4 regulatory T cell || id:ebi-a-GCST90001491	Weighted median	6	0.00116995	0.03031	0.96921	-0.0582376	0.0605775	1.00117	0.943426	1.06245	Malignant neoplasm of kidney, except renal pelvis (controls excluding all cancers)	II Neoplasms, from cancer register (ICD-O-3)	2372	314193	0.96921	0.96921
ebi-a-GCST90001491	finngen_R10_C3_KIDNEY_NOTRENALPELVIS_EXALLC	finngen_R10_C3_KIDNEY_NOTRENALPELVIS_EXALLC	CD39+ activated CD4 regulatory T cell %CD4 regulatory T cell || id:ebi-a-GCST90001491	Inverse variance weighted	6	0.008845	0.0290251	0.760567	-0.0480442	0.0657342	1.00888	0.953092	1.06794	Malignant neoplasm of kidney, except renal pelvis (controls excluding all cancers)	II Neoplasms, from cancer register (ICD-O-3)	2372	314193	0.760567	0.760567
ebi-a-GCST90001491	finngen_R10_C3_KIDNEY_NOTRENALPELVIS_EXALLC	finngen_R10_C3_KIDNEY_NOTRENALPELVIS_EXALLC	CD39+ activated CD4 regulatory T cell %CD4 regulatory T cell || id:ebi-a-GCST90001491	Simple mode	6	0.107139	0.080851	0.242447	-0.0513288	0.265607	1.11309	0.949966	1.30422	Malignant neoplasm of kidney, except renal pelvis (controls excluding all cancers)	II Neoplasms, from cancer register (ICD-O-3)	2372	314193	0.242447	0.242447
ebi-a-GCST90001491	finngen_R10_C3_KIDNEY_NOTRENALPELVIS_EXALLC	finngen_R10_C3_KIDNEY_NOTRENALPELVIS_EXALLC	CD39+ activated CD4 regulatory T cell %CD4 regulatory T cell || id:ebi-a-GCST90001491	Weighted mode	6	-0.0126383	0.0319346	0.708608	-0.0752302	0.0499535	0.987441	0.92753	1.05122	Malignant neoplasm of kidney, except renal pelvis (controls excluding all cancers)	II Neoplasms, from cancer register (ICD-O-3)	2372	314193	0.708608	0.708608
ebi-a-GCST90001495	finngen_R10_C3_KIDNEY_NOTRENALPELVIS_EXALLC	finngen_R10_C3_KIDNEY_NOTRENALPELVIS_EXALLC	CD39+ secreting CD4 regulatory T cell Absolute Count || id:ebi-a-GCST90001495	MR Egger	5	-0.0222231	0.0483742	0.677191	-0.117037	0.0725904	0.978022	0.889553	1.07529	Malignant neoplasm of kidney, except renal pelvis (controls excluding all cancers)	II Neoplasms, from cancer register (ICD-O-3)	2372	314193	0.677191	0.677191
ebi-a-GCST90001495	finngen_R10_C3_KIDNEY_NOTRENALPELVIS_EXALLC	finngen_R10_C3_KIDNEY_NOTRENALPELVIS_EXALLC	CD39+ secreting CD4 regulatory T cell Absolute Count || id:ebi-a-GCST90001495	Weighted median	5	0.00231227	0.0277269	0.933538	-0.0520324	0.056657	1.00231	0.949298	1.05829	Malignant neoplasm of kidney, except renal pelvis (controls excluding all cancers)	II Neoplasms, from cancer register (ICD-O-3)	2372	314193	0.933538	0.933538
ebi-a-GCST90001495	finngen_R10_C3_KIDNEY_NOTRENALPELVIS_EXALLC	finngen_R10_C3_KIDNEY_NOTRENALPELVIS_EXALLC	CD39+ secreting CD4 regulatory T cell Absolute Count || id:ebi-a-GCST90001495	Inverse variance weighted	5	0.0166367	0.026744	0.533895	-0.0357816	0.069055	1.01678	0.964851	1.0715	Malignant neoplasm of kidney, except renal pelvis (controls excluding all cancers)	II Neoplasms, from cancer register (ICD-O-3)	2372	314193	0.533895	0.533895
ebi-a-GCST90001495	finngen_R10_C3_KIDNEY_NOTRENALPELVIS_EXALLC	finngen_R10_C3_KIDNEY_NOTRENALPELVIS_EXALLC	CD39+ secreting CD4 regulatory T cell Absolute Count || id:ebi-a-GCST90001495	Simple mode	5	0.0254058	0.0695592	0.733425	-0.11093	0.161742	1.02573	0.895001	1.17556	Malignant neoplasm of kidney, except renal pelvis (controls excluding all cancers)	II Neoplasms, from cancer register (ICD-O-3)	2372	314193	0.733425	0.733425
ebi-a-GCST90001495	finngen_R10_C3_KIDNEY_NOTRENALPELVIS_EXALLC	finngen_R10_C3_KIDNEY_NOTRENALPELVIS_EXALLC	CD39+ secreting CD4 regulatory T cell Absolute Count || id:ebi-a-GCST90001495	Weighted mode	5	-0.00143213	0.0300678	0.964294	-0.060365	0.0575007	0.998569	0.941421	1.05919	Malignant neoplasm of kidney, except renal pelvis (controls excluding all cancers)	II Neoplasms, from cancer register (ICD-O-3)	2372	314193	0.964294	0.964294
ebi-a-GCST90001496	finngen_R10_C3_KIDNEY_NOTRENALPELVIS_EXALLC	finngen_R10_C3_KIDNEY_NOTRENALPELVIS_EXALLC	CD39+ secreting CD4 regulatory T cell %secreting CD4 regulatory T cell || id:ebi-a-GCST90001496	MR Egger	7	-0.0609703	0.0628625	0.376642	-0.184181	0.0622402	0.940851	0.831785	1.06422	Malignant neoplasm of kidney, except renal pelvis (controls excluding all cancers)	II Neoplasms, from cancer register (ICD-O-3)	2372	314193	0.376642	0.376642
ebi-a-GCST90001496	finngen_R10_C3_KIDNEY_NOTRENALPELVIS_EXALLC	finngen_R10_C3_KIDNEY_NOTRENALPELVIS_EXALLC	CD39+ secreting CD4 regulatory T cell %secreting CD4 regulatory T cell || id:ebi-a-GCST90001496	Weighted median	7	0.0106737	0.0271165	0.693858	-0.0424746	0.063822	1.01073	0.958415	1.0659	Malignant neoplasm of kidney, except renal pelvis (controls excluding all cancers)	II Neoplasms, from cancer register (ICD-O-3)	2372	314193	0.693858	0.693858
ebi-a-GCST90001496	finngen_R10_C3_KIDNEY_NOTRENALPELVIS_EXALLC	finngen_R10_C3_KIDNEY_NOTRENALPELVIS_EXALLC	CD39+ secreting CD4 regulatory T cell %secreting CD4 regulatory T cell || id:ebi-a-GCST90001496	Inverse variance weighted	7	0.0109519	0.0254877	0.667419	-0.039004	0.0609078	1.01101	0.961747	1.0628	Malignant neoplasm of kidney, except renal pelvis (controls excluding all cancers)	II Neoplasms, from cancer register (ICD-O-3)	2372	314193	0.667419	0.667419
ebi-a-GCST90001496	finngen_R10_C3_KIDNEY_NOTRENALPELVIS_EXALLC	finngen_R10_C3_KIDNEY_NOTRENALPELVIS_EXALLC	CD39+ secreting CD4 regulatory T cell %secreting CD4 regulatory T cell || id:ebi-a-GCST90001496	Simple mode	7	0.0837522	0.0779248	0.323781	-0.0689804	0.236485	1.08736	0.933345	1.26679	Malignant neoplasm of kidney, except renal pelvis (controls excluding all cancers)	II Neoplasms, from cancer register (ICD-O-3)	2372	314193	0.323781	0.323781
ebi-a-GCST90001496	finngen_R10_C3_KIDNEY_NOTRENALPELVIS_EXALLC	finngen_R10_C3_KIDNEY_NOTRENALPELVIS_EXALLC	CD39+ secreting CD4 regulatory T cell %secreting CD4 regulatory T cell || id:ebi-a-GCST90001496	Weighted mode	7	0.00493431	0.0297779	0.873833	-0.0534304	0.0632991	1.00495	0.947972	1.06535	Malignant neoplasm of kidney, except renal pelvis (controls excluding all cancers)	II Neoplasms, from cancer register (ICD-O-3)	2372	314193	0.873833	0.873833
ebi-a-GCST90001497	finngen_R10_C3_KIDNEY_NOTRENALPELVIS_EXALLC	finngen_R10_C3_KIDNEY_NOTRENALPELVIS_EXALLC	CD39+ secreting CD4 regulatory T cell %CD4 regulatory T cell || id:ebi-a-GCST90001497	MR Egger	7	-0.0416667	0.044119	0.388321	-0.12814	0.0448064	0.959189	0.87973	1.04583	Malignant neoplasm of kidney, except renal pelvis (controls excluding all cancers)	II Neoplasms, from cancer register (ICD-O-3)	2372	314193	0.388321	0.388321
ebi-a-GCST90001497	finngen_R10_C3_KIDNEY_NOTRENALPELVIS_EXALLC	finngen_R10_C3_KIDNEY_NOTRENALPELVIS_EXALLC	CD39+ secreting CD4 regulatory T cell %CD4 regulatory T cell || id:ebi-a-GCST90001497	Weighted median	7	-0.0115348	0.0284524	0.685179	-0.0673016	0.044232	0.988531	0.934913	1.04522	Malignant neoplasm of kidney, except renal pelvis (controls excluding all cancers)	II Neoplasms, from cancer register (ICD-O-3)	2372	314193	0.685179	0.685179
ebi-a-GCST90001497	finngen_R10_C3_KIDNEY_NOTRENALPELVIS_EXALLC	finngen_R10_C3_KIDNEY_NOTRENALPELVIS_EXALLC	CD39+ secreting CD4 regulatory T cell %CD4 regulatory T cell || id:ebi-a-GCST90001497	Inverse variance weighted	7	0.00620595	0.0260939	0.812012	-0.0449382	0.0573501	1.00623	0.956057	1.05903	Malignant neoplasm of kidney, except renal pelvis (controls excluding all cancers)	II Neoplasms, from cancer register (ICD-O-3)	2372	314193	0.812012	0.812012
ebi-a-GCST90001497	finngen_R10_C3_KIDNEY_NOTRENALPELVIS_EXALLC	finngen_R10_C3_KIDNEY_NOTRENALPELVIS_EXALLC	CD39+ secreting CD4 regulatory T cell %CD4 regulatory T cell || id:ebi-a-GCST90001497	Simple mode	7	0.0825599	0.0759138	0.31854	-0.0662311	0.231351	1.08606	0.935915	1.2603	Malignant neoplasm of kidney, except renal pelvis (controls excluding all cancers)	II Neoplasms, from cancer register (ICD-O-3)	2372	314193	0.31854	0.31854
ebi-a-GCST90001497	finngen_R10_C3_KIDNEY_NOTRENALPELVIS_EXALLC	finngen_R10_C3_KIDNEY_NOTRENALPELVIS_EXALLC	CD39+ secreting CD4 regulatory T cell %CD4 regulatory T cell || id:ebi-a-GCST90001497	Weighted mode	7	-0.012887	0.0286012	0.668119	-0.0689453	0.0431712	0.987196	0.933378	1.04412	Malignant neoplasm of kidney, except renal pelvis (controls excluding all cancers)	II Neoplasms, from cancer register (ICD-O-3)	2372	314193	0.668119	0.668119
[truncated: 760 more rows]

## Sheet: pval
id.exposure	id.outcome	outcome	exposure	method	nsnp	b	se	pval	lo_ci	up_ci	or	or_lci95	or_uci95	phenotype	category	num_cases	num_controls	pval_BH_pval	pval_Bonferroni_pval
[truncated: 24 more rows]

## Sheet: pval_BH_pval
id.exposure	id.outcome	outcome	exposure	method	nsnp	b	se	pval	lo_ci	up_ci	or	or_lci95	or_uci95	phenotype	category	num_cases	num_controls	pval_BH_pval	pval_Bonferroni_pval
[truncated: 24 more rows]

## Sheet: pval_Bonferroni_pval
id.exposure	id.outcome	outcome	exposure	method	nsnp	b	se	pval	lo_ci	up_ci	or	or_lci95	or_uci95	phenotype	category	num_cases	num_controls	pval_BH_pval	pval_Bonferroni_pval
[truncated: 24 more rows]
