# Supplementary material for: Multi-omics analysis of kidney renal cell carcinoma in silico with preliminary in vivo validation
Source: Front Immunol. 2026 Jun 8;17:1732965. doi: 10.3389/fimmu.2026.1732965 (PMC13284111; doi:10.3389/fimmu.2026.1732965)
Supplement: Supplementary Table 10 — Raw results of immune cell single-SNP results. [file Table10.xlsx]

## Sheet: Original_Data
exposure	outcome	id.exposure	id.outcome	SNP	b	se	pval	phenotype	category	num_cases	num_controls	lo_ci	up_ci	or	or_lci95	or_uci95	pval_BH_id.outcome	pval_Bonferroni_id.outcome	pval_BH_exposure	pval_Bonferroni_exposure	pval_BH_SNP	pval_Bonferroni_SNP
IgD+ CD38+ B cell Absolute Count || id:ebi-a-GCST90001392	outcome	ebi-a-GCST90001392	finngen_R10_C3_KIDNEY_CLEAR_CELL_CARCINOMA_EXALLC	rs140380950	1.90816	1.36567	0.162344	Clear cell adenocarcinoma of kidney (controls excluding all cancers)	II Neoplasms, from cancer register (ICD-O-3)	944	314193	-0.768557	4.58488	6.74068	0.463682	97.9914	0.998291	1	0.324688	0.974063	0.324688	0.649375
IgD+ CD38+ B cell Absolute Count || id:ebi-a-GCST90001392	outcome	ebi-a-GCST90001392	finngen_R10_C3_KIDNEY_CLEAR_CELL_CARCINOMA_EXALLC	rs80330977	-0.00955105	0.392908	0.980606	Clear cell adenocarcinoma of kidney (controls excluding all cancers)	II Neoplasms, from cancer register (ICD-O-3)	944	314193	-0.77965	0.760548	0.990494	0.458566	2.13945	0.998291	1	0.980606	1	0.980606	1
IgD+ CD38+ B cell Absolute Count || id:ebi-a-GCST90001392	outcome	ebi-a-GCST90001392	finngen_R10_C3_KIDNEY_CLEAR_CELL_CARCINOMA_EXALLC	All - Inverse variance weighted	0.137049	0.509554	0.787961	Clear cell adenocarcinoma of kidney (controls excluding all cancers)	II Neoplasms, from cancer register (ICD-O-3)	944	314193	-0.861676	1.13577	1.14688	0.422453	3.11358	0.998291	1	0.980606	1	0.998822	1
IgD+ CD38- B cell %B cell || id:ebi-a-GCST90001395	outcome	ebi-a-GCST90001395	finngen_R10_C3_KIDNEY_CLEAR_CELL_CARCINOMA_EXALLC	rs113398446	0.225199	0.340726	0.508652	Clear cell adenocarcinoma of kidney (controls excluding all cancers)	II Neoplasms, from cancer register (ICD-O-3)	944	314193	-0.442624	0.893022	1.25257	0.642349	2.4425	0.998291	1	0.508652	1	0.508652	1
Unswitched memory B cell %B cell || id:ebi-a-GCST90001397	outcome	ebi-a-GCST90001397	finngen_R10_C3_KIDNEY_CLEAR_CELL_CARCINOMA_EXALLC	rs73192651	-0.214956	0.331762	0.517035	Clear cell adenocarcinoma of kidney (controls excluding all cancers)	II Neoplasms, from cancer register (ICD-O-3)	944	314193	-0.865209	0.435297	0.806577	0.420964	1.54542	0.998291	1	0.517035	1	0.517035	1
Unswitched memory B cell Absolute Count || id:ebi-a-GCST90001398	outcome	ebi-a-GCST90001398	finngen_R10_C3_KIDNEY_CLEAR_CELL_CARCINOMA_EXALLC	rs12874404	-1.19018	0.839954	0.156494	Clear cell adenocarcinoma of kidney (controls excluding all cancers)	II Neoplasms, from cancer register (ICD-O-3)	944	314193	-2.83649	0.456126	0.304165	0.0586309	1.57795	0.998291	1	0.312315	0.938962	0.234649	1
Unswitched memory B cell Absolute Count || id:ebi-a-GCST90001398	outcome	ebi-a-GCST90001398	finngen_R10_C3_KIDNEY_CLEAR_CELL_CARCINOMA_EXALLC	rs73192651	-0.240181	0.370694	0.517035	Clear cell adenocarcinoma of kidney (controls excluding all cancers)	II Neoplasms, from cancer register (ICD-O-3)	944	314193	-0.966742	0.48638	0.786485	0.38032	1.62642	0.998291	1	0.517035	1	0.517035	1
Unswitched memory B cell Absolute Count || id:ebi-a-GCST90001398	outcome	ebi-a-GCST90001398	finngen_R10_C3_KIDNEY_CLEAR_CELL_CARCINOMA_EXALLC	All - Inverse variance weighted	-0.395049	0.350914	0.260263	Clear cell adenocarcinoma of kidney (controls excluding all cancers)	II Neoplasms, from cancer register (ICD-O-3)	944	314193	-1.08284	0.292743	0.673647	0.338632	1.3401	0.998291	1	0.312315	1	0.998822	1
IgD- CD27- B cell %B cell || id:ebi-a-GCST90001399	outcome	ebi-a-GCST90001399	finngen_R10_C3_KIDNEY_CLEAR_CELL_CARCINOMA_EXALLC	rs2250246	0.35536	0.326032	0.275733	Clear cell adenocarcinoma of kidney (controls excluding all cancers)	II Neoplasms, from cancer register (ICD-O-3)	944	314193	-0.283663	0.994383	1.42669	0.753021	2.70306	0.998291	1	0.487696	1	0.275733	1
IgD- CD27- B cell %B cell || id:ebi-a-GCST90001399	outcome	ebi-a-GCST90001399	finngen_R10_C3_KIDNEY_CLEAR_CELL_CARCINOMA_EXALLC	rs35574803	-1.40289	0.634393	0.0270092	Clear cell adenocarcinoma of kidney (controls excluding all cancers)	II Neoplasms, from cancer register (ICD-O-3)	944	314193	-2.6463	-0.159477	0.245886	0.0709133	0.85259	0.998291	1	0.270092	0.270092	0.0540184	0.540184
IgD- CD27- B cell %B cell || id:ebi-a-GCST90001399	outcome	ebi-a-GCST90001399	finngen_R10_C3_KIDNEY_CLEAR_CELL_CARCINOMA_EXALLC	rs4810485	-0.186118	0.134054	0.16502	Clear cell adenocarcinoma of kidney (controls excluding all cancers)	II Neoplasms, from cancer register (ICD-O-3)	944	314193	-0.448863	0.0766271	0.830176	0.638353	1.07964	0.998291	1	0.487696	1	0.16502	1
IgD- CD27- B cell %B cell || id:ebi-a-GCST90001399	outcome	ebi-a-GCST90001399	finngen_R10_C3_KIDNEY_CLEAR_CELL_CARCINOMA_EXALLC	All - Inverse variance weighted	-0.15546	0.217219	0.474187	Clear cell adenocarcinoma of kidney (controls excluding all cancers)	II Neoplasms, from cancer register (ICD-O-3)	944	314193	-0.581208	0.270289	0.856022	0.559222	1.31034	0.998291	1	0.487696	1	0.998822	1
IgD- CD27- B cell %B cell || id:ebi-a-GCST90001399	outcome	ebi-a-GCST90001399	finngen_R10_C3_KIDNEY_CLEAR_CELL_CARCINOMA_EXALLC	All - MR Egger	-0.580949	0.558917	0.487696	Clear cell adenocarcinoma of kidney (controls excluding all cancers)	II Neoplasms, from cancer register (ICD-O-3)	944	314193	-1.67643	0.514528	0.559367	0.187041	1.67285	0.998291	1	0.487696	1	0.990088	1
IgD- CD27- B cell Absolute Count || id:ebi-a-GCST90001401	outcome	ebi-a-GCST90001401	finngen_R10_C3_KIDNEY_CLEAR_CELL_CARCINOMA_EXALLC	rs2250246	0.383339	0.351702	0.275733	Clear cell adenocarcinoma of kidney (controls excluding all cancers)	II Neoplasms, from cancer register (ICD-O-3)	944	314193	-0.305997	1.07268	1.46718	0.736389	2.92319	0.998291	1	0.509423	1	0.275733	1
IgD- CD27- B cell Absolute Count || id:ebi-a-GCST90001401	outcome	ebi-a-GCST90001401	finngen_R10_C3_KIDNEY_CLEAR_CELL_CARCINOMA_EXALLC	rs4239702	-0.17283	0.180988	0.339616	Clear cell adenocarcinoma of kidney (controls excluding all cancers)	II Neoplasms, from cancer register (ICD-O-3)	944	314193	-0.527567	0.181907	0.841281	0.590039	1.1995	0.998291	1	0.509423	1	0.339616	0.679231
IgD- CD27- B cell Absolute Count || id:ebi-a-GCST90001401	outcome	ebi-a-GCST90001401	finngen_R10_C3_KIDNEY_CLEAR_CELL_CARCINOMA_EXALLC	All - Inverse variance weighted	-0.056383	0.226284	0.80323	Clear cell adenocarcinoma of kidney (controls excluding all cancers)	II Neoplasms, from cancer register (ICD-O-3)	944	314193	-0.499899	0.387133	0.945177	0.606592	1.47275	0.998291	1	0.80323	1	0.998822	1
Memory B cell %B cell || id:ebi-a-GCST90001406	outcome	ebi-a-GCST90001406	finngen_R10_C3_KIDNEY_CLEAR_CELL_CARCINOMA_EXALLC	rs116844769	0.268001	0.459095	0.559382	Clear cell adenocarcinoma of kidney (controls excluding all cancers)	II Neoplasms, from cancer register (ICD-O-3)	944	314193	-0.631825	1.16783	1.30735	0.531621	3.215	0.998291	1	0.897667	1	0.623283	1
Memory B cell %B cell || id:ebi-a-GCST90001406	outcome	ebi-a-GCST90001406	finngen_R10_C3_KIDNEY_CLEAR_CELL_CARCINOMA_EXALLC	rs72635970	0.436173	0.364065	0.230892	Clear cell adenocarcinoma of kidney (controls excluding all cancers)	II Neoplasms, from cancer register (ICD-O-3)	944	314193	-0.277394	1.14974	1.54678	0.757756	3.15737	0.998291	1	0.692677	1	0.461784	0.923569
Memory B cell %B cell || id:ebi-a-GCST90001406	outcome	ebi-a-GCST90001406	finngen_R10_C3_KIDNEY_CLEAR_CELL_CARCINOMA_EXALLC	All - Inverse variance weighted	0.371246	0.285258	0.193107	Clear cell adenocarcinoma of kidney (controls excluding all cancers)	II Neoplasms, from cancer register (ICD-O-3)	944	314193	-0.187859	0.930351	1.44954	0.828732	2.5354	0.998291	1	0.692677	1	0.998822	1
Memory B cell Absolute Count || id:ebi-a-GCST90001407	outcome	ebi-a-GCST90001407	finngen_R10_C3_KIDNEY_CLEAR_CELL_CARCINOMA_EXALLC	rs12874404	-1.04777	0.739451	0.156494	Clear cell adenocarcinoma of kidney (controls excluding all cancers)	II Neoplasms, from cancer register (ICD-O-3)	944	314193	-2.4971	0.401549	0.350717	0.0823235	1.49414	0.998291	1	0.234649	0.312987	0.234649	1
Naive-mature B cell %B cell || id:ebi-a-GCST90001408	outcome	ebi-a-GCST90001408	finngen_R10_C3_KIDNEY_CLEAR_CELL_CARCINOMA_EXALLC	rs72635970	-0.458373	0.382595	0.230892	Clear cell adenocarcinoma of kidney (controls excluding all cancers)	II Neoplasms, from cancer register (ICD-O-3)	944	314193	-1.20826	0.291513	0.632312	0.298717	1.33845	0.998291	1	0.461784	0.461784	0.461784	0.923569
IgD- CD38+ B cell %B cell || id:ebi-a-GCST90001410	outcome	ebi-a-GCST90001410	finngen_R10_C3_KIDNEY_CLEAR_CELL_CARCINOMA_EXALLC	rs2792563	0.205736	0.332957	0.536637	Clear cell adenocarcinoma of kidney (controls excluding all cancers)	II Neoplasms, from cancer register (ICD-O-3)	944	314193	-0.44686	0.858333	1.22843	0.639633	2.35922	0.998291	1	0.967751	1	0.967751	1
IgD+ CD24+ B cell Absolute Count || id:ebi-a-GCST90001412	outcome	ebi-a-GCST90001412	finngen_R10_C3_KIDNEY_CLEAR_CELL_CARCINOMA_EXALLC	rs12874404	-0.923408	0.651681	0.156494	Clear cell adenocarcinoma of kidney (controls excluding all cancers)	II Neoplasms, from cancer register (ICD-O-3)	944	314193	-2.2007	0.353887	0.397163	0.110725	1.42459	0.998291	1	0.234649	0.312987	0.234649	1
IgD+ CD24- B cell %B cell || id:ebi-a-GCST90001415	outcome	ebi-a-GCST90001415	finngen_R10_C3_KIDNEY_CLEAR_CELL_CARCINOMA_EXALLC	rs75766272	0.207729	0.189489	0.272967	Clear cell adenocarcinoma of kidney (controls excluding all cancers)	II Neoplasms, from cancer register (ICD-O-3)	944	314193	-0.163671	0.579128	1.23088	0.849022	1.78448	0.998291	1	0.298817	0.545934	0.298817	1
CD24+ CD27+ B cell %B cell || id:ebi-a-GCST90001417	outcome	ebi-a-GCST90001417	finngen_R10_C3_KIDNEY_CLEAR_CELL_CARCINOMA_EXALLC	rs45608038	0.355707	0.350238	0.309812	Clear cell adenocarcinoma of kidney (controls excluding all cancers)	II Neoplasms, from cancer register (ICD-O-3)	944	314193	-0.330759	1.04217	1.42719	0.718378	2.83537	0.998291	1	0.610504	1	0.619625	0.619625
CD24+ CD27+ B cell %B cell || id:ebi-a-GCST90001417	outcome	ebi-a-GCST90001417	finngen_R10_C3_KIDNEY_CLEAR_CELL_CARCINOMA_EXALLC	rs75766272	-0.206234	0.188126	0.272967	Clear cell adenocarcinoma of kidney (controls excluding all cancers)	II Neoplasms, from cancer register (ICD-O-3)	944	314193	-0.574962	0.162493	0.813642	0.562726	1.17644	0.998291	1	0.610504	1	0.298817	1
CD24+ CD27+ B cell %B cell || id:ebi-a-GCST90001417	outcome	ebi-a-GCST90001417	finngen_R10_C3_KIDNEY_CLEAR_CELL_CARCINOMA_EXALLC	rs76477280	-0.232381	0.376153	0.536717	Clear cell adenocarcinoma of kidney (controls excluding all cancers)	II Neoplasms, from cancer register (ICD-O-3)	944	314193	-0.969641	0.504878	0.792644	0.379219	1.65678	0.998291	1	0.670897	1	0.536717	1
CD24+ CD27+ B cell %B cell || id:ebi-a-GCST90001417	outcome	ebi-a-GCST90001417	finngen_R10_C3_KIDNEY_CLEAR_CELL_CARCINOMA_EXALLC	All - Inverse variance weighted	-0.105113	0.156682	0.502302	Clear cell adenocarcinoma of kidney (controls excluding all cancers)	II Neoplasms, from cancer register (ICD-O-3)	944	314193	-0.41221	0.201983	0.900222	0.662185	1.22383	0.998291	1	0.670897	1	0.998822	1
CD24+ CD27+ B cell %B cell || id:ebi-a-GCST90001417	outcome	ebi-a-GCST90001417	finngen_R10_C3_KIDNEY_CLEAR_CELL_CARCINOMA_EXALLC	All - MR Egger	-1.70119	1.10338	0.366303	Clear cell adenocarcinoma of kidney (controls excluding all cancers)	II Neoplasms, from cancer register (ICD-O-3)	944	314193	-3.86381	0.461439	0.182467	0.0209878	1.58636	0.998291	1	0.610504	1	0.990088	1
CD24+ CD27+ B cell Absolute Count || id:ebi-a-GCST90001418	outcome	ebi-a-GCST90001418	finngen_R10_C3_KIDNEY_CLEAR_CELL_CARCINOMA_EXALLC	rs12874404	-1.07194	0.756505	0.156494	Clear cell adenocarcinoma of kidney (controls excluding all cancers)	II Neoplasms, from cancer register (ICD-O-3)	944	314193	-2.55469	0.41081	0.342344	0.0777164	1.50804	0.998291	1	0.234649	0.312987	0.234649	1
IgD+ B cell %Lymphocyte || id:ebi-a-GCST90001424	outcome	ebi-a-GCST90001424	finngen_R10_C3_KIDNEY_CLEAR_CELL_CARCINOMA_EXALLC	rs11657531	0.838542	0.326369	0.0101903	Clear cell adenocarcinoma of kidney (controls excluding all cancers)	II Neoplasms, from cancer register (ICD-O-3)	944	314193	0.198859	1.47823	2.31299	1.22001	4.38516	0.998291	1	0.0343644	0.0611415	0.0114548	0.0203805
IgD+ B cell %Lymphocyte || id:ebi-a-GCST90001424	outcome	ebi-a-GCST90001424	finngen_R10_C3_KIDNEY_CLEAR_CELL_CARCINOMA_EXALLC	rs12874404	-0.955032	0.673999	0.156494	Clear cell adenocarcinoma of kidney (controls excluding all cancers)	II Neoplasms, from cancer register (ICD-O-3)	944	314193	-2.27607	0.366006	0.3848	0.102687	1.44196	0.998291	1	0.312987	0.938962	0.234649	1
IgD+ B cell %Lymphocyte || id:ebi-a-GCST90001424	outcome	ebi-a-GCST90001424	finngen_R10_C3_KIDNEY_CLEAR_CELL_CARCINOMA_EXALLC	All - Inverse variance weighted	0.49787	0.703536	0.479151	Clear cell adenocarcinoma of kidney (controls excluding all cancers)	II Neoplasms, from cancer register (ICD-O-3)	944	314193	-0.88106	1.8768	1.64521	0.414343	6.53257	0.998291	1	0.479151	1	0.998822	1
IgD- CD38dim B cell %lymphocyte || id:ebi-a-GCST90001426	outcome	ebi-a-GCST90001426	finngen_R10_C3_KIDNEY_CLEAR_CELL_CARCINOMA_EXALLC	rs11687597	0.194663	0.395183	0.622303	Clear cell adenocarcinoma of kidney (controls excluding all cancers)	II Neoplasms, from cancer register (ICD-O-3)	944	314193	-0.579896	0.969222	1.2149	0.559957	2.63589	0.998291	1	0.746763	1	0.787409	1
IgD- CD38dim B cell %lymphocyte || id:ebi-a-GCST90001426	outcome	ebi-a-GCST90001426	finngen_R10_C3_KIDNEY_CLEAR_CELL_CARCINOMA_EXALLC	rs7840395	0.479825	0.330554	0.146619	Clear cell adenocarcinoma of kidney (controls excluding all cancers)	II Neoplasms, from cancer register (ICD-O-3)	944	314193	-0.168061	1.12771	1.61579	0.845302	3.08858	0.998291	1	0.28837	0.879715	0.146619	0.586477
IgD- CD38dim B cell %lymphocyte || id:ebi-a-GCST90001426	outcome	ebi-a-GCST90001426	finngen_R10_C3_KIDNEY_CLEAR_CELL_CARCINOMA_EXALLC	All - Inverse variance weighted	0.362439	0.253549	0.152871	Clear cell adenocarcinoma of kidney (controls excluding all cancers)	II Neoplasms, from cancer register (ICD-O-3)	944	314193	-0.134517	0.859394	1.43683	0.874138	2.36173	0.998291	1	0.28837	0.917226	0.998822	1
IgD+ CD38+ B cell %lymphocyte || id:ebi-a-GCST90001429	outcome	ebi-a-GCST90001429	finngen_R10_C3_KIDNEY_CLEAR_CELL_CARCINOMA_EXALLC	rs140380950	1.89278	1.35466	0.162344	Clear cell adenocarcinoma of kidney (controls excluding all cancers)	II Neoplasms, from cancer register (ICD-O-3)	944	314193	-0.762361	4.54792	6.63778	0.466564	94.4353	0.998291	1	0.324688	0.324688	0.324688	0.649375
IgD+ CD38- B cell %lymphocyte || id:ebi-a-GCST90001431	outcome	ebi-a-GCST90001431	finngen_R10_C3_KIDNEY_CLEAR_CELL_CARCINOMA_EXALLC	rs12874404	-1.05756	0.746354	0.156494	Clear cell adenocarcinoma of kidney (controls excluding all cancers)	II Neoplasms, from cancer register (ICD-O-3)	944	314193	-2.52041	0.405298	0.347304	0.0804268	1.49975	0.998291	1	0.234649	0.312987	0.234649	1
Unswitched memory B cell %lymphocyte || id:ebi-a-GCST90001432	outcome	ebi-a-GCST90001432	finngen_R10_C3_KIDNEY_CLEAR_CELL_CARCINOMA_EXALLC	rs12874404	-0.992146	0.700192	0.156494	Clear cell adenocarcinoma of kidney (controls excluding all cancers)	II Neoplasms, from cancer register (ICD-O-3)	944	314193	-2.36452	0.38023	0.37078	0.0939943	1.46262	0.998291	1	0.48407	1	0.234649	1
Unswitched memory B cell %lymphocyte || id:ebi-a-GCST90001432	outcome	ebi-a-GCST90001432	finngen_R10_C3_KIDNEY_CLEAR_CELL_CARCINOMA_EXALLC	rs6032660	0.452583	0.341319	0.184846	Clear cell adenocarcinoma of kidney (controls excluding all cancers)	II Neoplasms, from cancer register (ICD-O-3)	944	314193	-0.216403	1.12157	1.57237	0.805411	3.06967	0.998291	1	0.48407	1	0.184846	0.369692
Unswitched memory B cell %lymphocyte || id:ebi-a-GCST90001432	outcome	ebi-a-GCST90001432	finngen_R10_C3_KIDNEY_CLEAR_CELL_CARCINOMA_EXALLC	rs73192651	-0.218739	0.3376	0.517035	Clear cell adenocarcinoma of kidney (controls excluding all cancers)	II Neoplasms, from cancer register (ICD-O-3)	944	314193	-0.880435	0.442958	0.803532	0.414602	1.55731	0.998291	1	0.738622	1	0.517035	1
Unswitched memory B cell %lymphocyte || id:ebi-a-GCST90001432	outcome	ebi-a-GCST90001432	finngen_R10_C3_KIDNEY_CLEAR_CELL_CARCINOMA_EXALLC	All - Inverse variance weighted	-0.00299055	0.328469	0.992736	Clear cell adenocarcinoma of kidney (controls excluding all cancers)	II Neoplasms, from cancer register (ICD-O-3)	944	314193	-0.646789	0.640808	0.997014	0.523725	1.89801	0.998291	1	0.992736	1	0.998822	1
Unswitched memory B cell %lymphocyte || id:ebi-a-GCST90001432	outcome	ebi-a-GCST90001432	finngen_R10_C3_KIDNEY_CLEAR_CELL_CARCINOMA_EXALLC	All - MR Egger	-0.48258	0.835838	0.666662	Clear cell adenocarcinoma of kidney (controls excluding all cancers)	II Neoplasms, from cancer register (ICD-O-3)	944	314193	-2.12082	1.15566	0.617189	0.119933	3.17613	0.998291	1	0.833327	1	0.990088	1
IgD- CD27- B cell %lymphocyte || id:ebi-a-GCST90001433	outcome	ebi-a-GCST90001433	finngen_R10_C3_KIDNEY_CLEAR_CELL_CARCINOMA_EXALLC	rs35574803	-1.62503	0.734846	0.0270092	Clear cell adenocarcinoma of kidney (controls excluding all cancers)	II Neoplasms, from cancer register (ICD-O-3)	944	314193	-3.06532	-0.184729	0.196907	0.0466387	0.83133	0.998291	1	0.162055	0.162055	0.0540184	0.540184
IgD- CD27- B cell %lymphocyte || id:ebi-a-GCST90001433	outcome	ebi-a-GCST90001433	finngen_R10_C3_KIDNEY_CLEAR_CELL_CARCINOMA_EXALLC	rs4810485	-0.228861	0.164839	0.16502	Clear cell adenocarcinoma of kidney (controls excluding all cancers)	II Neoplasms, from cancer register (ICD-O-3)	944	314193	-0.551946	0.0942247	0.795439	0.575828	1.09881	0.998291	1	0.24753	0.990119	0.16502	1
IgD- CD27- B cell %lymphocyte || id:ebi-a-GCST90001433	outcome	ebi-a-GCST90001433	finngen_R10_C3_KIDNEY_CLEAR_CELL_CARCINOMA_EXALLC	All - Inverse variance weighted	-0.295748	0.298182	0.321276	Clear cell adenocarcinoma of kidney (controls excluding all cancers)	II Neoplasms, from cancer register (ICD-O-3)	944	314193	-0.880184	0.288688	0.743975	0.414707	1.33467	0.998291	1	0.385531	1	0.998822	1
Switched memory B cell %lymphocyte || id:ebi-a-GCST90001434	outcome	ebi-a-GCST90001434	finngen_R10_C3_KIDNEY_CLEAR_CELL_CARCINOMA_EXALLC	rs11653761	0.55553	0.317107	0.079796	Clear cell adenocarcinoma of kidney (controls excluding all cancers)	II Neoplasms, from cancer register (ICD-O-3)	944	314193	-0.0659992	1.17706	1.74286	0.936132	3.24482	0.998291	1	0.19949	0.79796	0.079796	0.319184
Switched memory B cell %lymphocyte || id:ebi-a-GCST90001434	outcome	ebi-a-GCST90001434	finngen_R10_C3_KIDNEY_CLEAR_CELL_CARCINOMA_EXALLC	rs7840395	0.470141	0.323883	0.146619	Clear cell adenocarcinoma of kidney (controls excluding all cancers)	II Neoplasms, from cancer register (ICD-O-3)	944	314193	-0.16467	1.10495	1.60022	0.848174	3.01908	0.998291	1	0.244365	1	0.146619	0.586477
Switched memory B cell %lymphocyte || id:ebi-a-GCST90001434	outcome	ebi-a-GCST90001434	finngen_R10_C3_KIDNEY_CLEAR_CELL_CARCINOMA_EXALLC	rs9520836	0.477202	0.356107	0.180228	Clear cell adenocarcinoma of kidney (controls excluding all cancers)	II Neoplasms, from cancer register (ICD-O-3)	944	314193	-0.220767	1.17517	1.61156	0.801903	3.2387	0.998291	1	0.257469	1	0.360456	0.720913
Switched memory B cell %lymphocyte || id:ebi-a-GCST90001434	outcome	ebi-a-GCST90001434	finngen_R10_C3_KIDNEY_CLEAR_CELL_CARCINOMA_EXALLC	All - Inverse variance weighted	0.503209	0.191169	0.00848144	Clear cell adenocarcinoma of kidney (controls excluding all cancers)	II Neoplasms, from cancer register (ICD-O-3)	944	314193	0.128518	0.877899	1.65402	1.13714	2.40584	0.998291	1	0.0509258	0.0848144	0.998822	1
Switched memory B cell %lymphocyte || id:ebi-a-GCST90001434	outcome	ebi-a-GCST90001434	finngen_R10_C3_KIDNEY_CLEAR_CELL_CARCINOMA_EXALLC	All - MR Egger	0.562522	5.5894	0.936145	Clear cell adenocarcinoma of kidney (controls excluding all cancers)	II Neoplasms, from cancer register (ICD-O-3)	944	314193	-10.3927	11.5178	1.75509	3.06552e-05	100484	0.998291	1	0.936145	1	0.990088	1
Plasma Blast-Plasma Cell %lymphocyte || id:ebi-a-GCST90001435	outcome	ebi-a-GCST90001435	finngen_R10_C3_KIDNEY_CLEAR_CELL_CARCINOMA_EXALLC	rs4785074	-0.119716	0.360487	0.739818	Clear cell adenocarcinoma of kidney (controls excluding all cancers)	II Neoplasms, from cancer register (ICD-O-3)	944	314193	-0.82627	0.586839	0.887173	0.437679	1.79829	0.998291	1	0.739818	1	0.739818	1
Memory B cell %lymphocyte || id:ebi-a-GCST90001436	outcome	ebi-a-GCST90001436	finngen_R10_C3_KIDNEY_CLEAR_CELL_CARCINOMA_EXALLC	rs11653761	0.609489	0.347907	0.079796	Clear cell adenocarcinoma of kidney (controls excluding all cancers)	II Neoplasms, from cancer register (ICD-O-3)	944	314193	-0.0724097	1.29139	1.83949	0.93015	3.63783	0.998291	1	0.239388	0.478776	0.079796	0.319184
Memory B cell %lymphocyte || id:ebi-a-GCST90001436	outcome	ebi-a-GCST90001436	finngen_R10_C3_KIDNEY_CLEAR_CELL_CARCINOMA_EXALLC	rs12874404	-0.816141	0.575979	0.156494	Clear cell adenocarcinoma of kidney (controls excluding all cancers)	II Neoplasms, from cancer register (ICD-O-3)	944	314193	-1.94506	0.312778	0.442134	0.142979	1.36722	0.998291	1	0.312987	0.938962	0.234649	1
Memory B cell %lymphocyte || id:ebi-a-GCST90001436	outcome	ebi-a-GCST90001436	finngen_R10_C3_KIDNEY_CLEAR_CELL_CARCINOMA_EXALLC	All - Inverse variance weighted	0.228392	0.630927	0.717357	Clear cell adenocarcinoma of kidney (controls excluding all cancers)	II Neoplasms, from cancer register (ICD-O-3)	944	314193	-1.00822	1.46501	1.25658	0.364866	4.32758	0.998291	1	0.717357	1	0.998822	1
Naive-mature B cell %lymphocyte || id:ebi-a-GCST90001437	outcome	ebi-a-GCST90001437	finngen_R10_C3_KIDNEY_CLEAR_CELL_CARCINOMA_EXALLC	rs73145706	0.00987505	0.124875	0.936969	Clear cell adenocarcinoma of kidney (controls excluding all cancers)	II Neoplasms, from cancer register (ICD-O-3)	944	314193	-0.234879	0.254629	1.00992	0.790667	1.28998	0.998291	1	0.936969	1	0.936969	1
IgD+ CD24+ B cell %lymphocyte || id:ebi-a-GCST90001439	outcome	ebi-a-GCST90001439	finngen_R10_C3_KIDNEY_CLEAR_CELL_CARCINOMA_EXALLC	rs11657118	0.802395	0.331328	0.0154457	Clear cell adenocarcinoma of kidney (controls excluding all cancers)	II Neoplasms, from cancer register (ICD-O-3)	944	314193	0.152993	1.4518	2.23088	1.16532	4.27078	0.998291	1	0.0463371	0.0926743	0.0154457	0.0308914
IgD+ CD24+ B cell %lymphocyte || id:ebi-a-GCST90001439	outcome	ebi-a-GCST90001439	finngen_R10_C3_KIDNEY_CLEAR_CELL_CARCINOMA_EXALLC	rs12874404	-0.776296	0.547859	0.156494	Clear cell adenocarcinoma of kidney (controls excluding all cancers)	II Neoplasms, from cancer register (ICD-O-3)	944	314193	-1.8501	0.297507	0.460107	0.157222	1.3465	0.998291	1	0.312987	0.938962	0.234649	1
IgD+ CD24+ B cell %lymphocyte || id:ebi-a-GCST90001439	outcome	ebi-a-GCST90001439	finngen_R10_C3_KIDNEY_CLEAR_CELL_CARCINOMA_EXALLC	All - Inverse variance weighted	0.379623	0.699063	0.587098	Clear cell adenocarcinoma of kidney (controls excluding all cancers)	II Neoplasms, from cancer register (ICD-O-3)	944	314193	-0.990541	1.74979	1.46173	0.371376	5.75338	0.998291	1	0.587098	1	0.998822	1
IgD+ CD24- B cell %lymphocyte || id:ebi-a-GCST90001441	outcome	ebi-a-GCST90001441	finngen_R10_C3_KIDNEY_CLEAR_CELL_CARCINOMA_EXALLC	rs73145706	0.0102304	0.129368	0.936969	Clear cell adenocarcinoma of kidney (controls excluding all cancers)	II Neoplasms, from cancer register (ICD-O-3)	944	314193	-0.243331	0.263792	1.01028	0.784012	1.30186	0.998291	1	0.936969	1	0.936969	1
CD24+ CD27+ B cell %lymphocyte || id:ebi-a-GCST90001442	outcome	ebi-a-GCST90001442	finngen_R10_C3_KIDNEY_CLEAR_CELL_CARCINOMA_EXALLC	rs11657759	0.866546	0.349183	0.0130781	Clear cell adenocarcinoma of kidney (controls excluding all cancers)	II Neoplasms, from cancer register (ICD-O-3)	944	314193	0.182146	1.55095	2.37868	1.19979	4.71593	0.998291	1	0.0653906	0.130781	0.0130781	0.0261562
CD24+ CD27+ B cell %lymphocyte || id:ebi-a-GCST90001442	outcome	ebi-a-GCST90001442	finngen_R10_C3_KIDNEY_CLEAR_CELL_CARCINOMA_EXALLC	rs12874404	-0.85745	0.605132	0.156494	Clear cell adenocarcinoma of kidney (controls excluding all cancers)	II Neoplasms, from cancer register (ICD-O-3)	944	314193	-2.04351	0.328609	0.424242	0.129573	1.38904	0.998291	1	0.48407	1	0.234649	1
CD24+ CD27+ B cell %lymphocyte || id:ebi-a-GCST90001442	outcome	ebi-a-GCST90001442	finngen_R10_C3_KIDNEY_CLEAR_CELL_CARCINOMA_EXALLC	rs73192651	-0.236001	0.364242	0.517035	Clear cell adenocarcinoma of kidney (controls excluding all cancers)	II Neoplasms, from cancer register (ICD-O-3)	944	314193	-0.949916	0.477914	0.78978	0.386773	1.61271	0.998291	1	0.664368	1	0.517035	1
CD24+ CD27+ B cell %lymphocyte || id:ebi-a-GCST90001442	outcome	ebi-a-GCST90001442	finngen_R10_C3_KIDNEY_CLEAR_CELL_CARCINOMA_EXALLC	All - Inverse variance weighted	0.161701	0.468363	0.729908	Clear cell adenocarcinoma of kidney (controls excluding all cancers)	II Neoplasms, from cancer register (ICD-O-3)	944	314193	-0.75629	1.07969	1.17551	0.469405	2.94377	0.998291	1	0.811009	1	0.998822	1
CD24+ CD27+ B cell %lymphocyte || id:ebi-a-GCST90001442	outcome	ebi-a-GCST90001442	finngen_R10_C3_KIDNEY_CLEAR_CELL_CARCINOMA_EXALLC	All - MR Egger	-0.821258	0.906818	0.531495	Clear cell adenocarcinoma of kidney (controls excluding all cancers)	II Neoplasms, from cancer register (ICD-O-3)	944	314193	-2.59862	0.956106	0.439878	0.074376	2.60155	0.998291	1	0.664368	1	0.990088	1
CD62L- monocyte Absolute Count || id:ebi-a-GCST90001450	outcome	ebi-a-GCST90001450	finngen_R10_C3_KIDNEY_CLEAR_CELL_CARCINOMA_EXALLC	rs11249570	-0.096297	0.320113	0.763551	Clear cell adenocarcinoma of kidney (controls excluding all cancers)	II Neoplasms, from cancer register (ICD-O-3)	944	314193	-0.723719	0.531125	0.908194	0.484945	1.70085	0.998291	1	0.763551	1	0.763551	1
CD62L- monocyte Absolute Count || id:ebi-a-GCST90001450	outcome	ebi-a-GCST90001450	finngen_R10_C3_KIDNEY_CLEAR_CELL_CARCINOMA_EXALLC	rs4656708	-1.38923	0.458157	0.00242776	Clear cell adenocarcinoma of kidney (controls excluding all cancers)	II Neoplasms, from cancer register (ICD-O-3)	944	314193	-2.28721	-0.491238	0.249268	0.101549	0.611869	0.998291	1	0.0242776	0.0242776	0.00485553	0.00485553
CD62L- monocyte Absolute Count || id:ebi-a-GCST90001450	outcome	ebi-a-GCST90001450	finngen_R10_C3_KIDNEY_CLEAR_CELL_CARCINOMA_EXALLC	rs4987369	-0.157884	0.222161	0.477286	Clear cell adenocarcinoma of kidney (controls excluding all cancers)	II Neoplasms, from cancer register (ICD-O-3)	944	314193	-0.593321	0.277552	0.853949	0.552489	1.31989	0.998291	1	0.763551	1	0.76009	1
CD62L- monocyte Absolute Count || id:ebi-a-GCST90001450	outcome	ebi-a-GCST90001450	finngen_R10_C3_KIDNEY_CLEAR_CELL_CARCINOMA_EXALLC	All - Inverse variance weighted	-0.30925	0.304805	0.310303	Clear cell adenocarcinoma of kidney (controls excluding all cancers)	II Neoplasms, from cancer register (ICD-O-3)	944	314193	-0.906667	0.288166	0.733997	0.403868	1.33398	0.998291	1	0.763551	1	0.998822	1
CD62L- monocyte Absolute Count || id:ebi-a-GCST90001450	outcome	ebi-a-GCST90001450	finngen_R10_C3_KIDNEY_CLEAR_CELL_CARCINOMA_EXALLC	All - MR Egger	-1.33029	1.22627	0.474111	Clear cell adenocarcinoma of kidney (controls excluding all cancers)	II Neoplasms, from cancer register (ICD-O-3)	944	314193	-3.73378	1.0732	0.2644	0.0239022	2.92472	0.998291	1	0.763551	1	0.990088	1
CD62L- monocyte %monocyte || id:ebi-a-GCST90001451	outcome	ebi-a-GCST90001451	finngen_R10_C3_KIDNEY_CLEAR_CELL_CARCINOMA_EXALLC	rs4987360	-0.0841494	0.158201	0.594785	Clear cell adenocarcinoma of kidney (controls excluding all cancers)	II Neoplasms, from cancer register (ICD-O-3)	944	314193	-0.394223	0.225924	0.919294	0.674203	1.25348	0.998291	1	0.806112	1	0.594785	1
CD62L- monocyte %monocyte || id:ebi-a-GCST90001451	outcome	ebi-a-GCST90001451	finngen_R10_C3_KIDNEY_CLEAR_CELL_CARCINOMA_EXALLC	rs7139370	-0.235023	0.302666	0.437448	Clear cell adenocarcinoma of kidney (controls excluding all cancers)	II Neoplasms, from cancer register (ICD-O-3)	944	314193	-0.82825	0.358203	0.790552	0.436813	1.43076	0.998291	1	0.806112	1	0.857545	0.874896
CD62L- monocyte %monocyte || id:ebi-a-GCST90001451	outcome	ebi-a-GCST90001451	finngen_R10_C3_KIDNEY_CLEAR_CELL_CARCINOMA_EXALLC	rs9859349	-0.434016	0.297943	0.145197	Clear cell adenocarcinoma of kidney (controls excluding all cancers)	II Neoplasms, from cancer register (ICD-O-3)	944	314193	-1.01798	0.149952	0.647902	0.361322	1.16178	0.998291	1	0.806112	1	0.290394	0.290394
CD62L- monocyte %monocyte || id:ebi-a-GCST90001451	outcome	ebi-a-GCST90001451	finngen_R10_C3_KIDNEY_CLEAR_CELL_CARCINOMA_EXALLC	All - Inverse variance weighted	-0.174083	0.12686	0.169986	Clear cell adenocarcinoma of kidney (controls excluding all cancers)	II Neoplasms, from cancer register (ICD-O-3)	944	314193	-0.422728	0.074562	0.840227	0.655257	1.07741	0.998291	1	0.806112	1	0.998822	1
CD62L- monocyte %monocyte || id:ebi-a-GCST90001451	outcome	ebi-a-GCST90001451	finngen_R10_C3_KIDNEY_CLEAR_CELL_CARCINOMA_EXALLC	All - MR Egger	0.644801	0.789822	0.564136	Clear cell adenocarcinoma of kidney (controls excluding all cancers)	II Neoplasms, from cancer register (ICD-O-3)	944	314193	-0.90325	2.19285	1.90561	0.40525	8.96074	0.998291	1	0.806112	1	0.990088	1
CD11c+ CD62L- monocyte Absolute Count || id:ebi-a-GCST90001452	outcome	ebi-a-GCST90001452	finngen_R10_C3_KIDNEY_CLEAR_CELL_CARCINOMA_EXALLC	rs55971447	-0.0988795	0.417597	0.812826	Clear cell adenocarcinoma of kidney (controls excluding all cancers)	II Neoplasms, from cancer register (ICD-O-3)	944	314193	-0.91737	0.719611	0.905852	0.399569	2.05363	0.998291	1	0.863896	1	0.863896	1
CD11c+ HLA DR++ monocyte %monocyte || id:ebi-a-GCST90001457	outcome	ebi-a-GCST90001457	finngen_R10_C3_KIDNEY_CLEAR_CELL_CARCINOMA_EXALLC	rs6808893	0.419414	0.295853	0.156295	Clear cell adenocarcinoma of kidney (controls excluding all cancers)	II Neoplasms, from cancer register (ICD-O-3)	944	314193	-0.160457	0.999285	1.52107	0.851754	2.71634	0.998291	1	0.168798	0.312589	0.168798	0.625178
Myeloid Dendritic Cell Absolute Count || id:ebi-a-GCST90001458	outcome	ebi-a-GCST90001458	finngen_R10_C3_KIDNEY_CLEAR_CELL_CARCINOMA_EXALLC	rs115805162	0.308061	0.392462	0.432486	Clear cell adenocarcinoma of kidney (controls excluding all cancers)	II Neoplasms, from cancer register (ICD-O-3)	944	314193	-0.461165	1.07729	1.36078	0.630549	2.9367	0.998291	1	0.947858	1	0.864973	1
Myeloid Dendritic Cell Absolute Count || id:ebi-a-GCST90001458	outcome	ebi-a-GCST90001458	finngen_R10_C3_KIDNEY_CLEAR_CELL_CARCINOMA_EXALLC	rs71632979	0.0445006	0.114498	0.697528	Clear cell adenocarcinoma of kidney (controls excluding all cancers)	II Neoplasms, from cancer register (ICD-O-3)	944	314193	-0.179915	0.268916	1.04551	0.835342	1.30854	0.998291	1	0.947858	1	0.87197	1
Myeloid Dendritic Cell Absolute Count || id:ebi-a-GCST90001458	outcome	ebi-a-GCST90001458	finngen_R10_C3_KIDNEY_CLEAR_CELL_CARCINOMA_EXALLC	rs75072970	0.704066	0.360132	0.0505806	Clear cell adenocarcinoma of kidney (controls excluding all cancers)	II Neoplasms, from cancer register (ICD-O-3)	944	314193	-0.00179321	1.40992	2.02196	0.998208	4.09565	0.998291	1	0.505806	0.505806	0.101161	1
Myeloid Dendritic Cell Absolute Count || id:ebi-a-GCST90001458	outcome	ebi-a-GCST90001458	finngen_R10_C3_KIDNEY_CLEAR_CELL_CARCINOMA_EXALLC	All - Inverse variance weighted	0.119616	0.13493	0.375346	Clear cell adenocarcinoma of kidney (controls excluding all cancers)	II Neoplasms, from cancer register (ICD-O-3)	944	314193	-0.144847	0.38408	1.12706	0.865155	1.46826	0.998291	1	0.947858	1	0.998822	1
Myeloid Dendritic Cell Absolute Count || id:ebi-a-GCST90001458	outcome	ebi-a-GCST90001458	finngen_R10_C3_KIDNEY_CLEAR_CELL_CARCINOMA_EXALLC	All - MR Egger	-0.157608	0.381892	0.750821	Clear cell adenocarcinoma of kidney (controls excluding all cancers)	II Neoplasms, from cancer register (ICD-O-3)	944	314193	-0.906116	0.5909	0.854184	0.40409	1.80561	0.998291	1	0.947858	1	0.990088	1
Myeloid Dendritic Cell %Dendritic Cell || id:ebi-a-GCST90001459	outcome	ebi-a-GCST90001459	finngen_R10_C3_KIDNEY_CLEAR_CELL_CARCINOMA_EXALLC	rs115805162	0.341035	0.434471	0.432486	Clear cell adenocarcinoma of kidney (controls excluding all cancers)	II Neoplasms, from cancer register (ICD-O-3)	944	314193	-0.510527	1.1926	1.4064	0.600179	3.29563	0.998291	1	0.947858	1	0.864973	1
Myeloid Dendritic Cell %Dendritic Cell || id:ebi-a-GCST90001459	outcome	ebi-a-GCST90001459	finngen_R10_C3_KIDNEY_CLEAR_CELL_CARCINOMA_EXALLC	rs71632979	0.0465486	0.119767	0.697528	Clear cell adenocarcinoma of kidney (controls excluding all cancers)	II Neoplasms, from cancer register (ICD-O-3)	944	314193	-0.188194	0.281292	1.04765	0.828454	1.32484	0.998291	1	0.947858	1	0.87197	1
Myeloid Dendritic Cell %Dendritic Cell || id:ebi-a-GCST90001459	outcome	ebi-a-GCST90001459	finngen_R10_C3_KIDNEY_CLEAR_CELL_CARCINOMA_EXALLC	All - Inverse variance weighted	0.067346	0.11546	0.559703	Clear cell adenocarcinoma of kidney (controls excluding all cancers)	II Neoplasms, from cancer register (ICD-O-3)	944	314193	-0.158956	0.293648	1.06967	0.853034	1.34131	0.998291	1	0.947858	1	0.998822	1
Plasmacytoid Dendritic Cell Absolute Count || id:ebi-a-GCST90001460	outcome	ebi-a-GCST90001460	finngen_R10_C3_KIDNEY_CLEAR_CELL_CARCINOMA_EXALLC	rs2164210	0.395526	0.264227	0.134415	Clear cell adenocarcinoma of kidney (controls excluding all cancers)	II Neoplasms, from cancer register (ICD-O-3)	944	314193	-0.122359	0.913411	1.48517	0.884831	2.49281	0.998291	1	0.26883	0.26883	0.26883	0.26883
Dendritic Cell Absolute Count || id:ebi-a-GCST90001461	outcome	ebi-a-GCST90001461	finngen_R10_C3_KIDNEY_CLEAR_CELL_CARCINOMA_EXALLC	rs115805162	0.360598	0.459394	0.432486	Clear cell adenocarcinoma of kidney (controls excluding all cancers)	II Neoplasms, from cancer register (ICD-O-3)	944	314193	-0.539813	1.26101	1.43419	0.582857	3.52899	0.998291	1	0.947858	1	0.864973	1
Dendritic Cell Absolute Count || id:ebi-a-GCST90001461	outcome	ebi-a-GCST90001461	finngen_R10_C3_KIDNEY_CLEAR_CELL_CARCINOMA_EXALLC	rs55971447	0.0303741	0.128279	0.812826	Clear cell adenocarcinoma of kidney (controls excluding all cancers)	II Neoplasms, from cancer register (ICD-O-3)	944	314193	-0.221052	0.2818	1.03084	0.801675	1.32551	0.998291	1	0.947858	1	0.863896	1
Dendritic Cell Absolute Count || id:ebi-a-GCST90001461	outcome	ebi-a-GCST90001461	finngen_R10_C3_KIDNEY_CLEAR_CELL_CARCINOMA_EXALLC	rs75072970	0.780072	0.399009	0.0505806	Clear cell adenocarcinoma of kidney (controls excluding all cancers)	II Neoplasms, from cancer register (ICD-O-3)	944	314193	-0.00198679	1.56213	2.18163	0.998015	4.76897	0.998291	1	0.505806	0.505806	0.101161	1
Dendritic Cell Absolute Count || id:ebi-a-GCST90001461	outcome	ebi-a-GCST90001461	finngen_R10_C3_KIDNEY_CLEAR_CELL_CARCINOMA_EXALLC	All - Inverse variance weighted	0.117763	0.156102	0.45061	Clear cell adenocarcinoma of kidney (controls excluding all cancers)	II Neoplasms, from cancer register (ICD-O-3)	944	314193	-0.188197	0.423723	1.12498	0.828452	1.52764	0.998291	1	0.947858	1	0.998822	1
Dendritic Cell Absolute Count || id:ebi-a-GCST90001461	outcome	ebi-a-GCST90001461	finngen_R10_C3_KIDNEY_CLEAR_CELL_CARCINOMA_EXALLC	All - MR Egger	-0.193822	0.426701	0.728565	Clear cell adenocarcinoma of kidney (controls excluding all cancers)	II Neoplasms, from cancer register (ICD-O-3)	944	314193	-1.03016	0.642512	0.823805	0.356951	1.90125	0.998291	1	0.947858	1	0.990088	1
CD62L- Dendritic Cell Absolute Count || id:ebi-a-GCST90001462	outcome	ebi-a-GCST90001462	finngen_R10_C3_KIDNEY_CLEAR_CELL_CARCINOMA_EXALLC	rs115805162	0.25757	0.328138	0.432486	Clear cell adenocarcinoma of kidney (controls excluding all cancers)	II Neoplasms, from cancer register (ICD-O-3)	944	314193	-0.385581	0.900722	1.29378	0.680055	2.46138	0.998291	1	0.947858	1	0.864973	1
CD62L- Dendritic Cell Absolute Count || id:ebi-a-GCST90001462	outcome	ebi-a-GCST90001462	finngen_R10_C3_KIDNEY_CLEAR_CELL_CARCINOMA_EXALLC	rs71632979	0.0387162	0.0996147	0.697528	Clear cell adenocarcinoma of kidney (controls excluding all cancers)	II Neoplasms, from cancer register (ICD-O-3)	944	314193	-0.156529	0.233961	1.03948	0.855107	1.2636	0.998291	1	0.947858	1	0.87197	1
CD62L- Dendritic Cell Absolute Count || id:ebi-a-GCST90001462	outcome	ebi-a-GCST90001462	finngen_R10_C3_KIDNEY_CLEAR_CELL_CARCINOMA_EXALLC	rs71639910	-0.431578	0.390731	0.269358	Clear cell adenocarcinoma of kidney (controls excluding all cancers)	II Neoplasms, from cancer register (ICD-O-3)	944	314193	-1.19741	0.334254	0.649483	0.301975	1.3969	0.998291	1	0.808074	1	0.269358	1
CD62L- Dendritic Cell Absolute Count || id:ebi-a-GCST90001462	outcome	ebi-a-GCST90001462	finngen_R10_C3_KIDNEY_CLEAR_CELL_CARCINOMA_EXALLC	rs75072970	0.633479	0.324027	0.0505806	Clear cell adenocarcinoma of kidney (controls excluding all cancers)	II Neoplasms, from cancer register (ICD-O-3)	944	314193	-0.00161343	1.26857	1.88415	0.998388	3.55577	0.998291	1	0.549822	0.606968	0.101161	1
CD62L- Dendritic Cell Absolute Count || id:ebi-a-GCST90001462	outcome	ebi-a-GCST90001462	finngen_R10_C3_KIDNEY_CLEAR_CELL_CARCINOMA_EXALLC	All - Inverse variance weighted	0.0753182	0.116021	0.516225	Clear cell adenocarcinoma of kidney (controls excluding all cancers)	II Neoplasms, from cancer register (ICD-O-3)	944	314193	-0.152083	0.30272	1.07823	0.858917	1.35354	0.998291	1	0.947858	1	0.998822	1
CD62L- Dendritic Cell Absolute Count || id:ebi-a-GCST90001462	outcome	ebi-a-GCST90001462	finngen_R10_C3_KIDNEY_CLEAR_CELL_CARCINOMA_EXALLC	All - MR Egger	-0.04429	0.352435	0.911488	Clear cell adenocarcinoma of kidney (controls excluding all cancers)	II Neoplasms, from cancer register (ICD-O-3)	944	314193	-0.735063	0.646483	0.956676	0.479475	1.90882	0.998291	1	0.947858	1	0.990088	1
CD62L- Dendritic Cell %Dendritic Cell || id:ebi-a-GCST90001463	outcome	ebi-a-GCST90001463	finngen_R10_C3_KIDNEY_CLEAR_CELL_CARCINOMA_EXALLC	rs10918342	-0.658222	0.285223	0.0210134	Clear cell adenocarcinoma of kidney (controls excluding all cancers)	II Neoplasms, from cancer register (ICD-O-3)	944	314193	-1.21726	-0.0991847	0.517771	0.29604	0.905575	0.998291	1	0.25216	0.25216	0.0420267	0.0420267
CD62L- Dendritic Cell %Dendritic Cell || id:ebi-a-GCST90001463	outcome	ebi-a-GCST90001463	finngen_R10_C3_KIDNEY_CLEAR_CELL_CARCINOMA_EXALLC	rs56199187	0.0278612	0.099772	0.780054	Clear cell adenocarcinoma of kidney (controls excluding all cancers)	II Neoplasms, from cancer register (ICD-O-3)	944	314193	-0.167692	0.223414	1.02825	0.845614	1.25034	0.998291	1	0.939122	1	0.924439	1
CD62L- Dendritic Cell %Dendritic Cell || id:ebi-a-GCST90001463	outcome	ebi-a-GCST90001463	finngen_R10_C3_KIDNEY_CLEAR_CELL_CARCINOMA_EXALLC	rs6537835	-0.150628	0.301928	0.617859	Clear cell adenocarcinoma of kidney (controls excluding all cancers)	II Neoplasms, from cancer register (ICD-O-3)	944	314193	-0.742406	0.44115	0.860168	0.475967	1.55449	0.998291	1	0.939122	1	0.875673	1
CD62L- Dendritic Cell %Dendritic Cell || id:ebi-a-GCST90001463	outcome	ebi-a-GCST90001463	finngen_R10_C3_KIDNEY_CLEAR_CELL_CARCINOMA_EXALLC	rs75072970	0.709027	0.36267	0.0505806	Clear cell adenocarcinoma of kidney (controls excluding all cancers)	II Neoplasms, from cancer register (ICD-O-3)	944	314193	-0.00180585	1.41986	2.03201	0.998196	4.13654	0.998291	1	0.303484	0.606968	0.101161	1
CD62L- Dendritic Cell %Dendritic Cell || id:ebi-a-GCST90001463	outcome	ebi-a-GCST90001463	finngen_R10_C3_KIDNEY_CLEAR_CELL_CARCINOMA_EXALLC	All - Inverse variance weighted	-0.0118324	0.154928	0.939122	Clear cell adenocarcinoma of kidney (controls excluding all cancers)	II Neoplasms, from cancer register (ICD-O-3)	944	314193	-0.315491	0.291827	0.988237	0.72943	1.33887	0.998291	1	0.939122	1	0.998822	1
CD62L- Dendritic Cell %Dendritic Cell || id:ebi-a-GCST90001463	outcome	ebi-a-GCST90001463	finngen_R10_C3_KIDNEY_CLEAR_CELL_CARCINOMA_EXALLC	All - MR Egger	0.217303	0.255956	0.485301	Clear cell adenocarcinoma of kidney (controls excluding all cancers)	II Neoplasms, from cancer register (ICD-O-3)	944	314193	-0.284371	0.718977	1.24272	0.752487	2.05233	0.998291	1	0.939122	1	0.990088	1
CD86+ myeloid Dendritic Cell Absolute Count || id:ebi-a-GCST90001464	outcome	ebi-a-GCST90001464	finngen_R10_C3_KIDNEY_CLEAR_CELL_CARCINOMA_EXALLC	rs115805162	0.261039	0.332558	0.432486	Clear cell adenocarcinoma of kidney (controls excluding all cancers)	II Neoplasms, from cancer register (ICD-O-3)	944	314193	-0.390774	0.912853	1.29828	0.676533	2.49142	0.998291	1	0.947858	1	0.864973	1
CD86+ myeloid Dendritic Cell Absolute Count || id:ebi-a-GCST90001464	outcome	ebi-a-GCST90001464	finngen_R10_C3_KIDNEY_CLEAR_CELL_CARCINOMA_EXALLC	rs71632979	0.0360164	0.0926683	0.697528	Clear cell adenocarcinoma of kidney (controls excluding all cancers)	II Neoplasms, from cancer register (ICD-O-3)	944	314193	-0.145613	0.217646	1.03667	0.864492	1.24315	0.998291	1	0.947858	1	0.87197	1
CD86+ myeloid Dendritic Cell Absolute Count || id:ebi-a-GCST90001464	outcome	ebi-a-GCST90001464	finngen_R10_C3_KIDNEY_CLEAR_CELL_CARCINOMA_EXALLC	rs71639910	-0.422045	0.3821	0.269358	Clear cell adenocarcinoma of kidney (controls excluding all cancers)	II Neoplasms, from cancer register (ICD-O-3)	944	314193	-1.17096	0.32687	0.655704	0.310069	1.38662	0.998291	1	0.808074	1	0.269358	1
CD86+ myeloid Dendritic Cell Absolute Count || id:ebi-a-GCST90001464	outcome	ebi-a-GCST90001464	finngen_R10_C3_KIDNEY_CLEAR_CELL_CARCINOMA_EXALLC	rs75072970	0.669374	0.342387	0.0505806	Clear cell adenocarcinoma of kidney (controls excluding all cancers)	II Neoplasms, from cancer register (ICD-O-3)	944	314193	-0.00170485	1.34045	1.95301	0.998297	3.82078	0.998291	1	0.549822	0.606968	0.101161	1
CD86+ myeloid Dendritic Cell Absolute Count || id:ebi-a-GCST90001464	outcome	ebi-a-GCST90001464	finngen_R10_C3_KIDNEY_CLEAR_CELL_CARCINOMA_EXALLC	All - Inverse variance weighted	0.0665408	0.110771	0.548037	Clear cell adenocarcinoma of kidney (controls excluding all cancers)	II Neoplasms, from cancer register (ICD-O-3)	944	314193	-0.150571	0.283652	1.0688	0.860217	1.32797	0.998291	1	0.947858	1	0.998822	1
CD86+ myeloid Dendritic Cell Absolute Count || id:ebi-a-GCST90001464	outcome	ebi-a-GCST90001464	finngen_R10_C3_KIDNEY_CLEAR_CELL_CARCINOMA_EXALLC	All - MR Egger	-0.0571967	0.309198	0.870301	Clear cell adenocarcinoma of kidney (controls excluding all cancers)	II Neoplasms, from cancer register (ICD-O-3)	944	314193	-0.663225	0.548832	0.944408	0.515187	1.73123	0.998291	1	0.947858	1	0.990088	1
CD86+ myeloid Dendritic Cell %Dendritic Cell || id:ebi-a-GCST90001465	outcome	ebi-a-GCST90001465	finngen_R10_C3_KIDNEY_CLEAR_CELL_CARCINOMA_EXALLC	rs115805162	0.268575	0.342158	0.432486	Clear cell adenocarcinoma of kidney (controls excluding all cancers)	II Neoplasms, from cancer register (ICD-O-3)	944	314193	-0.402055	0.939205	1.3081	0.668944	2.55795	0.998291	1	0.953179	1	0.864973	1
CD86+ myeloid Dendritic Cell %Dendritic Cell || id:ebi-a-GCST90001465	outcome	ebi-a-GCST90001465	finngen_R10_C3_KIDNEY_CLEAR_CELL_CARCINOMA_EXALLC	rs71632979	0.036012	0.0926568	0.697528	Clear cell adenocarcinoma of kidney (controls excluding all cancers)	II Neoplasms, from cancer register (ICD-O-3)	944	314193	-0.145595	0.217619	1.03667	0.864507	1.24311	0.998291	1	0.953179	1	0.87197	1
CD86+ myeloid Dendritic Cell %Dendritic Cell || id:ebi-a-GCST90001465	outcome	ebi-a-GCST90001465	finngen_R10_C3_KIDNEY_CLEAR_CELL_CARCINOMA_EXALLC	rs71639910	-0.428472	0.387918	0.269358	Clear cell adenocarcinoma of kidney (controls excluding all cancers)	II Neoplasms, from cancer register (ICD-O-3)	944	314193	-1.18879	0.331848	0.651504	0.304589	1.39354	0.998291	1	0.808074	1	0.269358	1
CD86+ myeloid Dendritic Cell %Dendritic Cell || id:ebi-a-GCST90001465	outcome	ebi-a-GCST90001465	finngen_R10_C3_KIDNEY_CLEAR_CELL_CARCINOMA_EXALLC	rs75072970	0.77341	0.395602	0.0505806	Clear cell adenocarcinoma of kidney (controls excluding all cancers)	II Neoplasms, from cancer register (ICD-O-3)	944	314193	-0.00196983	1.54879	2.16714	0.998032	4.70577	0.998291	1	0.549822	0.606968	0.101161	1
CD86+ myeloid Dendritic Cell %Dendritic Cell || id:ebi-a-GCST90001465	outcome	ebi-a-GCST90001465	finngen_R10_C3_KIDNEY_CLEAR_CELL_CARCINOMA_EXALLC	All - Inverse variance weighted	0.0621725	0.112863	0.581725	Clear cell adenocarcinoma of kidney (controls excluding all cancers)	II Neoplasms, from cancer register (ICD-O-3)	944	314193	-0.159039	0.283384	1.06415	0.852963	1.32762	0.998291	1	0.953179	1	0.998822	1
CD86+ myeloid Dendritic Cell %Dendritic Cell || id:ebi-a-GCST90001465	outcome	ebi-a-GCST90001465	finngen_R10_C3_KIDNEY_CLEAR_CELL_CARCINOMA_EXALLC	All - MR Egger	-0.0765567	0.298153	0.821357	Clear cell adenocarcinoma of kidney (controls excluding all cancers)	II Neoplasms, from cancer register (ICD-O-3)	944	314193	-0.660937	0.507824	0.9263	0.516367	1.66167	0.998291	1	0.953179	1	0.990088	1
CD86+ plasmacytoid Dendritic Cell %Dendritic Cell || id:ebi-a-GCST90001467	outcome	ebi-a-GCST90001467	finngen_R10_C3_KIDNEY_CLEAR_CELL_CARCINOMA_EXALLC	rs3845548	-0.0666948	0.276974	0.809712	Clear cell adenocarcinoma of kidney (controls excluding all cancers)	II Neoplasms, from cancer register (ICD-O-3)	944	314193	-0.609564	0.476174	0.935481	0.543588	1.6099	0.998291	1	0.841767	1	0.841767	1
CD62L- myeloid Dendritic Cell Absolute Count || id:ebi-a-GCST90001468	outcome	ebi-a-GCST90001468	finngen_R10_C3_KIDNEY_CLEAR_CELL_CARCINOMA_EXALLC	rs115805162	0.246297	0.313776	0.432486	Clear cell adenocarcinoma of kidney (controls excluding all cancers)	II Neoplasms, from cancer register (ICD-O-3)	944	314193	-0.368704	0.861297	1.27928	0.69163	2.36623	0.998291	1	0.916736	1	0.864973	1
CD62L- myeloid Dendritic Cell Absolute Count || id:ebi-a-GCST90001468	outcome	ebi-a-GCST90001468	finngen_R10_C3_KIDNEY_CLEAR_CELL_CARCINOMA_EXALLC	rs148765873	0.595587	0.716879	0.406084	Clear cell adenocarcinoma of kidney (controls excluding all cancers)	II Neoplasms, from cancer register (ICD-O-3)	944	314193	-0.809497	2.00067	1.8141	0.445082	7.39401	0.998291	1	0.916736	1	0.701885	1
CD62L- myeloid Dendritic Cell Absolute Count || id:ebi-a-GCST90001468	outcome	ebi-a-GCST90001468	finngen_R10_C3_KIDNEY_CLEAR_CELL_CARCINOMA_EXALLC	rs71632979	0.0359897	0.0925996	0.697528	Clear cell adenocarcinoma of kidney (controls excluding all cancers)	II Neoplasms, from cancer register (ICD-O-3)	944	314193	-0.145505	0.217485	1.03665	0.864585	1.24295	0.998291	1	0.947858	1	0.87197	1
CD62L- myeloid Dendritic Cell Absolute Count || id:ebi-a-GCST90001468	outcome	ebi-a-GCST90001468	finngen_R10_C3_KIDNEY_CLEAR_CELL_CARCINOMA_EXALLC	rs71639910	-0.385945	0.349416	0.269358	Clear cell adenocarcinoma of kidney (controls excluding all cancers)	II Neoplasms, from cancer register (ICD-O-3)	944	314193	-1.0708	0.298911	0.679808	0.342734	1.34839	0.998291	1	0.916736	1	0.269358	1
CD62L- myeloid Dendritic Cell Absolute Count || id:ebi-a-GCST90001468	outcome	ebi-a-GCST90001468	finngen_R10_C3_KIDNEY_CLEAR_CELL_CARCINOMA_EXALLC	rs75072970	0.63407	0.324329	0.0505806	Clear cell adenocarcinoma of kidney (controls excluding all cancers)	II Neoplasms, from cancer register (ICD-O-3)	944	314193	-0.00161494	1.26975	1.88527	0.998386	3.55998	0.998291	1	0.641459	0.708129	0.101161	1
CD62L- myeloid Dendritic Cell Absolute Count || id:ebi-a-GCST90001468	outcome	ebi-a-GCST90001468	finngen_R10_C3_KIDNEY_CLEAR_CELL_CARCINOMA_EXALLC	All - Inverse variance weighted	0.0732438	0.098773	0.458368	Clear cell adenocarcinoma of kidney (controls excluding all cancers)	II Neoplasms, from cancer register (ICD-O-3)	944	314193	-0.120351	0.266839	1.07599	0.886609	1.30583	0.998291	1	0.916736	1	0.998822	1
CD62L- myeloid Dendritic Cell Absolute Count || id:ebi-a-GCST90001468	outcome	ebi-a-GCST90001468	finngen_R10_C3_KIDNEY_CLEAR_CELL_CARCINOMA_EXALLC	All - MR Egger	-0.0799891	0.269566	0.786028	Clear cell adenocarcinoma of kidney (controls excluding all cancers)	II Neoplasms, from cancer register (ICD-O-3)	944	314193	-0.608338	0.44836	0.923126	0.544255	1.56574	0.998291	1	0.947858	1	0.990088	1
CD62L- myeloid Dendritic Cell %Dendritic Cell || id:ebi-a-GCST90001469	outcome	ebi-a-GCST90001469	finngen_R10_C3_KIDNEY_CLEAR_CELL_CARCINOMA_EXALLC	rs115805162	0.245863	0.313223	0.432486	Clear cell adenocarcinoma of kidney (controls excluding all cancers)	II Neoplasms, from cancer register (ICD-O-3)	944	314193	-0.368055	0.85978	1.27872	0.692079	2.36264	0.998291	1	0.966919	1	0.864973	1
CD62L- myeloid Dendritic Cell %Dendritic Cell || id:ebi-a-GCST90001469	outcome	ebi-a-GCST90001469	finngen_R10_C3_KIDNEY_CLEAR_CELL_CARCINOMA_EXALLC	rs148765873	0.568018	0.683696	0.406084	Clear cell adenocarcinoma of kidney (controls excluding all cancers)	II Neoplasms, from cancer register (ICD-O-3)	944	314193	-0.772026	1.90806	1.76477	0.462076	6.74001	0.998291	1	0.966919	1	0.701885	1
CD62L- myeloid Dendritic Cell %Dendritic Cell || id:ebi-a-GCST90001469	outcome	ebi-a-GCST90001469	finngen_R10_C3_KIDNEY_CLEAR_CELL_CARCINOMA_EXALLC	rs71632979	0.0353864	0.0910473	0.697528	Clear cell adenocarcinoma of kidney (controls excluding all cancers)	II Neoplasms, from cancer register (ICD-O-3)	944	314193	-0.143066	0.213839	1.03602	0.866697	1.23842	0.998291	1	0.966919	1	0.87197	1
CD62L- myeloid Dendritic Cell %Dendritic Cell || id:ebi-a-GCST90001469	outcome	ebi-a-GCST90001469	finngen_R10_C3_KIDNEY_CLEAR_CELL_CARCINOMA_EXALLC	rs71639910	-0.371226	0.33609	0.269358	Clear cell adenocarcinoma of kidney (controls excluding all cancers)	II Neoplasms, from cancer register (ICD-O-3)	944	314193	-1.02996	0.287511	0.689888	0.35702	1.33311	0.998291	1	0.942753	1	0.269358	1
CD62L- myeloid Dendritic Cell %Dendritic Cell || id:ebi-a-GCST90001469	outcome	ebi-a-GCST90001469	finngen_R10_C3_KIDNEY_CLEAR_CELL_CARCINOMA_EXALLC	rs75072970	0.700255	0.358183	0.0505806	Clear cell adenocarcinoma of kidney (controls excluding all cancers)	II Neoplasms, from cancer register (ICD-O-3)	944	314193	-0.00178351	1.40229	2.01427	0.998218	4.06451	0.998291	1	0.641459	0.708129	0.101161	1
CD62L- myeloid Dendritic Cell %Dendritic Cell || id:ebi-a-GCST90001469	outcome	ebi-a-GCST90001469	finngen_R10_C3_KIDNEY_CLEAR_CELL_CARCINOMA_EXALLC	All - Inverse variance weighted	0.0679199	0.0985259	0.490596	Clear cell adenocarcinoma of kidney (controls excluding all cancers)	II Neoplasms, from cancer register (ICD-O-3)	944	314193	-0.125191	0.261031	1.07028	0.882329	1.29827	0.998291	1	0.966919	1	0.998822	1
CD62L- myeloid Dendritic Cell %Dendritic Cell || id:ebi-a-GCST90001469	outcome	ebi-a-GCST90001469	finngen_R10_C3_KIDNEY_CLEAR_CELL_CARCINOMA_EXALLC	All - MR Egger	-0.100871	0.258148	0.722079	Clear cell adenocarcinoma of kidney (controls excluding all cancers)	II Neoplasms, from cancer register (ICD-O-3)	944	314193	-0.606842	0.4051	0.904049	0.545069	1.49945	0.998291	1	0.966919	1	0.990088	1
CD62L- plasmacytoid Dendritic Cell Absolute Count || id:ebi-a-GCST90001470	outcome	ebi-a-GCST90001470	finngen_R10_C3_KIDNEY_CLEAR_CELL_CARCINOMA_EXALLC	rs6535445	-0.204399	0.189859	0.281665	Clear cell adenocarcinoma of kidney (controls excluding all cancers)	II Neoplasms, from cancer register (ICD-O-3)	944	314193	-0.576522	0.167723	0.815137	0.561849	1.18261	0.998291	1	0.281665	0.563329	0.281665	1
CD62L- plasmacytoid Dendritic Cell %Dendritic Cell || id:ebi-a-GCST90001471	outcome	ebi-a-GCST90001471	finngen_R10_C3_KIDNEY_CLEAR_CELL_CARCINOMA_EXALLC	rs55971447	-0.0594065	0.250891	0.812826	Clear cell adenocarcinoma of kidney (controls excluding all cancers)	II Neoplasms, from cancer register (ICD-O-3)	944	314193	-0.551153	0.43234	0.942324	0.576285	1.54086	0.998291	1	0.863896	1	0.863896	1
CD62L- plasmacytoid Dendritic Cell %Dendritic Cell || id:ebi-a-GCST90001471	outcome	ebi-a-GCST90001471	finngen_R10_C3_KIDNEY_CLEAR_CELL_CARCINOMA_EXALLC	rs6535445	-0.188541	0.175129	0.281665	Clear cell adenocarcinoma of kidney (controls excluding all cancers)	II Neoplasms, from cancer register (ICD-O-3)	944	314193	-0.531794	0.154711	0.828166	0.58755	1.16732	0.998291	1	0.462788	1	0.281665	1
CD62L- plasmacytoid Dendritic Cell %Dendritic Cell || id:ebi-a-GCST90001471	outcome	ebi-a-GCST90001471	finngen_R10_C3_KIDNEY_CLEAR_CELL_CARCINOMA_EXALLC	All - Inverse variance weighted	-0.146235	0.143604	0.308526	Clear cell adenocarcinoma of kidney (controls excluding all cancers)	II Neoplasms, from cancer register (ICD-O-3)	944	314193	-0.427699	0.135229	0.863955	0.652008	1.1448	0.998291	1	0.462788	1	0.998822	1
CD62L- CD86+ myeloid Dendritic Cell Absolute Count || id:ebi-a-GCST90001472	outcome	ebi-a-GCST90001472	finngen_R10_C3_KIDNEY_CLEAR_CELL_CARCINOMA_EXALLC	rs115805162	0.22552	0.287307	0.432486	Clear cell adenocarcinoma of kidney (controls excluding all cancers)	II Neoplasms, from cancer register (ICD-O-3)	944	314193	-0.337601	0.788641	1.25297	0.71348	2.2004	0.998291	1	0.947858	1	0.864973	1
CD62L- CD86+ myeloid Dendritic Cell Absolute Count || id:ebi-a-GCST90001472	outcome	ebi-a-GCST90001472	finngen_R10_C3_KIDNEY_CLEAR_CELL_CARCINOMA_EXALLC	rs71632979	0.0316391	0.0814056	0.697528	Clear cell adenocarcinoma of kidney (controls excluding all cancers)	II Neoplasms, from cancer register (ICD-O-3)	944	314193	-0.127916	0.191194	1.03214	0.879927	1.21069	0.998291	1	0.947858	1	0.87197	1
CD62L- CD86+ myeloid Dendritic Cell Absolute Count || id:ebi-a-GCST90001472	outcome	ebi-a-GCST90001472	finngen_R10_C3_KIDNEY_CLEAR_CELL_CARCINOMA_EXALLC	rs71639910	-0.364151	0.329685	0.269358	Clear cell adenocarcinoma of kidney (controls excluding all cancers)	II Neoplasms, from cancer register (ICD-O-3)	944	314193	-1.01033	0.282031	0.694787	0.364098	1.32582	0.998291	1	0.808074	1	0.269358	1
CD62L- CD86+ myeloid Dendritic Cell Absolute Count || id:ebi-a-GCST90001472	outcome	ebi-a-GCST90001472	finngen_R10_C3_KIDNEY_CLEAR_CELL_CARCINOMA_EXALLC	rs75072970	0.605795	0.309866	0.0505806	Clear cell adenocarcinoma of kidney (controls excluding all cancers)	II Neoplasms, from cancer register (ICD-O-3)	944	314193	-0.00154292	1.21313	1.83271	0.998458	3.36401	0.998291	1	0.549822	0.606968	0.101161	1
CD62L- CD86+ myeloid Dendritic Cell Absolute Count || id:ebi-a-GCST90001472	outcome	ebi-a-GCST90001472	finngen_R10_C3_KIDNEY_CLEAR_CELL_CARCINOMA_EXALLC	All - Inverse variance weighted	0.0573036	0.0975113	0.55676	Clear cell adenocarcinoma of kidney (controls excluding all cancers)	II Neoplasms, from cancer register (ICD-O-3)	944	314193	-0.133819	0.248426	1.05898	0.874749	1.28201	0.998291	1	0.947858	1	0.998822	1
CD62L- CD86+ myeloid Dendritic Cell Absolute Count || id:ebi-a-GCST90001472	outcome	ebi-a-GCST90001472	finngen_R10_C3_KIDNEY_CLEAR_CELL_CARCINOMA_EXALLC	All - MR Egger	-0.0577394	0.272267	0.851703	Clear cell adenocarcinoma of kidney (controls excluding all cancers)	II Neoplasms, from cancer register (ICD-O-3)	944	314193	-0.591382	0.475903	0.943896	0.553562	1.60947	0.998291	1	0.947858	1	0.990088	1
CD62L- CD86+ myeloid Dendritic Cell %Dendritic Cell || id:ebi-a-GCST90001473	outcome	ebi-a-GCST90001473	finngen_R10_C3_KIDNEY_CLEAR_CELL_CARCINOMA_EXALLC	rs115805162	0.227357	0.289647	0.432486	Clear cell adenocarcinoma of kidney (controls excluding all cancers)	II Neoplasms, from cancer register (ICD-O-3)	944	314193	-0.340352	0.795065	1.25528	0.71152	2.21459	0.998291	1	0.954563	1	0.864973	1
CD62L- CD86+ myeloid Dendritic Cell %Dendritic Cell || id:ebi-a-GCST90001473	outcome	ebi-a-GCST90001473	finngen_R10_C3_KIDNEY_CLEAR_CELL_CARCINOMA_EXALLC	rs71632979	0.0313564	0.0806783	0.697528	Clear cell adenocarcinoma of kidney (controls excluding all cancers)	II Neoplasms, from cancer register (ICD-O-3)	944	314193	-0.126773	0.189486	1.03185	0.880934	1.20863	0.998291	1	0.954563	1	0.87197	1
CD62L- CD86+ myeloid Dendritic Cell %Dendritic Cell || id:ebi-a-GCST90001473	outcome	ebi-a-GCST90001473	finngen_R10_C3_KIDNEY_CLEAR_CELL_CARCINOMA_EXALLC	rs71639910	-0.36458	0.330073	0.269358	Clear cell adenocarcinoma of kidney (controls excluding all cancers)	II Neoplasms, from cancer register (ICD-O-3)	944	314193	-1.01152	0.282364	0.694489	0.363665	1.32626	0.998291	1	0.808074	1	0.269358	1
CD62L- CD86+ myeloid Dendritic Cell %Dendritic Cell || id:ebi-a-GCST90001473	outcome	ebi-a-GCST90001473	finngen_R10_C3_KIDNEY_CLEAR_CELL_CARCINOMA_EXALLC	rs75072970	0.658505	0.336827	0.0505806	Clear cell adenocarcinoma of kidney (controls excluding all cancers)	II Neoplasms, from cancer register (ICD-O-3)	944	314193	-0.00167717	1.31869	1.9319	0.998324	3.73851	0.998291	1	0.549822	0.606968	0.101161	1
CD62L- CD86+ myeloid Dendritic Cell %Dendritic Cell || id:ebi-a-GCST90001473	outcome	ebi-a-GCST90001473	finngen_R10_C3_KIDNEY_CLEAR_CELL_CARCINOMA_EXALLC	All - Inverse variance weighted	0.0544019	0.0977937	0.578011	Clear cell adenocarcinoma of kidney (controls excluding all cancers)	II Neoplasms, from cancer register (ICD-O-3)	944	314193	-0.137274	0.246078	1.05591	0.871732	1.279	0.998291	1	0.954563	1	0.998822	1
CD62L- CD86+ myeloid Dendritic Cell %Dendritic Cell || id:ebi-a-GCST90001473	outcome	ebi-a-GCST90001473	finngen_R10_C3_KIDNEY_CLEAR_CELL_CARCINOMA_EXALLC	All - MR Egger	-0.0679048	0.263497	0.820726	Clear cell adenocarcinoma of kidney (controls excluding all cancers)	II Neoplasms, from cancer register (ICD-O-3)	944	314193	-0.584359	0.448549	0.934349	0.557463	1.56604	0.998291	1	0.954563	1	0.990088	1
Plasmacytoid Dendritic Cell %Dendritic Cell || id:ebi-a-GCST90001474	outcome	ebi-a-GCST90001474	finngen_R10_C3_KIDNEY_CLEAR_CELL_CARCINOMA_EXALLC	rs56199187	-0.0357221	0.127922	0.780054	Clear cell adenocarcinoma of kidney (controls excluding all cancers)	II Neoplasms, from cancer register (ICD-O-3)	944	314193	-0.28645	0.215006	0.964908	0.750925	1.23987	0.998291	1	0.954389	1	0.924439	1
Plasmacytoid Dendritic Cell %Dendritic Cell || id:ebi-a-GCST90001474	outcome	ebi-a-GCST90001474	finngen_R10_C3_KIDNEY_CLEAR_CELL_CARCINOMA_EXALLC	rs876036	0.202516	0.275095	0.46163	Clear cell adenocarcinoma of kidney (controls excluding all cancers)	II Neoplasms, from cancer register (ICD-O-3)	944	314193	-0.33667	0.741701	1.22448	0.714144	2.0995	0.998291	1	0.954389	1	0.46163	1
Plasmacytoid Dendritic Cell %Dendritic Cell || id:ebi-a-GCST90001474	outcome	ebi-a-GCST90001474	finngen_R10_C3_KIDNEY_CLEAR_CELL_CARCINOMA_EXALLC	All - Inverse variance weighted	0.00663446	0.115995	0.954389	Clear cell adenocarcinoma of kidney (controls excluding all cancers)	II Neoplasms, from cancer register (ICD-O-3)	944	314193	-0.220715	0.233984	1.00666	0.801945	1.26362	0.998291	1	0.954389	1	0.998822	1
HLA DR++ monocyte %monocyte || id:ebi-a-GCST90001475	outcome	ebi-a-GCST90001475	finngen_R10_C3_KIDNEY_CLEAR_CELL_CARCINOMA_EXALLC	rs62395272	-0.192845	0.321295	0.548365	Clear cell adenocarcinoma of kidney (controls excluding all cancers)	II Neoplasms, from cancer register (ICD-O-3)	944	314193	-0.822583	0.436893	0.82461	0.439295	1.54789	0.998291	1	0.767535	1	0.639612	1
HLA DR++ monocyte %monocyte || id:ebi-a-GCST90001475	outcome	ebi-a-GCST90001475	finngen_R10_C3_KIDNEY_CLEAR_CELL_CARCINOMA_EXALLC	rs9271281	0.285006	0.167512	0.0888662	Clear cell adenocarcinoma of kidney (controls excluding all cancers)	II Neoplasms, from cancer register (ICD-O-3)	944	314193	-0.043317	0.613329	1.32977	0.957608	1.84657	0.998291	1	0.533197	1	0.0888662	0.177732
HLA DR++ monocyte %monocyte || id:ebi-a-GCST90001475	outcome	ebi-a-GCST90001475	finngen_R10_C3_KIDNEY_CLEAR_CELL_CARCINOMA_EXALLC	rs9271768	0.0141687	0.204461	0.944752	Clear cell adenocarcinoma of kidney (controls excluding all cancers)	II Neoplasms, from cancer register (ICD-O-3)	944	314193	-0.386574	0.414912	1.01427	0.67938	1.51424	0.998291	1	0.944752	1	0.944752	1
HLA DR++ monocyte %monocyte || id:ebi-a-GCST90001475	outcome	ebi-a-GCST90001475	finngen_R10_C3_KIDNEY_CLEAR_CELL_CARCINOMA_EXALLC	rs9296042	-0.115898	0.242234	0.632328	Clear cell adenocarcinoma of kidney (controls excluding all cancers)	II Neoplasms, from cancer register (ICD-O-3)	944	314193	-0.590676	0.358881	0.890566	0.553953	1.43173	0.998291	1	0.767535	1	0.632328	1
HLA DR++ monocyte %monocyte || id:ebi-a-GCST90001475	outcome	ebi-a-GCST90001475	finngen_R10_C3_KIDNEY_CLEAR_CELL_CARCINOMA_EXALLC	All - Inverse variance weighted	0.0770976	0.107653	0.473886	Clear cell adenocarcinoma of kidney (controls excluding all cancers)	II Neoplasms, from cancer register (ICD-O-3)	944	314193	-0.133901	0.288097	1.08015	0.874676	1.33389	0.998291	1	0.767535	1	0.998822	1
HLA DR++ monocyte %monocyte || id:ebi-a-GCST90001475	outcome	ebi-a-GCST90001475	finngen_R10_C3_KIDNEY_CLEAR_CELL_CARCINOMA_EXALLC	All - MR Egger	1.01362	0.617887	0.242596	Clear cell adenocarcinoma of kidney (controls excluding all cancers)	II Neoplasms, from cancer register (ICD-O-3)	944	314193	-0.197442	2.22468	2.75555	0.820828	9.25049	0.998291	1	0.727789	1	0.990088	1
HLA DR++ monocyte %leukocyte || id:ebi-a-GCST90001476	outcome	ebi-a-GCST90001476	finngen_R10_C3_KIDNEY_CLEAR_CELL_CARCINOMA_EXALLC	rs9270591	0.268442	0.171166	0.116808	Clear cell adenocarcinoma of kidney (controls excluding all cancers)	II Neoplasms, from cancer register (ICD-O-3)	944	314193	-0.0670432	0.603928	1.30793	0.935155	1.82929	0.998291	1	0.284153	0.700846	0.118624	0.467231
HLA DR++ monocyte %leukocyte || id:ebi-a-GCST90001476	outcome	ebi-a-GCST90001476	finngen_R10_C3_KIDNEY_CLEAR_CELL_CARCINOMA_EXALLC	rs9271768	0.0161751	0.233413	0.944752	Clear cell adenocarcinoma of kidney (controls excluding all cancers)	II Neoplasms, from cancer register (ICD-O-3)	944	314193	-0.441315	0.473665	1.01631	0.64319	1.60587	0.998291	1	0.944752	1	0.944752	1
HLA DR++ monocyte %leukocyte || id:ebi-a-GCST90001476	outcome	ebi-a-GCST90001476	finngen_R10_C3_KIDNEY_CLEAR_CELL_CARCINOMA_EXALLC	All - Inverse variance weighted	0.180224	0.13803	0.191659	Clear cell adenocarcinoma of kidney (controls excluding all cancers)	II Neoplasms, from cancer register (ICD-O-3)	944	314193	-0.0903151	0.450763	1.19749	0.913643	1.56951	0.998291	1	0.287489	1	0.998822	1
HLA DR++ monocyte Absolute Count || id:ebi-a-GCST90001477	outcome	ebi-a-GCST90001477	finngen_R10_C3_KIDNEY_CLEAR_CELL_CARCINOMA_EXALLC	rs9275271	-0.21857	0.201005	0.276865	Clear cell adenocarcinoma of kidney (controls excluding all cancers)	II Neoplasms, from cancer register (ICD-O-3)	944	314193	-0.612539	0.175399	0.803667	0.541973	1.19172	0.998291	1	0.276865	0.553731	0.276865	0.553731
CD4 regulatory T cell %CD4+ T cell || id:ebi-a-GCST90001478	outcome	ebi-a-GCST90001478	finngen_R10_C3_KIDNEY_CLEAR_CELL_CARCINOMA_EXALLC	rs1571025	0.0300405	0.365131	0.934429	Clear cell adenocarcinoma of kidney (controls excluding all cancers)	II Neoplasms, from cancer register (ICD-O-3)	944	314193	-0.685616	0.745697	1.0305	0.50378	2.10791	0.998291	1	0.937368	1	0.934429	1
CD4 regulatory T cell %CD4+ T cell || id:ebi-a-GCST90001478	outcome	ebi-a-GCST90001478	finngen_R10_C3_KIDNEY_CLEAR_CELL_CARCINOMA_EXALLC	rs6602392	0.0894795	0.391473	0.819202	Clear cell adenocarcinoma of kidney (controls excluding all cancers)	II Neoplasms, from cancer register (ICD-O-3)	944	314193	-0.677808	0.856767	1.0936	0.507729	2.35553	0.998291	1	0.937368	1	0.819202	1
CD4 regulatory T cell %CD4+ T cell || id:ebi-a-GCST90001478	outcome	ebi-a-GCST90001478	finngen_R10_C3_KIDNEY_CLEAR_CELL_CARCINOMA_EXALLC	All - Inverse variance weighted	0.0576931	0.267014	0.828935	Clear cell adenocarcinoma of kidney (controls excluding all cancers)	II Neoplasms, from cancer register (ICD-O-3)	944	314193	-0.465654	0.58104	1.05939	0.627724	1.7879	0.998291	1	0.937368	1	0.998822	1
CD4 regulatory T cell %T cell || id:ebi-a-GCST90001479	outcome	ebi-a-GCST90001479	finngen_R10_C3_KIDNEY_CLEAR_CELL_CARCINOMA_EXALLC	rs1571025	0.0354227	0.430549	0.934429	Clear cell adenocarcinoma of kidney (controls excluding all cancers)	II Neoplasms, from cancer register (ICD-O-3)	944	314193	-0.808453	0.879298	1.03606	0.445547	2.40921	0.998291	1	0.934429	1	0.934429	1
Resting CD4 regulatory T cell Absolute Count || id:ebi-a-GCST90001480	outcome	ebi-a-GCST90001480	finngen_R10_C3_KIDNEY_CLEAR_CELL_CARCINOMA_EXALLC	rs408686	-0.928372	0.66663	0.16373	Clear cell adenocarcinoma of kidney (controls excluding all cancers)	II Neoplasms, from cancer register (ICD-O-3)	944	314193	-2.23497	0.378222	0.395196	0.106996	1.45969	0.998291	1	0.675081	0.982381	0.225027	0.982381
Resting CD4 regulatory T cell Absolute Count || id:ebi-a-GCST90001480	outcome	ebi-a-GCST90001480	finngen_R10_C3_KIDNEY_CLEAR_CELL_CARCINOMA_EXALLC	rs6751481	-0.121396	0.213481	0.569594	Clear cell adenocarcinoma of kidney (controls excluding all cancers)	II Neoplasms, from cancer register (ICD-O-3)	944	314193	-0.539819	0.297028	0.885683	0.582853	1.34585	0.998291	1	0.854392	1	0.799721	1
Resting CD4 regulatory T cell Absolute Count || id:ebi-a-GCST90001480	outcome	ebi-a-GCST90001480	finngen_R10_C3_KIDNEY_CLEAR_CELL_CARCINOMA_EXALLC	All - Inverse variance weighted	-0.196456	0.234389	0.401938	Clear cell adenocarcinoma of kidney (controls excluding all cancers)	II Neoplasms, from cancer register (ICD-O-3)	944	314193	-0.655858	0.262945	0.821637	0.518997	1.30076	0.998291	1	0.803875	1	0.998822	1
Resting CD4 regulatory T cell %CD4 regulatory T cell || id:ebi-a-GCST90001481	outcome	ebi-a-GCST90001481	finngen_R10_C3_KIDNEY_CLEAR_CELL_CARCINOMA_EXALLC	rs17607399	-0.0639258	0.405132	0.874622	Clear cell adenocarcinoma of kidney (controls excluding all cancers)	II Neoplasms, from cancer register (ICD-O-3)	944	314193	-0.857984	0.730132	0.938075	0.424016	2.07535	0.998291	1	0.874622	1	0.874622	1
Resting CD4 regulatory T cell %CD4 regulatory T cell || id:ebi-a-GCST90001481	outcome	ebi-a-GCST90001481	finngen_R10_C3_KIDNEY_CLEAR_CELL_CARCINOMA_EXALLC	rs413431	-0.363885	0.400155	0.363159	Clear cell adenocarcinoma of kidney (controls excluding all cancers)	II Neoplasms, from cancer register (ICD-O-3)	944	314193	-1.14819	0.420418	0.694971	0.317211	1.5226	0.998291	1	0.861238	1	0.363159	1
Resting CD4 regulatory T cell %CD4 regulatory T cell || id:ebi-a-GCST90001481	outcome	ebi-a-GCST90001481	finngen_R10_C3_KIDNEY_CLEAR_CELL_CARCINOMA_EXALLC	rs60220946	-0.451461	0.543295	0.405991	Clear cell adenocarcinoma of kidney (controls excluding all cancers)	II Neoplasms, from cancer register (ICD-O-3)	944	314193	-1.51632	0.613397	0.636697	0.219518	1.84669	0.998291	1	0.861238	1	0.511226	1
Resting CD4 regulatory T cell %CD4 regulatory T cell || id:ebi-a-GCST90001481	outcome	ebi-a-GCST90001481	finngen_R10_C3_KIDNEY_CLEAR_CELL_CARCINOMA_EXALLC	rs6751481	-0.0897077	0.157756	0.569594	Clear cell adenocarcinoma of kidney (controls excluding all cancers)	II Neoplasms, from cancer register (ICD-O-3)	944	314193	-0.398909	0.219494	0.914198	0.671052	1.24545	0.998291	1	0.861238	1	0.799721	1
Resting CD4 regulatory T cell %CD4 regulatory T cell || id:ebi-a-GCST90001481	outcome	ebi-a-GCST90001481	finngen_R10_C3_KIDNEY_CLEAR_CELL_CARCINOMA_EXALLC	rs7530076	-0.150066	0.259771	0.563476	Clear cell adenocarcinoma of kidney (controls excluding all cancers)	II Neoplasms, from cancer register (ICD-O-3)	944	314193	-0.659218	0.359085	0.860651	0.517256	1.43202	0.998291	1	0.861238	1	0.5975	1
Resting CD4 regulatory T cell %CD4 regulatory T cell || id:ebi-a-GCST90001481	outcome	ebi-a-GCST90001481	finngen_R10_C3_KIDNEY_CLEAR_CELL_CARCINOMA_EXALLC	All - Inverse variance weighted	-0.141672	0.118907	0.233478	Clear cell adenocarcinoma of kidney (controls excluding all cancers)	II Neoplasms, from cancer register (ICD-O-3)	944	314193	-0.37473	0.0913868	0.867906	0.687475	1.09569	0.998291	1	0.861238	1	0.998822	1
Resting CD4 regulatory T cell %CD4 regulatory T cell || id:ebi-a-GCST90001481	outcome	ebi-a-GCST90001481	finngen_R10_C3_KIDNEY_CLEAR_CELL_CARCINOMA_EXALLC	All - MR Egger	-0.287351	0.54721	0.635837	Clear cell adenocarcinoma of kidney (controls excluding all cancers)	II Neoplasms, from cancer register (ICD-O-3)	944	314193	-1.35988	0.785181	0.750248	0.256691	2.1928	0.998291	1	0.861238	1	0.990088	1
Resting CD4 regulatory T cell %CD4+ T cell || id:ebi-a-GCST90001482	outcome	ebi-a-GCST90001482	finngen_R10_C3_KIDNEY_CLEAR_CELL_CARCINOMA_EXALLC	rs408686	-0.73046	0.524516	0.16373	Clear cell adenocarcinoma of kidney (controls excluding all cancers)	II Neoplasms, from cancer register (ICD-O-3)	944	314193	-1.75851	0.297592	0.481688	0.172301	1.34661	0.998291	1	0.675081	0.982381	0.225027	0.982381
Resting CD4 regulatory T cell %CD4+ T cell || id:ebi-a-GCST90001482	outcome	ebi-a-GCST90001482	finngen_R10_C3_KIDNEY_CLEAR_CELL_CARCINOMA_EXALLC	rs6751481	-0.0956839	0.168265	0.569594	Clear cell adenocarcinoma of kidney (controls excluding all cancers)	II Neoplasms, from cancer register (ICD-O-3)	944	314193	-0.425484	0.234116	0.908751	0.653453	1.26379	0.998291	1	0.854392	1	0.799721	1
Resting CD4 regulatory T cell %CD4+ T cell || id:ebi-a-GCST90001482	outcome	ebi-a-GCST90001482	finngen_R10_C3_KIDNEY_CLEAR_CELL_CARCINOMA_EXALLC	All - Inverse variance weighted	-0.154915	0.184635	0.401451	Clear cell adenocarcinoma of kidney (controls excluding all cancers)	II Neoplasms, from cancer register (ICD-O-3)	944	314193	-0.5168	0.20697	0.856488	0.596426	1.22995	0.998291	1	0.802901	1	0.998822	1
CD39+ resting CD4 regulatory T cell Absolute Count || id:ebi-a-GCST90001483	outcome	ebi-a-GCST90001483	finngen_R10_C3_KIDNEY_CLEAR_CELL_CARCINOMA_EXALLC	rs10882701	0.0787449	0.134023	0.556835	Clear cell adenocarcinoma of kidney (controls excluding all cancers)	II Neoplasms, from cancer register (ICD-O-3)	944	314193	-0.183939	0.341429	1.08193	0.831986	1.40696	0.998291	1	0.892544	1	0.556835	1
CD39+ resting CD4 regulatory T cell Absolute Count || id:ebi-a-GCST90001483	outcome	ebi-a-GCST90001483	finngen_R10_C3_KIDNEY_CLEAR_CELL_CARCINOMA_EXALLC	rs11188245	0.476029	0.264949	0.0723861	Clear cell adenocarcinoma of kidney (controls excluding all cancers)	II Neoplasms, from cancer register (ICD-O-3)	944	314193	-0.0432709	0.995329	1.60967	0.957652	2.70562	0.998291	1	0.411784	1	0.0723861	0.144772
CD39+ resting CD4 regulatory T cell Absolute Count || id:ebi-a-GCST90001483	outcome	ebi-a-GCST90001483	finngen_R10_C3_KIDNEY_CLEAR_CELL_CARCINOMA_EXALLC	rs11188757	-0.506732	0.300454	0.0916891	Clear cell adenocarcinoma of kidney (controls excluding all cancers)	II Neoplasms, from cancer register (ICD-O-3)	944	314193	-1.09562	0.082158	0.602461	0.334331	1.08563	0.998291	1	0.411784	1	0.183378	1
CD39+ resting CD4 regulatory T cell Absolute Count || id:ebi-a-GCST90001483	outcome	ebi-a-GCST90001483	finngen_R10_C3_KIDNEY_CLEAR_CELL_CARCINOMA_EXALLC	rs11890666	-0.0560102	0.394418	0.887074	Clear cell adenocarcinoma of kidney (controls excluding all cancers)	II Neoplasms, from cancer register (ICD-O-3)	944	314193	-0.829069	0.717048	0.94553	0.436456	2.04838	0.998291	1	0.892544	1	0.887074	1
CD39+ resting CD4 regulatory T cell Absolute Count || id:ebi-a-GCST90001483	outcome	ebi-a-GCST90001483	finngen_R10_C3_KIDNEY_CLEAR_CELL_CARCINOMA_EXALLC	rs12712610	-0.282914	0.370417	0.445004	Clear cell adenocarcinoma of kidney (controls excluding all cancers)	II Neoplasms, from cancer register (ICD-O-3)	944	314193	-1.00893	0.443104	0.753585	0.364608	1.55753	0.998291	1	0.892544	1	0.640442	1
CD39+ resting CD4 regulatory T cell Absolute Count || id:ebi-a-GCST90001483	outcome	ebi-a-GCST90001483	finngen_R10_C3_KIDNEY_CLEAR_CELL_CARCINOMA_EXALLC	rs1923692	0.195346	0.682972	0.77486	Clear cell adenocarcinoma of kidney (controls excluding all cancers)	II Neoplasms, from cancer register (ICD-O-3)	944	314193	-1.14328	1.53397	1.21573	0.318772	4.63655	0.998291	1	0.892544	1	0.871683	1
CD39+ resting CD4 regulatory T cell Absolute Count || id:ebi-a-GCST90001483	outcome	ebi-a-GCST90001483	finngen_R10_C3_KIDNEY_CLEAR_CELL_CARCINOMA_EXALLC	rs72809757	-0.248015	0.382229	0.516425	Clear cell adenocarcinoma of kidney (controls excluding all cancers)	II Neoplasms, from cancer register (ICD-O-3)	944	314193	-0.997184	0.501154	0.780348	0.368917	1.65062	0.998291	1	0.892544	1	0.670498	1
CD39+ resting CD4 regulatory T cell Absolute Count || id:ebi-a-GCST90001483	outcome	ebi-a-GCST90001483	finngen_R10_C3_KIDNEY_CLEAR_CELL_CARCINOMA_EXALLC	All - Inverse variance weighted	0.0178504	0.109725	0.870768	Clear cell adenocarcinoma of kidney (controls excluding all cancers)	II Neoplasms, from cancer register (ICD-O-3)	944	314193	-0.19721	0.232911	1.01801	0.821018	1.26227	0.998291	1	0.892544	1	0.998822	1
CD39+ resting CD4 regulatory T cell Absolute Count || id:ebi-a-GCST90001483	outcome	ebi-a-GCST90001483	finngen_R10_C3_KIDNEY_CLEAR_CELL_CARCINOMA_EXALLC	All - MR Egger	0.123085	0.333365	0.727083	Clear cell adenocarcinoma of kidney (controls excluding all cancers)	II Neoplasms, from cancer register (ICD-O-3)	944	314193	-0.53031	0.776481	1.13098	0.588422	2.17381	0.998291	1	0.892544	1	0.990088	1
CD39+ resting CD4 regulatory T cell %resting CD4 regulatory T cell || id:ebi-a-GCST90001484	outcome	ebi-a-GCST90001484	finngen_R10_C3_KIDNEY_CLEAR_CELL_CARCINOMA_EXALLC	rs10882701	0.0759639	0.129289	0.556835	Clear cell adenocarcinoma of kidney (controls excluding all cancers)	II Neoplasms, from cancer register (ICD-O-3)	944	314193	-0.177443	0.329371	1.07892	0.837409	1.39009	0.998291	1	0.961201	1	0.556835	1
CD39+ resting CD4 regulatory T cell %resting CD4 regulatory T cell || id:ebi-a-GCST90001484	outcome	ebi-a-GCST90001484	finngen_R10_C3_KIDNEY_CLEAR_CELL_CARCINOMA_EXALLC	rs11188757	-0.430623	0.255327	0.0916891	Clear cell adenocarcinoma of kidney (controls excluding all cancers)	II Neoplasms, from cancer register (ICD-O-3)	944	314193	-0.931065	0.0698182	0.650104	0.394134	1.07231	0.998291	1	0.320276	1	0.183378	1
CD39+ resting CD4 regulatory T cell %resting CD4 regulatory T cell || id:ebi-a-GCST90001484	outcome	ebi-a-GCST90001484	finngen_R10_C3_KIDNEY_CLEAR_CELL_CARCINOMA_EXALLC	rs12777195	0.440627	0.243482	0.070343	Clear cell adenocarcinoma of kidney (controls excluding all cancers)	II Neoplasms, from cancer register (ICD-O-3)	944	314193	-0.0365964	0.917851	1.55368	0.964065	2.5039	0.998291	1	0.320276	0.984802	0.0736797	0.422058
CD39+ resting CD4 regulatory T cell %resting CD4 regulatory T cell || id:ebi-a-GCST90001484	outcome	ebi-a-GCST90001484	finngen_R10_C3_KIDNEY_CLEAR_CELL_CARCINOMA_EXALLC	rs1923692	0.175532	0.613695	0.77486	Clear cell adenocarcinoma of kidney (controls excluding all cancers)	II Neoplasms, from cancer register (ICD-O-3)	944	314193	-1.02731	1.37837	1.19188	0.357968	3.96845	0.998291	1	0.961201	1	0.871683	1
CD39+ resting CD4 regulatory T cell %resting CD4 regulatory T cell || id:ebi-a-GCST90001484	outcome	ebi-a-GCST90001484	finngen_R10_C3_KIDNEY_CLEAR_CELL_CARCINOMA_EXALLC	rs72809757	-0.219624	0.338474	0.516425	Clear cell adenocarcinoma of kidney (controls excluding all cancers)	II Neoplasms, from cancer register (ICD-O-3)	944	314193	-0.883032	0.443784	0.802821	0.413527	1.55859	0.998291	1	0.961201	1	0.670498	1
CD39+ resting CD4 regulatory T cell %resting CD4 regulatory T cell || id:ebi-a-GCST90001484	outcome	ebi-a-GCST90001484	finngen_R10_C3_KIDNEY_CLEAR_CELL_CARCINOMA_EXALLC	All - Inverse variance weighted	0.0379113	0.128391	0.76778	Clear cell adenocarcinoma of kidney (controls excluding all cancers)	II Neoplasms, from cancer register (ICD-O-3)	944	314193	-0.213735	0.289557	1.03864	0.807563	1.33584	0.998291	1	0.961201	1	0.998822	1
CD39+ resting CD4 regulatory T cell %resting CD4 regulatory T cell || id:ebi-a-GCST90001484	outcome	ebi-a-GCST90001484	finngen_R10_C3_KIDNEY_CLEAR_CELL_CARCINOMA_EXALLC	All - MR Egger	0.00360956	0.458395	0.994212	Clear cell adenocarcinoma of kidney (controls excluding all cancers)	II Neoplasms, from cancer register (ICD-O-3)	944	314193	-0.894845	0.902064	1.00362	0.408671	2.46469	0.998291	1	0.994212	1	0.996341	1
CD39+ resting CD4 regulatory T cell %CD4 regulatory T cell || id:ebi-a-GCST90001485	outcome	ebi-a-GCST90001485	finngen_R10_C3_KIDNEY_CLEAR_CELL_CARCINOMA_EXALLC	rs10882701	0.0778244	0.132456	0.556835	Clear cell adenocarcinoma of kidney (controls excluding all cancers)	II Neoplasms, from cancer register (ICD-O-3)	944	314193	-0.181789	0.337438	1.08093	0.833777	1.40135	0.998291	1	0.931889	1	0.556835	1
CD39+ resting CD4 regulatory T cell %CD4 regulatory T cell || id:ebi-a-GCST90001485	outcome	ebi-a-GCST90001485	finngen_R10_C3_KIDNEY_CLEAR_CELL_CARCINOMA_EXALLC	rs11188757	-0.483623	0.286752	0.0916891	Clear cell adenocarcinoma of kidney (controls excluding all cancers)	II Neoplasms, from cancer register (ICD-O-3)	944	314193	-1.04566	0.0784112	0.616546	0.351461	1.08157	0.998291	1	0.571922	1	0.183378	1
CD39+ resting CD4 regulatory T cell %CD4 regulatory T cell || id:ebi-a-GCST90001485	outcome	ebi-a-GCST90001485	finngen_R10_C3_KIDNEY_CLEAR_CELL_CARCINOMA_EXALLC	rs11890666	-0.0544118	0.383163	0.887074	Clear cell adenocarcinoma of kidney (controls excluding all cancers)	II Neoplasms, from cancer register (ICD-O-3)	944	314193	-0.80541	0.696587	0.947042	0.446904	2.00689	0.998291	1	0.931889	1	0.887074	1
CD39+ resting CD4 regulatory T cell %CD4 regulatory T cell || id:ebi-a-GCST90001485	outcome	ebi-a-GCST90001485	finngen_R10_C3_KIDNEY_CLEAR_CELL_CARCINOMA_EXALLC	rs12712610	-0.26912	0.352357	0.445004	Clear cell adenocarcinoma of kidney (controls excluding all cancers)	II Neoplasms, from cancer register (ICD-O-3)	944	314193	-0.95974	0.4215	0.764052	0.382992	1.52425	0.998291	1	0.931889	1	0.640442	1
CD39+ resting CD4 regulatory T cell %CD4 regulatory T cell || id:ebi-a-GCST90001485	outcome	ebi-a-GCST90001485	finngen_R10_C3_KIDNEY_CLEAR_CELL_CARCINOMA_EXALLC	rs12777195	0.45027	0.24881	0.070343	Clear cell adenocarcinoma of kidney (controls excluding all cancers)	II Neoplasms, from cancer register (ICD-O-3)	944	314193	-0.0373972	0.937937	1.56874	0.963293	2.5547	0.998291	1	0.571922	1	0.0736797	0.422058
CD39+ resting CD4 regulatory T cell %CD4 regulatory T cell || id:ebi-a-GCST90001485	outcome	ebi-a-GCST90001485	finngen_R10_C3_KIDNEY_CLEAR_CELL_CARCINOMA_EXALLC	rs1923692	0.182622	0.638484	0.77486	Clear cell adenocarcinoma of kidney (controls excluding all cancers)	II Neoplasms, from cancer register (ICD-O-3)	944	314193	-1.06881	1.43405	1.20036	0.343418	4.19566	0.998291	1	0.931889	1	0.871683	1
CD39+ resting CD4 regulatory T cell %CD4 regulatory T cell || id:ebi-a-GCST90001485	outcome	ebi-a-GCST90001485	finngen_R10_C3_KIDNEY_CLEAR_CELL_CARCINOMA_EXALLC	rs4918969	-0.0185223	0.0551298	0.736889	Clear cell adenocarcinoma of kidney (controls excluding all cancers)	II Neoplasms, from cancer register (ICD-O-3)	944	314193	-0.126577	0.0895322	0.981648	0.881106	1.09366	0.998291	1	0.931889	1	0.931889	1
CD39+ resting CD4 regulatory T cell %CD4 regulatory T cell || id:ebi-a-GCST90001485	outcome	ebi-a-GCST90001485	finngen_R10_C3_KIDNEY_CLEAR_CELL_CARCINOMA_EXALLC	rs72809757	-0.237016	0.365278	0.516425	Clear cell adenocarcinoma of kidney (controls excluding all cancers)	II Neoplasms, from cancer register (ICD-O-3)	944	314193	-0.952962	0.478929	0.788978	0.385597	1.61434	0.998291	1	0.931889	1	0.670498	1
CD39+ resting CD4 regulatory T cell %CD4 regulatory T cell || id:ebi-a-GCST90001485	outcome	ebi-a-GCST90001485	finngen_R10_C3_KIDNEY_CLEAR_CELL_CARCINOMA_EXALLC	All - Inverse variance weighted	-0.00941189	0.0498693	0.850304	Clear cell adenocarcinoma of kidney (controls excluding all cancers)	II Neoplasms, from cancer register (ICD-O-3)	944	314193	-0.107156	0.088332	0.990632	0.898386	1.09235	0.998291	1	0.931889	1	0.998822	1
CD39+ resting CD4 regulatory T cell %CD4 regulatory T cell || id:ebi-a-GCST90001485	outcome	ebi-a-GCST90001485	finngen_R10_C3_KIDNEY_CLEAR_CELL_CARCINOMA_EXALLC	All - MR Egger	-0.0132734	0.0930812	0.891274	Clear cell adenocarcinoma of kidney (controls excluding all cancers)	II Neoplasms, from cancer register (ICD-O-3)	944	314193	-0.195713	0.169166	0.986814	0.822248	1.18432	0.998291	1	0.931889	1	0.990088	1
Activated CD4 regulatory T cell %CD4 regulatory T cell || id:ebi-a-GCST90001487	outcome	ebi-a-GCST90001487	finngen_R10_C3_KIDNEY_CLEAR_CELL_CARCINOMA_EXALLC	rs7530076	0.150131	0.259883	0.563476	Clear cell adenocarcinoma of kidney (controls excluding all cancers)	II Neoplasms, from cancer register (ICD-O-3)	944	314193	-0.35924	0.659502	1.16199	0.698207	1.93383	0.998291	1	0.5975	1	0.5975	1
CD39+ activated CD4 regulatory T cell Absolute Count || id:ebi-a-GCST90001489	outcome	ebi-a-GCST90001489	finngen_R10_C3_KIDNEY_CLEAR_CELL_CARCINOMA_EXALLC	rs10786199	0.012191	0.250574	0.961197	Clear cell adenocarcinoma of kidney (controls excluding all cancers)	II Neoplasms, from cancer register (ICD-O-3)	944	314193	-0.478934	0.503316	1.01227	0.619443	1.6542	0.998291	1	0.961197	1	0.961197	1
CD39+ activated CD4 regulatory T cell Absolute Count || id:ebi-a-GCST90001489	outcome	ebi-a-GCST90001489	finngen_R10_C3_KIDNEY_CLEAR_CELL_CARCINOMA_EXALLC	rs10882701	0.0770099	0.13107	0.556835	Clear cell adenocarcinoma of kidney (controls excluding all cancers)	II Neoplasms, from cancer register (ICD-O-3)	944	314193	-0.179887	0.333906	1.08005	0.835365	1.39641	0.998291	1	0.861793	1	0.556835	1
CD39+ activated CD4 regulatory T cell Absolute Count || id:ebi-a-GCST90001489	outcome	ebi-a-GCST90001489	finngen_R10_C3_KIDNEY_CLEAR_CELL_CARCINOMA_EXALLC	rs11188757	-0.352925	0.209258	0.0916891	Clear cell adenocarcinoma of kidney (controls excluding all cancers)	II Neoplasms, from cancer register (ICD-O-3)	944	314193	-0.76307	0.0572207	0.70263	0.466233	1.05889	0.998291	1	0.535811	1	0.183378	1
CD39+ activated CD4 regulatory T cell Absolute Count || id:ebi-a-GCST90001489	outcome	ebi-a-GCST90001489	finngen_R10_C3_KIDNEY_CLEAR_CELL_CARCINOMA_EXALLC	rs72809762	-0.208148	0.517599	0.687579	Clear cell adenocarcinoma of kidney (controls excluding all cancers)	II Neoplasms, from cancer register (ICD-O-3)	944	314193	-1.22264	0.806345	0.812087	0.294451	2.23971	0.998291	1	0.861793	1	0.687579	1
CD39+ activated CD4 regulatory T cell Absolute Count || id:ebi-a-GCST90001489	outcome	ebi-a-GCST90001489	finngen_R10_C3_KIDNEY_CLEAR_CELL_CARCINOMA_EXALLC	All - Inverse variance weighted	-0.0413058	0.102626	0.687325	Clear cell adenocarcinoma of kidney (controls excluding all cancers)	II Neoplasms, from cancer register (ICD-O-3)	944	314193	-0.242453	0.159841	0.959536	0.784701	1.17332	0.998291	1	0.861793	1	0.998822	1
CD39+ activated CD4 regulatory T cell Absolute Count || id:ebi-a-GCST90001489	outcome	ebi-a-GCST90001489	finngen_R10_C3_KIDNEY_CLEAR_CELL_CARCINOMA_EXALLC	All - MR Egger	0.222609	0.433604	0.658766	Clear cell adenocarcinoma of kidney (controls excluding all cancers)	II Neoplasms, from cancer register (ICD-O-3)	944	314193	-0.627256	1.07247	1.24933	0.534055	2.9226	0.998291	1	0.861793	1	0.990088	1
CD39+ activated CD4 regulatory T cell %CD4 regulatory T cell || id:ebi-a-GCST90001491	outcome	ebi-a-GCST90001491	finngen_R10_C3_KIDNEY_CLEAR_CELL_CARCINOMA_EXALLC	rs10736092	-0.015285	0.0508387	0.763676	Clear cell adenocarcinoma of kidney (controls excluding all cancers)	II Neoplasms, from cancer register (ICD-O-3)	944	314193	-0.114929	0.0843589	0.984831	0.891429	1.08802	0.998291	1	0.939909	1	0.763676	1
CD39+ activated CD4 regulatory T cell %CD4 regulatory T cell || id:ebi-a-GCST90001491	outcome	ebi-a-GCST90001491	finngen_R10_C3_KIDNEY_CLEAR_CELL_CARCINOMA_EXALLC	rs10786199	0.012361	0.254069	0.961197	Clear cell adenocarcinoma of kidney (controls excluding all cancers)	II Neoplasms, from cancer register (ICD-O-3)	944	314193	-0.485615	0.510337	1.01244	0.615319	1.66585	0.998291	1	0.997359	1	0.961197	1
CD39+ activated CD4 regulatory T cell %CD4 regulatory T cell || id:ebi-a-GCST90001491	outcome	ebi-a-GCST90001491	finngen_R10_C3_KIDNEY_CLEAR_CELL_CARCINOMA_EXALLC	rs10882701	0.0790342	0.134515	0.556835	Clear cell adenocarcinoma of kidney (controls excluding all cancers)	II Neoplasms, from cancer register (ICD-O-3)	944	314193	-0.184615	0.342684	1.08224	0.831424	1.40872	0.998291	1	0.939909	1	0.556835	1
CD39+ activated CD4 regulatory T cell %CD4 regulatory T cell || id:ebi-a-GCST90001491	outcome	ebi-a-GCST90001491	finngen_R10_C3_KIDNEY_CLEAR_CELL_CARCINOMA_EXALLC	rs12268044	0.209618	0.264556	0.428163	Clear cell adenocarcinoma of kidney (controls excluding all cancers)	II Neoplasms, from cancer register (ICD-O-3)	944	314193	-0.308912	0.728148	1.23321	0.734245	2.07124	0.998291	1	0.939909	1	0.561549	1
CD39+ activated CD4 regulatory T cell %CD4 regulatory T cell || id:ebi-a-GCST90001491	outcome	ebi-a-GCST90001491	finngen_R10_C3_KIDNEY_CLEAR_CELL_CARCINOMA_EXALLC	rs141018090	0.00292742	0.884542	0.997359	Clear cell adenocarcinoma of kidney (controls excluding all cancers)	II Neoplasms, from cancer register (ICD-O-3)	944	314193	-1.73078	1.73663	1.00293	0.177147	5.67818	0.998291	1	0.997359	1	0.997359	1
CD39+ activated CD4 regulatory T cell %CD4 regulatory T cell || id:ebi-a-GCST90001491	outcome	ebi-a-GCST90001491	finngen_R10_C3_KIDNEY_CLEAR_CELL_CARCINOMA_EXALLC	rs72809762	-0.194214	0.482949	0.687579	Clear cell adenocarcinoma of kidney (controls excluding all cancers)	II Neoplasms, from cancer register (ICD-O-3)	944	314193	-1.14079	0.752366	0.823482	0.319565	2.12201	0.998291	1	0.939909	1	0.687579	1
CD39+ activated CD4 regulatory T cell %CD4 regulatory T cell || id:ebi-a-GCST90001491	outcome	ebi-a-GCST90001491	finngen_R10_C3_KIDNEY_CLEAR_CELL_CARCINOMA_EXALLC	All - Inverse variance weighted	0.00169939	0.0457619	0.970377	Clear cell adenocarcinoma of kidney (controls excluding all cancers)	II Neoplasms, from cancer register (ICD-O-3)	944	314193	-0.0879938	0.0913926	1.0017	0.915767	1.0957	0.998291	1	0.997359	1	0.998822	1
CD39+ activated CD4 regulatory T cell %CD4 regulatory T cell || id:ebi-a-GCST90001491	outcome	ebi-a-GCST90001491	finngen_R10_C3_KIDNEY_CLEAR_CELL_CARCINOMA_EXALLC	All - MR Egger	-0.0484202	0.0787652	0.571974	Clear cell adenocarcinoma of kidney (controls excluding all cancers)	II Neoplasms, from cancer register (ICD-O-3)	944	314193	-0.2028	0.10596	0.952733	0.816441	1.11178	0.998291	1	0.939909	1	0.990088	1
Secreting CD4 regulatory T cell Absolute Count || id:ebi-a-GCST90001492	outcome	ebi-a-GCST90001492	finngen_R10_C3_KIDNEY_CLEAR_CELL_CARCINOMA_EXALLC	rs61839660	0.475259	0.337421	0.158982	Clear cell adenocarcinoma of kidney (controls excluding all cancers)	II Neoplasms, from cancer register (ICD-O-3)	944	314193	-0.186087	1.13661	1.60843	0.830201	3.11617	0.998291	1	0.317964	0.317964	0.317964	1
Secreting CD4 regulatory T cell %CD4 regulatory T cell || id:ebi-a-GCST90001493	outcome	ebi-a-GCST90001493	finngen_R10_C3_KIDNEY_CLEAR_CELL_CARCINOMA_EXALLC	rs17607399	0.0603728	0.382614	0.874622	Clear cell adenocarcinoma of kidney (controls excluding all cancers)	II Neoplasms, from cancer register (ICD-O-3)	944	314193	-0.689551	0.810296	1.06223	0.501801	2.24857	0.998291	1	0.937736	1	0.874622	1
Secreting CD4 regulatory T cell %CD4 regulatory T cell || id:ebi-a-GCST90001493	outcome	ebi-a-GCST90001493	finngen_R10_C3_KIDNEY_CLEAR_CELL_CARCINOMA_EXALLC	rs413431	0.341966	0.376051	0.363159	Clear cell adenocarcinoma of kidney (controls excluding all cancers)	II Neoplasms, from cancer register (ICD-O-3)	944	314193	-0.395093	1.07903	1.40771	0.673617	2.94181	0.998291	1	0.937736	1	0.363159	1
Secreting CD4 regulatory T cell %CD4 regulatory T cell || id:ebi-a-GCST90001493	outcome	ebi-a-GCST90001493	finngen_R10_C3_KIDNEY_CLEAR_CELL_CARCINOMA_EXALLC	rs6751481	0.0917954	0.161427	0.569594	Clear cell adenocarcinoma of kidney (controls excluding all cancers)	II Neoplasms, from cancer register (ICD-O-3)	944	314193	-0.224602	0.408193	1.09614	0.798834	1.5041	0.998291	1	0.937736	1	0.799721	1
Secreting CD4 regulatory T cell %CD4 regulatory T cell || id:ebi-a-GCST90001493	outcome	ebi-a-GCST90001493	finngen_R10_C3_KIDNEY_CLEAR_CELL_CARCINOMA_EXALLC	All - Inverse variance weighted	0.12153	0.138307	0.379567	Clear cell adenocarcinoma of kidney (controls excluding all cancers)	II Neoplasms, from cancer register (ICD-O-3)	944	314193	-0.149552	0.392611	1.12922	0.861094	1.48084	0.998291	1	0.937736	1	0.998822	1
Secreting CD4 regulatory T cell %CD4 regulatory T cell || id:ebi-a-GCST90001493	outcome	ebi-a-GCST90001493	finngen_R10_C3_KIDNEY_CLEAR_CELL_CARCINOMA_EXALLC	All - MR Egger	0.430344	1.39582	0.80961	Clear cell adenocarcinoma of kidney (controls excluding all cancers)	II Neoplasms, from cancer register (ICD-O-3)	944	314193	-2.30545	3.16614	1.53779	0.0997136	23.7158	0.998291	1	0.937736	1	0.990088	1
Secreting CD4 regulatory T cell %CD4+ T cell || id:ebi-a-GCST90001494	outcome	ebi-a-GCST90001494	finngen_R10_C3_KIDNEY_CLEAR_CELL_CARCINOMA_EXALLC	rs12712610	0.297542	0.38957	0.445004	Clear cell adenocarcinoma of kidney (controls excluding all cancers)	II Neoplasms, from cancer register (ICD-O-3)	944	314193	-0.466015	1.0611	1.34654	0.627498	2.88954	0.998291	1	0.865455	1	0.640442	1
Secreting CD4 regulatory T cell %CD4+ T cell || id:ebi-a-GCST90001494	outcome	ebi-a-GCST90001494	finngen_R10_C3_KIDNEY_CLEAR_CELL_CARCINOMA_EXALLC	rs74830391	-0.0193454	0.356416	0.956714	Clear cell adenocarcinoma of kidney (controls excluding all cancers)	II Neoplasms, from cancer register (ICD-O-3)	944	314193	-0.717921	0.67923	0.980841	0.487765	1.97236	0.998291	1	0.956714	1	0.956714	1
Secreting CD4 regulatory T cell %CD4+ T cell || id:ebi-a-GCST90001494	outcome	ebi-a-GCST90001494	finngen_R10_C3_KIDNEY_CLEAR_CELL_CARCINOMA_EXALLC	rs7893324	0.439989	0.276901	0.112065	Clear cell adenocarcinoma of kidney (controls excluding all cancers)	II Neoplasms, from cancer register (ICD-O-3)	944	314193	-0.102736	0.982715	1.55269	0.902365	2.6717	0.998291	1	0.750738	1	0.224131	0.224131
Secreting CD4 regulatory T cell %CD4+ T cell || id:ebi-a-GCST90001494	outcome	ebi-a-GCST90001494	finngen_R10_C3_KIDNEY_CLEAR_CELL_CARCINOMA_EXALLC	All - Inverse variance weighted	0.274392	0.190681	0.150148	Clear cell adenocarcinoma of kidney (controls excluding all cancers)	II Neoplasms, from cancer register (ICD-O-3)	944	314193	-0.0993428	0.648126	1.31573	0.905432	1.91195	0.998291	1	0.750738	1	0.998822	1
Secreting CD4 regulatory T cell %CD4+ T cell || id:ebi-a-GCST90001494	outcome	ebi-a-GCST90001494	finngen_R10_C3_KIDNEY_CLEAR_CELL_CARCINOMA_EXALLC	All - MR Egger	0.945537	1.00459	0.519273	Clear cell adenocarcinoma of kidney (controls excluding all cancers)	II Neoplasms, from cancer register (ICD-O-3)	944	314193	-1.02346	2.91454	2.5742	0.359348	18.4403	0.998291	1	0.865455	1	0.990088	1
CD39+ secreting CD4 regulatory T cell Absolute Count || id:ebi-a-GCST90001495	outcome	ebi-a-GCST90001495	finngen_R10_C3_KIDNEY_CLEAR_CELL_CARCINOMA_EXALLC	rs10786199	0.0119259	0.245127	0.961197	Clear cell adenocarcinoma of kidney (controls excluding all cancers)	II Neoplasms, from cancer register (ICD-O-3)	944	314193	-0.468523	0.492374	1.012	0.625926	1.6362	0.998291	1	0.961197	1	0.961197	1
CD39+ secreting CD4 regulatory T cell Absolute Count || id:ebi-a-GCST90001495	outcome	ebi-a-GCST90001495	finngen_R10_C3_KIDNEY_CLEAR_CELL_CARCINOMA_EXALLC	rs10882701	0.0687203	0.116961	0.556835	Clear cell adenocarcinoma of kidney (controls excluding all cancers)	II Neoplasms, from cancer register (ICD-O-3)	944	314193	-0.160523	0.297964	1.07114	0.851698	1.34711	0.998291	1	0.961197	1	0.556835	1
CD39+ secreting CD4 regulatory T cell Absolute Count || id:ebi-a-GCST90001495	outcome	ebi-a-GCST90001495	finngen_R10_C3_KIDNEY_CLEAR_CELL_CARCINOMA_EXALLC	rs11188757	-0.34531	0.204743	0.0916891	Clear cell adenocarcinoma of kidney (controls excluding all cancers)	II Neoplasms, from cancer register (ICD-O-3)	944	314193	-0.746605	0.055986	0.708001	0.473973	1.05758	0.998291	1	0.800691	1	0.183378	1
CD39+ secreting CD4 regulatory T cell Absolute Count || id:ebi-a-GCST90001495	outcome	ebi-a-GCST90001495	finngen_R10_C3_KIDNEY_CLEAR_CELL_CARCINOMA_EXALLC	rs72809762	-0.162444	0.403947	0.687579	Clear cell adenocarcinoma of kidney (controls excluding all cancers)	II Neoplasms, from cancer register (ICD-O-3)	944	314193	-0.954181	0.629292	0.850063	0.385127	1.87628	0.998291	1	0.961197	1	0.687579	1
CD39+ secreting CD4 regulatory T cell Absolute Count || id:ebi-a-GCST90001495	outcome	ebi-a-GCST90001495	finngen_R10_C3_KIDNEY_CLEAR_CELL_CARCINOMA_EXALLC	rs7914286	-0.0160994	0.04758	0.735088	Clear cell adenocarcinoma of kidney (controls excluding all cancers)	II Neoplasms, from cancer register (ICD-O-3)	944	314193	-0.109356	0.0771574	0.984029	0.896411	1.08021	0.998291	1	0.961197	1	0.922819	1
CD39+ secreting CD4 regulatory T cell Absolute Count || id:ebi-a-GCST90001495	outcome	ebi-a-GCST90001495	finngen_R10_C3_KIDNEY_CLEAR_CELL_CARCINOMA_EXALLC	All - Inverse variance weighted	-0.0198104	0.0422031	0.63878	Clear cell adenocarcinoma of kidney (controls excluding all cancers)	II Neoplasms, from cancer register (ICD-O-3)	944	314193	-0.102528	0.0629077	0.980385	0.902552	1.06493	0.998291	1	0.961197	1	0.998822	1
CD39+ secreting CD4 regulatory T cell Absolute Count || id:ebi-a-GCST90001495	outcome	ebi-a-GCST90001495	finngen_R10_C3_KIDNEY_CLEAR_CELL_CARCINOMA_EXALLC	All - MR Egger	0.0136067	0.0762962	0.869818	Clear cell adenocarcinoma of kidney (controls excluding all cancers)	II Neoplasms, from cancer register (ICD-O-3)	944	314193	-0.135934	0.163147	1.0137	0.8729	1.17721	0.998291	1	0.961197	1	0.990088	1
CD39+ secreting CD4 regulatory T cell %secreting CD4 regulatory T cell || id:ebi-a-GCST90001496	outcome	ebi-a-GCST90001496	finngen_R10_C3_KIDNEY_CLEAR_CELL_CARCINOMA_EXALLC	rs10882701	0.0693166	0.117976	0.556835	Clear cell adenocarcinoma of kidney (controls excluding all cancers)	II Neoplasms, from cancer register (ICD-O-3)	944	314193	-0.161916	0.300549	1.07178	0.850513	1.3506	0.998291	1	0.835252	1	0.556835	1
CD39+ secreting CD4 regulatory T cell %secreting CD4 regulatory T cell || id:ebi-a-GCST90001496	outcome	ebi-a-GCST90001496	finngen_R10_C3_KIDNEY_CLEAR_CELL_CARCINOMA_EXALLC	rs117200502	-0.366973	0.378699	0.332527	Clear cell adenocarcinoma of kidney (controls excluding all cancers)	II Neoplasms, from cancer register (ICD-O-3)	944	314193	-1.10922	0.375277	0.692828	0.329815	1.45539	0.998291	1	0.835252	1	0.665054	0.665054
CD39+ secreting CD4 regulatory T cell %secreting CD4 regulatory T cell || id:ebi-a-GCST90001496	outcome	ebi-a-GCST90001496	finngen_R10_C3_KIDNEY_CLEAR_CELL_CARCINOMA_EXALLC	rs12245404	0.262166	0.252899	0.299902	Clear cell adenocarcinoma of kidney (controls excluding all cancers)	II Neoplasms, from cancer register (ICD-O-3)	944	314193	-0.233516	0.757848	1.29974	0.791745	2.13368	0.998291	1	0.835252	1	0.312463	0.599804
CD39+ secreting CD4 regulatory T cell %secreting CD4 regulatory T cell || id:ebi-a-GCST90001496	outcome	ebi-a-GCST90001496	finngen_R10_C3_KIDNEY_CLEAR_CELL_CARCINOMA_EXALLC	rs141018090	0.00233858	0.706619	0.997359	Clear cell adenocarcinoma of kidney (controls excluding all cancers)	II Neoplasms, from cancer register (ICD-O-3)	944	314193	-1.38263	1.38731	1.00234	0.250917	4.00407	0.998291	1	0.997359	1	0.997359	1
CD39+ secreting CD4 regulatory T cell %secreting CD4 regulatory T cell || id:ebi-a-GCST90001496	outcome	ebi-a-GCST90001496	finngen_R10_C3_KIDNEY_CLEAR_CELL_CARCINOMA_EXALLC	rs145557266	-0.251074	0.279613	0.369221	Clear cell adenocarcinoma of kidney (controls excluding all cancers)	II Neoplasms, from cancer register (ICD-O-3)	944	314193	-0.799114	0.296967	0.777965	0.449727	1.34577	0.998291	1	0.835252	1	0.410159	0.738442
CD39+ secreting CD4 regulatory T cell %secreting CD4 regulatory T cell || id:ebi-a-GCST90001496	outcome	ebi-a-GCST90001496	finngen_R10_C3_KIDNEY_CLEAR_CELL_CARCINOMA_EXALLC	rs2861152	-0.0150857	0.0446655	0.735553	Clear cell adenocarcinoma of kidney (controls excluding all cancers)	II Neoplasms, from cancer register (ICD-O-3)	944	314193	-0.10263	0.0724587	0.985028	0.902461	1.07515	0.998291	1	0.882664	1	0.926075	1
CD39+ secreting CD4 regulatory T cell %secreting CD4 regulatory T cell || id:ebi-a-GCST90001496	outcome	ebi-a-GCST90001496	finngen_R10_C3_KIDNEY_CLEAR_CELL_CARCINOMA_EXALLC	rs7914975	0.272748	0.371648	0.463017	Clear cell adenocarcinoma of kidney (controls excluding all cancers)	II Neoplasms, from cancer register (ICD-O-3)	944	314193	-0.455681	1.00118	1.31357	0.634016	2.72148	0.998291	1	0.835252	1	0.535603	0.926033
CD39+ secreting CD4 regulatory T cell %secreting CD4 regulatory T cell || id:ebi-a-GCST90001496	outcome	ebi-a-GCST90001496	finngen_R10_C3_KIDNEY_CLEAR_CELL_CARCINOMA_EXALLC	All - Inverse variance weighted	-0.00367993	0.0402343	0.927125	Clear cell adenocarcinoma of kidney (controls excluding all cancers)	II Neoplasms, from cancer register (ICD-O-3)	944	314193	-0.0825392	0.0751793	0.996327	0.920775	1.07808	0.998291	1	0.981662	1	0.998822	1
CD39+ secreting CD4 regulatory T cell %secreting CD4 regulatory T cell || id:ebi-a-GCST90001496	outcome	ebi-a-GCST90001496	finngen_R10_C3_KIDNEY_CLEAR_CELL_CARCINOMA_EXALLC	All - MR Egger	-0.0664287	0.0992407	0.532921	Clear cell adenocarcinoma of kidney (controls excluding all cancers)	II Neoplasms, from cancer register (ICD-O-3)	944	314193	-0.26094	0.128083	0.93573	0.770327	1.13665	0.998291	1	0.835252	1	0.990088	1
CD39+ secreting CD4 regulatory T cell %CD4 regulatory T cell || id:ebi-a-GCST90001497	outcome	ebi-a-GCST90001497	finngen_R10_C3_KIDNEY_CLEAR_CELL_CARCINOMA_EXALLC	rs10786199	0.0126113	0.259215	0.961197	Clear cell adenocarcinoma of kidney (controls excluding all cancers)	II Neoplasms, from cancer register (ICD-O-3)	944	314193	-0.495449	0.520672	1.01269	0.609297	1.68316	0.998291	1	0.998127	1	0.961197	1
CD39+ secreting CD4 regulatory T cell %CD4 regulatory T cell || id:ebi-a-GCST90001497	outcome	ebi-a-GCST90001497	finngen_R10_C3_KIDNEY_CLEAR_CELL_CARCINOMA_EXALLC	rs10882701	0.0705762	0.12012	0.556835	Clear cell adenocarcinoma of kidney (controls excluding all cancers)	II Neoplasms, from cancer register (ICD-O-3)	944	314193	-0.164858	0.306011	1.07313	0.848014	1.358	0.998291	1	0.994377	1	0.556835	1
CD39+ secreting CD4 regulatory T cell %CD4 regulatory T cell || id:ebi-a-GCST90001497	outcome	ebi-a-GCST90001497	finngen_R10_C3_KIDNEY_CLEAR_CELL_CARCINOMA_EXALLC	rs12268044	0.204099	0.257591	0.428163	Clear cell adenocarcinoma of kidney (controls excluding all cancers)	II Neoplasms, from cancer register (ICD-O-3)	944	314193	-0.300778	0.708977	1.22642	0.740242	2.03191	0.998291	1	0.994377	1	0.561549	1
CD39+ secreting CD4 regulatory T cell %CD4 regulatory T cell || id:ebi-a-GCST90001497	outcome	ebi-a-GCST90001497	finngen_R10_C3_KIDNEY_CLEAR_CELL_CARCINOMA_EXALLC	rs147121076	0.620427	0.386655	0.108581	Clear cell adenocarcinoma of kidney (controls excluding all cancers)	II Neoplasms, from cancer register (ICD-O-3)	944	314193	-0.137416	1.37827	1.85972	0.871608	3.96803	0.998291	1	0.994377	1	0.217162	0.217162
CD39+ secreting CD4 regulatory T cell %CD4 regulatory T cell || id:ebi-a-GCST90001497	outcome	ebi-a-GCST90001497	finngen_R10_C3_KIDNEY_CLEAR_CELL_CARCINOMA_EXALLC	rs2275759	-0.0171292	0.0458394	0.708644	Clear cell adenocarcinoma of kidney (controls excluding all cancers)	II Neoplasms, from cancer register (ICD-O-3)	944	314193	-0.106974	0.0727161	0.983017	0.898549	1.07543	0.998291	1	0.994377	1	0.708644	1
CD39+ secreting CD4 regulatory T cell %CD4 regulatory T cell || id:ebi-a-GCST90001497	outcome	ebi-a-GCST90001497	finngen_R10_C3_KIDNEY_CLEAR_CELL_CARCINOMA_EXALLC	rs72809762	-0.147528	0.366854	0.687579	Clear cell adenocarcinoma of kidney (controls excluding all cancers)	II Neoplasms, from cancer register (ICD-O-3)	944	314193	-0.866562	0.571507	0.862839	0.420394	1.77093	0.998291	1	0.994377	1	0.687579	1
CD39+ secreting CD4 regulatory T cell %CD4 regulatory T cell || id:ebi-a-GCST90001497	outcome	ebi-a-GCST90001497	finngen_R10_C3_KIDNEY_CLEAR_CELL_CARCINOMA_EXALLC	rs7918541	0.0258635	0.740567	0.97214	Clear cell adenocarcinoma of kidney (controls excluding all cancers)	II Neoplasms, from cancer register (ICD-O-3)	944	314193	-1.42565	1.47737	1.0262	0.240353	4.38143	0.998291	1	0.998127	1	0.97214	1
CD39+ secreting CD4 regulatory T cell %CD4 regulatory T cell || id:ebi-a-GCST90001497	outcome	ebi-a-GCST90001497	finngen_R10_C3_KIDNEY_CLEAR_CELL_CARCINOMA_EXALLC	All - Inverse variance weighted	0.00525126	0.0411307	0.898408	Clear cell adenocarcinoma of kidney (controls excluding all cancers)	II Neoplasms, from cancer register (ICD-O-3)	944	314193	-0.0753649	0.0858674	1.00527	0.927405	1.08966	0.998291	1	0.998127	1	0.998822	1
CD39+ secreting CD4 regulatory T cell %CD4 regulatory T cell || id:ebi-a-GCST90001497	outcome	ebi-a-GCST90001497	finngen_R10_C3_KIDNEY_CLEAR_CELL_CARCINOMA_EXALLC	All - MR Egger	-0.0468824	0.0695233	0.530009	Clear cell adenocarcinoma of kidney (controls excluding all cancers)	II Neoplasms, from cancer register (ICD-O-3)	944	314193	-0.183148	0.0893833	0.9542	0.832645	1.0935	0.998291	1	0.994377	1	0.990088	1
Activated & resting CD4 regulatory T cell Absolute Count || id:ebi-a-GCST90001498	outcome	ebi-a-GCST90001498	finngen_R10_C3_KIDNEY_CLEAR_CELL_CARCINOMA_EXALLC	rs6751481	-0.175368	0.308393	0.569594	Clear cell adenocarcinoma of kidney (controls excluding all cancers)	II Neoplasms, from cancer register (ICD-O-3)	944	314193	-0.779819	0.429084	0.839148	0.458489	1.53585	0.998291	1	0.799721	1	0.799721	1
Activated & resting CD4 regulatory T cell %CD4 regulatory T cell || id:ebi-a-GCST90001499	outcome	ebi-a-GCST90001499	finngen_R10_C3_KIDNEY_CLEAR_CELL_CARCINOMA_EXALLC	rs17607399	-0.0612867	0.388406	0.874622	Clear cell adenocarcinoma of kidney (controls excluding all cancers)	II Neoplasms, from cancer register (ICD-O-3)	944	314193	-0.822562	0.699989	0.940554	0.439305	2.01373	0.998291	1	0.916732	1	0.874622	1
Activated & resting CD4 regulatory T cell %CD4 regulatory T cell || id:ebi-a-GCST90001499	outcome	ebi-a-GCST90001499	finngen_R10_C3_KIDNEY_CLEAR_CELL_CARCINOMA_EXALLC	rs413431	-0.344179	0.378484	0.363159	Clear cell adenocarcinoma of kidney (controls excluding all cancers)	II Neoplasms, from cancer register (ICD-O-3)	944	314193	-1.08601	0.39765	0.708802	0.337561	1.48832	0.998291	1	0.916732	1	0.363159	1
Activated & resting CD4 regulatory T cell %CD4 regulatory T cell || id:ebi-a-GCST90001499	outcome	ebi-a-GCST90001499	finngen_R10_C3_KIDNEY_CLEAR_CELL_CARCINOMA_EXALLC	rs6751481	-0.0915728	0.161036	0.569594	Clear cell adenocarcinoma of kidney (controls excluding all cancers)	II Neoplasms, from cancer register (ICD-O-3)	944	314193	-0.407203	0.224057	0.912495	0.665509	1.25114	0.998291	1	0.916732	1	0.799721	1
Activated & resting CD4 regulatory T cell %CD4 regulatory T cell || id:ebi-a-GCST90001499	outcome	ebi-a-GCST90001499	finngen_R10_C3_KIDNEY_CLEAR_CELL_CARCINOMA_EXALLC	All - Inverse variance weighted	-0.121525	0.138447	0.380069	Clear cell adenocarcinoma of kidney (controls excluding all cancers)	II Neoplasms, from cancer register (ICD-O-3)	944	314193	-0.392882	0.149832	0.885569	0.675109	1.16164	0.998291	1	0.916732	1	0.998822	1
Activated & resting CD4 regulatory T cell %CD4 regulatory T cell || id:ebi-a-GCST90001499	outcome	ebi-a-GCST90001499	finngen_R10_C3_KIDNEY_CLEAR_CELL_CARCINOMA_EXALLC	All - MR Egger	-0.38322	1.32828	0.821185	Clear cell adenocarcinoma of kidney (controls excluding all cancers)	II Neoplasms, from cancer register (ICD-O-3)	944	314193	-2.98664	2.2202	0.681663	0.0504567	9.20918	0.998291	1	0.916732	1	0.990088	1
Activated & resting CD4 regulatory T cell %CD4+ T cell || id:ebi-a-GCST90001500	outcome	ebi-a-GCST90001500	finngen_R10_C3_KIDNEY_CLEAR_CELL_CARCINOMA_EXALLC	rs408686	-0.870453	0.62504	0.16373	Clear cell adenocarcinoma of kidney (controls excluding all cancers)	II Neoplasms, from cancer register (ICD-O-3)	944	314193	-2.09553	0.354626	0.418762	0.123005	1.42565	0.998291	1	0.675081	0.982381	0.225027	0.982381
Activated & resting CD4 regulatory T cell %CD4+ T cell || id:ebi-a-GCST90001500	outcome	ebi-a-GCST90001500	finngen_R10_C3_KIDNEY_CLEAR_CELL_CARCINOMA_EXALLC	rs6751481	-0.126692	0.222794	0.569594	Clear cell adenocarcinoma of kidney (controls excluding all cancers)	II Neoplasms, from cancer register (ICD-O-3)	944	314193	-0.563369	0.309985	0.881005	0.569288	1.3634	0.998291	1	0.854392	1	0.799721	1
Activated & resting CD4 regulatory T cell %CD4+ T cell || id:ebi-a-GCST90001500	outcome	ebi-a-GCST90001500	finngen_R10_C3_KIDNEY_CLEAR_CELL_CARCINOMA_EXALLC	All - Inverse variance weighted	-0.210537	0.235226	0.370763	Clear cell adenocarcinoma of kidney (controls excluding all cancers)	II Neoplasms, from cancer register (ICD-O-3)	944	314193	-0.67158	0.250505	0.810149	0.510901	1.28467	0.998291	1	0.741526	1	0.998822	1
Activated & secreting CD4 regulatory T cell Absolute Count || id:ebi-a-GCST90001501	outcome	ebi-a-GCST90001501	finngen_R10_C3_KIDNEY_CLEAR_CELL_CARCINOMA_EXALLC	rs61839660	0.492458	0.349632	0.158982	Clear cell adenocarcinoma of kidney (controls excluding all cancers)	II Neoplasms, from cancer register (ICD-O-3)	944	314193	-0.192821	1.17774	1.63633	0.824629	3.24702	0.998291	1	0.317964	0.317964	0.317964	1
Activated & secreting CD4 regulatory T cell %CD4 regulatory T cell || id:ebi-a-GCST90001502	outcome	ebi-a-GCST90001502	finngen_R10_C3_KIDNEY_CLEAR_CELL_CARCINOMA_EXALLC	rs17607399	0.064326	0.407667	0.874622	Clear cell adenocarcinoma of kidney (controls excluding all cancers)	II Neoplasms, from cancer register (ICD-O-3)	944	314193	-0.734702	0.863354	1.06644	0.479648	2.3711	0.998291	1	0.895058	1	0.874622	1
Activated & secreting CD4 regulatory T cell %CD4 regulatory T cell || id:ebi-a-GCST90001502	outcome	ebi-a-GCST90001502	finngen_R10_C3_KIDNEY_CLEAR_CELL_CARCINOMA_EXALLC	rs413431	0.367726	0.404378	0.363159	Clear cell adenocarcinoma of kidney (controls excluding all cancers)	II Neoplasms, from cancer register (ICD-O-3)	944	314193	-0.424855	1.16031	1.44445	0.653865	3.19091	0.998291	1	0.895058	1	0.363159	1
Activated & secreting CD4 regulatory T cell %CD4 regulatory T cell || id:ebi-a-GCST90001502	outcome	ebi-a-GCST90001502	finngen_R10_C3_KIDNEY_CLEAR_CELL_CARCINOMA_EXALLC	rs6751481	0.0910365	0.160093	0.569594	Clear cell adenocarcinoma of kidney (controls excluding all cancers)	II Neoplasms, from cancer register (ICD-O-3)	944	314193	-0.222745	0.404818	1.09531	0.800319	1.49903	0.998291	1	0.895058	1	0.799721	1
Activated & secreting CD4 regulatory T cell %CD4 regulatory T cell || id:ebi-a-GCST90001502	outcome	ebi-a-GCST90001502	finngen_R10_C3_KIDNEY_CLEAR_CELL_CARCINOMA_EXALLC	rs7530076	0.150685	0.260841	0.563476	Clear cell adenocarcinoma of kidney (controls excluding all cancers)	II Neoplasms, from cancer register (ICD-O-3)	944	314193	-0.360565	0.661934	1.16263	0.697283	1.93854	0.998291	1	0.895058	1	0.5975	1
Activated & secreting CD4 regulatory T cell %CD4 regulatory T cell || id:ebi-a-GCST90001502	outcome	ebi-a-GCST90001502	finngen_R10_C3_KIDNEY_CLEAR_CELL_CARCINOMA_EXALLC	All - Inverse variance weighted	0.127606	0.123234	0.300445	Clear cell adenocarcinoma of kidney (controls excluding all cancers)	II Neoplasms, from cancer register (ICD-O-3)	944	314193	-0.113932	0.369145	1.13611	0.892318	1.4465	0.998291	1	0.895058	1	0.998822	1
Activated & secreting CD4 regulatory T cell %CD4 regulatory T cell || id:ebi-a-GCST90001502	outcome	ebi-a-GCST90001502	finngen_R10_C3_KIDNEY_CLEAR_CELL_CARCINOMA_EXALLC	All - MR Egger	0.192358	0.578653	0.771177	Clear cell adenocarcinoma of kidney (controls excluding all cancers)	II Neoplasms, from cancer register (ICD-O-3)	944	314193	-0.941801	1.32652	1.2121	0.389925	3.7679	0.998291	1	0.895058	1	0.990088	1
Activated & secreting CD4 regulatory T cell %CD4+ T cell || id:ebi-a-GCST90001503	outcome	ebi-a-GCST90001503	finngen_R10_C3_KIDNEY_CLEAR_CELL_CARCINOMA_EXALLC	rs12712610	0.344104	0.450533	0.445004	Clear cell adenocarcinoma of kidney (controls excluding all cancers)	II Neoplasms, from cancer register (ICD-O-3)	944	314193	-0.538941	1.22715	1.41072	0.583366	3.41149	0.998291	1	0.914917	1	0.640442	1
Activated & secreting CD4 regulatory T cell %CD4+ T cell || id:ebi-a-GCST90001503	outcome	ebi-a-GCST90001503	finngen_R10_C3_KIDNEY_CLEAR_CELL_CARCINOMA_EXALLC	rs61839660	0.398582	0.282983	0.158982	Clear cell adenocarcinoma of kidney (controls excluding all cancers)	II Neoplasms, from cancer register (ICD-O-3)	944	314193	-0.156064	0.953228	1.48971	0.855504	2.59407	0.998291	1	0.914917	1	0.317964	1
Activated & secreting CD4 regulatory T cell %CD4+ T cell || id:ebi-a-GCST90001503	outcome	ebi-a-GCST90001503	finngen_R10_C3_KIDNEY_CLEAR_CELL_CARCINOMA_EXALLC	rs74830391	-0.0194134	0.357669	0.956714	Clear cell adenocarcinoma of kidney (controls excluding all cancers)	II Neoplasms, from cancer register (ICD-O-3)	944	314193	-0.720444	0.681617	0.980774	0.486536	1.97707	0.998291	1	0.956714	1	0.956714	1
Activated & secreting CD4 regulatory T cell %CD4+ T cell || id:ebi-a-GCST90001503	outcome	ebi-a-GCST90001503	finngen_R10_C3_KIDNEY_CLEAR_CELL_CARCINOMA_EXALLC	All - Inverse variance weighted	0.258444	0.199082	0.194225	Clear cell adenocarcinoma of kidney (controls excluding all cancers)	II Neoplasms, from cancer register (ICD-O-3)	944	314193	-0.131756	0.648644	1.29491	0.876555	1.91294	0.998291	1	0.914917	1	0.998822	1
Activated & secreting CD4 regulatory T cell %CD4+ T cell || id:ebi-a-GCST90001503	outcome	ebi-a-GCST90001503	finngen_R10_C3_KIDNEY_CLEAR_CELL_CARCINOMA_EXALLC	All - MR Egger	0.498161	0.531842	0.52081	Clear cell adenocarcinoma of kidney (controls excluding all cancers)	II Neoplasms, from cancer register (ICD-O-3)	944	314193	-0.54425	1.54057	1.64569	0.580277	4.66726	0.998291	1	0.914917	1	0.990088	1
CD25++ CD4+ T cell Absolute Count || id:ebi-a-GCST90001504	outcome	ebi-a-GCST90001504	finngen_R10_C3_KIDNEY_CLEAR_CELL_CARCINOMA_EXALLC	rs61839660	0.353079	0.250677	0.158982	Clear cell adenocarcinoma of kidney (controls excluding all cancers)	II Neoplasms, from cancer register (ICD-O-3)	944	314193	-0.138248	0.844405	1.42344	0.870883	2.32659	0.998291	1	0.317964	0.317964	0.317964	1
CD25++ CD4+ T cell %CD4+ T cell || id:ebi-a-GCST90001505	outcome	ebi-a-GCST90001505	finngen_R10_C3_KIDNEY_CLEAR_CELL_CARCINOMA_EXALLC	rs10905892	-0.644376	0.428645	0.132765	Clear cell adenocarcinoma of kidney (controls excluding all cancers)	II Neoplasms, from cancer register (ICD-O-3)	944	314193	-1.48452	0.195768	0.52499	0.226611	1.21624	0.998291	1	0.476947	0.796591	0.26553	0.26553
CD25++ CD4+ T cell %CD4+ T cell || id:ebi-a-GCST90001505	outcome	ebi-a-GCST90001505	finngen_R10_C3_KIDNEY_CLEAR_CELL_CARCINOMA_EXALLC	rs61839660	0.275843	0.195841	0.158982	Clear cell adenocarcinoma of kidney (controls excluding all cancers)	II Neoplasms, from cancer register (ICD-O-3)	944	314193	-0.108006	0.659692	1.31764	0.897622	1.9342	0.998291	1	0.476947	0.953893	0.317964	1
CD25++ CD4+ T cell %CD4+ T cell || id:ebi-a-GCST90001505	outcome	ebi-a-GCST90001505	finngen_R10_C3_KIDNEY_CLEAR_CELL_CARCINOMA_EXALLC	All - Inverse variance weighted	0.116926	0.347827	0.736749	Clear cell adenocarcinoma of kidney (controls excluding all cancers)	II Neoplasms, from cancer register (ICD-O-3)	944	314193	-0.564815	0.798667	1.12404	0.568465	2.22258	0.998291	1	0.901974	1	0.998822	1
CD25++ CD4+ T cell %T cell || id:ebi-a-GCST90001506	outcome	ebi-a-GCST90001506	finngen_R10_C3_KIDNEY_CLEAR_CELL_CARCINOMA_EXALLC	rs61839660	0.316716	0.22486	0.158982	Clear cell adenocarcinoma of kidney (controls excluding all cancers)	II Neoplasms, from cancer register (ICD-O-3)	944	314193	-0.12401	0.757443	1.37261	0.883371	2.13282	0.998291	1	0.317964	0.317964	0.317964	1
CD25++ CD45RA+ CD4 not regulatory T cell Absolute Count || id:ebi-a-GCST90001507	outcome	ebi-a-GCST90001507	finngen_R10_C3_KIDNEY_CLEAR_CELL_CARCINOMA_EXALLC	rs11124653	-0.002146	0.262171	0.993469	Clear cell adenocarcinoma of kidney (controls excluding all cancers)	II Neoplasms, from cancer register (ICD-O-3)	944	314193	-0.516001	0.511709	0.997856	0.596903	1.66814	0.998291	1	0.993469	1	0.993469	1
CD25++ CD45RA+ CD4 not regulatory T cell Absolute Count || id:ebi-a-GCST90001507	outcome	ebi-a-GCST90001507	finngen_R10_C3_KIDNEY_CLEAR_CELL_CARCINOMA_EXALLC	rs12712610	-0.230478	0.301763	0.445004	Clear cell adenocarcinoma of kidney (controls excluding all cancers)	II Neoplasms, from cancer register (ICD-O-3)	944	314193	-0.821933	0.360978	0.794154	0.439581	1.43473	0.998291	1	0.914098	1	0.640442	1
CD25++ CD45RA+ CD4 not regulatory T cell Absolute Count || id:ebi-a-GCST90001507	outcome	ebi-a-GCST90001507	finngen_R10_C3_KIDNEY_CLEAR_CELL_CARCINOMA_EXALLC	All - Inverse variance weighted	-0.10036	0.197911	0.612087	Clear cell adenocarcinoma of kidney (controls excluding all cancers)	II Neoplasms, from cancer register (ICD-O-3)	944	314193	-0.488265	0.287545	0.904512	0.61369	1.33315	0.998291	1	0.914098	1	0.998822	1
CD25++ CD45RA+ CD4 not regulatory T cell %CD4+ T cell || id:ebi-a-GCST90001508	outcome	ebi-a-GCST90001508	finngen_R10_C3_KIDNEY_CLEAR_CELL_CARCINOMA_EXALLC	rs10905719	-0.881499	0.26191	0.00076363	Clear cell adenocarcinoma of kidney (controls excluding all cancers)	II Neoplasms, from cancer register (ICD-O-3)	944	314193	-1.39484	-0.368155	0.414162	0.247872	0.69201	0.410642	1	0.0076363	0.0076363	0.00152726	0.00458178
CD25++ CD45RA+ CD4 not regulatory T cell %CD4+ T cell || id:ebi-a-GCST90001508	outcome	ebi-a-GCST90001508	finngen_R10_C3_KIDNEY_CLEAR_CELL_CARCINOMA_EXALLC	rs11124653	-0.00186797	0.228204	0.993469	Clear cell adenocarcinoma of kidney (controls excluding all cancers)	II Neoplasms, from cancer register (ICD-O-3)	944	314193	-0.449148	0.445412	0.998134	0.638172	1.56113	0.998291	1	0.993469	1	0.993469	1
CD25++ CD45RA+ CD4 not regulatory T cell %CD4+ T cell || id:ebi-a-GCST90001508	outcome	ebi-a-GCST90001508	finngen_R10_C3_KIDNEY_CLEAR_CELL_CARCINOMA_EXALLC	rs61836370	0.105758	0.120629	0.380637	Clear cell adenocarcinoma of kidney (controls excluding all cancers)	II Neoplasms, from cancer register (ICD-O-3)	944	314193	-0.130674	0.34219	1.11155	0.877504	1.40803	0.998291	1	0.893581	1	0.536148	1
CD25++ CD45RA+ CD4 not regulatory T cell %CD4+ T cell || id:ebi-a-GCST90001508	outcome	ebi-a-GCST90001508	finngen_R10_C3_KIDNEY_CLEAR_CELL_CARCINOMA_EXALLC	All - Inverse variance weighted	-0.0548112	0.239797	0.819201	Clear cell adenocarcinoma of kidney (controls excluding all cancers)	II Neoplasms, from cancer register (ICD-O-3)	944	314193	-0.524814	0.415191	0.946664	0.591666	1.51466	0.998291	1	0.930046	1	0.998822	1
CD25++ CD45RA+ CD4 not regulatory T cell %CD4+ T cell || id:ebi-a-GCST90001508	outcome	ebi-a-GCST90001508	finngen_R10_C3_KIDNEY_CLEAR_CELL_CARCINOMA_EXALLC	All - MR Egger	0.379764	0.423741	0.534808	Clear cell adenocarcinoma of kidney (controls excluding all cancers)	II Neoplasms, from cancer register (ICD-O-3)	944	314193	-0.450768	1.2103	1.46194	0.637138	3.35448	0.998291	1	0.893581	1	0.990088	1
CD25++ CD45RA+ CD4 not regulatory T cell %T cell || id:ebi-a-GCST90001509	outcome	ebi-a-GCST90001509	finngen_R10_C3_KIDNEY_CLEAR_CELL_CARCINOMA_EXALLC	rs10905719	-0.935894	0.278072	0.00076363	Clear cell adenocarcinoma of kidney (controls excluding all cancers)	II Neoplasms, from cancer register (ICD-O-3)	944	314193	-1.48092	-0.390873	0.392235	0.227429	0.676466	0.410642	1	0.0076363	0.0076363	0.00152726	0.00458178
CD25++ CD45RA+ CD4 not regulatory T cell %T cell || id:ebi-a-GCST90001509	outcome	ebi-a-GCST90001509	finngen_R10_C3_KIDNEY_CLEAR_CELL_CARCINOMA_EXALLC	rs11124653	-0.00204596	0.249949	0.993469	Clear cell adenocarcinoma of kidney (controls excluding all cancers)	II Neoplasms, from cancer register (ICD-O-3)	944	314193	-0.491946	0.487854	0.997956	0.611436	1.62882	0.998291	1	0.993469	1	0.993469	1
CD25++ CD45RA+ CD4 not regulatory T cell %T cell || id:ebi-a-GCST90001509	outcome	ebi-a-GCST90001509	finngen_R10_C3_KIDNEY_CLEAR_CELL_CARCINOMA_EXALLC	rs61836370	0.109825	0.125268	0.380637	Clear cell adenocarcinoma of kidney (controls excluding all cancers)	II Neoplasms, from cancer register (ICD-O-3)	944	314193	-0.1357	0.355351	1.11608	0.873105	1.42668	0.998291	1	0.913463	1	0.536148	1
CD25++ CD45RA+ CD4 not regulatory T cell %T cell || id:ebi-a-GCST90001509	outcome	ebi-a-GCST90001509	finngen_R10_C3_KIDNEY_CLEAR_CELL_CARCINOMA_EXALLC	All - Inverse variance weighted	-0.0554413	0.252452	0.826174	Clear cell adenocarcinoma of kidney (controls excluding all cancers)	II Neoplasms, from cancer register (ICD-O-3)	944	314193	-0.550247	0.439364	0.946068	0.576807	1.55172	0.998291	1	0.944738	1	0.998822	1
CD25++ CD45RA+ CD4 not regulatory T cell %T cell || id:ebi-a-GCST90001509	outcome	ebi-a-GCST90001509	finngen_R10_C3_KIDNEY_CLEAR_CELL_CARCINOMA_EXALLC	All - MR Egger	0.379117	0.441185	0.548078	Clear cell adenocarcinoma of kidney (controls excluding all cancers)	II Neoplasms, from cancer register (ICD-O-3)	944	314193	-0.485604	1.24384	1.46099	0.615325	3.4689	0.998291	1	0.913463	1	0.990088	1
CD25++ CD45RA- CD4 not regulatory T cell Absolute Count || id:ebi-a-GCST90001510	outcome	ebi-a-GCST90001510	finngen_R10_C3_KIDNEY_CLEAR_CELL_CARCINOMA_EXALLC	rs61839660	0.294392	0.20901	0.158982	Clear cell adenocarcinoma of kidney (controls excluding all cancers)	II Neoplasms, from cancer register (ICD-O-3)	944	314193	-0.115269	0.704052	1.34231	0.891127	2.02193	0.998291	1	0.317964	0.317964	0.317964	1
CD25++ CD45RA- CD4 not regulatory T cell %CD4+ T cell || id:ebi-a-GCST90001511	outcome	ebi-a-GCST90001511	finngen_R10_C3_KIDNEY_CLEAR_CELL_CARCINOMA_EXALLC	rs61839660	0.2657	0.18864	0.158982	Clear cell adenocarcinoma of kidney (controls excluding all cancers)	II Neoplasms, from cancer register (ICD-O-3)	944	314193	-0.104034	0.635434	1.30434	0.901194	1.88784	0.998291	1	0.317964	0.317964	0.317964	1
CD25++ CD45RA- CD4 not regulatory T cell %T cell || id:ebi-a-GCST90001512	outcome	ebi-a-GCST90001512	finngen_R10_C3_KIDNEY_CLEAR_CELL_CARCINOMA_EXALLC	rs61839660	0.283604	0.201351	0.158982	Clear cell adenocarcinoma of kidney (controls excluding all cancers)	II Neoplasms, from cancer register (ICD-O-3)	944	314193	-0.111045	0.678252	1.32791	0.894899	1.97043	0.998291	1	0.317964	0.317964	0.317964	1
Immature Myeloid-Derived Suppressor Cells Absolute Count || id:ebi-a-GCST90001515	outcome	ebi-a-GCST90001515	finngen_R10_C3_KIDNEY_CLEAR_CELL_CARCINOMA_EXALLC	rs2455069	0.0066742	0.121075	0.956039	Clear cell adenocarcinoma of kidney (controls excluding all cancers)	II Neoplasms, from cancer register (ICD-O-3)	944	314193	-0.230633	0.243981	1.0067	0.794031	1.27632	0.998291	1	0.95978	1	0.956039	1
Immature Myeloid-Derived Suppressor Cells Absolute Count || id:ebi-a-GCST90001515	outcome	ebi-a-GCST90001515	finngen_R10_C3_KIDNEY_CLEAR_CELL_CARCINOMA_EXALLC	rs4499342	-0.0378537	0.200474	0.850233	Clear cell adenocarcinoma of kidney (controls excluding all cancers)	II Neoplasms, from cancer register (ICD-O-3)	944	314193	-0.430783	0.355075	0.962854	0.65	1.42629	0.998291	1	0.95978	1	0.850233	1
Immature Myeloid-Derived Suppressor Cells Absolute Count || id:ebi-a-GCST90001515	outcome	ebi-a-GCST90001515	finngen_R10_C3_KIDNEY_CLEAR_CELL_CARCINOMA_EXALLC	All - Inverse variance weighted	-0.00522648	0.10364	0.95978	Clear cell adenocarcinoma of kidney (controls excluding all cancers)	II Neoplasms, from cancer register (ICD-O-3)	944	314193	-0.208361	0.197908	0.994787	0.811914	1.21885	0.998291	1	0.95978	1	0.998822	1
Immature Myeloid-Derived Suppressor Cells %CD33dim HLA DR- CD66b- || id:ebi-a-GCST90001516	outcome	ebi-a-GCST90001516	finngen_R10_C3_KIDNEY_CLEAR_CELL_CARCINOMA_EXALLC	rs2455069	0.0104215	0.189054	0.956039	Clear cell adenocarcinoma of kidney (controls excluding all cancers)	II Neoplasms, from cancer register (ICD-O-3)	944	314193	-0.360123	0.380966	1.01048	0.69759	1.4637	0.998291	1	0.957696	1	0.956039	1
Immature Myeloid-Derived Suppressor Cells %CD33dim HLA DR- CD66b- || id:ebi-a-GCST90001516	outcome	ebi-a-GCST90001516	finngen_R10_C3_KIDNEY_CLEAR_CELL_CARCINOMA_EXALLC	rs72923436	-0.0155581	0.143485	0.913654	Clear cell adenocarcinoma of kidney (controls excluding all cancers)	II Neoplasms, from cancer register (ICD-O-3)	944	314193	-0.296788	0.265672	0.984562	0.743202	1.30431	0.998291	1	0.957696	1	0.913654	1
Immature Myeloid-Derived Suppressor Cells %CD33dim HLA DR- CD66b- || id:ebi-a-GCST90001516	outcome	ebi-a-GCST90001516	finngen_R10_C3_KIDNEY_CLEAR_CELL_CARCINOMA_EXALLC	All - Inverse variance weighted	-0.00606277	0.114294	0.957696	Clear cell adenocarcinoma of kidney (controls excluding all cancers)	II Neoplasms, from cancer register (ICD-O-3)	944	314193	-0.230079	0.217954	0.993956	0.794471	1.24353	0.998291	1	0.957696	1	0.998822	1
CD33+ HLA DR+ Absolute Count || id:ebi-a-GCST90001517	outcome	ebi-a-GCST90001517	finngen_R10_C3_KIDNEY_CLEAR_CELL_CARCINOMA_EXALLC	rs3865444	0.123838	0.130964	0.344361	Clear cell adenocarcinoma of kidney (controls excluding all cancers)	II Neoplasms, from cancer register (ICD-O-3)	944	314193	-0.132852	0.380528	1.13183	0.875594	1.46306	0.998291	1	0.344361	0.688722	0.344361	1
CD33+ HLA DR+ CD14- Absolute Count || id:ebi-a-GCST90001518	outcome	ebi-a-GCST90001518	finngen_R10_C3_KIDNEY_CLEAR_CELL_CARCINOMA_EXALLC	rs3865444	0.121504	0.128496	0.344361	Clear cell adenocarcinoma of kidney (controls excluding all cancers)	II Neoplasms, from cancer register (ICD-O-3)	944	314193	-0.130348	0.373356	1.12919	0.87779	1.4526	0.998291	1	0.344361	0.688722	0.344361	1
CD33+ HLA DR+ CD14- %CD33+ HLA DR+ || id:ebi-a-GCST90001519	outcome	ebi-a-GCST90001519	finngen_R10_C3_KIDNEY_CLEAR_CELL_CARCINOMA_EXALLC	rs7245846	0.178061	0.154096	0.247877	Clear cell adenocarcinoma of kidney (controls excluding all cancers)	II Neoplasms, from cancer register (ICD-O-3)	944	314193	-0.123967	0.480089	1.1949	0.883409	1.61622	0.998291	1	0.247877	0.495754	0.247877	1
CD33+ HLA DR+ CD14dim Absolute Count || id:ebi-a-GCST90001520	outcome	ebi-a-GCST90001520	finngen_R10_C3_KIDNEY_CLEAR_CELL_CARCINOMA_EXALLC	rs3865444	0.139629	0.147664	0.344361	Clear cell adenocarcinoma of kidney (controls excluding all cancers)	II Neoplasms, from cancer register (ICD-O-3)	944	314193	-0.149793	0.429051	1.14985	0.860886	1.5358	0.998291	1	0.344361	1	0.344361	1
CD33+ HLA DR+ CD14dim Absolute Count || id:ebi-a-GCST90001520	outcome	ebi-a-GCST90001520	finngen_R10_C3_KIDNEY_CLEAR_CELL_CARCINOMA_EXALLC	rs74253876	0.338345	0.299094	0.257956	Clear cell adenocarcinoma of kidney (controls excluding all cancers)	II Neoplasms, from cancer register (ICD-O-3)	944	314193	-0.247878	0.924569	1.40262	0.780455	2.52078	0.998291	1	0.309547	1	0.257956	0.515912
CD33+ HLA DR+ CD14dim Absolute Count || id:ebi-a-GCST90001520	outcome	ebi-a-GCST90001520	finngen_R10_C3_KIDNEY_CLEAR_CELL_CARCINOMA_EXALLC	All - Inverse variance weighted	0.178573	0.132407	0.177443	Clear cell adenocarcinoma of kidney (controls excluding all cancers)	II Neoplasms, from cancer register (ICD-O-3)	944	314193	-0.0809443	0.43809	1.19551	0.922245	1.54974	0.998291	1	0.281985	1	0.998822	1
CD33- HLA DR- Absolute Count || id:ebi-a-GCST90001522	outcome	ebi-a-GCST90001522	finngen_R10_C3_KIDNEY_CLEAR_CELL_CARCINOMA_EXALLC	rs9916257	0.121466	0.25033	0.627517	Clear cell adenocarcinoma of kidney (controls excluding all cancers)	II Neoplasms, from cancer register (ICD-O-3)	944	314193	-0.369181	0.612114	1.12915	0.6913	1.84433	0.998291	1	0.627517	1	0.627517	1
CD33- HLA DR+ Absolute Count || id:ebi-a-GCST90001523	outcome	ebi-a-GCST90001523	finngen_R10_C3_KIDNEY_CLEAR_CELL_CARCINOMA_EXALLC	rs876036	0.14671	0.199289	0.46163	Clear cell adenocarcinoma of kidney (controls excluding all cancers)	II Neoplasms, from cancer register (ICD-O-3)	944	314193	-0.243897	0.537316	1.15802	0.783569	1.71141	0.998291	1	0.46163	0.923259	0.46163	1
Granulocytic Myeloid-Derived Suppressor Cells Absolute Count || id:ebi-a-GCST90001524	outcome	ebi-a-GCST90001524	finngen_R10_C3_KIDNEY_CLEAR_CELL_CARCINOMA_EXALLC	rs16988872	-0.306255	0.319041	0.337093	Clear cell adenocarcinoma of kidney (controls excluding all cancers)	II Neoplasms, from cancer register (ICD-O-3)	944	314193	-0.931575	0.319065	0.736199	0.393933	1.37584	0.998291	1	0.516542	1	0.337093	0.674187
Granulocytic Myeloid-Derived Suppressor Cells Absolute Count || id:ebi-a-GCST90001524	outcome	ebi-a-GCST90001524	finngen_R10_C3_KIDNEY_CLEAR_CELL_CARCINOMA_EXALLC	rs3865444	0.17034	0.180143	0.344361	Clear cell adenocarcinoma of kidney (controls excluding all cancers)	II Neoplasms, from cancer register (ICD-O-3)	944	314193	-0.18274	0.52342	1.18571	0.832985	1.68779	0.998291	1	0.516542	1	0.344361	1
Granulocytic Myeloid-Derived Suppressor Cells Absolute Count || id:ebi-a-GCST90001524	outcome	ebi-a-GCST90001524	finngen_R10_C3_KIDNEY_CLEAR_CELL_CARCINOMA_EXALLC	All - Inverse variance weighted	0.0551257	0.20405	0.787038	Clear cell adenocarcinoma of kidney (controls excluding all cancers)	II Neoplasms, from cancer register (ICD-O-3)	944	314193	-0.344812	0.455063	1.05667	0.708354	1.57627	0.998291	1	0.787038	1	0.998822	1
CD33dim HLA DR+ CD11b+ Absolute Count || id:ebi-a-GCST90001525	outcome	ebi-a-GCST90001525	finngen_R10_C3_KIDNEY_CLEAR_CELL_CARCINOMA_EXALLC	rs1801274	-0.106472	0.177245	0.548039	Clear cell adenocarcinoma of kidney (controls excluding all cancers)	II Neoplasms, from cancer register (ICD-O-3)	944	314193	-0.453872	0.240929	0.899001	0.635164	1.27243	0.998291	1	0.890068	1	0.890068	1
CD33dim HLA DR+ CD11b+ %CD33dim HLA DR+ || id:ebi-a-GCST90001526	outcome	ebi-a-GCST90001526	finngen_R10_C3_KIDNEY_CLEAR_CELL_CARCINOMA_EXALLC	rs1801274	-0.05056	0.0841682	0.548039	Clear cell adenocarcinoma of kidney (controls excluding all cancers)	II Neoplasms, from cancer register (ICD-O-3)	944	314193	-0.21553	0.11441	0.950697	0.806114	1.12121	0.998291	1	0.944341	1	0.890068	1
CD33dim HLA DR+ CD11b+ %CD33dim HLA DR+ || id:ebi-a-GCST90001526	outcome	ebi-a-GCST90001526	finngen_R10_C3_KIDNEY_CLEAR_CELL_CARCINOMA_EXALLC	rs3820097	0.238989	0.167874	0.154556	Clear cell adenocarcinoma of kidney (controls excluding all cancers)	II Neoplasms, from cancer register (ICD-O-3)	944	314193	-0.0900441	0.568022	1.26996	0.913891	1.76477	0.998291	1	0.780352	1	0.309112	0.618225
CD33dim HLA DR+ CD11b+ %CD33dim HLA DR+ || id:ebi-a-GCST90001526	outcome	ebi-a-GCST90001526	finngen_R10_C3_KIDNEY_CLEAR_CELL_CARCINOMA_EXALLC	rs3826007	-0.219965	0.155078	0.15607	Clear cell adenocarcinoma of kidney (controls excluding all cancers)	II Neoplasms, from cancer register (ICD-O-3)	944	314193	-0.523919	0.0839886	0.802547	0.592195	1.08762	0.998291	1	0.780352	1	0.312141	0.936423
CD33dim HLA DR+ CD11b+ %CD33dim HLA DR+ || id:ebi-a-GCST90001526	outcome	ebi-a-GCST90001526	finngen_R10_C3_KIDNEY_CLEAR_CELL_CARCINOMA_EXALLC	All - Inverse variance weighted	-0.0357573	0.0971641	0.712866	Clear cell adenocarcinoma of kidney (controls excluding all cancers)	II Neoplasms, from cancer register (ICD-O-3)	944	314193	-0.226199	0.154684	0.964874	0.79756	1.16729	0.998291	1	0.944341	1	0.998822	1
CD33dim HLA DR+ CD11b+ %CD33dim HLA DR+ || id:ebi-a-GCST90001526	outcome	ebi-a-GCST90001526	finngen_R10_C3_KIDNEY_CLEAR_CELL_CARCINOMA_EXALLC	All - MR Egger	0.121622	0.744096	0.896857	Clear cell adenocarcinoma of kidney (controls excluding all cancers)	II Neoplasms, from cancer register (ICD-O-3)	944	314193	-1.33681	1.58005	1.12933	0.262684	4.8552	0.998291	1	0.944341	1	0.990088	1
CD33dim HLA DR+ CD11b- Absolute Count || id:ebi-a-GCST90001527	outcome	ebi-a-GCST90001527	finngen_R10_C3_KIDNEY_CLEAR_CELL_CARCINOMA_EXALLC	rs185048341	0.28453	0.714923	0.69064	Clear cell adenocarcinoma of kidney (controls excluding all cancers)	II Neoplasms, from cancer register (ICD-O-3)	944	314193	-1.11672	1.68578	1.32914	0.327352	5.39665	0.998291	1	0.909314	1	0.69064	1
CD33dim HLA DR+ CD11b- Absolute Count || id:ebi-a-GCST90001527	outcome	ebi-a-GCST90001527	finngen_R10_C3_KIDNEY_CLEAR_CELL_CARCINOMA_EXALLC	rs67760360	0.229327	0.164291	0.162759	Clear cell adenocarcinoma of kidney (controls excluding all cancers)	II Neoplasms, from cancer register (ICD-O-3)	944	314193	-0.0926846	0.551338	1.25775	0.911481	1.73557	0.998291	1	0.488277	0.976554	0.325518	0.325518
CD33dim HLA DR+ CD11b- Absolute Count || id:ebi-a-GCST90001527	outcome	ebi-a-GCST90001527	finngen_R10_C3_KIDNEY_CLEAR_CELL_CARCINOMA_EXALLC	All - Inverse variance weighted	0.232096	0.160118	0.14719	Clear cell adenocarcinoma of kidney (controls excluding all cancers)	II Neoplasms, from cancer register (ICD-O-3)	944	314193	-0.0817356	0.545927	1.26124	0.921516	1.72621	0.998291	1	0.488277	0.88314	0.998822	1
CD33dim HLA DR+ CD11b- %CD33dim HLA DR+ || id:ebi-a-GCST90001528	outcome	ebi-a-GCST90001528	finngen_R10_C3_KIDNEY_CLEAR_CELL_CARCINOMA_EXALLC	rs1801274	0.050505	0.0840767	0.548039	Clear cell adenocarcinoma of kidney (controls excluding all cancers)	II Neoplasms, from cancer register (ICD-O-3)	944	314193	-0.114285	0.215295	1.0518	0.892003	1.24023	0.998291	1	0.946711	1	0.890068	1
CD33dim HLA DR+ CD11b- %CD33dim HLA DR+ || id:ebi-a-GCST90001528	outcome	ebi-a-GCST90001528	finngen_R10_C3_KIDNEY_CLEAR_CELL_CARCINOMA_EXALLC	rs3820097	-0.240214	0.168735	0.154556	Clear cell adenocarcinoma of kidney (controls excluding all cancers)	II Neoplasms, from cancer register (ICD-O-3)	944	314193	-0.570935	0.0905058	0.786459	0.564997	1.09473	0.998291	1	0.780352	1	0.309112	0.618225
CD33dim HLA DR+ CD11b- %CD33dim HLA DR+ || id:ebi-a-GCST90001528	outcome	ebi-a-GCST90001528	finngen_R10_C3_KIDNEY_CLEAR_CELL_CARCINOMA_EXALLC	rs3826007	0.224251	0.1581	0.15607	Clear cell adenocarcinoma of kidney (controls excluding all cancers)	II Neoplasms, from cancer register (ICD-O-3)	944	314193	-0.0856252	0.534128	1.25139	0.917938	1.70596	0.998291	1	0.780352	1	0.312141	0.936423
CD33dim HLA DR+ CD11b- %CD33dim HLA DR+ || id:ebi-a-GCST90001528	outcome	ebi-a-GCST90001528	finngen_R10_C3_KIDNEY_CLEAR_CELL_CARCINOMA_EXALLC	All - Inverse variance weighted	0.0354545	0.0976084	0.716432	Clear cell adenocarcinoma of kidney (controls excluding all cancers)	II Neoplasms, from cancer register (ICD-O-3)	944	314193	-0.155858	0.226767	1.03609	0.855681	1.25454	0.998291	1	0.946711	1	0.998822	1
CD33dim HLA DR+ CD11b- %CD33dim HLA DR+ || id:ebi-a-GCST90001528	outcome	ebi-a-GCST90001528	finngen_R10_C3_KIDNEY_CLEAR_CELL_CARCINOMA_EXALLC	All - MR Egger	-0.123257	0.716027	0.891476	Clear cell adenocarcinoma of kidney (controls excluding all cancers)	II Neoplasms, from cancer register (ICD-O-3)	944	314193	-1.52667	1.28016	0.884036	0.217258	3.5972	0.998291	1	0.946711	1	0.990088	1
Monocytic Myeloid-Derived Suppressor Cells Absolute Count || id:ebi-a-GCST90001530	outcome	ebi-a-GCST90001530	finngen_R10_C3_KIDNEY_CLEAR_CELL_CARCINOMA_EXALLC	rs1354106	0.124703	0.111901	0.265107	Clear cell adenocarcinoma of kidney (controls excluding all cancers)	II Neoplasms, from cancer register (ICD-O-3)	944	314193	-0.0946231	0.344028	1.13281	0.909716	1.41062	0.998291	1	0.919339	1	0.265107	0.530214
Monocytic Myeloid-Derived Suppressor Cells Absolute Count || id:ebi-a-GCST90001530	outcome	ebi-a-GCST90001530	finngen_R10_C3_KIDNEY_CLEAR_CELL_CARCINOMA_EXALLC	rs2071473	0.1059	0.194342	0.58581	Clear cell adenocarcinoma of kidney (controls excluding all cancers)	II Neoplasms, from cancer register (ICD-O-3)	944	314193	-0.27501	0.48681	1.11171	0.759565	1.62712	0.998291	1	0.919339	1	0.58581	1
Monocytic Myeloid-Derived Suppressor Cells Absolute Count || id:ebi-a-GCST90001530	outcome	ebi-a-GCST90001530	finngen_R10_C3_KIDNEY_CLEAR_CELL_CARCINOMA_EXALLC	rs80032720	0.664215	0.975306	0.495851	Clear cell adenocarcinoma of kidney (controls excluding all cancers)	II Neoplasms, from cancer register (ICD-O-3)	944	314193	-1.24739	2.57582	1.94296	0.287255	13.142	0.998291	1	0.919339	1	0.495851	1
Monocytic Myeloid-Derived Suppressor Cells Absolute Count || id:ebi-a-GCST90001530	outcome	ebi-a-GCST90001530	finngen_R10_C3_KIDNEY_CLEAR_CELL_CARCINOMA_EXALLC	rs9270591	-0.175155	0.111684	0.116808	Clear cell adenocarcinoma of kidney (controls excluding all cancers)	II Neoplasms, from cancer register (ICD-O-3)	944	314193	-0.394055	0.0437449	0.839327	0.674317	1.04472	0.998291	1	0.830367	1	0.118624	0.467231
Monocytic Myeloid-Derived Suppressor Cells Absolute Count || id:ebi-a-GCST90001530	outcome	ebi-a-GCST90001530	finngen_R10_C3_KIDNEY_CLEAR_CELL_CARCINOMA_EXALLC	rs9271768	-0.00956041	0.137961	0.944752	Clear cell adenocarcinoma of kidney (controls excluding all cancers)	II Neoplasms, from cancer register (ICD-O-3)	944	314193	-0.279963	0.260843	0.990485	0.755811	1.29802	0.998291	1	0.947203	1	0.944752	1
Monocytic Myeloid-Derived Suppressor Cells Absolute Count || id:ebi-a-GCST90001530	outcome	ebi-a-GCST90001530	finngen_R10_C3_KIDNEY_CLEAR_CELL_CARCINOMA_EXALLC	All - Inverse variance weighted	-0.00451372	0.0681626	0.947203	Clear cell adenocarcinoma of kidney (controls excluding all cancers)	II Neoplasms, from cancer register (ICD-O-3)	944	314193	-0.138112	0.129085	0.995496	0.871001	1.13779	0.998291	1	0.947203	1	0.998822	1
Monocytic Myeloid-Derived Suppressor Cells Absolute Count || id:ebi-a-GCST90001530	outcome	ebi-a-GCST90001530	finngen_R10_C3_KIDNEY_CLEAR_CELL_CARCINOMA_EXALLC	All - MR Egger	-0.151361	0.372292	0.711592	Clear cell adenocarcinoma of kidney (controls excluding all cancers)	II Neoplasms, from cancer register (ICD-O-3)	944	314193	-0.881053	0.578331	0.859537	0.414346	1.78306	0.998291	1	0.919339	1	0.990088	1
CD33dim HLA DR- Absolute Count || id:ebi-a-GCST90001531	outcome	ebi-a-GCST90001531	finngen_R10_C3_KIDNEY_CLEAR_CELL_CARCINOMA_EXALLC	rs78744187	0.215967	0.128577	0.0930221	Clear cell adenocarcinoma of kidney (controls excluding all cancers)	II Neoplasms, from cancer register (ICD-O-3)	944	314193	-0.0360445	0.467979	1.24106	0.964597	1.59676	0.998291	1	0.0930221	0.186044	0.0930221	0.372088
Basophil Absolute Count || id:ebi-a-GCST90001532	outcome	ebi-a-GCST90001532	finngen_R10_C3_KIDNEY_CLEAR_CELL_CARCINOMA_EXALLC	rs3865444	0.0942748	0.0997001	0.344361	Clear cell adenocarcinoma of kidney (controls excluding all cancers)	II Neoplasms, from cancer register (ICD-O-3)	944	314193	-0.101137	0.289687	1.09886	0.903809	1.33601	0.998291	1	0.344361	1	0.344361	1
Basophil Absolute Count || id:ebi-a-GCST90001532	outcome	ebi-a-GCST90001532	finngen_R10_C3_KIDNEY_CLEAR_CELL_CARCINOMA_EXALLC	rs78744187	0.218664	0.130183	0.0930221	Clear cell adenocarcinoma of kidney (controls excluding all cancers)	II Neoplasms, from cancer register (ICD-O-3)	944	314193	-0.0364946	0.473823	1.24441	0.964163	1.60612	0.998291	1	0.139533	0.558133	0.0930221	0.372088
Basophil Absolute Count || id:ebi-a-GCST90001532	outcome	ebi-a-GCST90001532	finngen_R10_C3_KIDNEY_CLEAR_CELL_CARCINOMA_EXALLC	All - Inverse variance weighted	0.14026	0.079154	0.076396	Clear cell adenocarcinoma of kidney (controls excluding all cancers)	II Neoplasms, from cancer register (ICD-O-3)	944	314193	-0.0148816	0.295402	1.15057	0.985229	1.34367	0.998291	1	0.139533	0.458376	0.998822	1
Basophil %CD33dim HLA DR- CD66b- || id:ebi-a-GCST90001533	outcome	ebi-a-GCST90001533	finngen_R10_C3_KIDNEY_CLEAR_CELL_CARCINOMA_EXALLC	rs3865444	0.0883087	0.0933907	0.344361	Clear cell adenocarcinoma of kidney (controls excluding all cancers)	II Neoplasms, from cancer register (ICD-O-3)	944	314193	-0.0947371	0.271354	1.09233	0.909612	1.31174	0.998291	1	0.655317	1	0.344361	1
Basophil %CD33dim HLA DR- CD66b- || id:ebi-a-GCST90001533	outcome	ebi-a-GCST90001533	finngen_R10_C3_KIDNEY_CLEAR_CELL_CARCINOMA_EXALLC	rs4499342	0.0419504	0.22217	0.850233	Clear cell adenocarcinoma of kidney (controls excluding all cancers)	II Neoplasms, from cancer register (ICD-O-3)	944	314193	-0.393504	0.477404	1.04284	0.674689	1.61189	0.998291	1	0.850233	1	0.850233	1
Basophil %CD33dim HLA DR- CD66b- || id:ebi-a-GCST90001533	outcome	ebi-a-GCST90001533	finngen_R10_C3_KIDNEY_CLEAR_CELL_CARCINOMA_EXALLC	rs7351079	-0.231955	0.232351	0.318135	Clear cell adenocarcinoma of kidney (controls excluding all cancers)	II Neoplasms, from cancer register (ICD-O-3)	944	314193	-0.687362	0.223452	0.792982	0.502901	1.25039	0.998291	1	0.655317	1	0.318135	1
Basophil %CD33dim HLA DR- CD66b- || id:ebi-a-GCST90001533	outcome	ebi-a-GCST90001533	finngen_R10_C3_KIDNEY_CLEAR_CELL_CARCINOMA_EXALLC	All - Inverse variance weighted	0.0435253	0.0807299	0.589786	Clear cell adenocarcinoma of kidney (controls excluding all cancers)	II Neoplasms, from cancer register (ICD-O-3)	944	314193	-0.114705	0.201756	1.04449	0.891629	1.22355	0.998291	1	0.655317	1	0.998822	1
Basophil %CD33dim HLA DR- CD66b- || id:ebi-a-GCST90001533	outcome	ebi-a-GCST90001533	finngen_R10_C3_KIDNEY_CLEAR_CELL_CARCINOMA_EXALLC	All - MR Egger	0.250781	0.251902	0.50142	Clear cell adenocarcinoma of kidney (controls excluding all cancers)	II Neoplasms, from cancer register (ICD-O-3)	944	314193	-0.242947	0.74451	1.28503	0.784313	2.10541	0.998291	1	0.655317	1	0.990088	1
CD45RA- CD4+ T cell Absolute Count || id:ebi-a-GCST90001534	outcome	ebi-a-GCST90001534	finngen_R10_C3_KIDNEY_CLEAR_CELL_CARCINOMA_EXALLC	rs653178	0.188238	0.290746	0.517351	Clear cell adenocarcinoma of kidney (controls excluding all cancers)	II Neoplasms, from cancer register (ICD-O-3)	944	314193	-0.381623	0.7581	1.20712	0.682753	2.13422	0.998291	1	0.718997	1	0.718997	1
CD45RA- CD4+ T cell %CD4+ T cell || id:ebi-a-GCST90001535	outcome	ebi-a-GCST90001535	finngen_R10_C3_KIDNEY_CLEAR_CELL_CARCINOMA_EXALLC	rs11124653	0.0029693	0.362751	0.993469	Clear cell adenocarcinoma of kidney (controls excluding all cancers)	II Neoplasms, from cancer register (ICD-O-3)	944	314193	-0.708023	0.713961	1.00297	0.492617	2.04206	0.998291	1	0.993469	1	0.993469	1
CD45RA- CD4+ T cell %CD4+ T cell || id:ebi-a-GCST90001535	outcome	ebi-a-GCST90001535	finngen_R10_C3_KIDNEY_CLEAR_CELL_CARCINOMA_EXALLC	rs12712610	0.284401	0.372365	0.445004	Clear cell adenocarcinoma of kidney (controls excluding all cancers)	II Neoplasms, from cancer register (ICD-O-3)	944	314193	-0.445434	1.01424	1.32897	0.640546	2.75726	0.998291	1	0.914098	1	0.640442	1
CD45RA- CD4+ T cell %CD4+ T cell || id:ebi-a-GCST90001535	outcome	ebi-a-GCST90001535	finngen_R10_C3_KIDNEY_CLEAR_CELL_CARCINOMA_EXALLC	All - Inverse variance weighted	0.140005	0.259836	0.59001	Clear cell adenocarcinoma of kidney (controls excluding all cancers)	II Neoplasms, from cancer register (ICD-O-3)	944	314193	-0.369273	0.649284	1.15028	0.691236	1.91417	0.998291	1	0.914098	1	0.998822	1
CD45RA- CD4+ T cell %T cell || id:ebi-a-GCST90001536	outcome	ebi-a-GCST90001536	finngen_R10_C3_KIDNEY_CLEAR_CELL_CARCINOMA_EXALLC	rs12712610	0.331453	0.433969	0.445004	Clear cell adenocarcinoma of kidney (controls excluding all cancers)	II Neoplasms, from cancer register (ICD-O-3)	944	314193	-0.519127	1.18203	1.39299	0.59504	3.261	0.998291	1	0.640442	0.890009	0.640442	1
Central Memory CD4+ T cell Absolute Count || id:ebi-a-GCST90001537	outcome	ebi-a-GCST90001537	finngen_R10_C3_KIDNEY_CLEAR_CELL_CARCINOMA_EXALLC	rs3184504	0.19581	0.2933	0.504381	Clear cell adenocarcinoma of kidney (controls excluding all cancers)	II Neoplasms, from cancer register (ICD-O-3)	944	314193	-0.379057	0.770678	1.2163	0.684507	2.16123	0.998291	1	0.635117	1	0.635117	1
Central Memory CD4+ T cell %CD4+ T cell || id:ebi-a-GCST90001538	outcome	ebi-a-GCST90001538	finngen_R10_C3_KIDNEY_CLEAR_CELL_CARCINOMA_EXALLC	rs6751481	0.153116	0.269264	0.569594	Clear cell adenocarcinoma of kidney (controls excluding all cancers)	II Neoplasms, from cancer register (ICD-O-3)	944	314193	-0.37464	0.680873	1.16546	0.687537	1.9756	0.998291	1	0.799721	1	0.799721	1
Naive CD4+ T cell Absolute Count || id:ebi-a-GCST90001540	outcome	ebi-a-GCST90001540	finngen_R10_C3_KIDNEY_CLEAR_CELL_CARCINOMA_EXALLC	rs3129891	0.1378	0.255956	0.590318	Clear cell adenocarcinoma of kidney (controls excluding all cancers)	II Neoplasms, from cancer register (ICD-O-3)	944	314193	-0.363873	0.639473	1.14775	0.694979	1.89548	0.998291	1	0.708382	1	0.590318	1
Naive CD4+ T cell Absolute Count || id:ebi-a-GCST90001540	outcome	ebi-a-GCST90001540	finngen_R10_C3_KIDNEY_CLEAR_CELL_CARCINOMA_EXALLC	rs9271772	-0.473302	0.215844	0.028322	Clear cell adenocarcinoma of kidney (controls excluding all cancers)	II Neoplasms, from cancer register (ICD-O-3)	944	314193	-0.896355	-0.0502479	0.622942	0.408054	0.950994	0.998291	1	0.169932	0.169932	0.0566439	0.113288
Naive CD4+ T cell Absolute Count || id:ebi-a-GCST90001540	outcome	ebi-a-GCST90001540	finngen_R10_C3_KIDNEY_CLEAR_CELL_CARCINOMA_EXALLC	All - Inverse variance weighted	-0.219333	0.301165	0.466441	Clear cell adenocarcinoma of kidney (controls excluding all cancers)	II Neoplasms, from cancer register (ICD-O-3)	944	314193	-0.809617	0.370951	0.803054	0.445028	1.44911	0.998291	1	0.699662	1	0.998822	1
Naive CD4+ T cell %CD4+ T cell || id:ebi-a-GCST90001541	outcome	ebi-a-GCST90001541	finngen_R10_C3_KIDNEY_CLEAR_CELL_CARCINOMA_EXALLC	rs12712610	-0.371264	0.486093	0.445004	Clear cell adenocarcinoma of kidney (controls excluding all cancers)	II Neoplasms, from cancer register (ICD-O-3)	944	314193	-1.32401	0.581479	0.689862	0.266067	1.78868	0.998291	1	0.640442	0.890009	0.640442	1
Effector Memory CD4+ T cell %CD4+ T cell || id:ebi-a-GCST90001543	outcome	ebi-a-GCST90001543	finngen_R10_C3_KIDNEY_CLEAR_CELL_CARCINOMA_EXALLC	rs4959028	-0.304043	0.354694	0.391336	Clear cell adenocarcinoma of kidney (controls excluding all cancers)	II Neoplasms, from cancer register (ICD-O-3)	944	314193	-0.999243	0.391158	0.737829	0.368158	1.47869	0.998291	1	0.424232	0.782672	0.424232	1
Terminally Differentiated CD4+ T cell Absolute Count || id:ebi-a-GCST90001545	outcome	ebi-a-GCST90001545	finngen_R10_C3_KIDNEY_CLEAR_CELL_CARCINOMA_EXALLC	rs12712610	-0.295591	0.387015	0.445004	Clear cell adenocarcinoma of kidney (controls excluding all cancers)	II Neoplasms, from cancer register (ICD-O-3)	944	314193	-1.05414	0.462959	0.744092	0.348492	1.58877	0.998291	1	0.713158	1	0.640442	1
Terminally Differentiated CD4+ T cell Absolute Count || id:ebi-a-GCST90001545	outcome	ebi-a-GCST90001545	finngen_R10_C3_KIDNEY_CLEAR_CELL_CARCINOMA_EXALLC	rs9271537	0.381872	0.252892	0.131038	Clear cell adenocarcinoma of kidney (controls excluding all cancers)	II Neoplasms, from cancer register (ICD-O-3)	944	314193	-0.113796	0.87754	1.46502	0.89244	2.40498	0.998291	1	0.713158	0.786228	0.262076	0.262076
Terminally Differentiated CD4+ T cell Absolute Count || id:ebi-a-GCST90001545	outcome	ebi-a-GCST90001545	finngen_R10_C3_KIDNEY_CLEAR_CELL_CARCINOMA_EXALLC	All - Inverse variance weighted	0.17916	0.310222	0.563586	Clear cell adenocarcinoma of kidney (controls excluding all cancers)	II Neoplasms, from cancer register (ICD-O-3)	944	314193	-0.428875	0.787195	1.19621	0.651242	2.19722	0.998291	1	0.713158	1	0.998822	1
Terminally Differentiated CD4+ T cell %CD4+ T cell || id:ebi-a-GCST90001546	outcome	ebi-a-GCST90001546	finngen_R10_C3_KIDNEY_CLEAR_CELL_CARCINOMA_EXALLC	rs62400929	0.727039	2.57119	0.777358	Clear cell adenocarcinoma of kidney (controls excluding all cancers)	II Neoplasms, from cancer register (ICD-O-3)	944	314193	-4.31248	5.76656	2.06895	0.0134002	319.438	0.998291	1	0.777358	1	0.777358	1
Terminally Differentiated CD4+ T cell %T cell || id:ebi-a-GCST90001547	outcome	ebi-a-GCST90001547	finngen_R10_C3_KIDNEY_CLEAR_CELL_CARCINOMA_EXALLC	rs62400929	0.704326	2.49086	0.777358	Clear cell adenocarcinoma of kidney (controls excluding all cancers)	II Neoplasms, from cancer register (ICD-O-3)	944	314193	-4.17776	5.58641	2.02248	0.0153328	266.777	0.998291	1	0.855117	1	0.777358	1
Terminally Differentiated CD4+ T cell %T cell || id:ebi-a-GCST90001547	outcome	ebi-a-GCST90001547	finngen_R10_C3_KIDNEY_CLEAR_CELL_CARCINOMA_EXALLC	rs9501107	-0.391934	0.316059	0.21495	Clear cell adenocarcinoma of kidney (controls excluding all cancers)	II Neoplasms, from cancer register (ICD-O-3)	944	314193	-1.01141	0.227541	0.675749	0.363706	1.25551	0.998291	1	0.464479	1	0.429901	0.429901
Terminally Differentiated CD4+ T cell %T cell || id:ebi-a-GCST90001547	outcome	ebi-a-GCST90001547	finngen_R10_C3_KIDNEY_CLEAR_CELL_CARCINOMA_EXALLC	All - Inverse variance weighted	-0.374564	0.313545	0.232239	Clear cell adenocarcinoma of kidney (controls excluding all cancers)	II Neoplasms, from cancer register (ICD-O-3)	944	314193	-0.989111	0.239984	0.687589	0.371907	1.27123	0.998291	1	0.464479	1	0.998822	1
Naive CD8+ T cell Absolute Count || id:ebi-a-GCST90001551	outcome	ebi-a-GCST90001551	finngen_R10_C3_KIDNEY_CLEAR_CELL_CARCINOMA_EXALLC	rs4849134	-1.00825	0.573207	0.0785847	Clear cell adenocarcinoma of kidney (controls excluding all cancers)	II Neoplasms, from cancer register (ICD-O-3)	944	314193	-2.13173	0.115239	0.364858	0.118632	1.12214	0.998291	1	0.157169	0.157169	0.157169	0.157169
Naive CD8+ T cell %CD8+ T cell || id:ebi-a-GCST90001552	outcome	ebi-a-GCST90001552	finngen_R10_C3_KIDNEY_CLEAR_CELL_CARCINOMA_EXALLC	rs1064086	-0.0993343	0.443273	0.822685	Clear cell adenocarcinoma of kidney (controls excluding all cancers)	II Neoplasms, from cancer register (ICD-O-3)	944	314193	-0.968149	0.769481	0.90544	0.379785	2.15865	0.998291	1	0.822685	1	0.822685	1
Naive CD8+ T cell %T cell || id:ebi-a-GCST90001553	outcome	ebi-a-GCST90001553	finngen_R10_C3_KIDNEY_CLEAR_CELL_CARCINOMA_EXALLC	rs10183338	0.609625	0.423145	0.149669	Clear cell adenocarcinoma of kidney (controls excluding all cancers)	II Neoplasms, from cancer register (ICD-O-3)	944	314193	-0.219739	1.43899	1.83974	0.802728	4.21643	0.998291	1	0.898017	0.898017	0.299339	0.299339
Naive CD8+ T cell %T cell || id:ebi-a-GCST90001553	outcome	ebi-a-GCST90001553	finngen_R10_C3_KIDNEY_CLEAR_CELL_CARCINOMA_EXALLC	rs116562707	-0.17326	0.287386	0.546586	Clear cell adenocarcinoma of kidney (controls excluding all cancers)	II Neoplasms, from cancer register (ICD-O-3)	944	314193	-0.736537	0.390016	0.840919	0.478769	1.47701	0.998291	1	0.979294	1	0.918048	1
Naive CD8+ T cell %T cell || id:ebi-a-GCST90001553	outcome	ebi-a-GCST90001553	finngen_R10_C3_KIDNEY_CLEAR_CELL_CARCINOMA_EXALLC	All - Inverse variance weighted	0.0738674	0.363869	0.839131	Clear cell adenocarcinoma of kidney (controls excluding all cancers)	II Neoplasms, from cancer register (ICD-O-3)	944	314193	-0.639316	0.787051	1.07666	0.527653	2.19691	0.998291	1	0.979294	1	0.998822	1
Effector Memory CD8+ T cell Absolute Count || id:ebi-a-GCST90001554	outcome	ebi-a-GCST90001554	finngen_R10_C3_KIDNEY_CLEAR_CELL_CARCINOMA_EXALLC	rs3130685	-0.0275659	0.259039	0.915252	Clear cell adenocarcinoma of kidney (controls excluding all cancers)	II Neoplasms, from cancer register (ICD-O-3)	944	314193	-0.535282	0.48015	0.972811	0.585504	1.61632	0.998291	1	0.915252	1	0.915252	1
Effector Memory CD8+ T cell %CD8+ T cell || id:ebi-a-GCST90001555	outcome	ebi-a-GCST90001555	finngen_R10_C3_KIDNEY_CLEAR_CELL_CARCINOMA_EXALLC	rs28578699	-0.106669	0.292688	0.715526	Clear cell adenocarcinoma of kidney (controls excluding all cancers)	II Neoplasms, from cancer register (ICD-O-3)	944	314193	-0.680337	0.467	0.898823	0.506446	1.5952	0.998291	1	0.715526	1	0.715526	1
Effector Memory CD8+ T cell %T cell || id:ebi-a-GCST90001556	outcome	ebi-a-GCST90001556	finngen_R10_C3_KIDNEY_CLEAR_CELL_CARCINOMA_EXALLC	rs58905133	0.0116541	0.265037	0.964927	Clear cell adenocarcinoma of kidney (controls excluding all cancers)	II Neoplasms, from cancer register (ICD-O-3)	944	314193	-0.507819	0.531127	1.01172	0.601807	1.70085	0.998291	1	0.964927	1	0.964927	1
Terminally Differentiated CD8+ T cell Absolute Count || id:ebi-a-GCST90001557	outcome	ebi-a-GCST90001557	finngen_R10_C3_KIDNEY_CLEAR_CELL_CARCINOMA_EXALLC	rs6707421	-0.469132	0.375791	0.211891	Clear cell adenocarcinoma of kidney (controls excluding all cancers)	II Neoplasms, from cancer register (ICD-O-3)	944	314193	-1.20568	0.267419	0.625545	0.299487	1.30659	0.998291	1	0.423781	0.423781	0.423781	1
Terminally Differentiated CD8+ T cell %CD8+ T cell || id:ebi-a-GCST90001558	outcome	ebi-a-GCST90001558	finngen_R10_C3_KIDNEY_CLEAR_CELL_CARCINOMA_EXALLC	rs6707421	-0.364626	0.292078	0.211891	Clear cell adenocarcinoma of kidney (controls excluding all cancers)	II Neoplasms, from cancer register (ICD-O-3)	944	314193	-0.9371	0.207848	0.694456	0.391762	1.23103	0.998291	1	0.671308	1	0.423781	1
Terminally Differentiated CD8+ T cell %CD8+ T cell || id:ebi-a-GCST90001558	outcome	ebi-a-GCST90001558	finngen_R10_C3_KIDNEY_CLEAR_CELL_CARCINOMA_EXALLC	rs79827501	0.616973	0.519774	0.235226	Clear cell adenocarcinoma of kidney (controls excluding all cancers)	II Neoplasms, from cancer register (ICD-O-3)	944	314193	-0.401784	1.63573	1.85331	0.669125	5.13321	0.998291	1	0.671308	1	0.335654	0.940906
Terminally Differentiated CD8+ T cell %CD8+ T cell || id:ebi-a-GCST90001558	outcome	ebi-a-GCST90001558	finngen_R10_C3_KIDNEY_CLEAR_CELL_CARCINOMA_EXALLC	All - Inverse variance weighted	-0.129054	0.419218	0.758201	Clear cell adenocarcinoma of kidney (controls excluding all cancers)	II Neoplasms, from cancer register (ICD-O-3)	944	314193	-0.95072	0.692613	0.878927	0.386463	1.99893	0.998291	1	0.849218	1	0.998822	1
Terminally Differentiated CD8+ T cell %T cell || id:ebi-a-GCST90001559	outcome	ebi-a-GCST90001559	finngen_R10_C3_KIDNEY_CLEAR_CELL_CARCINOMA_EXALLC	rs6707421	-0.454858	0.364358	0.211891	Clear cell adenocarcinoma of kidney (controls excluding all cancers)	II Neoplasms, from cancer register (ICD-O-3)	944	314193	-1.169	0.259283	0.634538	0.310678	1.296	0.998291	1	0.423781	0.423781	0.423781	1
CD45RA+ CD8+ T cell Absolute Count || id:ebi-a-GCST90001560	outcome	ebi-a-GCST90001560	finngen_R10_C3_KIDNEY_CLEAR_CELL_CARCINOMA_EXALLC	rs114968045	-0.343504	0.628436	0.584653	Clear cell adenocarcinoma of kidney (controls excluding all cancers)	II Neoplasms, from cancer register (ICD-O-3)	944	314193	-1.57524	0.888231	0.709281	0.206958	2.43083	0.998291	1	0.701584	1	0.72171	1
CD45RA+ CD8+ T cell Absolute Count || id:ebi-a-GCST90001560	outcome	ebi-a-GCST90001560	finngen_R10_C3_KIDNEY_CLEAR_CELL_CARCINOMA_EXALLC	rs3104369	-0.657636	0.282576	0.0199501	Clear cell adenocarcinoma of kidney (controls excluding all cancers)	II Neoplasms, from cancer register (ICD-O-3)	944	314193	-1.21149	-0.103786	0.518075	0.297755	0.901418	0.998291	1	0.0598503	0.119701	0.0399002	0.0399002
CD45RA+ CD8+ T cell Absolute Count || id:ebi-a-GCST90001560	outcome	ebi-a-GCST90001560	finngen_R10_C3_KIDNEY_CLEAR_CELL_CARCINOMA_EXALLC	All - Inverse variance weighted	-0.604805	0.257721	0.0189385	Clear cell adenocarcinoma of kidney (controls excluding all cancers)	II Neoplasms, from cancer register (ICD-O-3)	944	314193	-1.10994	-0.0996711	0.546181	0.329579	0.905135	0.998291	1	0.0598503	0.113631	0.998822	1
CD45RA+ CD8+ T cell %CD8+ T cell || id:ebi-a-GCST90001561	outcome	ebi-a-GCST90001561	finngen_R10_C3_KIDNEY_CLEAR_CELL_CARCINOMA_EXALLC	rs28578699	0.0980862	0.269139	0.715526	Clear cell adenocarcinoma of kidney (controls excluding all cancers)	II Neoplasms, from cancer register (ICD-O-3)	944	314193	-0.429425	0.625598	1.10306	0.650883	1.86936	0.998291	1	0.715526	1	0.715526	1
CD45RA+ CD8+ T cell %T cell || id:ebi-a-GCST90001562	outcome	ebi-a-GCST90001562	finngen_R10_C3_KIDNEY_CLEAR_CELL_CARCINOMA_EXALLC	rs2596459	-0.547983	0.311063	0.0781296	Clear cell adenocarcinoma of kidney (controls excluding all cancers)	II Neoplasms, from cancer register (ICD-O-3)	944	314193	-1.15767	0.0617016	0.578115	0.314218	1.06364	0.998291	1	0.234389	0.468778	0.156259	0.156259
CD45RA+ CD8+ T cell %T cell || id:ebi-a-GCST90001562	outcome	ebi-a-GCST90001562	finngen_R10_C3_KIDNEY_CLEAR_CELL_CARCINOMA_EXALLC	rs6707421	-0.56343	0.451327	0.211891	Clear cell adenocarcinoma of kidney (controls excluding all cancers)	II Neoplasms, from cancer register (ICD-O-3)	944	314193	-1.44803	0.321172	0.569253	0.235033	1.37874	0.998291	1	0.423781	1	0.423781	1
CD45RA+ CD8+ T cell %T cell || id:ebi-a-GCST90001562	outcome	ebi-a-GCST90001562	finngen_R10_C3_KIDNEY_CLEAR_CELL_CARCINOMA_EXALLC	All - Inverse variance weighted	-0.552957	0.256124	0.0308542	Clear cell adenocarcinoma of kidney (controls excluding all cancers)	II Neoplasms, from cancer register (ICD-O-3)	944	314193	-1.05496	-0.0509551	0.575246	0.348207	0.950321	0.998291	1	0.185125	0.185125	0.998822	1
Naive CD4-CD8- T cell %T cell || id:ebi-a-GCST90001568	outcome	ebi-a-GCST90001568	finngen_R10_C3_KIDNEY_CLEAR_CELL_CARCINOMA_EXALLC	rs2523614	0.152231	0.349239	0.662914	Clear cell adenocarcinoma of kidney (controls excluding all cancers)	II Neoplasms, from cancer register (ICD-O-3)	944	314193	-0.532277	0.836738	1.16443	0.587266	2.30882	0.998291	1	0.964793	1	0.964793	1
Effector Memory CD4-CD8- T cell Absolute Count || id:ebi-a-GCST90001569	outcome	ebi-a-GCST90001569	finngen_R10_C3_KIDNEY_CLEAR_CELL_CARCINOMA_EXALLC	rs111902980	0.104127	0.192047	0.587682	Clear cell adenocarcinoma of kidney (controls excluding all cancers)	II Neoplasms, from cancer register (ICD-O-3)	944	314193	-0.272285	0.480539	1.10974	0.761638	1.61695	0.998291	1	0.891815	1	0.679779	1
Effector Memory CD4-CD8- T cell Absolute Count || id:ebi-a-GCST90001569	outcome	ebi-a-GCST90001569	finngen_R10_C3_KIDNEY_CLEAR_CELL_CARCINOMA_EXALLC	rs139249541	0.218211	0.479666	0.649165	Clear cell adenocarcinoma of kidney (controls excluding all cancers)	II Neoplasms, from cancer register (ICD-O-3)	944	314193	-0.721935	1.15836	1.24385	0.485811	3.1847	0.998291	1	0.891815	1	0.659594	1
Effector Memory CD4-CD8- T cell Absolute Count || id:ebi-a-GCST90001569	outcome	ebi-a-GCST90001569	finngen_R10_C3_KIDNEY_CLEAR_CELL_CARCINOMA_EXALLC	rs6710361	0.18549	0.334449	0.579159	Clear cell adenocarcinoma of kidney (controls excluding all cancers)	II Neoplasms, from cancer register (ICD-O-3)	944	314193	-0.470031	0.84101	1.20381	0.624983	2.31871	0.998291	1	0.891815	1	0.579159	1
Effector Memory CD4-CD8- T cell Absolute Count || id:ebi-a-GCST90001569	outcome	ebi-a-GCST90001569	finngen_R10_C3_KIDNEY_CLEAR_CELL_CARCINOMA_EXALLC	rs9896155	0.195788	0.311186	0.52924	Clear cell adenocarcinoma of kidney (controls excluding all cancers)	II Neoplasms, from cancer register (ICD-O-3)	944	314193	-0.414137	0.805712	1.21627	0.660911	2.23829	0.998291	1	0.891815	1	0.950575	1
Effector Memory CD4-CD8- T cell Absolute Count || id:ebi-a-GCST90001569	outcome	ebi-a-GCST90001569	finngen_R10_C3_KIDNEY_CLEAR_CELL_CARCINOMA_EXALLC	All - Inverse variance weighted	0.146901	0.140405	0.295437	Clear cell adenocarcinoma of kidney (controls excluding all cancers)	II Neoplasms, from cancer register (ICD-O-3)	944	314193	-0.128292	0.422095	1.15824	0.879596	1.52515	0.998291	1	0.891815	1	0.998822	1
Effector Memory CD4-CD8- T cell Absolute Count || id:ebi-a-GCST90001569	outcome	ebi-a-GCST90001569	finngen_R10_C3_KIDNEY_CLEAR_CELL_CARCINOMA_EXALLC	All - MR Egger	0.0785924	0.299391	0.817497	Clear cell adenocarcinoma of kidney (controls excluding all cancers)	II Neoplasms, from cancer register (ICD-O-3)	944	314193	-0.508215	0.6654	1.08176	0.601569	1.94527	0.998291	1	0.891815	1	0.990088	1
Effector Memory CD4-CD8- T cell %CD4-CD8- T cell || id:ebi-a-GCST90001570	outcome	ebi-a-GCST90001570	finngen_R10_C3_KIDNEY_CLEAR_CELL_CARCINOMA_EXALLC	rs111902980	0.0959741	0.177009	0.587682	Clear cell adenocarcinoma of kidney (controls excluding all cancers)	II Neoplasms, from cancer register (ICD-O-3)	944	314193	-0.250964	0.442912	1.10073	0.77805	1.55724	0.998291	1	0.921628	1	0.679779	1
Effector Memory CD4-CD8- T cell %CD4-CD8- T cell || id:ebi-a-GCST90001570	outcome	ebi-a-GCST90001570	finngen_R10_C3_KIDNEY_CLEAR_CELL_CARCINOMA_EXALLC	rs116877116	-1.15798	0.739052	0.117152	Clear cell adenocarcinoma of kidney (controls excluding all cancers)	II Neoplasms, from cancer register (ICD-O-3)	944	314193	-2.60652	0.290566	0.314121	0.0737909	1.33718	0.998291	1	0.702913	0.702913	0.234304	0.234304
Effector Memory CD4-CD8- T cell %CD4-CD8- T cell || id:ebi-a-GCST90001570	outcome	ebi-a-GCST90001570	finngen_R10_C3_KIDNEY_CLEAR_CELL_CARCINOMA_EXALLC	All - Inverse variance weighted	0.0279445	0.284038	0.921628	Clear cell adenocarcinoma of kidney (controls excluding all cancers)	II Neoplasms, from cancer register (ICD-O-3)	944	314193	-0.52877	0.58466	1.02834	0.589329	1.79438	0.998291	1	0.921628	1	0.998822	1
Effector Memory CD4-CD8- T cell %T cell || id:ebi-a-GCST90001571	outcome	ebi-a-GCST90001571	finngen_R10_C3_KIDNEY_CLEAR_CELL_CARCINOMA_EXALLC	rs113500908	-0.295058	0.288714	0.306794	Clear cell adenocarcinoma of kidney (controls excluding all cancers)	II Neoplasms, from cancer register (ICD-O-3)	944	314193	-0.860937	0.270822	0.744489	0.422766	1.31104	0.998291	1	0.837746	1	0.335099	0.613589
Effector Memory CD4-CD8- T cell %T cell || id:ebi-a-GCST90001571	outcome	ebi-a-GCST90001571	finngen_R10_C3_KIDNEY_CLEAR_CELL_CARCINOMA_EXALLC	rs13210358	0.497406	0.372569	0.181853	Clear cell adenocarcinoma of kidney (controls excluding all cancers)	II Neoplasms, from cancer register (ICD-O-3)	944	314193	-0.232828	1.22764	1.64445	0.79229	3.41317	0.998291	1	0.837746	1	0.363705	0.72741
Effector Memory CD4-CD8- T cell %T cell || id:ebi-a-GCST90001571	outcome	ebi-a-GCST90001571	finngen_R10_C3_KIDNEY_CLEAR_CELL_CARCINOMA_EXALLC	rs34546581	0.169914	0.293486	0.562623	Clear cell adenocarcinoma of kidney (controls excluding all cancers)	II Neoplasms, from cancer register (ICD-O-3)	944	314193	-0.405319	0.745146	1.1852	0.666764	2.10675	0.998291	1	0.937704	1	0.562623	1
Effector Memory CD4-CD8- T cell %T cell || id:ebi-a-GCST90001571	outcome	ebi-a-GCST90001571	finngen_R10_C3_KIDNEY_CLEAR_CELL_CARCINOMA_EXALLC	All - Inverse variance weighted	0.0654433	0.221748	0.767899	Clear cell adenocarcinoma of kidney (controls excluding all cancers)	II Neoplasms, from cancer register (ICD-O-3)	944	314193	-0.369183	0.500069	1.06763	0.691299	1.64884	0.998291	1	0.959873	1	0.998822	1
Effector Memory CD4-CD8- T cell %T cell || id:ebi-a-GCST90001571	outcome	ebi-a-GCST90001571	finngen_R10_C3_KIDNEY_CLEAR_CELL_CARCINOMA_EXALLC	All - MR Egger	0.0510605	0.978416	0.966807	Clear cell adenocarcinoma of kidney (controls excluding all cancers)	II Neoplasms, from cancer register (ICD-O-3)	944	314193	-1.86663	1.96875	1.05239	0.154643	7.16175	0.998291	1	0.966807	1	0.990088	1
Terminally Differentiated CD4-CD8- T cell Absolute Count || id:ebi-a-GCST90001572	outcome	ebi-a-GCST90001572	finngen_R10_C3_KIDNEY_CLEAR_CELL_CARCINOMA_EXALLC	rs508318	-0.2808	0.268342	0.295364	Clear cell adenocarcinoma of kidney (controls excluding all cancers)	II Neoplasms, from cancer register (ICD-O-3)	944	314193	-0.80675	0.24515	0.755179	0.446306	1.27781	0.998291	1	0.63051	1	0.456311	0.590729
Terminally Differentiated CD4-CD8- T cell Absolute Count || id:ebi-a-GCST90001572	outcome	ebi-a-GCST90001572	finngen_R10_C3_KIDNEY_CLEAR_CELL_CARCINOMA_EXALLC	rs61126090	-0.604306	0.955335	0.527022	Clear cell adenocarcinoma of kidney (controls excluding all cancers)	II Neoplasms, from cancer register (ICD-O-3)	944	314193	-2.47676	1.26815	0.546454	0.0840148	3.55428	0.998291	1	0.63051	1	0.527022	1
Terminally Differentiated CD4-CD8- T cell Absolute Count || id:ebi-a-GCST90001572	outcome	ebi-a-GCST90001572	finngen_R10_C3_KIDNEY_CLEAR_CELL_CARCINOMA_EXALLC	All - Inverse variance weighted	-0.304457	0.258344	0.238599	Clear cell adenocarcinoma of kidney (controls excluding all cancers)	II Neoplasms, from cancer register (ICD-O-3)	944	314193	-0.810812	0.201897	0.737523	0.444497	1.22372	0.998291	1	0.63051	1	0.998822	1
Terminally Differentiated CD4-CD8- T cell %CD4-CD8- T cell || id:ebi-a-GCST90001573	outcome	ebi-a-GCST90001573	finngen_R10_C3_KIDNEY_CLEAR_CELL_CARCINOMA_EXALLC	rs12712610	-0.337449	0.44182	0.445004	Clear cell adenocarcinoma of kidney (controls excluding all cancers)	II Neoplasms, from cancer register (ICD-O-3)	944	314193	-1.20342	0.528519	0.713588	0.300167	1.69642	0.998291	1	0.640442	0.890009	0.640442	1
Terminally Differentiated CD4-CD8- T cell %T cell || id:ebi-a-GCST90001574	outcome	ebi-a-GCST90001574	finngen_R10_C3_KIDNEY_CLEAR_CELL_CARCINOMA_EXALLC	rs113016235	-0.339024	0.32594	0.298274	Clear cell adenocarcinoma of kidney (controls excluding all cancers)	II Neoplasms, from cancer register (ICD-O-3)	944	314193	-0.977866	0.299818	0.712465	0.376113	1.34961	0.998291	1	0.884599	1	0.465743	0.596547
Terminally Differentiated CD4-CD8- T cell %T cell || id:ebi-a-GCST90001574	outcome	ebi-a-GCST90001574	finngen_R10_C3_KIDNEY_CLEAR_CELL_CARCINOMA_EXALLC	rs28383283	-0.0375362	0.569322	0.947432	Clear cell adenocarcinoma of kidney (controls excluding all cancers)	II Neoplasms, from cancer register (ICD-O-3)	944	314193	-1.15341	1.07833	0.96316	0.31556	2.93978	0.998291	1	0.985877	1	0.985877	1
Terminally Differentiated CD4-CD8- T cell %T cell || id:ebi-a-GCST90001574	outcome	ebi-a-GCST90001574	finngen_R10_C3_KIDNEY_CLEAR_CELL_CARCINOMA_EXALLC	rs6755452	0.166141	0.314096	0.59684	Clear cell adenocarcinoma of kidney (controls excluding all cancers)	II Neoplasms, from cancer register (ICD-O-3)	944	314193	-0.449487	0.781768	1.18074	0.637956	2.18533	0.998291	1	0.884599	1	0.59684	1
Terminally Differentiated CD4-CD8- T cell %T cell || id:ebi-a-GCST90001574	outcome	ebi-a-GCST90001574	finngen_R10_C3_KIDNEY_CLEAR_CELL_CARCINOMA_EXALLC	All - Inverse variance weighted	-0.0717041	0.210192	0.733001	Clear cell adenocarcinoma of kidney (controls excluding all cancers)	II Neoplasms, from cancer register (ICD-O-3)	944	314193	-0.48368	0.340272	0.930806	0.61651	1.40533	0.998291	1	0.916251	1	0.998822	1
Terminally Differentiated CD4-CD8- T cell %T cell || id:ebi-a-GCST90001574	outcome	ebi-a-GCST90001574	finngen_R10_C3_KIDNEY_CLEAR_CELL_CARCINOMA_EXALLC	All - MR Egger	-4.39407	4.35275	0.496993	Clear cell adenocarcinoma of kidney (controls excluding all cancers)	II Neoplasms, from cancer register (ICD-O-3)	944	314193	-12.9255	4.13732	0.0123504	2.43525e-06	62.635	0.998291	1	0.884599	1	0.990088	1
CD14+ CD16+ monocyte Absolute Count || id:ebi-a-GCST90001580	outcome	ebi-a-GCST90001580	finngen_R10_C3_KIDNEY_CLEAR_CELL_CARCINOMA_EXALLC	rs71632979	-0.0455229	0.117128	0.697528	Clear cell adenocarcinoma of kidney (controls excluding all cancers)	II Neoplasms, from cancer register (ICD-O-3)	944	314193	-0.275093	0.184048	0.955498	0.759501	1.20207	0.998291	1	0.929825	1	0.87197	1
CD14+ CD16+ monocyte Absolute Count || id:ebi-a-GCST90001580	outcome	ebi-a-GCST90001580	finngen_R10_C3_KIDNEY_CLEAR_CELL_CARCINOMA_EXALLC	rs71639910	0.505599	0.457746	0.269358	Clear cell adenocarcinoma of kidney (controls excluding all cancers)	II Neoplasms, from cancer register (ICD-O-3)	944	314193	-0.391582	1.40278	1.65798	0.675986	4.06649	0.998291	1	0.808074	1	0.269358	1
CD14+ CD16+ monocyte Absolute Count || id:ebi-a-GCST90001580	outcome	ebi-a-GCST90001580	finngen_R10_C3_KIDNEY_CLEAR_CELL_CARCINOMA_EXALLC	All - Inverse variance weighted	-0.0116559	0.132355	0.929825	Clear cell adenocarcinoma of kidney (controls excluding all cancers)	II Neoplasms, from cancer register (ICD-O-3)	944	314193	-0.271072	0.24776	0.988412	0.762562	1.28115	0.998291	1	0.929825	1	0.998822	1
CD14- CD16- Absolute Count || id:ebi-a-GCST90001581	outcome	ebi-a-GCST90001581	finngen_R10_C3_KIDNEY_CLEAR_CELL_CARCINOMA_EXALLC	rs1800973	-0.296829	0.337104	0.378574	Clear cell adenocarcinoma of kidney (controls excluding all cancers)	II Neoplasms, from cancer register (ICD-O-3)	944	314193	-0.957554	0.363895	0.743171	0.383831	1.43892	0.998291	1	0.567861	1	0.757148	1
CD14- CD16- Absolute Count || id:ebi-a-GCST90001581	outcome	ebi-a-GCST90001581	finngen_R10_C3_KIDNEY_CLEAR_CELL_CARCINOMA_EXALLC	rs445	-0.501174	0.557949	0.369056	Clear cell adenocarcinoma of kidney (controls excluding all cancers)	II Neoplasms, from cancer register (ICD-O-3)	944	314193	-1.59475	0.592406	0.605819	0.202958	1.80833	0.998291	1	0.567861	1	0.369056	1
CD14- CD16- Absolute Count || id:ebi-a-GCST90001581	outcome	ebi-a-GCST90001581	finngen_R10_C3_KIDNEY_CLEAR_CELL_CARCINOMA_EXALLC	All - Inverse variance weighted	-0.351475	0.288531	0.223165	Clear cell adenocarcinoma of kidney (controls excluding all cancers)	II Neoplasms, from cancer register (ICD-O-3)	944	314193	-0.916995	0.214045	0.703649	0.399718	1.23868	0.998291	1	0.567861	1	0.998822	1
CD14+ CD16- monocyte Absolute Count || id:ebi-a-GCST90001582	outcome	ebi-a-GCST90001582	finngen_R10_C3_KIDNEY_CLEAR_CELL_CARCINOMA_EXALLC	rs1375493	0.519231	0.31308	0.0972251	Clear cell adenocarcinoma of kidney (controls excluding all cancers)	II Neoplasms, from cancer register (ICD-O-3)	944	314193	-0.0944069	1.13287	1.68073	0.909912	3.10455	0.998291	1	0.486125	0.972251	0.19445	0.19445
CD14+ CD16- monocyte Absolute Count || id:ebi-a-GCST90001582	outcome	ebi-a-GCST90001582	finngen_R10_C3_KIDNEY_CLEAR_CELL_CARCINOMA_EXALLC	rs2418135	0.138282	0.313371	0.659016	Clear cell adenocarcinoma of kidney (controls excluding all cancers)	II Neoplasms, from cancer register (ICD-O-3)	944	314193	-0.475926	0.752489	1.1483	0.62131	2.12228	0.998291	1	0.823771	1	0.763582	1
CD14+ CD16- monocyte Absolute Count || id:ebi-a-GCST90001582	outcome	ebi-a-GCST90001582	finngen_R10_C3_KIDNEY_CLEAR_CELL_CARCINOMA_EXALLC	rs445	-0.491272	0.546925	0.369056	Clear cell adenocarcinoma of kidney (controls excluding all cancers)	II Neoplasms, from cancer register (ICD-O-3)	944	314193	-1.56324	0.580701	0.611848	0.209455	1.78729	0.998291	1	0.615093	1	0.369056	1
CD14+ CD16- monocyte Absolute Count || id:ebi-a-GCST90001582	outcome	ebi-a-GCST90001582	finngen_R10_C3_KIDNEY_CLEAR_CELL_CARCINOMA_EXALLC	All - Inverse variance weighted	0.213375	0.237273	0.368503	Clear cell adenocarcinoma of kidney (controls excluding all cancers)	II Neoplasms, from cancer register (ICD-O-3)	944	314193	-0.25168	0.678429	1.23785	0.777494	1.97078	0.998291	1	0.615093	1	0.998822	1
CD14+ CD16- monocyte Absolute Count || id:ebi-a-GCST90001582	outcome	ebi-a-GCST90001582	finngen_R10_C3_KIDNEY_CLEAR_CELL_CARCINOMA_EXALLC	All - MR Egger	-3.82013	3.43426	0.466169	Clear cell adenocarcinoma of kidney (controls excluding all cancers)	II Neoplasms, from cancer register (ICD-O-3)	944	314193	-10.5513	2.91101	0.0219249	2.61601e-05	18.3753	0.998291	1	0.665955	1	0.990088	1
Monocyte Absolute Count || id:ebi-a-GCST90001583	outcome	ebi-a-GCST90001583	finngen_R10_C3_KIDNEY_CLEAR_CELL_CARCINOMA_EXALLC	rs12346499	0.149393	0.338164	0.658652	Clear cell adenocarcinoma of kidney (controls excluding all cancers)	II Neoplasms, from cancer register (ICD-O-3)	944	314193	-0.513409	0.812194	1.16113	0.598452	2.25285	0.998291	1	0.762708	1	0.762708	1
CD14- CD16+ monocyte %monocyte || id:ebi-a-GCST90001584	outcome	ebi-a-GCST90001584	finngen_R10_C3_KIDNEY_CLEAR_CELL_CARCINOMA_EXALLC	rs3826007	0.456627	0.321928	0.15607	Clear cell adenocarcinoma of kidney (controls excluding all cancers)	II Neoplasms, from cancer register (ICD-O-3)	944	314193	-0.174352	1.08761	1.57874	0.840001	2.96716	0.998291	1	0.312141	0.312141	0.312141	0.936423
CD14+ CD16+ monocyte %monocyte || id:ebi-a-GCST90001585	outcome	ebi-a-GCST90001585	finngen_R10_C3_KIDNEY_CLEAR_CELL_CARCINOMA_EXALLC	rs71632979	-0.0415373	0.106873	0.697528	Clear cell adenocarcinoma of kidney (controls excluding all cancers)	II Neoplasms, from cancer register (ICD-O-3)	944	314193	-0.251009	0.167934	0.959314	0.778016	1.18286	0.998291	1	0.903433	1	0.87197	1
CD14+ CD16+ monocyte %monocyte || id:ebi-a-GCST90001585	outcome	ebi-a-GCST90001585	finngen_R10_C3_KIDNEY_CLEAR_CELL_CARCINOMA_EXALLC	rs71639910	0.540566	0.489403	0.269358	Clear cell adenocarcinoma of kidney (controls excluding all cancers)	II Neoplasms, from cancer register (ICD-O-3)	944	314193	-0.418663	1.4998	1.71698	0.657926	4.48077	0.998291	1	0.808074	1	0.269358	1
CD14+ CD16+ monocyte %monocyte || id:ebi-a-GCST90001585	outcome	ebi-a-GCST90001585	finngen_R10_C3_KIDNEY_CLEAR_CELL_CARCINOMA_EXALLC	All - Inverse variance weighted	-0.0150418	0.121331	0.901336	Clear cell adenocarcinoma of kidney (controls excluding all cancers)	II Neoplasms, from cancer register (ICD-O-3)	944	314193	-0.25285	0.222766	0.985071	0.776585	1.24953	0.998291	1	0.903433	1	0.998822	1
CD14+ CD16- monocyte %monocyte || id:ebi-a-GCST90001586	outcome	ebi-a-GCST90001586	finngen_R10_C3_KIDNEY_CLEAR_CELL_CARCINOMA_EXALLC	rs74975395	-0.135782	0.731472	0.852736	Clear cell adenocarcinoma of kidney (controls excluding all cancers)	II Neoplasms, from cancer register (ICD-O-3)	944	314193	-1.56947	1.2979	0.873033	0.208156	3.66161	0.998291	1	0.852736	1	0.852736	1
CD16+ monocyte %monocyte || id:ebi-a-GCST90001587	outcome	ebi-a-GCST90001587	finngen_R10_C3_KIDNEY_CLEAR_CELL_CARCINOMA_EXALLC	rs74975395	0.134932	0.726894	0.852736	Clear cell adenocarcinoma of kidney (controls excluding all cancers)	II Neoplasms, from cancer register (ICD-O-3)	944	314193	-1.28978	1.55964	1.14446	0.275331	4.75712	0.998291	1	0.852736	1	0.852736	1
T/B cell || id:ebi-a-GCST90001588	outcome	ebi-a-GCST90001588	finngen_R10_C3_KIDNEY_CLEAR_CELL_CARCINOMA_EXALLC	rs12874404	0.823557	0.581213	0.156494	Clear cell adenocarcinoma of kidney (controls excluding all cancers)	II Neoplasms, from cancer register (ICD-O-3)	944	314193	-0.31562	1.96274	2.27859	0.729336	7.11877	0.998291	1	0.312987	0.938962	0.234649	1
T/B cell || id:ebi-a-GCST90001588	outcome	ebi-a-GCST90001588	finngen_R10_C3_KIDNEY_CLEAR_CELL_CARCINOMA_EXALLC	rs9892810	-0.622933	0.302361	0.039377	Clear cell adenocarcinoma of kidney (controls excluding all cancers)	II Neoplasms, from cancer register (ICD-O-3)	944	314193	-1.21556	-0.0303044	0.536369	0.296544	0.97015	0.998291	1	0.118131	0.236262	0.039377	0.0787539
T/B cell || id:ebi-a-GCST90001588	outcome	ebi-a-GCST90001588	finngen_R10_C3_KIDNEY_CLEAR_CELL_CARCINOMA_EXALLC	All - Inverse variance weighted	-0.314843	0.592224	0.594983	Clear cell adenocarcinoma of kidney (controls excluding all cancers)	II Neoplasms, from cancer register (ICD-O-3)	944	314193	-1.4756	0.845916	0.729903	0.228641	2.33011	0.998291	1	0.594983	1	0.998822	1
CD4+/CD8+ T cell || id:ebi-a-GCST90001589	outcome	ebi-a-GCST90001589	finngen_R10_C3_KIDNEY_CLEAR_CELL_CARCINOMA_EXALLC	rs73402222	0.31009	0.513704	0.546086	Clear cell adenocarcinoma of kidney (controls excluding all cancers)	II Neoplasms, from cancer register (ICD-O-3)	944	314193	-0.69677	1.31695	1.36355	0.498192	3.73203	0.998291	1	0.980147	1	0.980147	1
CD4+ T cell Absolute Count || id:ebi-a-GCST90001590	outcome	ebi-a-GCST90001590	finngen_R10_C3_KIDNEY_CLEAR_CELL_CARCINOMA_EXALLC	rs3184504	0.171414	0.256757	0.504381	Clear cell adenocarcinoma of kidney (controls excluding all cancers)	II Neoplasms, from cancer register (ICD-O-3)	944	314193	-0.331829	0.674657	1.18698	0.71761	1.96336	0.998291	1	0.635117	1	0.635117	1
CD8+ T cell Absolute Count || id:ebi-a-GCST90001592	outcome	ebi-a-GCST90001592	finngen_R10_C3_KIDNEY_CLEAR_CELL_CARCINOMA_EXALLC	rs3130685	-0.0263388	0.247508	0.915252	Clear cell adenocarcinoma of kidney (controls excluding all cancers)	II Neoplasms, from cancer register (ICD-O-3)	944	314193	-0.511454	0.458776	0.974005	0.599623	1.58214	0.998291	1	0.915252	1	0.915252	1
CD8+ T cell %T cell || id:ebi-a-GCST90001593	outcome	ebi-a-GCST90001593	finngen_R10_C3_KIDNEY_CLEAR_CELL_CARCINOMA_EXALLC	rs73402222	-0.305441	0.506002	0.546086	Clear cell adenocarcinoma of kidney (controls excluding all cancers)	II Neoplasms, from cancer register (ICD-O-3)	944	314193	-1.2972	0.686323	0.736799	0.273295	1.9864	0.998291	1	0.980147	1	0.980147	1
CD4+CD8+ T cell Absolute Count || id:ebi-a-GCST90001594	outcome	ebi-a-GCST90001594	finngen_R10_C3_KIDNEY_CLEAR_CELL_CARCINOMA_EXALLC	rs11025036	0.0845689	0.51455	0.869452	Clear cell adenocarcinoma of kidney (controls excluding all cancers)	II Neoplasms, from cancer register (ICD-O-3)	944	314193	-0.923949	1.09309	1.08825	0.396948	2.98347	0.998291	1	0.869452	1	0.869452	1
CD4+CD8+ T cell Absolute Count || id:ebi-a-GCST90001594	outcome	ebi-a-GCST90001594	finngen_R10_C3_KIDNEY_CLEAR_CELL_CARCINOMA_EXALLC	rs2857229	0.076515	0.177563	0.666528	Clear cell adenocarcinoma of kidney (controls excluding all cancers)	II Neoplasms, from cancer register (ICD-O-3)	944	314193	-0.271508	0.424538	1.07952	0.762229	1.52888	0.998291	1	0.808414	1	0.666528	1
CD4+CD8+ T cell Absolute Count || id:ebi-a-GCST90001594	outcome	ebi-a-GCST90001594	finngen_R10_C3_KIDNEY_CLEAR_CELL_CARCINOMA_EXALLC	All - Inverse variance weighted	0.077372	0.16785	0.644827	Clear cell adenocarcinoma of kidney (controls excluding all cancers)	II Neoplasms, from cancer register (ICD-O-3)	944	314193	-0.251613	0.406357	1.08044	0.777545	1.50134	0.998291	1	0.808414	1	0.998822	1
CD8dim T cell Absolute Count || id:ebi-a-GCST90001596	outcome	ebi-a-GCST90001596	finngen_R10_C3_KIDNEY_CLEAR_CELL_CARCINOMA_EXALLC	rs139249541	0.180889	0.397626	0.649165	Clear cell adenocarcinoma of kidney (controls excluding all cancers)	II Neoplasms, from cancer register (ICD-O-3)	944	314193	-0.598458	0.960236	1.19828	0.549659	2.61231	0.998291	1	0.821095	1	0.659594	1
CD8dim T cell Absolute Count || id:ebi-a-GCST90001596	outcome	ebi-a-GCST90001596	finngen_R10_C3_KIDNEY_CLEAR_CELL_CARCINOMA_EXALLC	rs79251210	0.262793	0.351374	0.45452	Clear cell adenocarcinoma of kidney (controls excluding all cancers)	II Neoplasms, from cancer register (ICD-O-3)	944	314193	-0.4259	0.951486	1.30056	0.653181	2.58956	0.998291	1	0.821095	1	0.45452	1
CD8dim T cell Absolute Count || id:ebi-a-GCST90001596	outcome	ebi-a-GCST90001596	finngen_R10_C3_KIDNEY_CLEAR_CELL_CARCINOMA_EXALLC	rs9916629	-0.354039	0.397355	0.372935	Clear cell adenocarcinoma of kidney (controls excluding all cancers)	II Neoplasms, from cancer register (ICD-O-3)	944	314193	-1.13285	0.424776	0.701848	0.322113	1.52925	0.998291	1	0.821095	1	0.372935	1
CD8dim T cell Absolute Count || id:ebi-a-GCST90001596	outcome	ebi-a-GCST90001596	finngen_R10_C3_KIDNEY_CLEAR_CELL_CARCINOMA_EXALLC	All - Inverse variance weighted	0.049634	0.219487	0.821095	Clear cell adenocarcinoma of kidney (controls excluding all cancers)	II Neoplasms, from cancer register (ICD-O-3)	944	314193	-0.38056	0.479828	1.05089	0.683478	1.6158	0.998291	1	0.821095	1	0.998822	1
CD8dim T cell Absolute Count || id:ebi-a-GCST90001596	outcome	ebi-a-GCST90001596	finngen_R10_C3_KIDNEY_CLEAR_CELL_CARCINOMA_EXALLC	All - MR Egger	0.471316	0.411816	0.457173	Clear cell adenocarcinoma of kidney (controls excluding all cancers)	II Neoplasms, from cancer register (ICD-O-3)	944	314193	-0.335844	1.27848	1.6021	0.714735	3.59116	0.998291	1	0.821095	1	0.990088	1
CD8dim T cell %T cell || id:ebi-a-GCST90001597	outcome	ebi-a-GCST90001597	finngen_R10_C3_KIDNEY_CLEAR_CELL_CARCINOMA_EXALLC	rs139249541	0.153487	0.337392	0.649165	Clear cell adenocarcinoma of kidney (controls excluding all cancers)	II Neoplasms, from cancer register (ICD-O-3)	944	314193	-0.507802	0.814776	1.16589	0.601817	2.25867	0.998291	1	0.668996	1	0.659594	1
CD8dim T cell %T cell || id:ebi-a-GCST90001597	outcome	ebi-a-GCST90001597	finngen_R10_C3_KIDNEY_CLEAR_CELL_CARCINOMA_EXALLC	rs79086781	0.215667	0.304675	0.479032	Clear cell adenocarcinoma of kidney (controls excluding all cancers)	II Neoplasms, from cancer register (ICD-O-3)	944	314193	-0.381495	0.812829	1.24069	0.682839	2.25428	0.998291	1	0.668996	1	0.479032	1
CD8dim T cell %T cell || id:ebi-a-GCST90001597	outcome	ebi-a-GCST90001597	finngen_R10_C3_KIDNEY_CLEAR_CELL_CARCINOMA_EXALLC	All - Inverse variance weighted	0.187737	0.226122	0.406399	Clear cell adenocarcinoma of kidney (controls excluding all cancers)	II Neoplasms, from cancer register (ICD-O-3)	944	314193	-0.255462	0.630937	1.20652	0.774559	1.87937	0.998291	1	0.668996	1	0.998822	1
CD4-CD8- T cell Absolute Count || id:ebi-a-GCST90001598	outcome	ebi-a-GCST90001598	finngen_R10_C3_KIDNEY_CLEAR_CELL_CARCINOMA_EXALLC	rs6755452	0.148157	0.280096	0.59684	Clear cell adenocarcinoma of kidney (controls excluding all cancers)	II Neoplasms, from cancer register (ICD-O-3)	944	314193	-0.400831	0.697144	1.15969	0.669763	2.00801	0.998291	1	0.716208	1	0.59684	1
CD4-CD8- T cell Absolute Count || id:ebi-a-GCST90001598	outcome	ebi-a-GCST90001598	finngen_R10_C3_KIDNEY_CLEAR_CELL_CARCINOMA_EXALLC	rs9896155	0.207948	0.330513	0.52924	Clear cell adenocarcinoma of kidney (controls excluding all cancers)	II Neoplasms, from cancer register (ICD-O-3)	944	314193	-0.439858	0.855753	1.23115	0.644128	2.35315	0.998291	1	0.716208	1	0.950575	1
CD4-CD8- T cell Absolute Count || id:ebi-a-GCST90001598	outcome	ebi-a-GCST90001598	finngen_R10_C3_KIDNEY_CLEAR_CELL_CARCINOMA_EXALLC	All - Inverse variance weighted	0.173149	0.213684	0.417766	Clear cell adenocarcinoma of kidney (controls excluding all cancers)	II Neoplasms, from cancer register (ICD-O-3)	944	314193	-0.245671	0.591969	1.18904	0.782179	1.80754	0.998291	1	0.716208	1	0.998822	1
CD4-CD8- T cell %T cell || id:ebi-a-GCST90001599	outcome	ebi-a-GCST90001599	finngen_R10_C3_KIDNEY_CLEAR_CELL_CARCINOMA_EXALLC	rs139249541	0.190272	0.418251	0.649165	Clear cell adenocarcinoma of kidney (controls excluding all cancers)	II Neoplasms, from cancer register (ICD-O-3)	944	314193	-0.629501	1.01004	1.20958	0.532858	2.74572	0.998291	1	0.713412	1	0.659594	1
CD4-CD8- T cell %T cell || id:ebi-a-GCST90001599	outcome	ebi-a-GCST90001599	finngen_R10_C3_KIDNEY_CLEAR_CELL_CARCINOMA_EXALLC	rs6755452	0.130324	0.246383	0.59684	Clear cell adenocarcinoma of kidney (controls excluding all cancers)	II Neoplasms, from cancer register (ICD-O-3)	944	314193	-0.352586	0.613234	1.1392	0.702868	1.84639	0.998291	1	0.713412	1	0.59684	1
CD4-CD8- T cell %T cell || id:ebi-a-GCST90001599	outcome	ebi-a-GCST90001599	finngen_R10_C3_KIDNEY_CLEAR_CELL_CARCINOMA_EXALLC	rs79251210	0.303085	0.405248	0.45452	Clear cell adenocarcinoma of kidney (controls excluding all cancers)	II Neoplasms, from cancer register (ICD-O-3)	944	314193	-0.491201	1.09737	1.35403	0.611891	2.99628	0.998291	1	0.713412	1	0.45452	1
CD4-CD8- T cell %T cell || id:ebi-a-GCST90001599	outcome	ebi-a-GCST90001599	finngen_R10_C3_KIDNEY_CLEAR_CELL_CARCINOMA_EXALLC	All - Inverse variance weighted	0.179642	0.188048	0.339427	Clear cell adenocarcinoma of kidney (controls excluding all cancers)	II Neoplasms, from cancer register (ICD-O-3)	944	314193	-0.188932	0.548216	1.19679	0.827843	1.73016	0.998291	1	0.713412	1	0.998822	1
CD4-CD8- T cell %T cell || id:ebi-a-GCST90001599	outcome	ebi-a-GCST90001599	finngen_R10_C3_KIDNEY_CLEAR_CELL_CARCINOMA_EXALLC	All - MR Egger	0.383032	0.79259	0.713412	Clear cell adenocarcinoma of kidney (controls excluding all cancers)	II Neoplasms, from cancer register (ICD-O-3)	944	314193	-1.17044	1.93651	1.46672	0.310229	6.93449	0.998291	1	0.713412	1	0.990088	1
Lymphocyte Absolute Count || id:ebi-a-GCST90001601	outcome	ebi-a-GCST90001601	finngen_R10_C3_KIDNEY_CLEAR_CELL_CARCINOMA_EXALLC	rs597808	0.208189	0.305331	0.495337	Clear cell adenocarcinoma of kidney (controls excluding all cancers)	II Neoplasms, from cancer register (ICD-O-3)	944	314193	-0.390261	0.806638	1.23145	0.676881	2.24036	0.998291	1	0.644229	1	0.644229	0.990674
Lymphocyte Absolute Count || id:ebi-a-GCST90001601	outcome	ebi-a-GCST90001601	finngen_R10_C3_KIDNEY_CLEAR_CELL_CARCINOMA_EXALLC	rs9271629	-0.611542	0.278889	0.0283234	Clear cell adenocarcinoma of kidney (controls excluding all cancers)	II Neoplasms, from cancer register (ICD-O-3)	944	314193	-1.15817	-0.0649191	0.542513	0.314062	0.937143	0.998291	1	0.169941	0.169941	0.0566469	0.113294
Lymphocyte Absolute Count || id:ebi-a-GCST90001601	outcome	ebi-a-GCST90001601	finngen_R10_C3_KIDNEY_CLEAR_CELL_CARCINOMA_EXALLC	All - Inverse variance weighted	-0.238702	0.40819	0.558694	Clear cell adenocarcinoma of kidney (controls excluding all cancers)	II Neoplasms, from cancer register (ICD-O-3)	944	314193	-1.03875	0.56135	0.78765	0.353895	1.75304	0.998291	1	0.644229	1	0.998822	1
Lymphocyte %leukocyte || id:ebi-a-GCST90001602	outcome	ebi-a-GCST90001602	finngen_R10_C3_KIDNEY_CLEAR_CELL_CARCINOMA_EXALLC	rs77650974	0.0194605	0.470716	0.967023	Clear cell adenocarcinoma of kidney (controls excluding all cancers)	II Neoplasms, from cancer register (ICD-O-3)	944	314193	-0.903144	0.942065	1.01965	0.405294	2.56527	0.998291	1	0.967023	1	0.967023	1
T cell Absolute Count || id:ebi-a-GCST90001603	outcome	ebi-a-GCST90001603	finngen_R10_C3_KIDNEY_CLEAR_CELL_CARCINOMA_EXALLC	rs3184504	0.214618	0.321471	0.504381	Clear cell adenocarcinoma of kidney (controls excluding all cancers)	II Neoplasms, from cancer register (ICD-O-3)	944	314193	-0.415465	0.8447	1.23939	0.660033	2.32728	0.998291	1	0.605257	1	0.635117	1
T cell Absolute Count || id:ebi-a-GCST90001603	outcome	ebi-a-GCST90001603	finngen_R10_C3_KIDNEY_CLEAR_CELL_CARCINOMA_EXALLC	rs9271629	-0.553748	0.252533	0.0283234	Clear cell adenocarcinoma of kidney (controls excluding all cancers)	II Neoplasms, from cancer register (ICD-O-3)	944	314193	-1.04871	-0.0587838	0.574792	0.350389	0.942911	0.998291	1	0.169941	0.169941	0.0566469	0.113294
T cell Absolute Count || id:ebi-a-GCST90001603	outcome	ebi-a-GCST90001603	finngen_R10_C3_KIDNEY_CLEAR_CELL_CARCINOMA_EXALLC	All - Inverse variance weighted	-0.260534	0.373257	0.485177	Clear cell adenocarcinoma of kidney (controls excluding all cancers)	II Neoplasms, from cancer register (ICD-O-3)	944	314193	-0.992118	0.47105	0.77064	0.37079	1.60168	0.998291	1	0.605257	1	0.998822	1
T cell %lymphocyte || id:ebi-a-GCST90001604	outcome	ebi-a-GCST90001604	finngen_R10_C3_KIDNEY_CLEAR_CELL_CARCINOMA_EXALLC	rs10512469	-0.00184901	0.229913	0.993583	Clear cell adenocarcinoma of kidney (controls excluding all cancers)	II Neoplasms, from cancer register (ICD-O-3)	944	314193	-0.452478	0.44878	0.998153	0.63605	1.5664	0.998291	1	0.993583	1	0.993583	1
T cell %lymphocyte || id:ebi-a-GCST90001604	outcome	ebi-a-GCST90001604	finngen_R10_C3_KIDNEY_CLEAR_CELL_CARCINOMA_EXALLC	rs9916257	-0.12058	0.248503	0.627517	Clear cell adenocarcinoma of kidney (controls excluding all cancers)	II Neoplasms, from cancer register (ICD-O-3)	944	314193	-0.607646	0.366486	0.886406	0.544631	1.44266	0.998291	1	0.993583	1	0.627517	1
T cell %lymphocyte || id:ebi-a-GCST90001604	outcome	ebi-a-GCST90001604	finngen_R10_C3_KIDNEY_CLEAR_CELL_CARCINOMA_EXALLC	All - Inverse variance weighted	-0.0566077	0.168763	0.737302	Clear cell adenocarcinoma of kidney (controls excluding all cancers)	II Neoplasms, from cancer register (ICD-O-3)	944	314193	-0.387383	0.274168	0.944965	0.678831	1.31544	0.998291	1	0.993583	1	0.998822	1
CD4+ T cell %leukocyte || id:ebi-a-GCST90001606	outcome	ebi-a-GCST90001606	finngen_R10_C3_KIDNEY_CLEAR_CELL_CARCINOMA_EXALLC	rs13210358	-0.590043	0.441956	0.181853	Clear cell adenocarcinoma of kidney (controls excluding all cancers)	II Neoplasms, from cancer register (ICD-O-3)	944	314193	-1.45628	0.27619	0.554304	0.233103	1.3181	0.998291	1	0.363705	0.363705	0.363705	0.72741
CD8+ T cell %leukocyte || id:ebi-a-GCST90001607	outcome	ebi-a-GCST90001607	finngen_R10_C3_KIDNEY_CLEAR_CELL_CARCINOMA_EXALLC	rs3130685	-0.0275966	0.259326	0.915252	Clear cell adenocarcinoma of kidney (controls excluding all cancers)	II Neoplasms, from cancer register (ICD-O-3)	944	314193	-0.535876	0.480683	0.972781	0.585156	1.61718	0.998291	1	0.915252	1	0.915252	1
CD4+CD8+ T cell %leukocyte || id:ebi-a-GCST90001608	outcome	ebi-a-GCST90001608	finngen_R10_C3_KIDNEY_CLEAR_CELL_CARCINOMA_EXALLC	rs2857229	0.0715608	0.166066	0.666528	Clear cell adenocarcinoma of kidney (controls excluding all cancers)	II Neoplasms, from cancer register (ICD-O-3)	944	314193	-0.253928	0.39705	1.07418	0.775748	1.48743	0.998291	1	0.666528	1	0.666528	1
CD4+ CD8dim T cell Absolute Count || id:ebi-a-GCST90001609	outcome	ebi-a-GCST90001609	finngen_R10_C3_KIDNEY_CLEAR_CELL_CARCINOMA_EXALLC	rs4959028	-0.284249	0.331603	0.391336	Clear cell adenocarcinoma of kidney (controls excluding all cancers)	II Neoplasms, from cancer register (ICD-O-3)	944	314193	-0.93419	0.365692	0.752579	0.392904	1.44151	0.998291	1	0.424232	0.782672	0.424232	1
CD4+ CD8dim T cell %lymphocyte || id:ebi-a-GCST90001610	outcome	ebi-a-GCST90001610	finngen_R10_C3_KIDNEY_CLEAR_CELL_CARCINOMA_EXALLC	rs4959028	-0.223091	0.260257	0.391336	Clear cell adenocarcinoma of kidney (controls excluding all cancers)	II Neoplasms, from cancer register (ICD-O-3)	944	314193	-0.733195	0.287012	0.800042	0.480372	1.33244	0.998291	1	0.424232	0.782672	0.424232	1
CD4+ CD8dim T cell %leukocyte || id:ebi-a-GCST90001611	outcome	ebi-a-GCST90001611	finngen_R10_C3_KIDNEY_CLEAR_CELL_CARCINOMA_EXALLC	rs4959028	-0.238689	0.278453	0.391336	Clear cell adenocarcinoma of kidney (controls excluding all cancers)	II Neoplasms, from cancer register (ICD-O-3)	944	314193	-0.784456	0.307078	0.78766	0.456368	1.35945	0.998291	1	0.424232	0.782672	0.424232	1
CD8dim T cell %leukocyte || id:ebi-a-GCST90001612	outcome	ebi-a-GCST90001612	finngen_R10_C3_KIDNEY_CLEAR_CELL_CARCINOMA_EXALLC	rs139249541	0.166288	0.36553	0.649165	Clear cell adenocarcinoma of kidney (controls excluding all cancers)	II Neoplasms, from cancer register (ICD-O-3)	944	314193	-0.550151	0.882726	1.18091	0.576863	2.41748	0.998291	1	0.659594	1	0.659594	1
CD8dim T cell %leukocyte || id:ebi-a-GCST90001612	outcome	ebi-a-GCST90001612	finngen_R10_C3_KIDNEY_CLEAR_CELL_CARCINOMA_EXALLC	rs79086781	0.223817	0.316189	0.479032	Clear cell adenocarcinoma of kidney (controls excluding all cancers)	II Neoplasms, from cancer register (ICD-O-3)	944	314193	-0.395913	0.843548	1.25084	0.673065	2.3246	0.998291	1	0.659594	1	0.479032	1
CD8dim T cell %leukocyte || id:ebi-a-GCST90001612	outcome	ebi-a-GCST90001612	finngen_R10_C3_KIDNEY_CLEAR_CELL_CARCINOMA_EXALLC	All - Inverse variance weighted	0.199195	0.239136	0.404858	Clear cell adenocarcinoma of kidney (controls excluding all cancers)	II Neoplasms, from cancer register (ICD-O-3)	944	314193	-0.269512	0.667901	1.22042	0.763752	1.95014	0.998291	1	0.659594	1	0.998822	1
CD4-CD8- T cell %leukocyte || id:ebi-a-GCST90001613	outcome	ebi-a-GCST90001613	finngen_R10_C3_KIDNEY_CLEAR_CELL_CARCINOMA_EXALLC	rs139249541	0.209482	0.46048	0.649165	Clear cell adenocarcinoma of kidney (controls excluding all cancers)	II Neoplasms, from cancer register (ICD-O-3)	944	314193	-0.693057	1.11202	1.23304	0.500045	3.0405	0.998291	1	0.745609	1	0.659594	1
CD4-CD8- T cell %leukocyte || id:ebi-a-GCST90001613	outcome	ebi-a-GCST90001613	finngen_R10_C3_KIDNEY_CLEAR_CELL_CARCINOMA_EXALLC	rs6755452	0.137703	0.260333	0.59684	Clear cell adenocarcinoma of kidney (controls excluding all cancers)	II Neoplasms, from cancer register (ICD-O-3)	944	314193	-0.372549	0.647955	1.14763	0.688976	1.91163	0.998291	1	0.745609	1	0.59684	1
CD4-CD8- T cell %leukocyte || id:ebi-a-GCST90001613	outcome	ebi-a-GCST90001613	finngen_R10_C3_KIDNEY_CLEAR_CELL_CARCINOMA_EXALLC	rs79251210	0.315233	0.42149	0.45452	Clear cell adenocarcinoma of kidney (controls excluding all cancers)	II Neoplasms, from cancer register (ICD-O-3)	944	314193	-0.510888	1.14135	1.37058	0.599963	3.131	0.998291	1	0.745609	1	0.45452	1
CD4-CD8- T cell %leukocyte || id:ebi-a-GCST90001613	outcome	ebi-a-GCST90001613	finngen_R10_C3_KIDNEY_CLEAR_CELL_CARCINOMA_EXALLC	rs9896155	0.21164	0.336381	0.52924	Clear cell adenocarcinoma of kidney (controls excluding all cancers)	II Neoplasms, from cancer register (ICD-O-3)	944	314193	-0.447668	0.870947	1.2357	0.639117	2.38917	0.998291	1	0.745609	1	0.950575	1
CD4-CD8- T cell %leukocyte || id:ebi-a-GCST90001613	outcome	ebi-a-GCST90001613	finngen_R10_C3_KIDNEY_CLEAR_CELL_CARCINOMA_EXALLC	All - Inverse variance weighted	0.196376	0.171656	0.252618	Clear cell adenocarcinoma of kidney (controls excluding all cancers)	II Neoplasms, from cancer register (ICD-O-3)	944	314193	-0.140069	0.532822	1.21698	0.869298	1.70373	0.998291	1	0.745609	1	0.998822	1
CD4-CD8- T cell %leukocyte || id:ebi-a-GCST90001613	outcome	ebi-a-GCST90001613	finngen_R10_C3_KIDNEY_CLEAR_CELL_CARCINOMA_EXALLC	All - MR Egger	0.232889	0.493517	0.683475	Clear cell adenocarcinoma of kidney (controls excluding all cancers)	II Neoplasms, from cancer register (ICD-O-3)	944	314193	-0.734405	1.20018	1.26224	0.479791	3.32073	0.998291	1	0.745609	1	0.990088	1
CD8+ and CD8dim T cell %leukocyte || id:ebi-a-GCST90001614	outcome	ebi-a-GCST90001614	finngen_R10_C3_KIDNEY_CLEAR_CELL_CARCINOMA_EXALLC	rs11080350	-0.0808088	0.335578	0.809707	Clear cell adenocarcinoma of kidney (controls excluding all cancers)	II Neoplasms, from cancer register (ICD-O-3)	944	314193	-0.738542	0.576924	0.92237	0.47781	1.78055	0.998291	1	0.971648	1	0.809707	1
CD8+ and CD8dim T cell %leukocyte || id:ebi-a-GCST90001614	outcome	ebi-a-GCST90001614	finngen_R10_C3_KIDNEY_CLEAR_CELL_CARCINOMA_EXALLC	rs73402222	-0.310253	0.513974	0.546086	Clear cell adenocarcinoma of kidney (controls excluding all cancers)	II Neoplasms, from cancer register (ICD-O-3)	944	314193	-1.31764	0.697136	0.733261	0.267766	2.00799	0.998291	1	0.892463	1	0.980147	1
CD8+ and CD8dim T cell %leukocyte || id:ebi-a-GCST90001614	outcome	ebi-a-GCST90001614	finngen_R10_C3_KIDNEY_CLEAR_CELL_CARCINOMA_EXALLC	All - Inverse variance weighted	-0.149385	0.280989	0.594975	Clear cell adenocarcinoma of kidney (controls excluding all cancers)	II Neoplasms, from cancer register (ICD-O-3)	944	314193	-0.700124	0.401354	0.861237	0.496524	1.49385	0.998291	1	0.892463	1	0.998822	1
HLA DR+ T cell Absolute Count || id:ebi-a-GCST90001618	outcome	ebi-a-GCST90001618	finngen_R10_C3_KIDNEY_CLEAR_CELL_CARCINOMA_EXALLC	rs2181036	0.238214	0.28537	0.403856	Clear cell adenocarcinoma of kidney (controls excluding all cancers)	II Neoplasms, from cancer register (ICD-O-3)	944	314193	-0.321112	0.79754	1.26898	0.725342	2.22007	0.998291	1	0.935383	1	0.403856	1
HLA DR+ T cell Absolute Count || id:ebi-a-GCST90001618	outcome	ebi-a-GCST90001618	finngen_R10_C3_KIDNEY_CLEAR_CELL_CARCINOMA_EXALLC	rs3087456	0.0239031	0.120911	0.843286	Clear cell adenocarcinoma of kidney (controls excluding all cancers)	II Neoplasms, from cancer register (ICD-O-3)	944	314193	-0.213082	0.260888	1.02419	0.80809	1.29808	0.998291	1	0.959028	1	0.843286	1
HLA DR+ T cell Absolute Count || id:ebi-a-GCST90001618	outcome	ebi-a-GCST90001618	finngen_R10_C3_KIDNEY_CLEAR_CELL_CARCINOMA_EXALLC	rs72779785	0.0159299	0.464171	0.972623	Clear cell adenocarcinoma of kidney (controls excluding all cancers)	II Neoplasms, from cancer register (ICD-O-3)	944	314193	-0.893845	0.925705	1.01606	0.40908	2.52365	0.998291	1	0.972623	1	0.972623	1
HLA DR+ T cell Absolute Count || id:ebi-a-GCST90001618	outcome	ebi-a-GCST90001618	finngen_R10_C3_KIDNEY_CLEAR_CELL_CARCINOMA_EXALLC	All - Inverse variance weighted	0.0543127	0.10826	0.615886	Clear cell adenocarcinoma of kidney (controls excluding all cancers)	II Neoplasms, from cancer register (ICD-O-3)	944	314193	-0.157876	0.266502	1.05581	0.853955	1.30539	0.998291	1	0.959028	1	0.998822	1
HLA DR+ T cell Absolute Count || id:ebi-a-GCST90001618	outcome	ebi-a-GCST90001618	finngen_R10_C3_KIDNEY_CLEAR_CELL_CARCINOMA_EXALLC	All - MR Egger	-0.0878049	0.252104	0.786638	Clear cell adenocarcinoma of kidney (controls excluding all cancers)	II Neoplasms, from cancer register (ICD-O-3)	944	314193	-0.581929	0.406319	0.91594	0.558819	1.50128	0.998291	1	0.959028	1	0.990088	1
HLA DR+ T cell%T cell || id:ebi-a-GCST90001619	outcome	ebi-a-GCST90001619	finngen_R10_C3_KIDNEY_CLEAR_CELL_CARCINOMA_EXALLC	rs1084560	0.178106	0.378606	0.638051	Clear cell adenocarcinoma of kidney (controls excluding all cancers)	II Neoplasms, from cancer register (ICD-O-3)	944	314193	-0.563962	0.920174	1.19495	0.56895	2.50973	0.998291	1	0.883692	1	0.638051	1
HLA DR+ T cell%T cell || id:ebi-a-GCST90001619	outcome	ebi-a-GCST90001619	finngen_R10_C3_KIDNEY_CLEAR_CELL_CARCINOMA_EXALLC	rs3087456	0.022576	0.114198	0.843286	Clear cell adenocarcinoma of kidney (controls excluding all cancers)	II Neoplasms, from cancer register (ICD-O-3)	944	314193	-0.201252	0.246404	1.02283	0.817706	1.27942	0.998291	1	0.998182	1	0.843286	1
HLA DR+ T cell%T cell || id:ebi-a-GCST90001619	outcome	ebi-a-GCST90001619	finngen_R10_C3_KIDNEY_CLEAR_CELL_CARCINOMA_EXALLC	rs3104414	-0.417305	0.277548	0.132699	Clear cell adenocarcinoma of kidney (controls excluding all cancers)	II Neoplasms, from cancer register (ICD-O-3)	944	314193	-0.9613	0.126689	0.65882	0.382396	1.13506	0.998291	1	0.837222	1	0.265399	0.265399
HLA DR+ T cell%T cell || id:ebi-a-GCST90001619	outcome	ebi-a-GCST90001619	finngen_R10_C3_KIDNEY_CLEAR_CELL_CARCINOMA_EXALLC	rs7032773	0.246387	0.315988	0.435547	Clear cell adenocarcinoma of kidney (controls excluding all cancers)	II Neoplasms, from cancer register (ICD-O-3)	944	314193	-0.372949	0.865723	1.27939	0.6887	2.37672	0.998291	1	0.837222	1	0.435547	1
HLA DR+ T cell%T cell || id:ebi-a-GCST90001619	outcome	ebi-a-GCST90001619	finngen_R10_C3_KIDNEY_CLEAR_CELL_CARCINOMA_EXALLC	All - Inverse variance weighted	0.00022535	0.0988908	0.998182	Clear cell adenocarcinoma of kidney (controls excluding all cancers)	II Neoplasms, from cancer register (ICD-O-3)	944	314193	-0.193601	0.194051	1.00023	0.823987	1.21416	0.998646	1	0.998182	1	0.998822	1
HLA DR+ T cell%T cell || id:ebi-a-GCST90001619	outcome	ebi-a-GCST90001619	finngen_R10_C3_KIDNEY_CLEAR_CELL_CARCINOMA_EXALLC	All - MR Egger	0.017521	0.237724	0.947955	Clear cell adenocarcinoma of kidney (controls excluding all cancers)	II Neoplasms, from cancer register (ICD-O-3)	944	314193	-0.448417	0.483459	1.01768	0.638638	1.62167	0.998291	1	0.998182	1	0.990088	1
HLA DR+ T cell%lymphocyte || id:ebi-a-GCST90001620	outcome	ebi-a-GCST90001620	finngen_R10_C3_KIDNEY_CLEAR_CELL_CARCINOMA_EXALLC	rs3087456	0.0222005	0.112298	0.843286	Clear cell adenocarcinoma of kidney (controls excluding all cancers)	II Neoplasms, from cancer register (ICD-O-3)	944	314193	-0.197904	0.242305	1.02245	0.820448	1.27418	0.998291	1	0.951434	1	0.843286	1
HLA DR+ T cell%lymphocyte || id:ebi-a-GCST90001620	outcome	ebi-a-GCST90001620	finngen_R10_C3_KIDNEY_CLEAR_CELL_CARCINOMA_EXALLC	rs55724950	-0.744892	0.651436	0.252847	Clear cell adenocarcinoma of kidney (controls excluding all cancers)	II Neoplasms, from cancer register (ICD-O-3)	944	314193	-2.02171	0.531922	0.474785	0.132429	1.7022	0.998291	1	0.874129	1	0.358288	0.505693
HLA DR+ T cell%lymphocyte || id:ebi-a-GCST90001620	outcome	ebi-a-GCST90001620	finngen_R10_C3_KIDNEY_CLEAR_CELL_CARCINOMA_EXALLC	rs62029480	0.0287426	0.286959	0.920215	Clear cell adenocarcinoma of kidney (controls excluding all cancers)	II Neoplasms, from cancer register (ICD-O-3)	944	314193	-0.533698	0.591183	1.02916	0.586433	1.80612	0.998291	1	0.951434	1	0.920215	1
HLA DR+ T cell%lymphocyte || id:ebi-a-GCST90001620	outcome	ebi-a-GCST90001620	finngen_R10_C3_KIDNEY_CLEAR_CELL_CARCINOMA_EXALLC	rs7032773	0.233528	0.299496	0.435547	Clear cell adenocarcinoma of kidney (controls excluding all cancers)	II Neoplasms, from cancer register (ICD-O-3)	944	314193	-0.353485	0.82054	1.26305	0.702237	2.27173	0.998291	1	0.874129	1	0.435547	1
HLA DR+ T cell%lymphocyte || id:ebi-a-GCST90001620	outcome	ebi-a-GCST90001620	finngen_R10_C3_KIDNEY_CLEAR_CELL_CARCINOMA_EXALLC	All - Inverse variance weighted	0.0281829	0.0976155	0.772801	Clear cell adenocarcinoma of kidney (controls excluding all cancers)	II Neoplasms, from cancer register (ICD-O-3)	944	314193	-0.163143	0.219509	1.02858	0.849469	1.24547	0.998291	1	0.951434	1	0.998822	1
HLA DR+ T cell%lymphocyte || id:ebi-a-GCST90001620	outcome	ebi-a-GCST90001620	finngen_R10_C3_KIDNEY_CLEAR_CELL_CARCINOMA_EXALLC	All - MR Egger	-0.0673346	0.216811	0.785506	Clear cell adenocarcinoma of kidney (controls excluding all cancers)	II Neoplasms, from cancer register (ICD-O-3)	944	314193	-0.492283	0.357614	0.934882	0.611229	1.42991	0.998291	1	0.951434	1	0.990088	1
Natural Killer T Absolute Count || id:ebi-a-GCST90001621	outcome	ebi-a-GCST90001621	finngen_R10_C3_KIDNEY_CLEAR_CELL_CARCINOMA_EXALLC	rs139249541	0.188009	0.413276	0.649165	Clear cell adenocarcinoma of kidney (controls excluding all cancers)	II Neoplasms, from cancer register (ICD-O-3)	944	314193	-0.622013	0.99803	1.20684	0.536863	2.71293	0.998291	1	0.791952	1	0.659594	1
Natural Killer T Absolute Count || id:ebi-a-GCST90001621	outcome	ebi-a-GCST90001621	finngen_R10_C3_KIDNEY_CLEAR_CELL_CARCINOMA_EXALLC	rs75494211	0.0543039	0.205871	0.791952	Clear cell adenocarcinoma of kidney (controls excluding all cancers)	II Neoplasms, from cancer register (ICD-O-3)	944	314193	-0.349203	0.457811	1.05581	0.70525	1.58061	0.998291	1	0.791952	1	0.791952	1
Natural Killer T Absolute Count || id:ebi-a-GCST90001621	outcome	ebi-a-GCST90001621	finngen_R10_C3_KIDNEY_CLEAR_CELL_CARCINOMA_EXALLC	rs7819099	-0.597511	0.341038	0.0797676	Clear cell adenocarcinoma of kidney (controls excluding all cancers)	II Neoplasms, from cancer register (ICD-O-3)	944	314193	-1.26595	0.0709237	0.550179	0.281972	1.0735	0.998291	1	0.558373	1	0.0797676	0.478606
Natural Killer T Absolute Count || id:ebi-a-GCST90001621	outcome	ebi-a-GCST90001621	finngen_R10_C3_KIDNEY_CLEAR_CELL_CARCINOMA_EXALLC	rs78268116	0.130238	0.470815	0.78207	Clear cell adenocarcinoma of kidney (controls excluding all cancers)	II Neoplasms, from cancer register (ICD-O-3)	944	314193	-0.792559	1.05304	1.1391	0.452685	2.86634	0.998291	1	0.791952	1	0.78207	1
Natural Killer T Absolute Count || id:ebi-a-GCST90001621	outcome	ebi-a-GCST90001621	finngen_R10_C3_KIDNEY_CLEAR_CELL_CARCINOMA_EXALLC	rs9916629	-0.325366	0.365174	0.372935	Clear cell adenocarcinoma of kidney (controls excluding all cancers)	II Neoplasms, from cancer register (ICD-O-3)	944	314193	-1.04111	0.390375	0.722263	0.353064	1.47753	0.998291	1	0.791952	1	0.372935	1
Natural Killer T Absolute Count || id:ebi-a-GCST90001621	outcome	ebi-a-GCST90001621	finngen_R10_C3_KIDNEY_CLEAR_CELL_CARCINOMA_EXALLC	All - Inverse variance weighted	-0.0920477	0.14134	0.514885	Clear cell adenocarcinoma of kidney (controls excluding all cancers)	II Neoplasms, from cancer register (ICD-O-3)	944	314193	-0.369074	0.184979	0.912062	0.691374	1.20319	0.998291	1	0.791952	1	0.998822	1
Natural Killer T Absolute Count || id:ebi-a-GCST90001621	outcome	ebi-a-GCST90001621	finngen_R10_C3_KIDNEY_CLEAR_CELL_CARCINOMA_EXALLC	All - MR Egger	0.339204	0.271581	0.300248	Clear cell adenocarcinoma of kidney (controls excluding all cancers)	II Neoplasms, from cancer register (ICD-O-3)	944	314193	-0.193095	0.871503	1.40383	0.824404	2.3905	0.998291	1	0.791952	1	0.990088	1
Natural Killer T %T cell || id:ebi-a-GCST90001622	outcome	ebi-a-GCST90001622	finngen_R10_C3_KIDNEY_CLEAR_CELL_CARCINOMA_EXALLC	rs115536607	0.130501	0.439484	0.766511	Clear cell adenocarcinoma of kidney (controls excluding all cancers)	II Neoplasms, from cancer register (ICD-O-3)	944	314193	-0.730887	0.991889	1.1394	0.481482	2.69632	0.998291	1	0.884313	1	0.766511	1
Natural Killer T %T cell || id:ebi-a-GCST90001622	outcome	ebi-a-GCST90001622	finngen_R10_C3_KIDNEY_CLEAR_CELL_CARCINOMA_EXALLC	rs117147408	0.205181	0.201115	0.307626	Clear cell adenocarcinoma of kidney (controls excluding all cancers)	II Neoplasms, from cancer register (ICD-O-3)	944	314193	-0.189005	0.599366	1.22775	0.827783	1.82096	0.998291	1	0.645162	1	0.307626	1
Natural Killer T %T cell || id:ebi-a-GCST90001622	outcome	ebi-a-GCST90001622	finngen_R10_C3_KIDNEY_CLEAR_CELL_CARCINOMA_EXALLC	rs77738700	-0.0595398	0.487897	0.902872	Clear cell adenocarcinoma of kidney (controls excluding all cancers)	II Neoplasms, from cancer register (ICD-O-3)	944	314193	-1.01582	0.896737	0.942198	0.362106	2.45159	0.998291	1	0.902872	1	0.902872	1
Natural Killer T %T cell || id:ebi-a-GCST90001622	outcome	ebi-a-GCST90001622	finngen_R10_C3_KIDNEY_CLEAR_CELL_CARCINOMA_EXALLC	rs7819099	-0.559965	0.319608	0.0797676	Clear cell adenocarcinoma of kidney (controls excluding all cancers)	II Neoplasms, from cancer register (ICD-O-3)	944	314193	-1.1864	0.066467	0.571229	0.305319	1.06873	0.998291	1	0.497616	1	0.0797676	0.478606
Natural Killer T %T cell || id:ebi-a-GCST90001622	outcome	ebi-a-GCST90001622	finngen_R10_C3_KIDNEY_CLEAR_CELL_CARCINOMA_EXALLC	rs79251210	0.266938	0.356917	0.45452	Clear cell adenocarcinoma of kidney (controls excluding all cancers)	II Neoplasms, from cancer register (ICD-O-3)	944	314193	-0.432619	0.966495	1.30596	0.648808	2.62872	0.998291	1	0.79541	1	0.45452	1
Natural Killer T %T cell || id:ebi-a-GCST90001622	outcome	ebi-a-GCST90001622	finngen_R10_C3_KIDNEY_CLEAR_CELL_CARCINOMA_EXALLC	All - Inverse variance weighted	0.0408176	0.150482	0.786202	Clear cell adenocarcinoma of kidney (controls excluding all cancers)	II Neoplasms, from cancer register (ICD-O-3)	944	314193	-0.254127	0.335762	1.04166	0.775594	1.39901	0.998291	1	0.884313	1	0.998822	1
Natural Killer T %T cell || id:ebi-a-GCST90001622	outcome	ebi-a-GCST90001622	finngen_R10_C3_KIDNEY_CLEAR_CELL_CARCINOMA_EXALLC	All - MR Egger	0.481498	0.25454	0.154903	Clear cell adenocarcinoma of kidney (controls excluding all cancers)	II Neoplasms, from cancer register (ICD-O-3)	944	314193	-0.0173991	0.980396	1.6185	0.982751	2.66551	0.998291	1	0.532488	1	0.990088	1
Natural Killer T %lymphocyte || id:ebi-a-GCST90001623	outcome	ebi-a-GCST90001623	finngen_R10_C3_KIDNEY_CLEAR_CELL_CARCINOMA_EXALLC	rs115536607	0.136546	0.459839	0.766511	Clear cell adenocarcinoma of kidney (controls excluding all cancers)	II Neoplasms, from cancer register (ICD-O-3)	944	314193	-0.764739	1.03783	1.14631	0.465455	2.82309	0.998291	1	0.892155	1	0.766511	1
Natural Killer T %lymphocyte || id:ebi-a-GCST90001623	outcome	ebi-a-GCST90001623	finngen_R10_C3_KIDNEY_CLEAR_CELL_CARCINOMA_EXALLC	rs117147408	0.218823	0.214487	0.307626	Clear cell adenocarcinoma of kidney (controls excluding all cancers)	II Neoplasms, from cancer register (ICD-O-3)	944	314193	-0.201572	0.639218	1.24461	0.817445	1.895	0.998291	1	0.725807	1	0.307626	1
Natural Killer T %lymphocyte || id:ebi-a-GCST90001623	outcome	ebi-a-GCST90001623	finngen_R10_C3_KIDNEY_CLEAR_CELL_CARCINOMA_EXALLC	rs7218011	-0.0771559	0.294059	0.793027	Clear cell adenocarcinoma of kidney (controls excluding all cancers)	II Neoplasms, from cancer register (ICD-O-3)	944	314193	-0.653513	0.499201	0.925745	0.520215	1.6474	0.998291	1	0.892155	1	0.793027	1
Natural Killer T %lymphocyte || id:ebi-a-GCST90001623	outcome	ebi-a-GCST90001623	finngen_R10_C3_KIDNEY_CLEAR_CELL_CARCINOMA_EXALLC	rs77738700	-0.0614613	0.503643	0.902872	Clear cell adenocarcinoma of kidney (controls excluding all cancers)	II Neoplasms, from cancer register (ICD-O-3)	944	314193	-1.0486	0.925678	0.940389	0.350428	2.52358	0.998291	1	0.911051	1	0.902872	1
Natural Killer T %lymphocyte || id:ebi-a-GCST90001623	outcome	ebi-a-GCST90001623	finngen_R10_C3_KIDNEY_CLEAR_CELL_CARCINOMA_EXALLC	rs7819099	-0.556954	0.31789	0.0797676	Clear cell adenocarcinoma of kidney (controls excluding all cancers)	II Neoplasms, from cancer register (ICD-O-3)	944	314193	-1.18002	0.0661097	0.572951	0.307273	1.06834	0.998291	1	0.518066	1	0.0797676	0.478606
Natural Killer T %lymphocyte || id:ebi-a-GCST90001623	outcome	ebi-a-GCST90001623	finngen_R10_C3_KIDNEY_CLEAR_CELL_CARCINOMA_EXALLC	rs79251210	0.278244	0.372033	0.45452	Clear cell adenocarcinoma of kidney (controls excluding all cancers)	II Neoplasms, from cancer register (ICD-O-3)	944	314193	-0.450941	1.00743	1.32081	0.637029	2.73855	0.998291	1	0.818136	1	0.45452	1
Natural Killer T %lymphocyte || id:ebi-a-GCST90001623	outcome	ebi-a-GCST90001623	finngen_R10_C3_KIDNEY_CLEAR_CELL_CARCINOMA_EXALLC	rs9912354	0.16759	0.335975	0.617909	Clear cell adenocarcinoma of kidney (controls excluding all cancers)	II Neoplasms, from cancer register (ICD-O-3)	944	314193	-0.490921	0.826101	1.18245	0.612062	2.28439	0.998291	1	0.892155	1	0.617909	1
Natural Killer T %lymphocyte || id:ebi-a-GCST90001623	outcome	ebi-a-GCST90001623	finngen_R10_C3_KIDNEY_CLEAR_CELL_CARCINOMA_EXALLC	All - Inverse variance weighted	0.0331295	0.12131	0.784778	Clear cell adenocarcinoma of kidney (controls excluding all cancers)	II Neoplasms, from cancer register (ICD-O-3)	944	314193	-0.204638	0.270897	1.03368	0.814942	1.31114	0.998291	1	0.892155	1	0.998822	1
Natural Killer T %lymphocyte || id:ebi-a-GCST90001623	outcome	ebi-a-GCST90001623	finngen_R10_C3_KIDNEY_CLEAR_CELL_CARCINOMA_EXALLC	All - MR Egger	0.362806	0.256842	0.216893	Clear cell adenocarcinoma of kidney (controls excluding all cancers)	II Neoplasms, from cancer register (ICD-O-3)	944	314193	-0.140603	0.866216	1.43736	0.868834	2.3779	0.998291	1	0.700559	1	0.990088	1
HLA DR+ CD4+ T cell Absolute Count || id:ebi-a-GCST90001624	outcome	ebi-a-GCST90001624	finngen_R10_C3_KIDNEY_CLEAR_CELL_CARCINOMA_EXALLC	rs1322067	0.28121	0.307287	0.360119	Clear cell adenocarcinoma of kidney (controls excluding all cancers)	II Neoplasms, from cancer register (ICD-O-3)	944	314193	-0.321073	0.883493	1.32473	0.725371	2.41934	0.998291	1	0.600614	1	0.360119	0.720238
HLA DR+ CD4+ T cell Absolute Count || id:ebi-a-GCST90001624	outcome	ebi-a-GCST90001624	finngen_R10_C3_KIDNEY_CLEAR_CELL_CARCINOMA_EXALLC	rs3087456	0.0355769	0.179961	0.843286	Clear cell adenocarcinoma of kidney (controls excluding all cancers)	II Neoplasms, from cancer register (ICD-O-3)	944	314193	-0.317147	0.388301	1.03622	0.728223	1.47447	0.998291	1	0.843286	1	0.843286	1
HLA DR+ CD4+ T cell Absolute Count || id:ebi-a-GCST90001624	outcome	ebi-a-GCST90001624	finngen_R10_C3_KIDNEY_CLEAR_CELL_CARCINOMA_EXALLC	All - Inverse variance weighted	0.0983087	0.15529	0.526692	Clear cell adenocarcinoma of kidney (controls excluding all cancers)	II Neoplasms, from cancer register (ICD-O-3)	944	314193	-0.20606	0.402678	1.1033	0.813784	1.49582	0.998291	1	0.63203	1	0.998822	1
HLA DR+ CD4+ T cell %T cell || id:ebi-a-GCST90001625	outcome	ebi-a-GCST90001625	finngen_R10_C3_KIDNEY_CLEAR_CELL_CARCINOMA_EXALLC	rs11641185	-0.198395	0.192473	0.30265	Clear cell adenocarcinoma of kidney (controls excluding all cancers)	II Neoplasms, from cancer register (ICD-O-3)	944	314193	-0.575642	0.178852	0.820046	0.562344	1.19584	0.998291	1	0.605301	0.605301	0.605301	0.605301
HLA DR+ CD4+ T cell %lymphocyte || id:ebi-a-GCST90001626	outcome	ebi-a-GCST90001626	finngen_R10_C3_KIDNEY_CLEAR_CELL_CARCINOMA_EXALLC	rs3087456	0.033429	0.169097	0.843286	Clear cell adenocarcinoma of kidney (controls excluding all cancers)	II Neoplasms, from cancer register (ICD-O-3)	944	314193	-0.298	0.364858	1.03399	0.742301	1.44031	0.998291	1	0.843286	1	0.843286	1
HLA DR+ CD4+ T cell %lymphocyte || id:ebi-a-GCST90001626	outcome	ebi-a-GCST90001626	finngen_R10_C3_KIDNEY_CLEAR_CELL_CARCINOMA_EXALLC	rs7032773	0.27169	0.348439	0.435547	Clear cell adenocarcinoma of kidney (controls excluding all cancers)	II Neoplasms, from cancer register (ICD-O-3)	944	314193	-0.411251	0.954631	1.31218	0.662821	2.59771	0.998291	1	0.65332	1	0.435547	1
HLA DR+ CD4+ T cell %lymphocyte || id:ebi-a-GCST90001626	outcome	ebi-a-GCST90001626	finngen_R10_C3_KIDNEY_CLEAR_CELL_CARCINOMA_EXALLC	All - Inverse variance weighted	0.0788464	0.152129	0.604258	Clear cell adenocarcinoma of kidney (controls excluding all cancers)	II Neoplasms, from cancer register (ICD-O-3)	944	314193	-0.219326	0.377019	1.08204	0.80306	1.45793	0.998291	1	0.725109	1	0.998822	1
HLA DR+ CD8+ T cell Absolute Count || id:ebi-a-GCST90001627	outcome	ebi-a-GCST90001627	finngen_R10_C3_KIDNEY_CLEAR_CELL_CARCINOMA_EXALLC	rs2181036	0.268197	0.321288	0.403856	Clear cell adenocarcinoma of kidney (controls excluding all cancers)	II Neoplasms, from cancer register (ICD-O-3)	944	314193	-0.361528	0.897922	1.3076	0.696611	2.4545	0.998291	1	0.972623	1	0.403856	1
HLA DR+ CD8+ T cell Absolute Count || id:ebi-a-GCST90001627	outcome	ebi-a-GCST90001627	finngen_R10_C3_KIDNEY_CLEAR_CELL_CARCINOMA_EXALLC	rs3087456	0.0242879	0.122857	0.843286	Clear cell adenocarcinoma of kidney (controls excluding all cancers)	II Neoplasms, from cancer register (ICD-O-3)	944	314193	-0.216513	0.265089	1.02459	0.805322	1.30355	0.998291	1	0.972623	1	0.843286	1
HLA DR+ CD8+ T cell Absolute Count || id:ebi-a-GCST90001627	outcome	ebi-a-GCST90001627	finngen_R10_C3_KIDNEY_CLEAR_CELL_CARCINOMA_EXALLC	rs72779785	0.0151267	0.440765	0.972623	Clear cell adenocarcinoma of kidney (controls excluding all cancers)	II Neoplasms, from cancer register (ICD-O-3)	944	314193	-0.848773	0.879027	1.01524	0.42794	2.40855	0.998291	1	0.972623	1	0.972623	1
HLA DR+ CD8+ T cell Absolute Count || id:ebi-a-GCST90001627	outcome	ebi-a-GCST90001627	finngen_R10_C3_KIDNEY_CLEAR_CELL_CARCINOMA_EXALLC	All - Inverse variance weighted	0.0528463	0.111052	0.634166	Clear cell adenocarcinoma of kidney (controls excluding all cancers)	II Neoplasms, from cancer register (ICD-O-3)	944	314193	-0.164815	0.270508	1.05427	0.84805	1.31063	0.998291	1	0.972623	1	0.998822	1
HLA DR+ CD8+ T cell Absolute Count || id:ebi-a-GCST90001627	outcome	ebi-a-GCST90001627	finngen_R10_C3_KIDNEY_CLEAR_CELL_CARCINOMA_EXALLC	All - MR Egger	-0.0900639	0.244855	0.775614	Clear cell adenocarcinoma of kidney (controls excluding all cancers)	II Neoplasms, from cancer register (ICD-O-3)	944	314193	-0.56998	0.389853	0.913873	0.565537	1.47676	0.998291	1	0.972623	1	0.990088	1
HLA DR+ CD8+ T cell %T cell || id:ebi-a-GCST90001628	outcome	ebi-a-GCST90001628	finngen_R10_C3_KIDNEY_CLEAR_CELL_CARCINOMA_EXALLC	rs3087456	0.023	0.116343	0.843286	Clear cell adenocarcinoma of kidney (controls excluding all cancers)	II Neoplasms, from cancer register (ICD-O-3)	944	314193	-0.205032	0.251032	1.02327	0.814622	1.28535	0.998291	1	0.972623	1	0.843286	1
HLA DR+ CD8+ T cell %T cell || id:ebi-a-GCST90001628	outcome	ebi-a-GCST90001628	finngen_R10_C3_KIDNEY_CLEAR_CELL_CARCINOMA_EXALLC	rs542160	-0.746492	0.357802	0.0369488	Clear cell adenocarcinoma of kidney (controls excluding all cancers)	II Neoplasms, from cancer register (ICD-O-3)	944	314193	-1.44778	-0.0452009	0.474027	0.235091	0.955805	0.998291	1	0.192717	0.369488	0.0385434	0.0738976
HLA DR+ CD8+ T cell %T cell || id:ebi-a-GCST90001628	outcome	ebi-a-GCST90001628	finngen_R10_C3_KIDNEY_CLEAR_CELL_CARCINOMA_EXALLC	rs72779785	0.017332	0.505024	0.972623	Clear cell adenocarcinoma of kidney (controls excluding all cancers)	II Neoplasms, from cancer register (ICD-O-3)	944	314193	-0.972515	1.00718	1.01748	0.378131	2.73787	0.998291	1	0.972623	1	0.972623	1
HLA DR+ CD8+ T cell %T cell || id:ebi-a-GCST90001628	outcome	ebi-a-GCST90001628	finngen_R10_C3_KIDNEY_CLEAR_CELL_CARCINOMA_EXALLC	All - Inverse variance weighted	-0.047468	0.156621	0.761833	Clear cell adenocarcinoma of kidney (controls excluding all cancers)	II Neoplasms, from cancer register (ICD-O-3)	944	314193	-0.354446	0.25951	0.953641	0.701562	1.29629	0.998291	1	0.972623	1	0.998822	1
HLA DR+ CD8+ T cell %T cell || id:ebi-a-GCST90001628	outcome	ebi-a-GCST90001628	finngen_R10_C3_KIDNEY_CLEAR_CELL_CARCINOMA_EXALLC	All - MR Egger	0.299641	0.213442	0.394036	Clear cell adenocarcinoma of kidney (controls excluding all cancers)	II Neoplasms, from cancer register (ICD-O-3)	944	314193	-0.118705	0.717988	1.34937	0.88807	2.0503	0.998291	1	0.667349	1	0.990088	1
HLA DR+ CD8+ T cell %lymphocyte || id:ebi-a-GCST90001629	outcome	ebi-a-GCST90001629	finngen_R10_C3_KIDNEY_CLEAR_CELL_CARCINOMA_EXALLC	rs3087456	0.0230051	0.116368	0.843286	Clear cell adenocarcinoma of kidney (controls excluding all cancers)	II Neoplasms, from cancer register (ICD-O-3)	944	314193	-0.205077	0.251087	1.02327	0.814585	1.28542	0.998291	1	0.972623	1	0.843286	1
HLA DR+ CD8+ T cell %lymphocyte || id:ebi-a-GCST90001629	outcome	ebi-a-GCST90001629	finngen_R10_C3_KIDNEY_CLEAR_CELL_CARCINOMA_EXALLC	rs72779785	0.0166401	0.484865	0.972623	Clear cell adenocarcinoma of kidney (controls excluding all cancers)	II Neoplasms, from cancer register (ICD-O-3)	944	314193	-0.933695	0.966975	1.01678	0.393099	2.62998	0.998291	1	0.972623	1	0.972623	1
HLA DR+ CD8+ T cell %lymphocyte || id:ebi-a-GCST90001629	outcome	ebi-a-GCST90001629	finngen_R10_C3_KIDNEY_CLEAR_CELL_CARCINOMA_EXALLC	All - Inverse variance weighted	0.0226584	0.113155	0.841291	Clear cell adenocarcinoma of kidney (controls excluding all cancers)	II Neoplasms, from cancer register (ICD-O-3)	944	314193	-0.199126	0.244442	1.02292	0.819447	1.27691	0.998291	1	0.972623	1	0.998822	1
CD8+ Natural Killer T Absolute Count || id:ebi-a-GCST90001630	outcome	ebi-a-GCST90001630	finngen_R10_C3_KIDNEY_CLEAR_CELL_CARCINOMA_EXALLC	rs78268116	0.134246	0.485305	0.78207	Clear cell adenocarcinoma of kidney (controls excluding all cancers)	II Neoplasms, from cancer register (ICD-O-3)	944	314193	-0.816952	1.08544	1.14367	0.441776	2.96076	0.998291	1	0.78207	1	0.78207	1
CD8+ Natural Killer T Absolute Count || id:ebi-a-GCST90001630	outcome	ebi-a-GCST90001630	finngen_R10_C3_KIDNEY_CLEAR_CELL_CARCINOMA_EXALLC	rs9269109	-0.726116	0.297777	0.0147503	Clear cell adenocarcinoma of kidney (controls excluding all cancers)	II Neoplasms, from cancer register (ICD-O-3)	944	314193	-1.30976	-0.142472	0.483784	0.269885	0.867211	0.998291	1	0.0885017	0.0885017	0.0295006	0.147503
CD8+ Natural Killer T Absolute Count || id:ebi-a-GCST90001630	outcome	ebi-a-GCST90001630	finngen_R10_C3_KIDNEY_CLEAR_CELL_CARCINOMA_EXALLC	All - Inverse variance weighted	-0.490794	0.383517	0.200644	Clear cell adenocarcinoma of kidney (controls excluding all cancers)	II Neoplasms, from cancer register (ICD-O-3)	944	314193	-1.24249	0.2609	0.61214	0.288665	1.2981	0.998291	1	0.401288	1	0.998822	1
CD8+ Natural Killer T %T cell || id:ebi-a-GCST90001631	outcome	ebi-a-GCST90001631	finngen_R10_C3_KIDNEY_CLEAR_CELL_CARCINOMA_EXALLC	rs76161425	0.0759788	0.51531	0.882782	Clear cell adenocarcinoma of kidney (controls excluding all cancers)	II Neoplasms, from cancer register (ICD-O-3)	944	314193	-0.934029	1.08599	1.07894	0.392967	2.96236	0.998291	1	0.882782	1	0.882782	1
CD8+ Natural Killer T %lymphocyte || id:ebi-a-GCST90001632	outcome	ebi-a-GCST90001632	finngen_R10_C3_KIDNEY_CLEAR_CELL_CARCINOMA_EXALLC	rs78268116	0.134348	0.485673	0.78207	Clear cell adenocarcinoma of kidney (controls excluding all cancers)	II Neoplasms, from cancer register (ICD-O-3)	944	314193	-0.817571	1.08627	1.14379	0.441503	2.96319	0.998291	1	0.78207	1	0.78207	1
CD8dim Natural Killer T Absolute Count || id:ebi-a-GCST90001633	outcome	ebi-a-GCST90001633	finngen_R10_C3_KIDNEY_CLEAR_CELL_CARCINOMA_EXALLC	rs115536607	0.121744	0.409991	0.766511	Clear cell adenocarcinoma of kidney (controls excluding all cancers)	II Neoplasms, from cancer register (ICD-O-3)	944	314193	-0.68184	0.925327	1.12946	0.505686	2.52269	0.998291	1	0.842879	1	0.766511	1
CD8dim Natural Killer T Absolute Count || id:ebi-a-GCST90001633	outcome	ebi-a-GCST90001633	finngen_R10_C3_KIDNEY_CLEAR_CELL_CARCINOMA_EXALLC	rs117147408	0.186257	0.182566	0.307626	Clear cell adenocarcinoma of kidney (controls excluding all cancers)	II Neoplasms, from cancer register (ICD-O-3)	944	314193	-0.171573	0.544087	1.20473	0.842339	1.72303	0.998291	1	0.69051	1	0.307626	1
CD8dim Natural Killer T Absolute Count || id:ebi-a-GCST90001633	outcome	ebi-a-GCST90001633	finngen_R10_C3_KIDNEY_CLEAR_CELL_CARCINOMA_EXALLC	rs77738700	-0.0801603	0.656871	0.902872	Clear cell adenocarcinoma of kidney (controls excluding all cancers)	II Neoplasms, from cancer register (ICD-O-3)	944	314193	-1.36763	1.20731	0.922968	0.254711	3.34446	0.998291	1	0.902872	1	0.902872	1
CD8dim Natural Killer T Absolute Count || id:ebi-a-GCST90001633	outcome	ebi-a-GCST90001633	finngen_R10_C3_KIDNEY_CLEAR_CELL_CARCINOMA_EXALLC	rs79251210	0.201021	0.26878	0.45452	Clear cell adenocarcinoma of kidney (controls excluding all cancers)	II Neoplasms, from cancer register (ICD-O-3)	944	314193	-0.325788	0.727829	1.22265	0.721958	2.07058	0.998291	1	0.770161	1	0.45452	1
CD8dim Natural Killer T Absolute Count || id:ebi-a-GCST90001633	outcome	ebi-a-GCST90001633	finngen_R10_C3_KIDNEY_CLEAR_CELL_CARCINOMA_EXALLC	rs9916257	-0.157114	0.323797	0.627517	Clear cell adenocarcinoma of kidney (controls excluding all cancers)	II Neoplasms, from cancer register (ICD-O-3)	944	314193	-0.791756	0.477528	0.854607	0.453049	1.61208	0.998291	1	0.798658	1	0.627517	1
CD8dim Natural Killer T Absolute Count || id:ebi-a-GCST90001633	outcome	ebi-a-GCST90001633	finngen_R10_C3_KIDNEY_CLEAR_CELL_CARCINOMA_EXALLC	All - Inverse variance weighted	0.120207	0.127361	0.345255	Clear cell adenocarcinoma of kidney (controls excluding all cancers)	II Neoplasms, from cancer register (ICD-O-3)	944	314193	-0.12942	0.369834	1.12773	0.878605	1.44749	0.998291	1	0.69051	1	0.998822	1
CD8dim Natural Killer T Absolute Count || id:ebi-a-GCST90001633	outcome	ebi-a-GCST90001633	finngen_R10_C3_KIDNEY_CLEAR_CELL_CARCINOMA_EXALLC	All - MR Egger	0.293574	0.21736	0.269658	Clear cell adenocarcinoma of kidney (controls excluding all cancers)	II Neoplasms, from cancer register (ICD-O-3)	944	314193	-0.132451	0.719599	1.34121	0.875946	2.05361	0.998291	1	0.69051	1	0.990088	1
CD8dim Natural Killer T %T cell || id:ebi-a-GCST90001634	outcome	ebi-a-GCST90001634	finngen_R10_C3_KIDNEY_CLEAR_CELL_CARCINOMA_EXALLC	rs11544989	-0.359898	0.336951	0.285475	Clear cell adenocarcinoma of kidney (controls excluding all cancers)	II Neoplasms, from cancer register (ICD-O-3)	944	314193	-1.02032	0.300527	0.697748	0.360479	1.35057	0.998291	1	0.645162	1	0.570951	1
CD8dim Natural Killer T %T cell || id:ebi-a-GCST90001634	outcome	ebi-a-GCST90001634	finngen_R10_C3_KIDNEY_CLEAR_CELL_CARCINOMA_EXALLC	rs115536607	0.106717	0.359387	0.766511	Clear cell adenocarcinoma of kidney (controls excluding all cancers)	II Neoplasms, from cancer register (ICD-O-3)	944	314193	-0.597681	0.811115	1.11262	0.550086	2.25042	0.998291	1	0.881425	1	0.766511	1
CD8dim Natural Killer T %T cell || id:ebi-a-GCST90001634	outcome	ebi-a-GCST90001634	finngen_R10_C3_KIDNEY_CLEAR_CELL_CARCINOMA_EXALLC	rs117147408	0.169161	0.165809	0.307626	Clear cell adenocarcinoma of kidney (controls excluding all cancers)	II Neoplasms, from cancer register (ICD-O-3)	944	314193	-0.155825	0.494147	1.18431	0.855709	1.6391	0.998291	1	0.645162	1	0.307626	1
CD8dim Natural Killer T %T cell || id:ebi-a-GCST90001634	outcome	ebi-a-GCST90001634	finngen_R10_C3_KIDNEY_CLEAR_CELL_CARCINOMA_EXALLC	rs77738700	-0.0793256	0.650031	0.902872	Clear cell adenocarcinoma of kidney (controls excluding all cancers)	II Neoplasms, from cancer register (ICD-O-3)	944	314193	-1.35339	1.19473	0.923739	0.258364	3.30268	0.998291	1	0.902872	1	0.902872	1
CD8dim Natural Killer T %T cell || id:ebi-a-GCST90001634	outcome	ebi-a-GCST90001634	finngen_R10_C3_KIDNEY_CLEAR_CELL_CARCINOMA_EXALLC	rs79251210	0.186612	0.249514	0.45452	Clear cell adenocarcinoma of kidney (controls excluding all cancers)	II Neoplasms, from cancer register (ICD-O-3)	944	314193	-0.302435	0.675659	1.20516	0.739016	1.96533	0.998291	1	0.707031	1	0.45452	1
CD8dim Natural Killer T %T cell || id:ebi-a-GCST90001634	outcome	ebi-a-GCST90001634	finngen_R10_C3_KIDNEY_CLEAR_CELL_CARCINOMA_EXALLC	All - Inverse variance weighted	0.0927647	0.118385	0.433282	Clear cell adenocarcinoma of kidney (controls excluding all cancers)	II Neoplasms, from cancer register (ICD-O-3)	944	314193	-0.139269	0.324799	1.0972	0.869994	1.38375	0.998291	1	0.707031	1	0.998822	1
CD8dim Natural Killer T %T cell || id:ebi-a-GCST90001634	outcome	ebi-a-GCST90001634	finngen_R10_C3_KIDNEY_CLEAR_CELL_CARCINOMA_EXALLC	All - MR Egger	0.310849	0.189477	0.199423	Clear cell adenocarcinoma of kidney (controls excluding all cancers)	II Neoplasms, from cancer register (ICD-O-3)	944	314193	-0.0605259	0.682224	1.36458	0.941269	1.97827	0.998291	1	0.645162	1	0.990088	1
CD8dim Natural Killer T %lymphocyte || id:ebi-a-GCST90001635	outcome	ebi-a-GCST90001635	finngen_R10_C3_KIDNEY_CLEAR_CELL_CARCINOMA_EXALLC	rs11544989	-0.357851	0.335036	0.285475	Clear cell adenocarcinoma of kidney (controls excluding all cancers)	II Neoplasms, from cancer register (ICD-O-3)	944	314193	-1.01452	0.298818	0.699177	0.362576	1.34826	0.998291	1	0.737327	1	0.570951	1
CD8dim Natural Killer T %lymphocyte || id:ebi-a-GCST90001635	outcome	ebi-a-GCST90001635	finngen_R10_C3_KIDNEY_CLEAR_CELL_CARCINOMA_EXALLC	rs115536607	0.109837	0.369894	0.766511	Clear cell adenocarcinoma of kidney (controls excluding all cancers)	II Neoplasms, from cancer register (ICD-O-3)	944	314193	-0.615155	0.834829	1.1161	0.540557	2.30442	0.998291	1	0.87303	1	0.766511	1
CD8dim Natural Killer T %lymphocyte || id:ebi-a-GCST90001635	outcome	ebi-a-GCST90001635	finngen_R10_C3_KIDNEY_CLEAR_CELL_CARCINOMA_EXALLC	rs117147408	0.175757	0.172275	0.307626	Clear cell adenocarcinoma of kidney (controls excluding all cancers)	II Neoplasms, from cancer register (ICD-O-3)	944	314193	-0.161901	0.513416	1.19215	0.850525	1.67099	0.998291	1	0.737327	1	0.307626	1
CD8dim Natural Killer T %lymphocyte || id:ebi-a-GCST90001635	outcome	ebi-a-GCST90001635	finngen_R10_C3_KIDNEY_CLEAR_CELL_CARCINOMA_EXALLC	rs77738700	-0.0808106	0.6622	0.902872	Clear cell adenocarcinoma of kidney (controls excluding all cancers)	II Neoplasms, from cancer register (ICD-O-3)	944	314193	-1.37872	1.2171	0.922368	0.2519	3.37738	0.998291	1	0.902872	1	0.902872	1
CD8dim Natural Killer T %lymphocyte || id:ebi-a-GCST90001635	outcome	ebi-a-GCST90001635	finngen_R10_C3_KIDNEY_CLEAR_CELL_CARCINOMA_EXALLC	rs79251210	0.19069	0.254967	0.45452	Clear cell adenocarcinoma of kidney (controls excluding all cancers)	II Neoplasms, from cancer register (ICD-O-3)	944	314193	-0.309045	0.690425	1.21008	0.734148	1.99456	0.998291	1	0.808036	1	0.45452	1
CD8dim Natural Killer T %lymphocyte || id:ebi-a-GCST90001635	outcome	ebi-a-GCST90001635	finngen_R10_C3_KIDNEY_CLEAR_CELL_CARCINOMA_EXALLC	rs9916257	-0.160941	0.331683	0.627517	Clear cell adenocarcinoma of kidney (controls excluding all cancers)	II Neoplasms, from cancer register (ICD-O-3)	944	314193	-0.81104	0.489159	0.851342	0.444396	1.63094	0.998291	1	0.83669	1	0.627517	1
CD8dim Natural Killer T %lymphocyte || id:ebi-a-GCST90001635	outcome	ebi-a-GCST90001635	finngen_R10_C3_KIDNEY_CLEAR_CELL_CARCINOMA_EXALLC	All - Inverse variance weighted	0.062909	0.114209	0.581756	Clear cell adenocarcinoma of kidney (controls excluding all cancers)	II Neoplasms, from cancer register (ICD-O-3)	944	314193	-0.160941	0.286759	1.06493	0.851342	1.3321	0.998291	1	0.83669	1	0.998822	1
CD8dim Natural Killer T %lymphocyte || id:ebi-a-GCST90001635	outcome	ebi-a-GCST90001635	finngen_R10_C3_KIDNEY_CLEAR_CELL_CARCINOMA_EXALLC	All - MR Egger	0.298145	0.18606	0.184325	Clear cell adenocarcinoma of kidney (controls excluding all cancers)	II Neoplasms, from cancer register (ICD-O-3)	944	314193	-0.0665331	0.662823	1.34736	0.935632	1.94026	0.998291	1	0.737327	1	0.990088	1
CD4-CD8- Natural Killer T %T cell || id:ebi-a-GCST90001637	outcome	ebi-a-GCST90001637	finngen_R10_C3_KIDNEY_CLEAR_CELL_CARCINOMA_EXALLC	rs115536607	0.114921	0.387017	0.766511	Clear cell adenocarcinoma of kidney (controls excluding all cancers)	II Neoplasms, from cancer register (ICD-O-3)	944	314193	-0.643631	0.873474	1.12179	0.525381	2.39522	0.998291	1	0.853825	1	0.766511	1
CD4-CD8- Natural Killer T %T cell || id:ebi-a-GCST90001637	outcome	ebi-a-GCST90001637	finngen_R10_C3_KIDNEY_CLEAR_CELL_CARCINOMA_EXALLC	rs117147408	0.176781	0.173278	0.307626	Clear cell adenocarcinoma of kidney (controls excluding all cancers)	II Neoplasms, from cancer register (ICD-O-3)	944	314193	-0.162844	0.516407	1.19337	0.849723	1.67599	0.998291	1	0.692838	1	0.307626	1
CD4-CD8- Natural Killer T %T cell || id:ebi-a-GCST90001637	outcome	ebi-a-GCST90001637	finngen_R10_C3_KIDNEY_CLEAR_CELL_CARCINOMA_EXALLC	rs77738700	-0.0675882	0.553849	0.902872	Clear cell adenocarcinoma of kidney (controls excluding all cancers)	II Neoplasms, from cancer register (ICD-O-3)	944	314193	-1.15313	1.01796	0.934645	0.315646	2.76753	0.998291	1	0.902872	1	0.902872	1
CD4-CD8- Natural Killer T %T cell || id:ebi-a-GCST90001637	outcome	ebi-a-GCST90001637	finngen_R10_C3_KIDNEY_CLEAR_CELL_CARCINOMA_EXALLC	rs79251210	0.198027	0.264777	0.45452	Clear cell adenocarcinoma of kidney (controls excluding all cancers)	II Neoplasms, from cancer register (ICD-O-3)	944	314193	-0.320936	0.716989	1.21899	0.72547	2.04826	0.998291	1	0.779177	1	0.45452	1
CD4-CD8- Natural Killer T %T cell || id:ebi-a-GCST90001637	outcome	ebi-a-GCST90001637	finngen_R10_C3_KIDNEY_CLEAR_CELL_CARCINOMA_EXALLC	All - Inverse variance weighted	0.161016	0.13187	0.222078	Clear cell adenocarcinoma of kidney (controls excluding all cancers)	II Neoplasms, from cancer register (ICD-O-3)	944	314193	-0.097449	0.419481	1.1747	0.907149	1.52117	0.998291	1	0.692838	1	0.998822	1
CD4-CD8- Natural Killer T %T cell || id:ebi-a-GCST90001637	outcome	ebi-a-GCST90001637	finngen_R10_C3_KIDNEY_CLEAR_CELL_CARCINOMA_EXALLC	All - MR Egger	0.317226	0.513151	0.599467	Clear cell adenocarcinoma of kidney (controls excluding all cancers)	II Neoplasms, from cancer register (ICD-O-3)	944	314193	-0.68855	1.323	1.37331	0.502304	3.75468	0.998291	1	0.79929	1	0.990088	1
CD4-CD8- Natural Killer T %lymphocyte || id:ebi-a-GCST90001638	outcome	ebi-a-GCST90001638	finngen_R10_C3_KIDNEY_CLEAR_CELL_CARCINOMA_EXALLC	rs115536607	0.118714	0.399787	0.766511	Clear cell adenocarcinoma of kidney (controls excluding all cancers)	II Neoplasms, from cancer register (ICD-O-3)	944	314193	-0.66487	0.902297	1.12605	0.51434	2.46526	0.998291	1	0.842879	1	0.766511	1
CD4-CD8- Natural Killer T %lymphocyte || id:ebi-a-GCST90001638	outcome	ebi-a-GCST90001638	finngen_R10_C3_KIDNEY_CLEAR_CELL_CARCINOMA_EXALLC	rs117147408	0.184298	0.180646	0.307626	Clear cell adenocarcinoma of kidney (controls excluding all cancers)	II Neoplasms, from cancer register (ICD-O-3)	944	314193	-0.169768	0.538364	1.20237	0.84386	1.7132	0.998291	1	0.613413	1	0.307626	1
CD4-CD8- Natural Killer T %lymphocyte || id:ebi-a-GCST90001638	outcome	ebi-a-GCST90001638	finngen_R10_C3_KIDNEY_CLEAR_CELL_CARCINOMA_EXALLC	rs77738700	-0.0686269	0.562361	0.902872	Clear cell adenocarcinoma of kidney (controls excluding all cancers)	II Neoplasms, from cancer register (ICD-O-3)	944	314193	-1.17085	1.0336	0.933675	0.310102	2.81117	0.998291	1	0.902872	1	0.902872	1
CD4-CD8- Natural Killer T %lymphocyte || id:ebi-a-GCST90001638	outcome	ebi-a-GCST90001638	finngen_R10_C3_KIDNEY_CLEAR_CELL_CARCINOMA_EXALLC	rs79251210	0.202883	0.27127	0.45452	Clear cell adenocarcinoma of kidney (controls excluding all cancers)	II Neoplasms, from cancer register (ICD-O-3)	944	314193	-0.328806	0.734572	1.22493	0.719783	2.08459	0.998291	1	0.636328	1	0.45452	1
CD4-CD8- Natural Killer T %lymphocyte || id:ebi-a-GCST90001638	outcome	ebi-a-GCST90001638	finngen_R10_C3_KIDNEY_CLEAR_CELL_CARCINOMA_EXALLC	rs9916629	-0.344019	0.386109	0.372935	Clear cell adenocarcinoma of kidney (controls excluding all cancers)	II Neoplasms, from cancer register (ICD-O-3)	944	314193	-1.10079	0.412754	0.708916	0.332607	1.51097	0.998291	1	0.613413	1	0.372935	1
CD4-CD8- Natural Killer T %lymphocyte || id:ebi-a-GCST90001638	outcome	ebi-a-GCST90001638	finngen_R10_C3_KIDNEY_CLEAR_CELL_CARCINOMA_EXALLC	All - Inverse variance weighted	0.109722	0.128714	0.393967	Clear cell adenocarcinoma of kidney (controls excluding all cancers)	II Neoplasms, from cancer register (ICD-O-3)	944	314193	-0.142558	0.362002	1.11597	0.867137	1.4362	0.998291	1	0.613413	1	0.998822	1
CD4-CD8- Natural Killer T %lymphocyte || id:ebi-a-GCST90001638	outcome	ebi-a-GCST90001638	finngen_R10_C3_KIDNEY_CLEAR_CELL_CARCINOMA_EXALLC	All - MR Egger	0.333566	0.216345	0.220782	Clear cell adenocarcinoma of kidney (controls excluding all cancers)	II Neoplasms, from cancer register (ICD-O-3)	944	314193	-0.0904714	0.757602	1.39594	0.9135	2.13316	0.998291	1	0.613413	1	0.990088	1
CD3- lymphocyte %leukocyte || id:ebi-a-GCST90001641	outcome	ebi-a-GCST90001641	finngen_R10_C3_KIDNEY_CLEAR_CELL_CARCINOMA_EXALLC	rs4796089	-0.202144	0.36759	0.582375	Clear cell adenocarcinoma of kidney (controls excluding all cancers)	II Neoplasms, from cancer register (ICD-O-3)	944	314193	-0.92262	0.518332	0.816977	0.397476	1.67922	0.998291	1	0.788905	1	0.788905	1
B cell Absolute Count || id:ebi-a-GCST90001642	outcome	ebi-a-GCST90001642	finngen_R10_C3_KIDNEY_CLEAR_CELL_CARCINOMA_EXALLC	rs12865434	0.354241	0.373466	0.342864	Clear cell adenocarcinoma of kidney (controls excluding all cancers)	II Neoplasms, from cancer register (ICD-O-3)	944	314193	-0.377752	1.08623	1.4251	0.6854	2.96309	0.998291	1	0.566301	0.685727	0.566301	0.685727
B cell %CD3- lymphocyte || id:ebi-a-GCST90001643	outcome	ebi-a-GCST90001643	finngen_R10_C3_KIDNEY_CLEAR_CELL_CARCINOMA_EXALLC	rs9520836	0.548624	0.409405	0.180228	Clear cell adenocarcinoma of kidney (controls excluding all cancers)	II Neoplasms, from cancer register (ICD-O-3)	944	314193	-0.253809	1.35106	1.73087	0.77584	3.86151	0.998291	1	0.540684	1	0.360456	0.720913
B cell %CD3- lymphocyte || id:ebi-a-GCST90001643	outcome	ebi-a-GCST90001643	finngen_R10_C3_KIDNEY_CLEAR_CELL_CARCINOMA_EXALLC	rs9916257	-0.136605	0.281529	0.627517	Clear cell adenocarcinoma of kidney (controls excluding all cancers)	II Neoplasms, from cancer register (ICD-O-3)	944	314193	-0.688402	0.415192	0.872315	0.502378	1.51466	0.998291	1	0.753021	1	0.627517	1
B cell %CD3- lymphocyte || id:ebi-a-GCST90001643	outcome	ebi-a-GCST90001643	finngen_R10_C3_KIDNEY_CLEAR_CELL_CARCINOMA_EXALLC	All - Inverse variance weighted	0.08339	0.319921	0.794356	Clear cell adenocarcinoma of kidney (controls excluding all cancers)	II Neoplasms, from cancer register (ICD-O-3)	944	314193	-0.543654	0.710434	1.08697	0.580623	2.03487	0.998291	1	0.794356	1	0.998822	1
B cell %lymphocyte || id:ebi-a-GCST90001644	outcome	ebi-a-GCST90001644	finngen_R10_C3_KIDNEY_CLEAR_CELL_CARCINOMA_EXALLC	rs12874404	-0.797821	0.56305	0.156494	Clear cell adenocarcinoma of kidney (controls excluding all cancers)	II Neoplasms, from cancer register (ICD-O-3)	944	314193	-1.9014	0.305757	0.450309	0.149359	1.35765	0.998291	1	0.312987	0.938962	0.234649	1
B cell %lymphocyte || id:ebi-a-GCST90001644	outcome	ebi-a-GCST90001644	finngen_R10_C3_KIDNEY_CLEAR_CELL_CARCINOMA_EXALLC	rs66777340	0.779779	0.316424	0.0137263	Clear cell adenocarcinoma of kidney (controls excluding all cancers)	II Neoplasms, from cancer register (ICD-O-3)	944	314193	0.159588	1.39997	2.18099	1.17303	4.05508	0.998291	1	0.0411788	0.0823575	0.0137263	0.0274525
B cell %lymphocyte || id:ebi-a-GCST90001644	outcome	ebi-a-GCST90001644	finngen_R10_C3_KIDNEY_CLEAR_CELL_CARCINOMA_EXALLC	All - Inverse variance weighted	0.401124	0.673785	0.551624	Clear cell adenocarcinoma of kidney (controls excluding all cancers)	II Neoplasms, from cancer register (ICD-O-3)	944	314193	-0.919496	1.72174	1.4935	0.39872	5.59427	0.998291	1	0.551624	1	0.998822	1
Natural Killer Absolute Count || id:ebi-a-GCST90001645	outcome	ebi-a-GCST90001645	finngen_R10_C3_KIDNEY_CLEAR_CELL_CARCINOMA_EXALLC	rs183053322	-0.611182	0.675894	0.365859	Clear cell adenocarcinoma of kidney (controls excluding all cancers)	II Neoplasms, from cancer register (ICD-O-3)	944	314193	-1.93593	0.71357	0.542709	0.144289	2.04127	0.998291	1	0.896453	1	0.365859	1
Natural Killer Absolute Count || id:ebi-a-GCST90001645	outcome	ebi-a-GCST90001645	finngen_R10_C3_KIDNEY_CLEAR_CELL_CARCINOMA_EXALLC	rs7216096	0.0642755	0.271294	0.812717	Clear cell adenocarcinoma of kidney (controls excluding all cancers)	II Neoplasms, from cancer register (ICD-O-3)	944	314193	-0.46746	0.596011	1.06639	0.626592	1.81487	0.998291	1	0.903019	1	0.812717	1
Natural Killer Absolute Count || id:ebi-a-GCST90001645	outcome	ebi-a-GCST90001645	finngen_R10_C3_KIDNEY_CLEAR_CELL_CARCINOMA_EXALLC	rs9916257	0.115348	0.23772	0.627517	Clear cell adenocarcinoma of kidney (controls excluding all cancers)	II Neoplasms, from cancer register (ICD-O-3)	944	314193	-0.350584	0.581279	1.12226	0.704277	1.78832	0.998291	1	0.896453	1	0.627517	1
Natural Killer Absolute Count || id:ebi-a-GCST90001645	outcome	ebi-a-GCST90001645	finngen_R10_C3_KIDNEY_CLEAR_CELL_CARCINOMA_EXALLC	All - Inverse variance weighted	0.0471025	0.172847	0.78523	Clear cell adenocarcinoma of kidney (controls excluding all cancers)	II Neoplasms, from cancer register (ICD-O-3)	944	314193	-0.291678	0.385883	1.04823	0.747009	1.47091	0.998291	1	0.903019	1	0.998822	1
Natural Killer Absolute Count || id:ebi-a-GCST90001645	outcome	ebi-a-GCST90001645	finngen_R10_C3_KIDNEY_CLEAR_CELL_CARCINOMA_EXALLC	All - MR Egger	-1.35687	1.39856	0.509631	Clear cell adenocarcinoma of kidney (controls excluding all cancers)	II Neoplasms, from cancer register (ICD-O-3)	944	314193	-4.09805	1.38431	0.257465	0.016605	3.99205	0.998291	1	0.896453	1	0.990088	1
Natural Killer %CD3- lymphocyte || id:ebi-a-GCST90001646	outcome	ebi-a-GCST90001646	finngen_R10_C3_KIDNEY_CLEAR_CELL_CARCINOMA_EXALLC	rs12874404	1.24495	0.878606	0.156494	Clear cell adenocarcinoma of kidney (controls excluding all cancers)	II Neoplasms, from cancer register (ICD-O-3)	944	314193	-0.477115	2.96702	3.47277	0.620571	19.4339	0.998291	1	0.636349	1	0.234649	1
Natural Killer %CD3- lymphocyte || id:ebi-a-GCST90001646	outcome	ebi-a-GCST90001646	finngen_R10_C3_KIDNEY_CLEAR_CELL_CARCINOMA_EXALLC	rs183053322	-0.576387	0.637415	0.365859	Clear cell adenocarcinoma of kidney (controls excluding all cancers)	II Neoplasms, from cancer register (ICD-O-3)	944	314193	-1.82572	0.672947	0.561925	0.161101	1.96	0.998291	1	0.636349	1	0.365859	1
Natural Killer %CD3- lymphocyte || id:ebi-a-GCST90001646	outcome	ebi-a-GCST90001646	finngen_R10_C3_KIDNEY_CLEAR_CELL_CARCINOMA_EXALLC	rs7218011	0.0790192	0.301161	0.793027	Clear cell adenocarcinoma of kidney (controls excluding all cancers)	II Neoplasms, from cancer register (ICD-O-3)	944	314193	-0.511256	0.669294	1.08223	0.599742	1.95286	0.998291	1	0.793027	1	0.793027	1
Natural Killer %CD3- lymphocyte || id:ebi-a-GCST90001646	outcome	ebi-a-GCST90001646	finngen_R10_C3_KIDNEY_CLEAR_CELL_CARCINOMA_EXALLC	rs9916257	0.121148	0.249675	0.627517	Clear cell adenocarcinoma of kidney (controls excluding all cancers)	II Neoplasms, from cancer register (ICD-O-3)	944	314193	-0.368214	0.610511	1.12879	0.691969	1.84137	0.998291	1	0.753021	1	0.627517	1
Natural Killer %CD3- lymphocyte || id:ebi-a-GCST90001646	outcome	ebi-a-GCST90001646	finngen_R10_C3_KIDNEY_CLEAR_CELL_CARCINOMA_EXALLC	All - Inverse variance weighted	0.0976113	0.180117	0.587865	Clear cell adenocarcinoma of kidney (controls excluding all cancers)	II Neoplasms, from cancer register (ICD-O-3)	944	314193	-0.255419	0.450641	1.10253	0.774592	1.56932	0.998291	1	0.753021	1	0.998822	1
Natural Killer %CD3- lymphocyte || id:ebi-a-GCST90001646	outcome	ebi-a-GCST90001646	finngen_R10_C3_KIDNEY_CLEAR_CELL_CARCINOMA_EXALLC	All - MR Egger	-1.44042	1.07524	0.312298	Clear cell adenocarcinoma of kidney (controls excluding all cancers)	II Neoplasms, from cancer register (ICD-O-3)	944	314193	-3.5479	0.667057	0.236828	0.0287849	1.94849	0.998291	1	0.636349	1	0.990088	1
Natural Killer %lymphocyte || id:ebi-a-GCST90001647	outcome	ebi-a-GCST90001647	finngen_R10_C3_KIDNEY_CLEAR_CELL_CARCINOMA_EXALLC	rs10512469	0.00174133	0.216524	0.993583	Clear cell adenocarcinoma of kidney (controls excluding all cancers)	II Neoplasms, from cancer register (ICD-O-3)	944	314193	-0.422647	0.426129	1.00174	0.65531	1.53132	0.998291	1	0.993583	1	0.993583	1
Natural Killer %lymphocyte || id:ebi-a-GCST90001647	outcome	ebi-a-GCST90001647	finngen_R10_C3_KIDNEY_CLEAR_CELL_CARCINOMA_EXALLC	rs183053322	-0.588113	0.650382	0.365859	Clear cell adenocarcinoma of kidney (controls excluding all cancers)	II Neoplasms, from cancer register (ICD-O-3)	944	314193	-1.86286	0.686637	0.555374	0.155228	1.98702	0.998291	1	0.835413	1	0.365859	1
Natural Killer %lymphocyte || id:ebi-a-GCST90001647	outcome	ebi-a-GCST90001647	finngen_R10_C3_KIDNEY_CLEAR_CELL_CARCINOMA_EXALLC	rs9916257	0.0995575	0.205178	0.627517	Clear cell adenocarcinoma of kidney (controls excluding all cancers)	II Neoplasms, from cancer register (ICD-O-3)	944	314193	-0.302592	0.501707	1.10468	0.738901	1.65154	0.998291	1	0.896453	1	0.627517	1
Natural Killer %lymphocyte || id:ebi-a-GCST90001647	outcome	ebi-a-GCST90001647	finngen_R10_C3_KIDNEY_CLEAR_CELL_CARCINOMA_EXALLC	All - Inverse variance weighted	0.0213221	0.145175	0.883233	Clear cell adenocarcinoma of kidney (controls excluding all cancers)	II Neoplasms, from cancer register (ICD-O-3)	944	314193	-0.263221	0.305865	1.02155	0.768572	1.3578	0.998291	1	0.993583	1	0.998822	1
Natural Killer %lymphocyte || id:ebi-a-GCST90001647	outcome	ebi-a-GCST90001647	finngen_R10_C3_KIDNEY_CLEAR_CELL_CARCINOMA_EXALLC	All - MR Egger	-1.48602	1.49186	0.501248	Clear cell adenocarcinoma of kidney (controls excluding all cancers)	II Neoplasms, from cancer register (ICD-O-3)	944	314193	-4.41006	1.43802	0.226272	0.0121545	4.21234	0.998291	1	0.835413	1	0.990088	1
HLA DR+ Natural Killer Absolute Count || id:ebi-a-GCST90001648	outcome	ebi-a-GCST90001648	finngen_R10_C3_KIDNEY_CLEAR_CELL_CARCINOMA_EXALLC	rs115805162	-0.265206	0.337867	0.432486	Clear cell adenocarcinoma of kidney (controls excluding all cancers)	II Neoplasms, from cancer register (ICD-O-3)	944	314193	-0.927425	0.397012	0.767048	0.395571	1.48737	0.998291	1	0.96117	1	0.864973	1
HLA DR+ Natural Killer Absolute Count || id:ebi-a-GCST90001648	outcome	ebi-a-GCST90001648	finngen_R10_C3_KIDNEY_CLEAR_CELL_CARCINOMA_EXALLC	rs71632989	-0.0323393	0.107556	0.763663	Clear cell adenocarcinoma of kidney (controls excluding all cancers)	II Neoplasms, from cancer register (ICD-O-3)	944	314193	-0.243149	0.17847	0.968178	0.784155	1.19539	0.998291	1	0.96117	1	0.892727	1
HLA DR+ Natural Killer Absolute Count || id:ebi-a-GCST90001648	outcome	ebi-a-GCST90001648	finngen_R10_C3_KIDNEY_CLEAR_CELL_CARCINOMA_EXALLC	rs71639910	0.512633	0.464114	0.269358	Clear cell adenocarcinoma of kidney (controls excluding all cancers)	II Neoplasms, from cancer register (ICD-O-3)	944	314193	-0.39703	1.4223	1.66968	0.672314	4.14663	0.998291	1	0.96117	1	0.269358	1
HLA DR+ Natural Killer Absolute Count || id:ebi-a-GCST90001648	outcome	ebi-a-GCST90001648	finngen_R10_C3_KIDNEY_CLEAR_CELL_CARCINOMA_EXALLC	All - Inverse variance weighted	-0.0274309	0.100077	0.78401	Clear cell adenocarcinoma of kidney (controls excluding all cancers)	II Neoplasms, from cancer register (ICD-O-3)	944	314193	-0.223582	0.16872	0.972942	0.799649	1.18379	0.998291	1	0.96117	1	0.998822	1
HLA DR+ Natural Killer Absolute Count || id:ebi-a-GCST90001648	outcome	ebi-a-GCST90001648	finngen_R10_C3_KIDNEY_CLEAR_CELL_CARCINOMA_EXALLC	All - MR Egger	-0.0207631	0.339992	0.96117	Clear cell adenocarcinoma of kidney (controls excluding all cancers)	II Neoplasms, from cancer register (ICD-O-3)	944	314193	-0.687147	0.645621	0.979451	0.503009	1.90717	0.998291	1	0.96117	1	0.990088	1
HLA DR+ Natural Killer %Natural Killer || id:ebi-a-GCST90001649	outcome	ebi-a-GCST90001649	finngen_R10_C3_KIDNEY_CLEAR_CELL_CARCINOMA_EXALLC	rs115805162	-0.270239	0.344278	0.432486	Clear cell adenocarcinoma of kidney (controls excluding all cancers)	II Neoplasms, from cancer register (ICD-O-3)	944	314193	-0.945025	0.404546	0.763197	0.38867	1.49862	0.998291	1	0.947858	1	0.864973	1
HLA DR+ Natural Killer %Natural Killer || id:ebi-a-GCST90001649	outcome	ebi-a-GCST90001649	finngen_R10_C3_KIDNEY_CLEAR_CELL_CARCINOMA_EXALLC	rs509749	-0.141051	0.300876	0.639213	Clear cell adenocarcinoma of kidney (controls excluding all cancers)	II Neoplasms, from cancer register (ICD-O-3)	944	314193	-0.730768	0.448667	0.868445	0.481539	1.56622	0.998291	1	0.947858	1	0.639213	1
HLA DR+ Natural Killer %Natural Killer || id:ebi-a-GCST90001649	outcome	ebi-a-GCST90001649	finngen_R10_C3_KIDNEY_CLEAR_CELL_CARCINOMA_EXALLC	rs71632989	-0.0329816	0.109692	0.763663	Clear cell adenocarcinoma of kidney (controls excluding all cancers)	II Neoplasms, from cancer register (ICD-O-3)	944	314193	-0.247978	0.182015	0.967556	0.780377	1.19963	0.998291	1	0.947858	1	0.892727	1
HLA DR+ Natural Killer %Natural Killer || id:ebi-a-GCST90001649	outcome	ebi-a-GCST90001649	finngen_R10_C3_KIDNEY_CLEAR_CELL_CARCINOMA_EXALLC	rs7180804	0.308474	0.222177	0.16501	Clear cell adenocarcinoma of kidney (controls excluding all cancers)	II Neoplasms, from cancer register (ICD-O-3)	944	314193	-0.126992	0.74394	1.36135	0.880741	2.10421	0.998291	1	0.947858	1	0.33002	0.33002
HLA DR+ Natural Killer %Natural Killer || id:ebi-a-GCST90001649	outcome	ebi-a-GCST90001649	finngen_R10_C3_KIDNEY_CLEAR_CELL_CARCINOMA_EXALLC	rs865239	0.112681	0.339689	0.740102	Clear cell adenocarcinoma of kidney (controls excluding all cancers)	II Neoplasms, from cancer register (ICD-O-3)	944	314193	-0.55311	0.778472	1.11928	0.575158	2.17814	0.998291	1	0.947858	1	0.740102	1
HLA DR+ Natural Killer %Natural Killer || id:ebi-a-GCST90001649	outcome	ebi-a-GCST90001649	finngen_R10_C3_KIDNEY_CLEAR_CELL_CARCINOMA_EXALLC	rs9916257	-0.158732	0.32713	0.627517	Clear cell adenocarcinoma of kidney (controls excluding all cancers)	II Neoplasms, from cancer register (ICD-O-3)	944	314193	-0.799907	0.482444	0.853225	0.449371	1.62003	0.998291	1	0.947858	1	0.627517	1
HLA DR+ Natural Killer %Natural Killer || id:ebi-a-GCST90001649	outcome	ebi-a-GCST90001649	finngen_R10_C3_KIDNEY_CLEAR_CELL_CARCINOMA_EXALLC	All - Inverse variance weighted	-0.00594013	0.0842565	0.943795	Clear cell adenocarcinoma of kidney (controls excluding all cancers)	II Neoplasms, from cancer register (ICD-O-3)	944	314193	-0.171083	0.159203	0.994077	0.842752	1.17258	0.998291	1	0.947858	1	0.998822	1
HLA DR+ Natural Killer %Natural Killer || id:ebi-a-GCST90001649	outcome	ebi-a-GCST90001649	finngen_R10_C3_KIDNEY_CLEAR_CELL_CARCINOMA_EXALLC	All - MR Egger	-0.0122088	0.146803	0.937716	Clear cell adenocarcinoma of kidney (controls excluding all cancers)	II Neoplasms, from cancer register (ICD-O-3)	944	314193	-0.299942	0.275525	0.987865	0.740861	1.31722	0.998291	1	0.947858	1	0.990088	1
HLA DR+ Natural Killer %CD3- lymphocyte || id:ebi-a-GCST90001650	outcome	ebi-a-GCST90001650	finngen_R10_C3_KIDNEY_CLEAR_CELL_CARCINOMA_EXALLC	rs115805162	-0.258716	0.329598	0.432486	Clear cell adenocarcinoma of kidney (controls excluding all cancers)	II Neoplasms, from cancer register (ICD-O-3)	944	314193	-0.904729	0.387297	0.772042	0.404651	1.47299	0.998291	1	0.968899	1	0.864973	1
HLA DR+ Natural Killer %CD3- lymphocyte || id:ebi-a-GCST90001650	outcome	ebi-a-GCST90001650	finngen_R10_C3_KIDNEY_CLEAR_CELL_CARCINOMA_EXALLC	rs509749	-0.134929	0.287819	0.639213	Clear cell adenocarcinoma of kidney (controls excluding all cancers)	II Neoplasms, from cancer register (ICD-O-3)	944	314193	-0.699055	0.429196	0.873778	0.497055	1.53602	0.998291	1	0.968899	1	0.639213	1
HLA DR+ Natural Killer %CD3- lymphocyte || id:ebi-a-GCST90001650	outcome	ebi-a-GCST90001650	finngen_R10_C3_KIDNEY_CLEAR_CELL_CARCINOMA_EXALLC	rs71632979	-0.0408901	0.105208	0.697528	Clear cell adenocarcinoma of kidney (controls excluding all cancers)	II Neoplasms, from cancer register (ICD-O-3)	944	314193	-0.247098	0.165317	0.959935	0.781064	1.17977	0.998291	1	0.968899	1	0.87197	1
HLA DR+ Natural Killer %CD3- lymphocyte || id:ebi-a-GCST90001650	outcome	ebi-a-GCST90001650	finngen_R10_C3_KIDNEY_CLEAR_CELL_CARCINOMA_EXALLC	All - Inverse variance weighted	-0.0690237	0.0946512	0.465853	Clear cell adenocarcinoma of kidney (controls excluding all cancers)	II Neoplasms, from cancer register (ICD-O-3)	944	314193	-0.25454	0.116493	0.933305	0.775273	1.12355	0.998291	1	0.968899	1	0.998822	1
HLA DR+ Natural Killer %CD3- lymphocyte || id:ebi-a-GCST90001650	outcome	ebi-a-GCST90001650	finngen_R10_C3_KIDNEY_CLEAR_CELL_CARCINOMA_EXALLC	All - MR Egger	-0.00780079	0.159552	0.968899	Clear cell adenocarcinoma of kidney (controls excluding all cancers)	II Neoplasms, from cancer register (ICD-O-3)	944	314193	-0.320523	0.304922	0.99223	0.725769	1.35652	0.998291	1	0.968899	1	0.990088	1
Granulocyte %leukocyte || id:ebi-a-GCST90001652	outcome	ebi-a-GCST90001652	finngen_R10_C3_KIDNEY_CLEAR_CELL_CARCINOMA_EXALLC	rs77650974	-0.0193317	0.467603	0.967023	Clear cell adenocarcinoma of kidney (controls excluding all cancers)	II Neoplasms, from cancer register (ICD-O-3)	944	314193	-0.935834	0.89717	0.980854	0.392259	2.45265	0.998291	1	0.967023	1	0.967023	1
CD28- CD4-CD8- T cell %CD4-CD8- T cell || id:ebi-a-GCST90001653	outcome	ebi-a-GCST90001653	finngen_R10_C3_KIDNEY_CLEAR_CELL_CARCINOMA_EXALLC	rs4796089	0.182138	0.331208	0.582375	Clear cell adenocarcinoma of kidney (controls excluding all cancers)	II Neoplasms, from cancer register (ICD-O-3)	944	314193	-0.467031	0.831306	1.19978	0.626861	2.29632	0.998291	1	0.788905	1	0.788905	1
CD28- CD4-CD8- T cell Absolute Count || id:ebi-a-GCST90001654	outcome	ebi-a-GCST90001654	finngen_R10_C3_KIDNEY_CLEAR_CELL_CARCINOMA_EXALLC	rs6710361	0.170909	0.30816	0.579159	Clear cell adenocarcinoma of kidney (controls excluding all cancers)	II Neoplasms, from cancer register (ICD-O-3)	944	314193	-0.433084	0.774903	1.18638	0.648506	2.17038	0.998291	1	0.694991	1	0.579159	1
CD28- CD4-CD8- T cell Absolute Count || id:ebi-a-GCST90001654	outcome	ebi-a-GCST90001654	finngen_R10_C3_KIDNEY_CLEAR_CELL_CARCINOMA_EXALLC	rs9896155	0.160468	0.255048	0.52924	Clear cell adenocarcinoma of kidney (controls excluding all cancers)	II Neoplasms, from cancer register (ICD-O-3)	944	314193	-0.339427	0.660363	1.17406	0.712178	1.93549	0.998291	1	0.694991	1	0.950575	1
CD28- CD4-CD8- T cell Absolute Count || id:ebi-a-GCST90001654	outcome	ebi-a-GCST90001654	finngen_R10_C3_KIDNEY_CLEAR_CELL_CARCINOMA_EXALLC	All - Inverse variance weighted	0.164713	0.196482	0.401856	Clear cell adenocarcinoma of kidney (controls excluding all cancers)	II Neoplasms, from cancer register (ICD-O-3)	944	314193	-0.220391	0.549817	1.17905	0.802205	1.73294	0.998291	1	0.694991	1	0.998822	1
CD28+ CD4-CD8- T cell %T cell || id:ebi-a-GCST90001655	outcome	ebi-a-GCST90001655	finngen_R10_C3_KIDNEY_CLEAR_CELL_CARCINOMA_EXALLC	rs34546581	0.206785	0.357172	0.562623	Clear cell adenocarcinoma of kidney (controls excluding all cancers)	II Neoplasms, from cancer register (ICD-O-3)	944	314193	-0.493272	0.906842	1.22972	0.610625	2.47649	0.998291	1	0.562623	1	0.562623	1
CD28+ CD4-CD8- T cell %CD4-CD8- T cell || id:ebi-a-GCST90001656	outcome	ebi-a-GCST90001656	finngen_R10_C3_KIDNEY_CLEAR_CELL_CARCINOMA_EXALLC	rs4796089	-0.182138	0.331208	0.582375	Clear cell adenocarcinoma of kidney (controls excluding all cancers)	II Neoplasms, from cancer register (ICD-O-3)	944	314193	-0.831306	0.467031	0.833487	0.43548	1.59525	0.998291	1	0.788905	1	0.788905	1
CD39+ CD4+ T cell %T cell || id:ebi-a-GCST90001658	outcome	ebi-a-GCST90001658	finngen_R10_C3_KIDNEY_CLEAR_CELL_CARCINOMA_EXALLC	rs10736092	-0.0137972	0.0458902	0.763676	Clear cell adenocarcinoma of kidney (controls excluding all cancers)	II Neoplasms, from cancer register (ICD-O-3)	944	314193	-0.103742	0.0761476	0.986298	0.901458	1.07912	0.998291	1	0.951097	1	0.763676	1
CD39+ CD4+ T cell %T cell || id:ebi-a-GCST90001658	outcome	ebi-a-GCST90001658	finngen_R10_C3_KIDNEY_CLEAR_CELL_CARCINOMA_EXALLC	rs10786199	0.0113614	0.233523	0.961197	Clear cell adenocarcinoma of kidney (controls excluding all cancers)	II Neoplasms, from cancer register (ICD-O-3)	944	314193	-0.446344	0.469067	1.01143	0.639964	1.5985	0.998291	1	0.986467	1	0.961197	1
CD39+ CD4+ T cell %T cell || id:ebi-a-GCST90001658	outcome	ebi-a-GCST90001658	finngen_R10_C3_KIDNEY_CLEAR_CELL_CARCINOMA_EXALLC	rs10882701	0.0704518	0.119908	0.556835	Clear cell adenocarcinoma of kidney (controls excluding all cancers)	II Neoplasms, from cancer register (ICD-O-3)	944	314193	-0.164568	0.305471	1.07299	0.84826	1.35726	0.998291	1	0.951097	1	0.556835	1
CD39+ CD4+ T cell %T cell || id:ebi-a-GCST90001658	outcome	ebi-a-GCST90001658	finngen_R10_C3_KIDNEY_CLEAR_CELL_CARCINOMA_EXALLC	rs12268044	0.229849	0.290089	0.428163	Clear cell adenocarcinoma of kidney (controls excluding all cancers)	II Neoplasms, from cancer register (ICD-O-3)	944	314193	-0.338726	0.798423	1.25841	0.712678	2.22203	0.998291	1	0.951097	1	0.561549	1
CD39+ CD4+ T cell %T cell || id:ebi-a-GCST90001658	outcome	ebi-a-GCST90001658	finngen_R10_C3_KIDNEY_CLEAR_CELL_CARCINOMA_EXALLC	rs72809762	-0.174561	0.434078	0.687579	Clear cell adenocarcinoma of kidney (controls excluding all cancers)	II Neoplasms, from cancer register (ICD-O-3)	944	314193	-1.02535	0.676231	0.839826	0.35867	1.96645	0.998291	1	0.951097	1	0.687579	1
CD39+ CD4+ T cell %T cell || id:ebi-a-GCST90001658	outcome	ebi-a-GCST90001658	finngen_R10_C3_KIDNEY_CLEAR_CELL_CARCINOMA_EXALLC	rs7918541	0.0256748	0.735164	0.97214	Clear cell adenocarcinoma of kidney (controls excluding all cancers)	II Neoplasms, from cancer register (ICD-O-3)	944	314193	-1.41525	1.4666	1.02601	0.242866	4.33446	0.998291	1	0.986467	1	0.97214	1
CD39+ CD4+ T cell %T cell || id:ebi-a-GCST90001658	outcome	ebi-a-GCST90001658	finngen_R10_C3_KIDNEY_CLEAR_CELL_CARCINOMA_EXALLC	All - Inverse variance weighted	0.000703232	0.0414591	0.986467	Clear cell adenocarcinoma of kidney (controls excluding all cancers)	II Neoplasms, from cancer register (ICD-O-3)	944	314193	-0.0805565	0.081963	1.0007	0.922603	1.08542	0.998291	1	0.986467	1	0.998822	1
CD39+ CD4+ T cell %T cell || id:ebi-a-GCST90001658	outcome	ebi-a-GCST90001658	finngen_R10_C3_KIDNEY_CLEAR_CELL_CARCINOMA_EXALLC	All - MR Egger	-0.0436606	0.069599	0.564481	Clear cell adenocarcinoma of kidney (controls excluding all cancers)	II Neoplasms, from cancer register (ICD-O-3)	944	314193	-0.180075	0.0927535	0.957279	0.835208	1.09719	0.998291	1	0.951097	1	0.990088	1
CD39+ CD4+ T cell %CD4+ T cell || id:ebi-a-GCST90001659	outcome	ebi-a-GCST90001659	finngen_R10_C3_KIDNEY_CLEAR_CELL_CARCINOMA_EXALLC	rs10736092	-0.0136759	0.0454865	0.763676	Clear cell adenocarcinoma of kidney (controls excluding all cancers)	II Neoplasms, from cancer register (ICD-O-3)	944	314193	-0.102829	0.0754777	0.986417	0.902281	1.0784	0.998291	1	0.948569	1	0.763676	1
CD39+ CD4+ T cell %CD4+ T cell || id:ebi-a-GCST90001659	outcome	ebi-a-GCST90001659	finngen_R10_C3_KIDNEY_CLEAR_CELL_CARCINOMA_EXALLC	rs10786199	0.0113001	0.232263	0.961197	Clear cell adenocarcinoma of kidney (controls excluding all cancers)	II Neoplasms, from cancer register (ICD-O-3)	944	314193	-0.443936	0.466536	1.01136	0.641506	1.59446	0.998291	1	0.982992	1	0.961197	1
CD39+ CD4+ T cell %CD4+ T cell || id:ebi-a-GCST90001659	outcome	ebi-a-GCST90001659	finngen_R10_C3_KIDNEY_CLEAR_CELL_CARCINOMA_EXALLC	rs10882701	0.0699582	0.119068	0.556835	Clear cell adenocarcinoma of kidney (controls excluding all cancers)	II Neoplasms, from cancer register (ICD-O-3)	944	314193	-0.163415	0.303331	1.07246	0.849239	1.35436	0.998291	1	0.948569	1	0.556835	1
CD39+ CD4+ T cell %CD4+ T cell || id:ebi-a-GCST90001659	outcome	ebi-a-GCST90001659	finngen_R10_C3_KIDNEY_CLEAR_CELL_CARCINOMA_EXALLC	rs12268044	0.215562	0.272057	0.428163	Clear cell adenocarcinoma of kidney (controls excluding all cancers)	II Neoplasms, from cancer register (ICD-O-3)	944	314193	-0.317671	0.748794	1.24056	0.727843	2.11445	0.998291	1	0.948569	1	0.561549	1
CD39+ CD4+ T cell %CD4+ T cell || id:ebi-a-GCST90001659	outcome	ebi-a-GCST90001659	finngen_R10_C3_KIDNEY_CLEAR_CELL_CARCINOMA_EXALLC	rs72809762	-0.165352	0.411178	0.687579	Clear cell adenocarcinoma of kidney (controls excluding all cancers)	II Neoplasms, from cancer register (ICD-O-3)	944	314193	-0.97126	0.640556	0.847595	0.378606	1.89754	0.998291	1	0.948569	1	0.687579	1
CD39+ CD4+ T cell %CD4+ T cell || id:ebi-a-GCST90001659	outcome	ebi-a-GCST90001659	finngen_R10_C3_KIDNEY_CLEAR_CELL_CARCINOMA_EXALLC	rs7918541	0.0239506	0.685793	0.97214	Clear cell adenocarcinoma of kidney (controls excluding all cancers)	II Neoplasms, from cancer register (ICD-O-3)	944	314193	-1.3202	1.36811	1.02424	0.267081	3.9279	0.998291	1	0.982992	1	0.97214	1
CD39+ CD4+ T cell %CD4+ T cell || id:ebi-a-GCST90001659	outcome	ebi-a-GCST90001659	finngen_R10_C3_KIDNEY_CLEAR_CELL_CARCINOMA_EXALLC	All - Inverse variance weighted	0.000874714	0.0410324	0.982992	Clear cell adenocarcinoma of kidney (controls excluding all cancers)	II Neoplasms, from cancer register (ICD-O-3)	944	314193	-0.0795488	0.0812982	1.00088	0.923533	1.08469	0.998291	1	0.982992	1	0.998822	1
CD39+ CD4+ T cell %CD4+ T cell || id:ebi-a-GCST90001659	outcome	ebi-a-GCST90001659	finngen_R10_C3_KIDNEY_CLEAR_CELL_CARCINOMA_EXALLC	All - MR Egger	-0.0434267	0.0693307	0.565042	Clear cell adenocarcinoma of kidney (controls excluding all cancers)	II Neoplasms, from cancer register (ICD-O-3)	944	314193	-0.179315	0.0924615	0.957503	0.835843	1.09687	0.998291	1	0.948569	1	0.990088	1
CD39+ CD4+ T cell Absolute Count || id:ebi-a-GCST90001660	outcome	ebi-a-GCST90001660	finngen_R10_C3_KIDNEY_CLEAR_CELL_CARCINOMA_EXALLC	rs10786199	0.0105306	0.216447	0.961197	Clear cell adenocarcinoma of kidney (controls excluding all cancers)	II Neoplasms, from cancer register (ICD-O-3)	944	314193	-0.413705	0.434766	1.01059	0.661196	1.5446	0.998291	1	0.997359	1	0.961197	1
CD39+ CD4+ T cell Absolute Count || id:ebi-a-GCST90001660	outcome	ebi-a-GCST90001660	finngen_R10_C3_KIDNEY_CLEAR_CELL_CARCINOMA_EXALLC	rs10882701	0.0679026	0.115569	0.556835	Clear cell adenocarcinoma of kidney (controls excluding all cancers)	II Neoplasms, from cancer register (ICD-O-3)	944	314193	-0.158613	0.294418	1.07026	0.853327	1.34235	0.998291	1	0.914023	1	0.556835	1
CD39+ CD4+ T cell Absolute Count || id:ebi-a-GCST90001660	outcome	ebi-a-GCST90001660	finngen_R10_C3_KIDNEY_CLEAR_CELL_CARCINOMA_EXALLC	rs12268044	0.21416	0.270289	0.428163	Clear cell adenocarcinoma of kidney (controls excluding all cancers)	II Neoplasms, from cancer register (ICD-O-3)	944	314193	-0.315606	0.743926	1.23882	0.729347	2.10418	0.998291	1	0.914023	1	0.561549	1
CD39+ CD4+ T cell Absolute Count || id:ebi-a-GCST90001660	outcome	ebi-a-GCST90001660	finngen_R10_C3_KIDNEY_CLEAR_CELL_CARCINOMA_EXALLC	rs141018090	0.00248563	0.751052	0.997359	Clear cell adenocarcinoma of kidney (controls excluding all cancers)	II Neoplasms, from cancer register (ICD-O-3)	944	314193	-1.46958	1.47455	1.00249	0.230023	4.36906	0.998291	1	0.997359	1	0.997359	1
CD39+ CD4+ T cell Absolute Count || id:ebi-a-GCST90001660	outcome	ebi-a-GCST90001660	finngen_R10_C3_KIDNEY_CLEAR_CELL_CARCINOMA_EXALLC	rs72809762	-0.156506	0.38918	0.687579	Clear cell adenocarcinoma of kidney (controls excluding all cancers)	II Neoplasms, from cancer register (ICD-O-3)	944	314193	-0.919298	0.606287	0.855127	0.398799	1.83361	0.998291	1	0.914023	1	0.687579	1
CD39+ CD4+ T cell Absolute Count || id:ebi-a-GCST90001660	outcome	ebi-a-GCST90001660	finngen_R10_C3_KIDNEY_CLEAR_CELL_CARCINOMA_EXALLC	All - Inverse variance weighted	0.0609681	0.0919485	0.507287	Clear cell adenocarcinoma of kidney (controls excluding all cancers)	II Neoplasms, from cancer register (ICD-O-3)	944	314193	-0.119251	0.241187	1.06286	0.887585	1.27276	0.998291	1	0.914023	1	0.998822	1
CD39+ CD4+ T cell Absolute Count || id:ebi-a-GCST90001660	outcome	ebi-a-GCST90001660	finngen_R10_C3_KIDNEY_CLEAR_CELL_CARCINOMA_EXALLC	All - MR Egger	-0.0231035	0.264317	0.935854	Clear cell adenocarcinoma of kidney (controls excluding all cancers)	II Neoplasms, from cancer register (ICD-O-3)	944	314193	-0.541165	0.494958	0.977161	0.58207	1.64043	0.998291	1	0.997359	1	0.990088	1
CD28- CD8dim T cell %T cell || id:ebi-a-GCST90001661	outcome	ebi-a-GCST90001661	finngen_R10_C3_KIDNEY_CLEAR_CELL_CARCINOMA_EXALLC	rs117147408	0.258147	0.253032	0.307626	Clear cell adenocarcinoma of kidney (controls excluding all cancers)	II Neoplasms, from cancer register (ICD-O-3)	944	314193	-0.237795	0.754089	1.29453	0.788364	2.12567	0.998291	1	0.780293	1	0.307626	1
CD28- CD8dim T cell %T cell || id:ebi-a-GCST90001661	outcome	ebi-a-GCST90001661	finngen_R10_C3_KIDNEY_CLEAR_CELL_CARCINOMA_EXALLC	rs12986962	-0.333972	0.298148	0.262647	Clear cell adenocarcinoma of kidney (controls excluding all cancers)	II Neoplasms, from cancer register (ICD-O-3)	944	314193	-0.918342	0.250398	0.716074	0.399181	1.28454	0.998291	1	0.780293	1	0.488558	1
CD28- CD8dim T cell %T cell || id:ebi-a-GCST90001661	outcome	ebi-a-GCST90001661	finngen_R10_C3_KIDNEY_CLEAR_CELL_CARCINOMA_EXALLC	rs4796089	0.199328	0.362468	0.582375	Clear cell adenocarcinoma of kidney (controls excluding all cancers)	II Neoplasms, from cancer register (ICD-O-3)	944	314193	-0.51111	0.909766	1.22058	0.59983	2.48374	0.998291	1	0.788905	1	0.788905	1
CD28- CD8dim T cell %T cell || id:ebi-a-GCST90001661	outcome	ebi-a-GCST90001661	finngen_R10_C3_KIDNEY_CLEAR_CELL_CARCINOMA_EXALLC	All - Inverse variance weighted	0.0519744	0.190587	0.785079	Clear cell adenocarcinoma of kidney (controls excluding all cancers)	II Neoplasms, from cancer register (ICD-O-3)	944	314193	-0.321577	0.425526	1.05335	0.725005	1.53039	0.998291	1	0.788905	1	0.998822	1
CD28- CD8dim T cell %T cell || id:ebi-a-GCST90001661	outcome	ebi-a-GCST90001661	finngen_R10_C3_KIDNEY_CLEAR_CELL_CARCINOMA_EXALLC	All - MR Egger	0.577301	0.405932	0.390146	Clear cell adenocarcinoma of kidney (controls excluding all cancers)	II Neoplasms, from cancer register (ICD-O-3)	944	314193	-0.218326	1.37293	1.78122	0.803863	3.94689	0.998291	1	0.780293	1	0.990088	1
CD28- CD8dim T cell %CD8dim T cell || id:ebi-a-GCST90001662	outcome	ebi-a-GCST90001662	finngen_R10_C3_KIDNEY_CLEAR_CELL_CARCINOMA_EXALLC	rs4796089	0.194264	0.35326	0.582375	Clear cell adenocarcinoma of kidney (controls excluding all cancers)	II Neoplasms, from cancer register (ICD-O-3)	944	314193	-0.498125	0.886653	1.21442	0.607669	2.42699	0.998291	1	0.788905	1	0.788905	1
CD28- CD8dim T cell Absolute Count || id:ebi-a-GCST90001663	outcome	ebi-a-GCST90001663	finngen_R10_C3_KIDNEY_CLEAR_CELL_CARCINOMA_EXALLC	rs12986962	-0.34164	0.304993	0.262647	Clear cell adenocarcinoma of kidney (controls excluding all cancers)	II Neoplasms, from cancer register (ICD-O-3)	944	314193	-0.939426	0.256147	0.710604	0.390852	1.29194	0.998291	1	0.393971	1	0.488558	1
CD28- CD8dim T cell Absolute Count || id:ebi-a-GCST90001663	outcome	ebi-a-GCST90001663	finngen_R10_C3_KIDNEY_CLEAR_CELL_CARCINOMA_EXALLC	rs58745116	-0.224105	0.302958	0.459469	Clear cell adenocarcinoma of kidney (controls excluding all cancers)	II Neoplasms, from cancer register (ICD-O-3)	944	314193	-0.817903	0.369694	0.799231	0.441356	1.44729	0.998291	1	0.488558	1	0.459469	0.918939
CD28- CD8dim T cell Absolute Count || id:ebi-a-GCST90001663	outcome	ebi-a-GCST90001663	finngen_R10_C3_KIDNEY_CLEAR_CELL_CARCINOMA_EXALLC	All - Inverse variance weighted	-0.282479	0.21494	0.188771	Clear cell adenocarcinoma of kidney (controls excluding all cancers)	II Neoplasms, from cancer register (ICD-O-3)	944	314193	-0.703761	0.138803	0.753913	0.494721	1.1489	0.998291	1	0.393971	1	0.998822	1
CD28+ CD45RA+ CD8dim T cell %T cell || id:ebi-a-GCST90001664	outcome	ebi-a-GCST90001664	finngen_R10_C3_KIDNEY_CLEAR_CELL_CARCINOMA_EXALLC	rs12712610	-0.313765	0.410811	0.445004	Clear cell adenocarcinoma of kidney (controls excluding all cancers)	II Neoplasms, from cancer register (ICD-O-3)	944	314193	-1.11895	0.491424	0.730691	0.326621	1.63464	0.998291	1	0.640442	1	0.640442	1
CD28+ CD45RA+ CD8dim T cell %T cell || id:ebi-a-GCST90001664	outcome	ebi-a-GCST90001664	finngen_R10_C3_KIDNEY_CLEAR_CELL_CARCINOMA_EXALLC	rs4832054	0.235311	0.298564	0.430614	Clear cell adenocarcinoma of kidney (controls excluding all cancers)	II Neoplasms, from cancer register (ICD-O-3)	944	314193	-0.349875	0.820497	1.2653	0.704776	2.27163	0.998291	1	0.640442	1	0.430614	0.861227
CD28+ CD45RA+ CD8dim T cell %T cell || id:ebi-a-GCST90001664	outcome	ebi-a-GCST90001664	finngen_R10_C3_KIDNEY_CLEAR_CELL_CARCINOMA_EXALLC	rs79827501	0.726041	0.611659	0.235226	Clear cell adenocarcinoma of kidney (controls excluding all cancers)	II Neoplasms, from cancer register (ICD-O-3)	944	314193	-0.472811	1.92489	2.06688	0.623248	6.85442	0.998291	1	0.640442	1	0.335654	0.940906
CD28+ CD45RA+ CD8dim T cell %T cell || id:ebi-a-GCST90001664	outcome	ebi-a-GCST90001664	finngen_R10_C3_KIDNEY_CLEAR_CELL_CARCINOMA_EXALLC	All - Inverse variance weighted	0.137321	0.237726	0.563504	Clear cell adenocarcinoma of kidney (controls excluding all cancers)	II Neoplasms, from cancer register (ICD-O-3)	944	314193	-0.328622	0.603264	1.1472	0.719915	1.82808	0.998291	1	0.640442	1	0.998822	1
CD28+ CD45RA+ CD8dim T cell %T cell || id:ebi-a-GCST90001664	outcome	ebi-a-GCST90001664	finngen_R10_C3_KIDNEY_CLEAR_CELL_CARCINOMA_EXALLC	All - MR Egger	1.97695	1.92111	0.49088	Clear cell adenocarcinoma of kidney (controls excluding all cancers)	II Neoplasms, from cancer register (ICD-O-3)	944	314193	-1.78842	5.74233	7.22072	0.167224	311.79	0.998291	1	0.640442	1	0.990088	1
CD28+ CD45RA+ CD8dim T cell %CD8dim T cell || id:ebi-a-GCST90001665	outcome	ebi-a-GCST90001665	finngen_R10_C3_KIDNEY_CLEAR_CELL_CARCINOMA_EXALLC	rs12712610	-0.335773	0.439626	0.445004	Clear cell adenocarcinoma of kidney (controls excluding all cancers)	II Neoplasms, from cancer register (ICD-O-3)	944	314193	-1.19744	0.525894	0.714785	0.301966	1.69197	0.998291	1	0.816821	1	0.640442	1
CD28+ CD45RA+ CD8dim T cell %CD8dim T cell || id:ebi-a-GCST90001665	outcome	ebi-a-GCST90001665	finngen_R10_C3_KIDNEY_CLEAR_CELL_CARCINOMA_EXALLC	rs2367376	0.11378	0.276481	0.680684	Clear cell adenocarcinoma of kidney (controls excluding all cancers)	II Neoplasms, from cancer register (ICD-O-3)	944	314193	-0.428123	0.655684	1.12051	0.651731	1.92646	0.998291	1	0.816821	1	0.680684	1
CD28+ CD45RA+ CD8dim T cell %CD8dim T cell || id:ebi-a-GCST90001665	outcome	ebi-a-GCST90001665	finngen_R10_C3_KIDNEY_CLEAR_CELL_CARCINOMA_EXALLC	All - Inverse variance weighted	-0.0136319	0.234044	0.953554	Clear cell adenocarcinoma of kidney (controls excluding all cancers)	II Neoplasms, from cancer register (ICD-O-3)	944	314193	-0.472359	0.445095	0.986461	0.62353	1.56064	0.998291	1	0.953554	1	0.998822	1
CD28+ CD45RA+ CD8dim T cell Absolute Count || id:ebi-a-GCST90001666	outcome	ebi-a-GCST90001666	finngen_R10_C3_KIDNEY_CLEAR_CELL_CARCINOMA_EXALLC	rs12712610	-0.331656	0.434235	0.445004	Clear cell adenocarcinoma of kidney (controls excluding all cancers)	II Neoplasms, from cancer register (ICD-O-3)	944	314193	-1.18276	0.519445	0.717734	0.306433	1.6811	0.998291	1	0.694599	1	0.640442	1
CD28+ CD45RA+ CD8dim T cell Absolute Count || id:ebi-a-GCST90001666	outcome	ebi-a-GCST90001666	finngen_R10_C3_KIDNEY_CLEAR_CELL_CARCINOMA_EXALLC	rs61038907	0.41303	0.348064	0.235365	Clear cell adenocarcinoma of kidney (controls excluding all cancers)	II Neoplasms, from cancer register (ICD-O-3)	944	314193	-0.269175	1.09523	1.51139	0.76401	2.98988	0.998291	1	0.694599	1	0.235365	0.470731
CD28+ CD45RA+ CD8dim T cell Absolute Count || id:ebi-a-GCST90001666	outcome	ebi-a-GCST90001666	finngen_R10_C3_KIDNEY_CLEAR_CELL_CARCINOMA_EXALLC	All - Inverse variance weighted	0.121732	0.363416	0.73765	Clear cell adenocarcinoma of kidney (controls excluding all cancers)	II Neoplasms, from cancer register (ICD-O-3)	944	314193	-0.590563	0.834027	1.12945	0.554016	2.30257	0.998291	1	0.73765	1	0.998822	1
CD39+ CD8+ T cell %T cell || id:ebi-a-GCST90001670	outcome	ebi-a-GCST90001670	finngen_R10_C3_KIDNEY_CLEAR_CELL_CARCINOMA_EXALLC	rs10736092	-0.0138519	0.046072	0.763676	Clear cell adenocarcinoma of kidney (controls excluding all cancers)	II Neoplasms, from cancer register (ICD-O-3)	944	314193	-0.104153	0.0764492	0.986244	0.901087	1.07945	0.998291	1	0.90703	1	0.763676	1
CD39+ CD8+ T cell %T cell || id:ebi-a-GCST90001670	outcome	ebi-a-GCST90001670	finngen_R10_C3_KIDNEY_CLEAR_CELL_CARCINOMA_EXALLC	rs111534725	0.992556	0.395217	0.0120246	Clear cell adenocarcinoma of kidney (controls excluding all cancers)	II Neoplasms, from cancer register (ICD-O-3)	944	314193	0.217931	1.76718	2.69812	1.2435	5.85433	0.998291	1	0.216443	0.216443	0.0240492	0.0721475
CD39+ CD8+ T cell %T cell || id:ebi-a-GCST90001670	outcome	ebi-a-GCST90001670	finngen_R10_C3_KIDNEY_CLEAR_CELL_CARCINOMA_EXALLC	rs11818051	-0.54287	0.284792	0.0566247	Clear cell adenocarcinoma of kidney (controls excluding all cancers)	II Neoplasms, from cancer register (ICD-O-3)	944	314193	-1.10106	0.0153227	0.581078	0.332517	1.01544	0.998291	1	0.302639	1	0.113249	0.339748
CD39+ CD8+ T cell %T cell || id:ebi-a-GCST90001670	outcome	ebi-a-GCST90001670	finngen_R10_C3_KIDNEY_CLEAR_CELL_CARCINOMA_EXALLC	rs12777195	0.401261	0.221728	0.070343	Clear cell adenocarcinoma of kidney (controls excluding all cancers)	II Neoplasms, from cancer register (ICD-O-3)	944	314193	-0.0333268	0.835848	1.49371	0.967222	2.30677	0.998291	1	0.302639	1	0.0736797	0.422058
CD39+ CD8+ T cell %T cell || id:ebi-a-GCST90001670	outcome	ebi-a-GCST90001670	finngen_R10_C3_KIDNEY_CLEAR_CELL_CARCINOMA_EXALLC	rs12778618	-0.039416	0.337506	0.90703	Clear cell adenocarcinoma of kidney (controls excluding all cancers)	II Neoplasms, from cancer register (ICD-O-3)	944	314193	-0.700928	0.622096	0.961351	0.496125	1.86283	0.998291	1	0.90703	1	0.90703	1
CD39+ CD8+ T cell %T cell || id:ebi-a-GCST90001670	outcome	ebi-a-GCST90001670	finngen_R10_C3_KIDNEY_CLEAR_CELL_CARCINOMA_EXALLC	rs17111341	-0.437345	0.253157	0.0840664	Clear cell adenocarcinoma of kidney (controls excluding all cancers)	II Neoplasms, from cancer register (ICD-O-3)	944	314193	-0.933533	0.0588428	0.645749	0.393162	1.06061	0.998291	1	0.302639	1	0.168133	0.504398
CD39+ CD8+ T cell %T cell || id:ebi-a-GCST90001670	outcome	ebi-a-GCST90001670	finngen_R10_C3_KIDNEY_CLEAR_CELL_CARCINOMA_EXALLC	rs72812685	0.0182877	0.137343	0.894072	Clear cell adenocarcinoma of kidney (controls excluding all cancers)	II Neoplasms, from cancer register (ICD-O-3)	944	314193	-0.250904	0.28748	1.01846	0.778097	1.33306	0.998291	1	0.90703	1	0.894072	1
CD39+ CD8+ T cell %T cell || id:ebi-a-GCST90001670	outcome	ebi-a-GCST90001670	finngen_R10_C3_KIDNEY_CLEAR_CELL_CARCINOMA_EXALLC	All - Inverse variance weighted	-0.00834506	0.0679567	0.902266	Clear cell adenocarcinoma of kidney (controls excluding all cancers)	II Neoplasms, from cancer register (ICD-O-3)	944	314193	-0.14154	0.12485	0.99169	0.86802	1.13298	0.998291	1	0.90703	1	0.998822	1
CD39+ CD8+ T cell %T cell || id:ebi-a-GCST90001670	outcome	ebi-a-GCST90001670	finngen_R10_C3_KIDNEY_CLEAR_CELL_CARCINOMA_EXALLC	All - MR Egger	-0.126483	0.141574	0.412571	Clear cell adenocarcinoma of kidney (controls excluding all cancers)	II Neoplasms, from cancer register (ICD-O-3)	944	314193	-0.403969	0.151002	0.881189	0.667665	1.163	0.998291	1	0.675117	1	0.990088	1
CD39+ CD8+ T cell %CD8+ T cell || id:ebi-a-GCST90001671	outcome	ebi-a-GCST90001671	finngen_R10_C3_KIDNEY_CLEAR_CELL_CARCINOMA_EXALLC	rs111534725	0.944965	0.376267	0.0120246	Clear cell adenocarcinoma of kidney (controls excluding all cancers)	II Neoplasms, from cancer register (ICD-O-3)	944	314193	0.207482	1.68245	2.57272	1.23058	5.37871	0.998291	1	0.108221	0.216443	0.0240492	0.0721475
CD39+ CD8+ T cell %CD8+ T cell || id:ebi-a-GCST90001671	outcome	ebi-a-GCST90001671	finngen_R10_C3_KIDNEY_CLEAR_CELL_CARCINOMA_EXALLC	rs11818051	-0.526686	0.276302	0.0566247	Clear cell adenocarcinoma of kidney (controls excluding all cancers)	II Neoplasms, from cancer register (ICD-O-3)	944	314193	-1.06824	0.0148659	0.590559	0.343613	1.01498	0.998291	1	0.252199	1	0.113249	0.339748
CD39+ CD8+ T cell %CD8+ T cell || id:ebi-a-GCST90001671	outcome	ebi-a-GCST90001671	finngen_R10_C3_KIDNEY_CLEAR_CELL_CARCINOMA_EXALLC	rs12778618	-0.040119	0.343526	0.90703	Clear cell adenocarcinoma of kidney (controls excluding all cancers)	II Neoplasms, from cancer register (ICD-O-3)	944	314193	-0.713429	0.633191	0.960675	0.489961	1.88361	0.998291	1	0.961347	1	0.90703	1
CD39+ CD8+ T cell %CD8+ T cell || id:ebi-a-GCST90001671	outcome	ebi-a-GCST90001671	finngen_R10_C3_KIDNEY_CLEAR_CELL_CARCINOMA_EXALLC	rs146426185	0.0285992	0.590123	0.961347	Clear cell adenocarcinoma of kidney (controls excluding all cancers)	II Neoplasms, from cancer register (ICD-O-3)	944	314193	-1.12804	1.18524	1.02901	0.323666	3.27147	0.998291	1	0.961347	1	0.961347	1
CD39+ CD8+ T cell %CD8+ T cell || id:ebi-a-GCST90001671	outcome	ebi-a-GCST90001671	finngen_R10_C3_KIDNEY_CLEAR_CELL_CARCINOMA_EXALLC	rs17111341	-0.426073	0.246632	0.0840664	Clear cell adenocarcinoma of kidney (controls excluding all cancers)	II Neoplasms, from cancer register (ICD-O-3)	944	314193	-0.909472	0.0573262	0.653069	0.402737	1.059	0.998291	1	0.252199	1	0.168133	0.504398
CD39+ CD8+ T cell %CD8+ T cell || id:ebi-a-GCST90001671	outcome	ebi-a-GCST90001671	finngen_R10_C3_KIDNEY_CLEAR_CELL_CARCINOMA_EXALLC	rs2901833	0.406662	0.221558	0.0664368	Clear cell adenocarcinoma of kidney (controls excluding all cancers)	II Neoplasms, from cancer register (ICD-O-3)	944	314193	-0.0275917	0.840915	1.5018	0.972786	2.31849	0.998291	1	0.252199	1	0.082749	0.398621
CD39+ CD8+ T cell %CD8+ T cell || id:ebi-a-GCST90001671	outcome	ebi-a-GCST90001671	finngen_R10_C3_KIDNEY_CLEAR_CELL_CARCINOMA_EXALLC	rs72812685	0.0189356	0.142209	0.894072	Clear cell adenocarcinoma of kidney (controls excluding all cancers)	II Neoplasms, from cancer register (ICD-O-3)	944	314193	-0.259794	0.297665	1.01912	0.771211	1.34671	0.998291	1	0.961347	1	0.894072	1
CD39+ CD8+ T cell %CD8+ T cell || id:ebi-a-GCST90001671	outcome	ebi-a-GCST90001671	finngen_R10_C3_KIDNEY_CLEAR_CELL_CARCINOMA_EXALLC	All - Inverse variance weighted	0.0147227	0.151893	0.922784	Clear cell adenocarcinoma of kidney (controls excluding all cancers)	II Neoplasms, from cancer register (ICD-O-3)	944	314193	-0.282988	0.312434	1.01483	0.753529	1.36675	0.998291	1	0.961347	1	0.998822	1
CD39+ CD8+ T cell %CD8+ T cell || id:ebi-a-GCST90001671	outcome	ebi-a-GCST90001671	finngen_R10_C3_KIDNEY_CLEAR_CELL_CARCINOMA_EXALLC	All - MR Egger	-0.289129	0.304042	0.385298	Clear cell adenocarcinoma of kidney (controls excluding all cancers)	II Neoplasms, from cancer register (ICD-O-3)	944	314193	-0.885051	0.306793	0.748915	0.412693	1.35906	0.998291	1	0.630488	1	0.990088	1
CD39+ CD8+ T cell Absolute Count || id:ebi-a-GCST90001672	outcome	ebi-a-GCST90001672	finngen_R10_C3_KIDNEY_CLEAR_CELL_CARCINOMA_EXALLC	rs10748649	-0.014107	0.046075	0.759471	Clear cell adenocarcinoma of kidney (controls excluding all cancers)	II Neoplasms, from cancer register (ICD-O-3)	944	314193	-0.104414	0.0762001	0.985992	0.900852	1.07918	0.998291	1	0.90703	1	0.759471	1
CD39+ CD8+ T cell Absolute Count || id:ebi-a-GCST90001672	outcome	ebi-a-GCST90001672	finngen_R10_C3_KIDNEY_CLEAR_CELL_CARCINOMA_EXALLC	rs111534725	0.995964	0.396574	0.0120246	Clear cell adenocarcinoma of kidney (controls excluding all cancers)	II Neoplasms, from cancer register (ICD-O-3)	944	314193	0.218679	1.77325	2.70733	1.24443	5.88996	0.998291	1	0.216443	0.216443	0.0240492	0.0721475
CD39+ CD8+ T cell Absolute Count || id:ebi-a-GCST90001672	outcome	ebi-a-GCST90001672	finngen_R10_C3_KIDNEY_CLEAR_CELL_CARCINOMA_EXALLC	rs11818051	-0.513512	0.269391	0.0566247	Clear cell adenocarcinoma of kidney (controls excluding all cancers)	II Neoplasms, from cancer register (ICD-O-3)	944	314193	-1.04152	0.0144941	0.59839	0.352919	1.0146	0.998291	1	0.302639	1	0.113249	0.339748
CD39+ CD8+ T cell Absolute Count || id:ebi-a-GCST90001672	outcome	ebi-a-GCST90001672	finngen_R10_C3_KIDNEY_CLEAR_CELL_CARCINOMA_EXALLC	rs12778618	-0.0385101	0.329749	0.90703	Clear cell adenocarcinoma of kidney (controls excluding all cancers)	II Neoplasms, from cancer register (ICD-O-3)	944	314193	-0.684818	0.607798	0.962222	0.504182	1.83638	0.998291	1	0.90703	1	0.90703	1
CD39+ CD8+ T cell Absolute Count || id:ebi-a-GCST90001672	outcome	ebi-a-GCST90001672	finngen_R10_C3_KIDNEY_CLEAR_CELL_CARCINOMA_EXALLC	rs12778797	0.417413	0.230869	0.0706049	Clear cell adenocarcinoma of kidney (controls excluding all cancers)	II Neoplasms, from cancer register (ICD-O-3)	944	314193	-0.0350896	0.869916	1.51803	0.965519	2.38671	0.998291	1	0.302639	1	0.0734994	0.423629
CD39+ CD8+ T cell Absolute Count || id:ebi-a-GCST90001672	outcome	ebi-a-GCST90001672	finngen_R10_C3_KIDNEY_CLEAR_CELL_CARCINOMA_EXALLC	rs17111341	-0.424614	0.245788	0.0840664	Clear cell adenocarcinoma of kidney (controls excluding all cancers)	II Neoplasms, from cancer register (ICD-O-3)	944	314193	-0.906358	0.0571299	0.654022	0.403993	1.05879	0.998291	1	0.302639	1	0.168133	0.504398
CD39+ CD8+ T cell Absolute Count || id:ebi-a-GCST90001672	outcome	ebi-a-GCST90001672	finngen_R10_C3_KIDNEY_CLEAR_CELL_CARCINOMA_EXALLC	rs72812685	0.017409	0.130744	0.894072	Clear cell adenocarcinoma of kidney (controls excluding all cancers)	II Neoplasms, from cancer register (ICD-O-3)	944	314193	-0.238849	0.273667	1.01756	0.787534	1.31478	0.998291	1	0.90703	1	0.894072	1
CD39+ CD8+ T cell Absolute Count || id:ebi-a-GCST90001672	outcome	ebi-a-GCST90001672	finngen_R10_C3_KIDNEY_CLEAR_CELL_CARCINOMA_EXALLC	All - Inverse variance weighted	-0.00996528	0.0675339	0.88269	Clear cell adenocarcinoma of kidney (controls excluding all cancers)	II Neoplasms, from cancer register (ICD-O-3)	944	314193	-0.142332	0.122401	0.990084	0.867333	1.13021	0.998291	1	0.90703	1	0.998822	1
CD39+ CD8+ T cell Absolute Count || id:ebi-a-GCST90001672	outcome	ebi-a-GCST90001672	finngen_R10_C3_KIDNEY_CLEAR_CELL_CARCINOMA_EXALLC	All - MR Egger	-0.130225	0.138883	0.391466	Clear cell adenocarcinoma of kidney (controls excluding all cancers)	II Neoplasms, from cancer register (ICD-O-3)	944	314193	-0.402435	0.141985	0.877898	0.66869	1.15256	0.998291	1	0.640581	1	0.990088	1
CD28- CD127- CD25++ CD8+ T cell Absolute Count || id:ebi-a-GCST90001675	outcome	ebi-a-GCST90001675	finngen_R10_C3_KIDNEY_CLEAR_CELL_CARCINOMA_EXALLC	rs17203563	-0.472694	0.26433	0.0737327	Clear cell adenocarcinoma of kidney (controls excluding all cancers)	II Neoplasms, from cancer register (ICD-O-3)	944	314193	-0.990781	0.0453938	0.623321	0.371287	1.04644	0.998291	1	0.147465	0.147465	0.147465	0.147465
CD28- CD25++ CD8+ T cell Absolute Count || id:ebi-a-GCST90001678	outcome	ebi-a-GCST90001678	finngen_R10_C3_KIDNEY_CLEAR_CELL_CARCINOMA_EXALLC	rs9269109	-0.759762	0.311575	0.0147503	Clear cell adenocarcinoma of kidney (controls excluding all cancers)	II Neoplasms, from cancer register (ICD-O-3)	944	314193	-1.37045	-0.149074	0.467778	0.253993	0.861505	0.998291	1	0.0295006	0.0295006	0.0295006	0.147503
CD25++ CD8+ T cell %T cell || id:ebi-a-GCST90001679	outcome	ebi-a-GCST90001679	finngen_R10_C3_KIDNEY_CLEAR_CELL_CARCINOMA_EXALLC	rs61839660	0.508403	0.360953	0.158982	Clear cell adenocarcinoma of kidney (controls excluding all cancers)	II Neoplasms, from cancer register (ICD-O-3)	944	314193	-0.199064	1.21587	1.66263	0.819497	3.37323	0.998291	1	0.317964	0.317964	0.317964	1
CD25++ CD8+ T cell %CD8+ T cell || id:ebi-a-GCST90001680	outcome	ebi-a-GCST90001680	finngen_R10_C3_KIDNEY_CLEAR_CELL_CARCINOMA_EXALLC	rs72915529	-0.0331621	0.145831	0.820112	Clear cell adenocarcinoma of kidney (controls excluding all cancers)	II Neoplasms, from cancer register (ICD-O-3)	944	314193	-0.31899	0.252666	0.967382	0.726883	1.28745	0.998291	1	0.820112	1	0.820112	1
CD25++ CD8+ T cell Absolute Count || id:ebi-a-GCST90001681	outcome	ebi-a-GCST90001681	finngen_R10_C3_KIDNEY_CLEAR_CELL_CARCINOMA_EXALLC	rs1403755	-0.46974	0.362958	0.195596	Clear cell adenocarcinoma of kidney (controls excluding all cancers)	II Neoplasms, from cancer register (ICD-O-3)	944	314193	-1.18114	0.241657	0.625165	0.306929	1.27336	0.998291	1	0.391654	1	0.280134	0.391193
CD25++ CD8+ T cell Absolute Count || id:ebi-a-GCST90001681	outcome	ebi-a-GCST90001681	finngen_R10_C3_KIDNEY_CLEAR_CELL_CARCINOMA_EXALLC	rs2875404	-0.229917	0.369025	0.533259	Clear cell adenocarcinoma of kidney (controls excluding all cancers)	II Neoplasms, from cancer register (ICD-O-3)	944	314193	-0.953205	0.493372	0.7946	0.385503	1.63783	0.998291	1	0.533259	1	0.533259	1
CD25++ CD8+ T cell Absolute Count || id:ebi-a-GCST90001681	outcome	ebi-a-GCST90001681	finngen_R10_C3_KIDNEY_CLEAR_CELL_CARCINOMA_EXALLC	All - Inverse variance weighted	-0.351816	0.258768	0.173963	Clear cell adenocarcinoma of kidney (controls excluding all cancers)	II Neoplasms, from cancer register (ICD-O-3)	944	314193	-0.859002	0.15537	0.70341	0.423585	1.16809	0.998291	1	0.391654	1	0.998822	1
CD127- CD8+ T cell Absolute Count || id:ebi-a-GCST90001684	outcome	ebi-a-GCST90001684	finngen_R10_C3_KIDNEY_CLEAR_CELL_CARCINOMA_EXALLC	rs3130685	-0.02609	0.245169	0.915252	Clear cell adenocarcinoma of kidney (controls excluding all cancers)	II Neoplasms, from cancer register (ICD-O-3)	944	314193	-0.506621	0.454441	0.974247	0.602528	1.57529	0.998291	1	0.915252	1	0.915252	1
CD28- CD8+ T cell %CD8+ T cell || id:ebi-a-GCST90001686	outcome	ebi-a-GCST90001686	finngen_R10_C3_KIDNEY_CLEAR_CELL_CARCINOMA_EXALLC	rs4796089	0.218046	0.396505	0.582375	Clear cell adenocarcinoma of kidney (controls excluding all cancers)	II Neoplasms, from cancer register (ICD-O-3)	944	314193	-0.559105	0.995196	1.24364	0.571721	2.70526	0.998291	1	0.82845	1	0.788905	1
CD28- CD8+ T cell %CD8+ T cell || id:ebi-a-GCST90001686	outcome	ebi-a-GCST90001686	finngen_R10_C3_KIDNEY_CLEAR_CELL_CARCINOMA_EXALLC	rs6904669	0.126715	0.323719	0.695475	Clear cell adenocarcinoma of kidney (controls excluding all cancers)	II Neoplasms, from cancer register (ICD-O-3)	944	314193	-0.507773	0.761204	1.13509	0.601834	2.14085	0.998291	1	0.82845	1	0.695475	1
CD28- CD8+ T cell %CD8+ T cell || id:ebi-a-GCST90001686	outcome	ebi-a-GCST90001686	finngen_R10_C3_KIDNEY_CLEAR_CELL_CARCINOMA_EXALLC	rs7728865	-0.151992	0.363818	0.676116	Clear cell adenocarcinoma of kidney (controls excluding all cancers)	II Neoplasms, from cancer register (ICD-O-3)	944	314193	-0.865075	0.561091	0.858995	0.42102	1.75258	0.998291	1	0.82845	1	0.676453	1
CD28- CD8+ T cell %CD8+ T cell || id:ebi-a-GCST90001686	outcome	ebi-a-GCST90001686	finngen_R10_C3_KIDNEY_CLEAR_CELL_CARCINOMA_EXALLC	All - Inverse variance weighted	0.0617188	0.206468	0.764996	Clear cell adenocarcinoma of kidney (controls excluding all cancers)	II Neoplasms, from cancer register (ICD-O-3)	944	314193	-0.342959	0.466396	1.06366	0.709667	1.59424	0.998291	1	0.82845	1	0.998822	1
CD28- CD8+ T cell %CD8+ T cell || id:ebi-a-GCST90001686	outcome	ebi-a-GCST90001686	finngen_R10_C3_KIDNEY_CLEAR_CELL_CARCINOMA_EXALLC	All - MR Egger	-0.312046	1.12984	0.82845	Clear cell adenocarcinoma of kidney (controls excluding all cancers)	II Neoplasms, from cancer register (ICD-O-3)	944	314193	-2.52652	1.90243	0.731948	0.0799365	6.70217	0.998291	1	0.82845	1	0.990088	1
CD28- CD8+ T cell Absolute Count || id:ebi-a-GCST90001687	outcome	ebi-a-GCST90001687	finngen_R10_C3_KIDNEY_CLEAR_CELL_CARCINOMA_EXALLC	rs3130685	-0.0262415	0.246593	0.915252	Clear cell adenocarcinoma of kidney (controls excluding all cancers)	II Neoplasms, from cancer register (ICD-O-3)	944	314193	-0.509564	0.457081	0.9741	0.600758	1.57946	0.998291	1	0.915252	1	0.915252	1
CD28- CD8+ T cell Absolute Count || id:ebi-a-GCST90001687	outcome	ebi-a-GCST90001687	finngen_R10_C3_KIDNEY_CLEAR_CELL_CARCINOMA_EXALLC	rs36058358	-0.230459	0.716836	0.747836	Clear cell adenocarcinoma of kidney (controls excluding all cancers)	II Neoplasms, from cancer register (ICD-O-3)	944	314193	-1.63546	1.17454	0.794169	0.194863	3.23666	0.998291	1	0.915252	1	0.807466	1
CD28- CD8+ T cell Absolute Count || id:ebi-a-GCST90001687	outcome	ebi-a-GCST90001687	finngen_R10_C3_KIDNEY_CLEAR_CELL_CARCINOMA_EXALLC	rs4796089	0.210892	0.383496	0.582375	Clear cell adenocarcinoma of kidney (controls excluding all cancers)	II Neoplasms, from cancer register (ICD-O-3)	944	314193	-0.54076	0.962544	1.23478	0.582305	2.61835	0.998291	1	0.915252	1	0.788905	1
CD28- CD8+ T cell Absolute Count || id:ebi-a-GCST90001687	outcome	ebi-a-GCST90001687	finngen_R10_C3_KIDNEY_CLEAR_CELL_CARCINOMA_EXALLC	All - Inverse variance weighted	0.0219892	0.199241	0.91212	Clear cell adenocarcinoma of kidney (controls excluding all cancers)	II Neoplasms, from cancer register (ICD-O-3)	944	314193	-0.368524	0.412502	1.02223	0.691755	1.51059	0.998291	1	0.915252	1	0.998822	1
CD28- CD8+ T cell Absolute Count || id:ebi-a-GCST90001687	outcome	ebi-a-GCST90001687	finngen_R10_C3_KIDNEY_CLEAR_CELL_CARCINOMA_EXALLC	All - MR Egger	0.846395	3.66275	0.855426	Clear cell adenocarcinoma of kidney (controls excluding all cancers)	II Neoplasms, from cancer register (ICD-O-3)	944	314193	-6.33259	8.02538	2.33123	0.00177743	3057.57	0.998291	1	0.915252	1	0.990088	1
CD28+ CD45RA+ CD8+ T cell %T cell || id:ebi-a-GCST90001688	outcome	ebi-a-GCST90001688	finngen_R10_C3_KIDNEY_CLEAR_CELL_CARCINOMA_EXALLC	rs116562707	-0.17016	0.282244	0.546586	Clear cell adenocarcinoma of kidney (controls excluding all cancers)	II Neoplasms, from cancer register (ICD-O-3)	944	314193	-0.723359	0.383038	0.84353	0.48512	1.46673	0.998291	1	0.918048	1	0.918048	1
CD28+ CD45RA+ CD8+ T cell Absolute Count || id:ebi-a-GCST90001690	outcome	ebi-a-GCST90001690	finngen_R10_C3_KIDNEY_CLEAR_CELL_CARCINOMA_EXALLC	rs12901644	-0.711098	0.442293	0.107889	Clear cell adenocarcinoma of kidney (controls excluding all cancers)	II Neoplasms, from cancer register (ICD-O-3)	944	314193	-1.57799	0.155796	0.491105	0.206389	1.16859	0.998291	1	0.129467	0.647334	0.107889	0.215778
CD28+ CD45RA+ CD8+ T cell Absolute Count || id:ebi-a-GCST90001690	outcome	ebi-a-GCST90001690	finngen_R10_C3_KIDNEY_CLEAR_CELL_CARCINOMA_EXALLC	rs3131627	-0.649542	0.37044	0.0795274	Clear cell adenocarcinoma of kidney (controls excluding all cancers)	II Neoplasms, from cancer register (ICD-O-3)	944	314193	-1.3756	0.07652	0.522285	0.252687	1.07952	0.998291	1	0.119291	0.477164	0.159055	0.159055
CD28+ CD45RA+ CD8+ T cell Absolute Count || id:ebi-a-GCST90001690	outcome	ebi-a-GCST90001690	finngen_R10_C3_KIDNEY_CLEAR_CELL_CARCINOMA_EXALLC	All - Inverse variance weighted	-0.67492	0.283991	0.017475	Clear cell adenocarcinoma of kidney (controls excluding all cancers)	II Neoplasms, from cancer register (ICD-O-3)	944	314193	-1.23154	-0.118298	0.509197	0.291842	0.888431	0.998291	1	0.0647079	0.10485	0.998822	1
CD28+ CD45RA- CD8+ T cell %T cell || id:ebi-a-GCST90001691	outcome	ebi-a-GCST90001691	finngen_R10_C3_KIDNEY_CLEAR_CELL_CARCINOMA_EXALLC	rs60220946	0.376393	0.452957	0.405991	Clear cell adenocarcinoma of kidney (controls excluding all cancers)	II Neoplasms, from cancer register (ICD-O-3)	944	314193	-0.511402	1.26419	1.45702	0.599654	3.54022	0.998291	1	0.511226	0.811982	0.511226	1
CD28- CD4-CD8- T cell %T cell || id:ebi-a-GCST90001694	outcome	ebi-a-GCST90001694	finngen_R10_C3_KIDNEY_CLEAR_CELL_CARCINOMA_EXALLC	rs139249541	0.202599	0.445348	0.649165	Clear cell adenocarcinoma of kidney (controls excluding all cancers)	II Neoplasms, from cancer register (ICD-O-3)	944	314193	-0.670284	1.07548	1.22458	0.511563	2.9314	0.998291	1	0.942277	1	0.659594	1
CD28- CD4-CD8- T cell %T cell || id:ebi-a-GCST90001694	outcome	ebi-a-GCST90001694	finngen_R10_C3_KIDNEY_CLEAR_CELL_CARCINOMA_EXALLC	rs6755452	0.146441	0.276852	0.59684	Clear cell adenocarcinoma of kidney (controls excluding all cancers)	II Neoplasms, from cancer register (ICD-O-3)	944	314193	-0.396189	0.689071	1.15771	0.672879	1.99186	0.998291	1	0.942277	1	0.59684	1
CD28- CD4-CD8- T cell %T cell || id:ebi-a-GCST90001694	outcome	ebi-a-GCST90001694	finngen_R10_C3_KIDNEY_CLEAR_CELL_CARCINOMA_EXALLC	rs9896155	0.175185	0.278439	0.52924	Clear cell adenocarcinoma of kidney (controls excluding all cancers)	II Neoplasms, from cancer register (ICD-O-3)	944	314193	-0.370556	0.720925	1.19147	0.69035	2.05634	0.998291	1	0.942277	1	0.950575	1
CD28- CD4-CD8- T cell %T cell || id:ebi-a-GCST90001694	outcome	ebi-a-GCST90001694	finngen_R10_C3_KIDNEY_CLEAR_CELL_CARCINOMA_EXALLC	All - Inverse variance weighted	0.167543	0.179642	0.351001	Clear cell adenocarcinoma of kidney (controls excluding all cancers)	II Neoplasms, from cancer register (ICD-O-3)	944	314193	-0.184556	0.519642	1.1824	0.831474	1.68143	0.998291	1	0.942277	1	0.998822	1
CD28- CD4-CD8- T cell %T cell || id:ebi-a-GCST90001694	outcome	ebi-a-GCST90001694	finngen_R10_C3_KIDNEY_CLEAR_CELL_CARCINOMA_EXALLC	All - MR Egger	0.196942	0.725946	0.831351	Clear cell adenocarcinoma of kidney (controls excluding all cancers)	II Neoplasms, from cancer register (ICD-O-3)	944	314193	-1.22591	1.6198	1.21767	0.29349	5.05206	0.998291	1	0.977077	1	0.990088	1
CD45RA- CD28- CD8+ T cell %T cell || id:ebi-a-GCST90001697	outcome	ebi-a-GCST90001697	finngen_R10_C3_KIDNEY_CLEAR_CELL_CARCINOMA_EXALLC	rs130071	-0.0151933	0.0485858	0.754501	Clear cell adenocarcinoma of kidney (controls excluding all cancers)	II Neoplasms, from cancer register (ICD-O-3)	944	314193	-0.110421	0.0800349	0.984922	0.895457	1.08332	0.998291	1	0.964927	1	0.926604	1
CD45RA- CD28- CD8+ T cell %T cell || id:ebi-a-GCST90001697	outcome	ebi-a-GCST90001697	finngen_R10_C3_KIDNEY_CLEAR_CELL_CARCINOMA_EXALLC	rs58905133	0.00179566	0.0408369	0.964927	Clear cell adenocarcinoma of kidney (controls excluding all cancers)	II Neoplasms, from cancer register (ICD-O-3)	944	314193	-0.0782446	0.081836	1.0018	0.924738	1.08528	0.998291	1	0.964927	1	0.964927	1
CD45RA- CD28- CD8+ T cell %T cell || id:ebi-a-GCST90001697	outcome	ebi-a-GCST90001697	finngen_R10_C3_KIDNEY_CLEAR_CELL_CARCINOMA_EXALLC	All - Inverse variance weighted	-0.0052376	0.0312611	0.866942	Clear cell adenocarcinoma of kidney (controls excluding all cancers)	II Neoplasms, from cancer register (ICD-O-3)	944	314193	-0.0665095	0.0560342	0.994776	0.935654	1.05763	0.998291	1	0.964927	1	0.998822	1
BAFF-R on CD20- CD38- B cell || id:ebi-a-GCST90001701	outcome	ebi-a-GCST90001701	finngen_R10_C3_KIDNEY_CLEAR_CELL_CARCINOMA_EXALLC	rs73165129	-0.104828	0.15754	0.505793	Clear cell adenocarcinoma of kidney (controls excluding all cancers)	II Neoplasms, from cancer register (ICD-O-3)	944	314193	-0.413607	0.203951	0.90048	0.661261	1.22624	0.998291	1	0.505793	1	0.505793	1
BAFF-R on CD24+ CD27+ B cell || id:ebi-a-GCST90001702	outcome	ebi-a-GCST90001702	finngen_R10_C3_KIDNEY_CLEAR_CELL_CARCINOMA_EXALLC	rs117086217	-0.391127	0.611574	0.522471	Clear cell adenocarcinoma of kidney (controls excluding all cancers)	II Neoplasms, from cancer register (ICD-O-3)	944	314193	-1.58981	0.807557	0.676294	0.203964	2.24242	0.998291	1	0.912446	1	0.777128	1
BAFF-R on CD24+ CD27+ B cell || id:ebi-a-GCST90001702	outcome	ebi-a-GCST90001702	finngen_R10_C3_KIDNEY_CLEAR_CELL_CARCINOMA_EXALLC	rs13058590	0.407079	0.375586	0.278431	Clear cell adenocarcinoma of kidney (controls excluding all cancers)	II Neoplasms, from cancer register (ICD-O-3)	944	314193	-0.32907	1.14323	1.50242	0.719593	3.13687	0.998291	1	0.837055	1	0.556863	1
BAFF-R on CD24+ CD27+ B cell || id:ebi-a-GCST90001702	outcome	ebi-a-GCST90001702	finngen_R10_C3_KIDNEY_CLEAR_CELL_CARCINOMA_EXALLC	rs143944768	-0.544622	0.628146	0.385925	Clear cell adenocarcinoma of kidney (controls excluding all cancers)	II Neoplasms, from cancer register (ICD-O-3)	944	314193	-1.77579	0.686544	0.580061	0.16935	1.98684	0.998291	1	0.882114	1	0.385925	1
BAFF-R on CD24+ CD27+ B cell || id:ebi-a-GCST90001702	outcome	ebi-a-GCST90001702	finngen_R10_C3_KIDNEY_CLEAR_CELL_CARCINOMA_EXALLC	rs146069723	0.302169	0.264462	0.253212	Clear cell adenocarcinoma of kidney (controls excluding all cancers)	II Neoplasms, from cancer register (ICD-O-3)	944	314193	-0.216176	0.820514	1.35279	0.805594	2.27167	0.998291	1	0.837055	1	0.506425	1
BAFF-R on CD24+ CD27+ B cell || id:ebi-a-GCST90001702	outcome	ebi-a-GCST90001702	finngen_R10_C3_KIDNEY_CLEAR_CELL_CARCINOMA_EXALLC	rs2142827	0.167795	0.166615	0.313896	Clear cell adenocarcinoma of kidney (controls excluding all cancers)	II Neoplasms, from cancer register (ICD-O-3)	944	314193	-0.15877	0.494359	1.18269	0.853192	1.63945	0.998291	1	0.837055	1	0.627791	1
BAFF-R on CD24+ CD27+ B cell || id:ebi-a-GCST90001702	outcome	ebi-a-GCST90001702	finngen_R10_C3_KIDNEY_CLEAR_CELL_CARCINOMA_EXALLC	rs5758649	-0.133611	0.366877	0.71572	Clear cell adenocarcinoma of kidney (controls excluding all cancers)	II Neoplasms, from cancer register (ICD-O-3)	944	314193	-0.852689	0.585467	0.87493	0.426267	1.79583	0.998291	1	0.912446	1	0.71572	1
BAFF-R on CD24+ CD27+ B cell || id:ebi-a-GCST90001702	outcome	ebi-a-GCST90001702	finngen_R10_C3_KIDNEY_CLEAR_CELL_CARCINOMA_EXALLC	All - Inverse variance weighted	0.140361	0.119483	0.240101	Clear cell adenocarcinoma of kidney (controls excluding all cancers)	II Neoplasms, from cancer register (ICD-O-3)	944	314193	-0.0938256	0.374547	1.15069	0.910442	1.45433	0.998291	1	0.837055	1	0.998822	1
BAFF-R on CD24+ CD27+ B cell || id:ebi-a-GCST90001702	outcome	ebi-a-GCST90001702	finngen_R10_C3_KIDNEY_CLEAR_CELL_CARCINOMA_EXALLC	All - MR Egger	0.0454231	0.543173	0.937372	Clear cell adenocarcinoma of kidney (controls excluding all cancers)	II Neoplasms, from cancer register (ICD-O-3)	944	314193	-1.0192	1.11004	1.04647	0.360885	3.03448	0.998291	1	0.937372	1	0.990088	1
BAFF-R on IgD+ CD24+ B cell || id:ebi-a-GCST90001703	outcome	ebi-a-GCST90001703	finngen_R10_C3_KIDNEY_CLEAR_CELL_CARCINOMA_EXALLC	rs117086217	-0.38506	0.602087	0.522471	Clear cell adenocarcinoma of kidney (controls excluding all cancers)	II Neoplasms, from cancer register (ICD-O-3)	944	314193	-1.56515	0.795031	0.68041	0.209056	2.21451	0.998291	1	0.731459	1	0.777128	1
BAFF-R on IgD+ CD24+ B cell || id:ebi-a-GCST90001703	outcome	ebi-a-GCST90001703	finngen_R10_C3_KIDNEY_CLEAR_CELL_CARCINOMA_EXALLC	rs2142827	0.174835	0.173606	0.313896	Clear cell adenocarcinoma of kidney (controls excluding all cancers)	II Neoplasms, from cancer register (ICD-O-3)	944	314193	-0.165432	0.515103	1.19105	0.847527	1.67381	0.998291	1	0.701769	1	0.627791	1
BAFF-R on IgD+ CD24+ B cell || id:ebi-a-GCST90001703	outcome	ebi-a-GCST90001703	finngen_R10_C3_KIDNEY_CLEAR_CELL_CARCINOMA_EXALLC	rs5758649	-0.139157	0.382106	0.71572	Clear cell adenocarcinoma of kidney (controls excluding all cancers)	II Neoplasms, from cancer register (ICD-O-3)	944	314193	-0.888085	0.60977	0.870091	0.411443	1.84001	0.998291	1	0.785083	1	0.71572	1
BAFF-R on IgD+ CD24+ B cell || id:ebi-a-GCST90001703	outcome	ebi-a-GCST90001703	finngen_R10_C3_KIDNEY_CLEAR_CELL_CARCINOMA_EXALLC	rs73165129	-0.0365946	0.0549961	0.505793	Clear cell adenocarcinoma of kidney (controls excluding all cancers)	II Neoplasms, from cancer register (ICD-O-3)	944	314193	-0.144387	0.0711978	0.964067	0.865553	1.07379	0.998291	1	0.731459	1	0.505793	1
BAFF-R on IgD+ CD24+ B cell || id:ebi-a-GCST90001703	outcome	ebi-a-GCST90001703	finngen_R10_C3_KIDNEY_CLEAR_CELL_CARCINOMA_EXALLC	rs75056525	0.193728	0.256792	0.450599	Clear cell adenocarcinoma of kidney (controls excluding all cancers)	II Neoplasms, from cancer register (ICD-O-3)	944	314193	-0.309585	0.697041	1.21377	0.733752	2.0078	0.998291	1	0.731459	1	0.450599	1
BAFF-R on IgD+ CD24+ B cell || id:ebi-a-GCST90001703	outcome	ebi-a-GCST90001703	finngen_R10_C3_KIDNEY_CLEAR_CELL_CARCINOMA_EXALLC	All - Inverse variance weighted	-0.013834	0.0507296	0.785083	Clear cell adenocarcinoma of kidney (controls excluding all cancers)	II Neoplasms, from cancer register (ICD-O-3)	944	314193	-0.113264	0.085596	0.986261	0.892915	1.08937	0.998291	1	0.785083	1	0.998822	1
BAFF-R on IgD+ CD24+ B cell || id:ebi-a-GCST90001703	outcome	ebi-a-GCST90001703	finngen_R10_C3_KIDNEY_CLEAR_CELL_CARCINOMA_EXALLC	All - MR Egger	-0.0946769	0.0852875	0.347936	Clear cell adenocarcinoma of kidney (controls excluding all cancers)	II Neoplasms, from cancer register (ICD-O-3)	944	314193	-0.26184	0.0724867	0.909667	0.769634	1.07518	0.998291	1	0.701769	1	0.990088	1
BAFF-R on IgD+ CD24- B cell || id:ebi-a-GCST90001704	outcome	ebi-a-GCST90001704	finngen_R10_C3_KIDNEY_CLEAR_CELL_CARCINOMA_EXALLC	rs1081003	-0.431528	0.354527	0.22353	Clear cell adenocarcinoma of kidney (controls excluding all cancers)	II Neoplasms, from cancer register (ICD-O-3)	944	314193	-1.1264	0.263345	0.649516	0.324198	1.30128	0.998291	1	0.993707	1	0.22353	1
BAFF-R on IgD+ CD24- B cell || id:ebi-a-GCST90001704	outcome	ebi-a-GCST90001704	finngen_R10_C3_KIDNEY_CLEAR_CELL_CARCINOMA_EXALLC	rs117705111	0.0184587	0.196193	0.925042	Clear cell adenocarcinoma of kidney (controls excluding all cancers)	II Neoplasms, from cancer register (ICD-O-3)	944	314193	-0.366079	0.402996	1.01863	0.693448	1.4963	0.998291	1	0.993707	1	0.925042	1
BAFF-R on IgD+ CD24- B cell || id:ebi-a-GCST90001704	outcome	ebi-a-GCST90001704	finngen_R10_C3_KIDNEY_CLEAR_CELL_CARCINOMA_EXALLC	rs149806587	0.712028	0.580111	0.219673	Clear cell adenocarcinoma of kidney (controls excluding all cancers)	II Neoplasms, from cancer register (ICD-O-3)	944	314193	-0.42499	1.84905	2.03812	0.653776	6.35376	0.998291	1	0.993707	1	0.439345	1
BAFF-R on IgD+ CD24- B cell || id:ebi-a-GCST90001704	outcome	ebi-a-GCST90001704	finngen_R10_C3_KIDNEY_CLEAR_CELL_CARCINOMA_EXALLC	rs1801274	0.154369	0.256981	0.548039	Clear cell adenocarcinoma of kidney (controls excluding all cancers)	II Neoplasms, from cancer register (ICD-O-3)	944	314193	-0.349314	0.658052	1.16692	0.705172	1.93103	0.998291	1	0.993707	1	0.890068	1
BAFF-R on IgD+ CD24- B cell || id:ebi-a-GCST90001704	outcome	ebi-a-GCST90001704	finngen_R10_C3_KIDNEY_CLEAR_CELL_CARCINOMA_EXALLC	rs1894588	0.127742	0.167645	0.446074	Clear cell adenocarcinoma of kidney (controls excluding all cancers)	II Neoplasms, from cancer register (ICD-O-3)	944	314193	-0.200843	0.456327	1.13626	0.818041	1.57827	0.998291	1	0.993707	1	0.892147	1
BAFF-R on IgD+ CD24- B cell || id:ebi-a-GCST90001704	outcome	ebi-a-GCST90001704	finngen_R10_C3_KIDNEY_CLEAR_CELL_CARCINOMA_EXALLC	rs5757678	0.237464	0.241699	0.325865	Clear cell adenocarcinoma of kidney (controls excluding all cancers)	II Neoplasms, from cancer register (ICD-O-3)	944	314193	-0.236267	0.711194	1.26803	0.78957	2.03642	0.998291	1	0.993707	1	0.649878	1
BAFF-R on IgD+ CD24- B cell || id:ebi-a-GCST90001704	outcome	ebi-a-GCST90001704	finngen_R10_C3_KIDNEY_CLEAR_CELL_CARCINOMA_EXALLC	rs5759079	-0.00809511	0.179505	0.96403	Clear cell adenocarcinoma of kidney (controls excluding all cancers)	II Neoplasms, from cancer register (ICD-O-3)	944	314193	-0.359925	0.343734	0.991938	0.697729	1.4102	0.998291	1	0.993707	1	0.96403	1
BAFF-R on IgD+ CD24- B cell || id:ebi-a-GCST90001704	outcome	ebi-a-GCST90001704	finngen_R10_C3_KIDNEY_CLEAR_CELL_CARCINOMA_EXALLC	rs76146864	0.177596	0.254984	0.486118	Clear cell adenocarcinoma of kidney (controls excluding all cancers)	II Neoplasms, from cancer register (ICD-O-3)	944	314193	-0.322173	0.677365	1.19434	0.724573	1.96868	0.998291	1	0.993707	1	0.851442	1
BAFF-R on IgD+ CD24- B cell || id:ebi-a-GCST90001704	outcome	ebi-a-GCST90001704	finngen_R10_C3_KIDNEY_CLEAR_CELL_CARCINOMA_EXALLC	All - Inverse variance weighted	0.0832866	0.0813347	0.305836	Clear cell adenocarcinoma of kidney (controls excluding all cancers)	II Neoplasms, from cancer register (ICD-O-3)	944	314193	-0.0761294	0.242703	1.08685	0.926696	1.27469	0.998291	1	0.993707	1	0.998822	1
BAFF-R on IgD+ CD24- B cell || id:ebi-a-GCST90001704	outcome	ebi-a-GCST90001704	finngen_R10_C3_KIDNEY_CLEAR_CELL_CARCINOMA_EXALLC	All - MR Egger	0.00138527	0.168488	0.993707	Clear cell adenocarcinoma of kidney (controls excluding all cancers)	II Neoplasms, from cancer register (ICD-O-3)	944	314193	-0.32885	0.331621	1.00139	0.719751	1.39322	0.998291	1	0.993707	1	0.996341	1
BAFF-R on IgD+ CD38- B cell || id:ebi-a-GCST90001705	outcome	ebi-a-GCST90001705	finngen_R10_C3_KIDNEY_CLEAR_CELL_CARCINOMA_EXALLC	rs1081003	-0.396683	0.3259	0.22353	Clear cell adenocarcinoma of kidney (controls excluding all cancers)	II Neoplasms, from cancer register (ICD-O-3)	944	314193	-1.03545	0.24208	0.672547	0.355068	1.2739	0.998291	1	0.984131	1	0.22353	1
BAFF-R on IgD+ CD38- B cell || id:ebi-a-GCST90001705	outcome	ebi-a-GCST90001705	finngen_R10_C3_KIDNEY_CLEAR_CELL_CARCINOMA_EXALLC	rs117705111	0.0190866	0.202866	0.925042	Clear cell adenocarcinoma of kidney (controls excluding all cancers)	II Neoplasms, from cancer register (ICD-O-3)	944	314193	-0.378531	0.416704	1.01927	0.684867	1.51695	0.998291	1	0.984131	1	0.925042	1
BAFF-R on IgD+ CD38- B cell || id:ebi-a-GCST90001705	outcome	ebi-a-GCST90001705	finngen_R10_C3_KIDNEY_CLEAR_CELL_CARCINOMA_EXALLC	rs149806587	0.715884	0.583253	0.219673	Clear cell adenocarcinoma of kidney (controls excluding all cancers)	II Neoplasms, from cancer register (ICD-O-3)	944	314193	-0.427292	1.85906	2.04599	0.652273	6.4177	0.998291	1	0.984131	1	0.439345	1
BAFF-R on IgD+ CD38- B cell || id:ebi-a-GCST90001705	outcome	ebi-a-GCST90001705	finngen_R10_C3_KIDNEY_CLEAR_CELL_CARCINOMA_EXALLC	rs1894588	0.132706	0.17416	0.446074	Clear cell adenocarcinoma of kidney (controls excluding all cancers)	II Neoplasms, from cancer register (ICD-O-3)	944	314193	-0.208648	0.474059	1.14191	0.811681	1.6065	0.998291	1	0.984131	1	0.892147	1
BAFF-R on IgD+ CD38- B cell || id:ebi-a-GCST90001705	outcome	ebi-a-GCST90001705	finngen_R10_C3_KIDNEY_CLEAR_CELL_CARCINOMA_EXALLC	rs5757678	0.246931	0.251335	0.325865	Clear cell adenocarcinoma of kidney (controls excluding all cancers)	II Neoplasms, from cancer register (ICD-O-3)	944	314193	-0.245686	0.739547	1.28009	0.782168	2.09499	0.998291	1	0.984131	1	0.649878	1
BAFF-R on IgD+ CD38- B cell || id:ebi-a-GCST90001705	outcome	ebi-a-GCST90001705	finngen_R10_C3_KIDNEY_CLEAR_CELL_CARCINOMA_EXALLC	rs76146864	0.186132	0.26724	0.486118	Clear cell adenocarcinoma of kidney (controls excluding all cancers)	II Neoplasms, from cancer register (ICD-O-3)	944	314193	-0.337658	0.709922	1.20458	0.713439	2.03383	0.998291	1	0.984131	1	0.851442	1
BAFF-R on IgD+ CD38- B cell || id:ebi-a-GCST90001705	outcome	ebi-a-GCST90001705	finngen_R10_C3_KIDNEY_CLEAR_CELL_CARCINOMA_EXALLC	All - Inverse variance weighted	0.0977705	0.100274	0.329542	Clear cell adenocarcinoma of kidney (controls excluding all cancers)	II Neoplasms, from cancer register (ICD-O-3)	944	314193	-0.0987659	0.294307	1.10271	0.905955	1.3422	0.998291	1	0.984131	1	0.998822	1
BAFF-R on IgD+ CD38- B cell || id:ebi-a-GCST90001705	outcome	ebi-a-GCST90001705	finngen_R10_C3_KIDNEY_CLEAR_CELL_CARCINOMA_EXALLC	All - MR Egger	-0.0247818	0.213916	0.913356	Clear cell adenocarcinoma of kidney (controls excluding all cancers)	II Neoplasms, from cancer register (ICD-O-3)	944	314193	-0.444056	0.394493	0.975523	0.641429	1.48363	0.998291	1	0.984131	1	0.990088	1
BAFF-R on IgD+ CD38- naive B cell || id:ebi-a-GCST90001706	outcome	ebi-a-GCST90001706	finngen_R10_C3_KIDNEY_CLEAR_CELL_CARCINOMA_EXALLC	rs1081003	-0.412697	0.339056	0.22353	Clear cell adenocarcinoma of kidney (controls excluding all cancers)	II Neoplasms, from cancer register (ICD-O-3)	944	314193	-1.07725	0.251853	0.661863	0.340532	1.28641	0.998291	1	0.98099	1	0.22353	1
BAFF-R on IgD+ CD38- naive B cell || id:ebi-a-GCST90001706	outcome	ebi-a-GCST90001706	finngen_R10_C3_KIDNEY_CLEAR_CELL_CARCINOMA_EXALLC	rs117705111	0.0197559	0.20998	0.925042	Clear cell adenocarcinoma of kidney (controls excluding all cancers)	II Neoplasms, from cancer register (ICD-O-3)	944	314193	-0.391806	0.431317	1.01995	0.675835	1.53928	0.998291	1	0.98099	1	0.925042	1
BAFF-R on IgD+ CD38- naive B cell || id:ebi-a-GCST90001706	outcome	ebi-a-GCST90001706	finngen_R10_C3_KIDNEY_CLEAR_CELL_CARCINOMA_EXALLC	rs149806587	0.759572	0.618847	0.219673	Clear cell adenocarcinoma of kidney (controls excluding all cancers)	II Neoplasms, from cancer register (ICD-O-3)	944	314193	-0.453368	1.97251	2.13736	0.635484	7.18871	0.998291	1	0.98099	1	0.439345	1
BAFF-R on IgD+ CD38- naive B cell || id:ebi-a-GCST90001706	outcome	ebi-a-GCST90001706	finngen_R10_C3_KIDNEY_CLEAR_CELL_CARCINOMA_EXALLC	rs1894588	0.111958	0.146931	0.446074	Clear cell adenocarcinoma of kidney (controls excluding all cancers)	II Neoplasms, from cancer register (ICD-O-3)	944	314193	-0.176027	0.399944	1.11847	0.838595	1.49174	0.998291	1	0.98099	1	0.892147	1
BAFF-R on IgD+ CD38- naive B cell || id:ebi-a-GCST90001706	outcome	ebi-a-GCST90001706	finngen_R10_C3_KIDNEY_CLEAR_CELL_CARCINOMA_EXALLC	rs2018340	-0.0149368	0.161897	0.926491	Clear cell adenocarcinoma of kidney (controls excluding all cancers)	II Neoplasms, from cancer register (ICD-O-3)	944	314193	-0.332255	0.302382	0.985174	0.717304	1.35308	0.998291	1	0.98099	1	0.926491	1
BAFF-R on IgD+ CD38- naive B cell || id:ebi-a-GCST90001706	outcome	ebi-a-GCST90001706	finngen_R10_C3_KIDNEY_CLEAR_CELL_CARCINOMA_EXALLC	rs5757678	0.227595	0.231655	0.325865	Clear cell adenocarcinoma of kidney (controls excluding all cancers)	II Neoplasms, from cancer register (ICD-O-3)	944	314193	-0.226448	0.681639	1.25558	0.797361	1.97712	0.998291	1	0.98099	1	0.649878	1
BAFF-R on IgD+ CD38- naive B cell || id:ebi-a-GCST90001706	outcome	ebi-a-GCST90001706	finngen_R10_C3_KIDNEY_CLEAR_CELL_CARCINOMA_EXALLC	rs76146864	0.173522	0.249135	0.486118	Clear cell adenocarcinoma of kidney (controls excluding all cancers)	II Neoplasms, from cancer register (ICD-O-3)	944	314193	-0.314782	0.661826	1.18949	0.729948	1.93833	0.998291	1	0.98099	1	0.851442	1
BAFF-R on IgD+ CD38- naive B cell || id:ebi-a-GCST90001706	outcome	ebi-a-GCST90001706	finngen_R10_C3_KIDNEY_CLEAR_CELL_CARCINOMA_EXALLC	All - Inverse variance weighted	0.0684972	0.0807902	0.396527	Clear cell adenocarcinoma of kidney (controls excluding all cancers)	II Neoplasms, from cancer register (ICD-O-3)	944	314193	-0.0898517	0.226846	1.0709	0.914067	1.25464	0.998291	1	0.98099	1	0.998822	1
BAFF-R on IgD+ CD38- naive B cell || id:ebi-a-GCST90001706	outcome	ebi-a-GCST90001706	finngen_R10_C3_KIDNEY_CLEAR_CELL_CARCINOMA_EXALLC	All - MR Egger	-0.0255889	0.199575	0.902975	Clear cell adenocarcinoma of kidney (controls excluding all cancers)	II Neoplasms, from cancer register (ICD-O-3)	944	314193	-0.416756	0.365578	0.974736	0.659182	1.44135	0.998291	1	0.98099	1	0.990088	1
BAFF-R on IgD+ CD38- unswitched memory B cell || id:ebi-a-GCST90001707	outcome	ebi-a-GCST90001707	finngen_R10_C3_KIDNEY_CLEAR_CELL_CARCINOMA_EXALLC	rs11090614	0.0559108	0.178013	0.753458	Clear cell adenocarcinoma of kidney (controls excluding all cancers)	II Neoplasms, from cancer register (ICD-O-3)	944	314193	-0.292995	0.404817	1.0575	0.746026	1.49903	0.998291	1	0.867673	1	0.914993	1
BAFF-R on IgD+ CD38- unswitched memory B cell || id:ebi-a-GCST90001707	outcome	ebi-a-GCST90001707	finngen_R10_C3_KIDNEY_CLEAR_CELL_CARCINOMA_EXALLC	rs139290596	-0.357943	0.469867	0.446182	Clear cell adenocarcinoma of kidney (controls excluding all cancers)	II Neoplasms, from cancer register (ICD-O-3)	944	314193	-1.27888	0.562997	0.699113	0.278348	1.75593	0.998291	1	0.827084	1	0.446182	0.892363
BAFF-R on IgD+ CD38- unswitched memory B cell || id:ebi-a-GCST90001707	outcome	ebi-a-GCST90001707	finngen_R10_C3_KIDNEY_CLEAR_CELL_CARCINOMA_EXALLC	rs146069723	0.308347	0.269868	0.253212	Clear cell adenocarcinoma of kidney (controls excluding all cancers)	II Neoplasms, from cancer register (ICD-O-3)	944	314193	-0.220595	0.837289	1.36117	0.802041	2.3101	0.998291	1	0.81028	1	0.506425	1
BAFF-R on IgD+ CD38- unswitched memory B cell || id:ebi-a-GCST90001707	outcome	ebi-a-GCST90001707	finngen_R10_C3_KIDNEY_CLEAR_CELL_CARCINOMA_EXALLC	rs150612106	0.189974	0.269354	0.480626	Clear cell adenocarcinoma of kidney (controls excluding all cancers)	II Neoplasms, from cancer register (ICD-O-3)	944	314193	-0.337959	0.717907	1.20922	0.713225	2.05014	0.998291	1	0.827084	1	0.850128	1
BAFF-R on IgD+ CD38- unswitched memory B cell || id:ebi-a-GCST90001707	outcome	ebi-a-GCST90001707	finngen_R10_C3_KIDNEY_CLEAR_CELL_CARCINOMA_EXALLC	rs5758649	-0.132298	0.363272	0.71572	Clear cell adenocarcinoma of kidney (controls excluding all cancers)	II Neoplasms, from cancer register (ICD-O-3)	944	314193	-0.84431	0.579714	0.87608	0.429854	1.78553	0.998291	1	0.867673	1	0.71572	1
BAFF-R on IgD+ CD38- unswitched memory B cell || id:ebi-a-GCST90001707	outcome	ebi-a-GCST90001707	finngen_R10_C3_KIDNEY_CLEAR_CELL_CARCINOMA_EXALLC	rs73165129	-0.0363987	0.0547018	0.505793	Clear cell adenocarcinoma of kidney (controls excluding all cancers)	II Neoplasms, from cancer register (ICD-O-3)	944	314193	-0.143614	0.0708168	0.964256	0.866222	1.07338	0.998291	1	0.827084	1	0.505793	1
BAFF-R on IgD+ CD38- unswitched memory B cell || id:ebi-a-GCST90001707	outcome	ebi-a-GCST90001707	finngen_R10_C3_KIDNEY_CLEAR_CELL_CARCINOMA_EXALLC	All - Inverse variance weighted	-0.0152238	0.0496677	0.759213	Clear cell adenocarcinoma of kidney (controls excluding all cancers)	II Neoplasms, from cancer register (ICD-O-3)	944	314193	-0.112572	0.0821248	0.984891	0.893533	1.08559	0.998291	1	0.867673	1	0.998822	1
BAFF-R on IgD+ CD38- unswitched memory B cell || id:ebi-a-GCST90001707	outcome	ebi-a-GCST90001707	finngen_R10_C3_KIDNEY_CLEAR_CELL_CARCINOMA_EXALLC	All - MR Egger	-0.0582835	0.0820942	0.516927	Clear cell adenocarcinoma of kidney (controls excluding all cancers)	II Neoplasms, from cancer register (ICD-O-3)	944	314193	-0.219188	0.102621	0.943382	0.803171	1.10807	0.998291	1	0.827084	1	0.990088	1
BAFF-R on IgD+ CD38+ B cell || id:ebi-a-GCST90001708	outcome	ebi-a-GCST90001708	finngen_R10_C3_KIDNEY_CLEAR_CELL_CARCINOMA_EXALLC	rs1081003	-0.436174	0.358344	0.22353	Clear cell adenocarcinoma of kidney (controls excluding all cancers)	II Neoplasms, from cancer register (ICD-O-3)	944	314193	-1.13853	0.26618	0.646505	0.32029	1.30497	0.998291	1	0.822756	1	0.22353	1
BAFF-R on IgD+ CD38+ B cell || id:ebi-a-GCST90001708	outcome	ebi-a-GCST90001708	finngen_R10_C3_KIDNEY_CLEAR_CELL_CARCINOMA_EXALLC	rs117705111	0.0190608	0.202592	0.925042	Clear cell adenocarcinoma of kidney (controls excluding all cancers)	II Neoplasms, from cancer register (ICD-O-3)	944	314193	-0.378019	0.41614	1.01924	0.685218	1.5161	0.998291	1	0.997221	1	0.925042	1
BAFF-R on IgD+ CD38+ B cell || id:ebi-a-GCST90001708	outcome	ebi-a-GCST90001708	finngen_R10_C3_KIDNEY_CLEAR_CELL_CARCINOMA_EXALLC	rs149806587	0.794356	0.647186	0.219673	Clear cell adenocarcinoma of kidney (controls excluding all cancers)	II Neoplasms, from cancer register (ICD-O-3)	944	314193	-0.474129	2.06284	2.21301	0.622427	7.86829	0.998291	1	0.822756	1	0.439345	1
BAFF-R on IgD+ CD38+ B cell || id:ebi-a-GCST90001708	outcome	ebi-a-GCST90001708	finngen_R10_C3_KIDNEY_CLEAR_CELL_CARCINOMA_EXALLC	rs1894588	0.132164	0.173449	0.446074	Clear cell adenocarcinoma of kidney (controls excluding all cancers)	II Neoplasms, from cancer register (ICD-O-3)	944	314193	-0.207795	0.472123	1.1413	0.812373	1.6034	0.998291	1	0.997221	1	0.892147	1
BAFF-R on IgD+ CD38+ B cell || id:ebi-a-GCST90001708	outcome	ebi-a-GCST90001708	finngen_R10_C3_KIDNEY_CLEAR_CELL_CARCINOMA_EXALLC	rs4657041	0.178836	0.305001	0.557643	Clear cell adenocarcinoma of kidney (controls excluding all cancers)	II Neoplasms, from cancer register (ICD-O-3)	944	314193	-0.418966	0.776637	1.19582	0.657727	2.17415	0.998291	1	0.997221	1	0.883023	1
BAFF-R on IgD+ CD38+ B cell || id:ebi-a-GCST90001708	outcome	ebi-a-GCST90001708	finngen_R10_C3_KIDNEY_CLEAR_CELL_CARCINOMA_EXALLC	rs5757678	0.231649	0.23578	0.325865	Clear cell adenocarcinoma of kidney (controls excluding all cancers)	II Neoplasms, from cancer register (ICD-O-3)	944	314193	-0.230481	0.693778	1.26068	0.794151	2.00126	0.998291	1	0.997221	1	0.649878	1
BAFF-R on IgD+ CD38+ B cell || id:ebi-a-GCST90001708	outcome	ebi-a-GCST90001708	finngen_R10_C3_KIDNEY_CLEAR_CELL_CARCINOMA_EXALLC	rs5759079	-0.00811779	0.180008	0.96403	Clear cell adenocarcinoma of kidney (controls excluding all cancers)	II Neoplasms, from cancer register (ICD-O-3)	944	314193	-0.360933	0.344697	0.991915	0.697026	1.41156	0.998291	1	0.997221	1	0.96403	1
BAFF-R on IgD+ CD38+ B cell || id:ebi-a-GCST90001708	outcome	ebi-a-GCST90001708	finngen_R10_C3_KIDNEY_CLEAR_CELL_CARCINOMA_EXALLC	rs73165129	-0.0376843	0.0566338	0.505793	Clear cell adenocarcinoma of kidney (controls excluding all cancers)	II Neoplasms, from cancer register (ICD-O-3)	944	314193	-0.148687	0.073318	0.963017	0.861839	1.07607	0.998291	1	0.997221	1	0.505793	1
BAFF-R on IgD+ CD38+ B cell || id:ebi-a-GCST90001708	outcome	ebi-a-GCST90001708	finngen_R10_C3_KIDNEY_CLEAR_CELL_CARCINOMA_EXALLC	rs76146864	0.184644	0.265103	0.486118	Clear cell adenocarcinoma of kidney (controls excluding all cancers)	II Neoplasms, from cancer register (ICD-O-3)	944	314193	-0.334959	0.704247	1.20279	0.715367	2.02232	0.998291	1	0.997221	1	0.851442	1
BAFF-R on IgD+ CD38+ B cell || id:ebi-a-GCST90001708	outcome	ebi-a-GCST90001708	finngen_R10_C3_KIDNEY_CLEAR_CELL_CARCINOMA_EXALLC	All - Inverse variance weighted	0.000163603	0.046964	0.997221	Clear cell adenocarcinoma of kidney (controls excluding all cancers)	II Neoplasms, from cancer register (ICD-O-3)	944	314193	-0.0918858	0.0922131	1.00016	0.912209	1.0966	0.998291	1	0.997221	1	0.998822	1
BAFF-R on IgD+ CD38+ B cell || id:ebi-a-GCST90001708	outcome	ebi-a-GCST90001708	finngen_R10_C3_KIDNEY_CLEAR_CELL_CARCINOMA_EXALLC	All - MR Egger	-0.0636653	0.068707	0.384958	Clear cell adenocarcinoma of kidney (controls excluding all cancers)	II Neoplasms, from cancer register (ICD-O-3)	944	314193	-0.198331	0.0710004	0.938319	0.820098	1.07358	0.998291	1	0.997221	1	0.990088	1
BAFF-R on IgD+ CD38dim B cell || id:ebi-a-GCST90001709	outcome	ebi-a-GCST90001709	finngen_R10_C3_KIDNEY_CLEAR_CELL_CARCINOMA_EXALLC	rs1081003	-0.426979	0.35079	0.22353	Clear cell adenocarcinoma of kidney (controls excluding all cancers)	II Neoplasms, from cancer register (ICD-O-3)	944	314193	-1.11453	0.260569	0.652477	0.328071	1.29767	0.998291	1	0.745102	1	0.22353	1
BAFF-R on IgD+ CD38dim B cell || id:ebi-a-GCST90001709	outcome	ebi-a-GCST90001709	finngen_R10_C3_KIDNEY_CLEAR_CELL_CARCINOMA_EXALLC	rs117705111	0.0187662	0.19946	0.925042	Clear cell adenocarcinoma of kidney (controls excluding all cancers)	II Neoplasms, from cancer register (ICD-O-3)	944	314193	-0.372176	0.409708	1.01894	0.689233	1.50638	0.998291	1	0.989856	1	0.925042	1
BAFF-R on IgD+ CD38dim B cell || id:ebi-a-GCST90001709	outcome	ebi-a-GCST90001709	finngen_R10_C3_KIDNEY_CLEAR_CELL_CARCINOMA_EXALLC	rs149806587	0.733977	0.597993	0.219673	Clear cell adenocarcinoma of kidney (controls excluding all cancers)	II Neoplasms, from cancer register (ICD-O-3)	944	314193	-0.438091	1.90604	2.08335	0.645267	6.72643	0.998291	1	0.745102	1	0.439345	1
BAFF-R on IgD+ CD38dim B cell || id:ebi-a-GCST90001709	outcome	ebi-a-GCST90001709	finngen_R10_C3_KIDNEY_CLEAR_CELL_CARCINOMA_EXALLC	rs1801274	0.157867	0.262805	0.548039	Clear cell adenocarcinoma of kidney (controls excluding all cancers)	II Neoplasms, from cancer register (ICD-O-3)	944	314193	-0.357231	0.672965	1.17101	0.699611	1.96004	0.998291	1	0.913398	1	0.890068	1
BAFF-R on IgD+ CD38dim B cell || id:ebi-a-GCST90001709	outcome	ebi-a-GCST90001709	finngen_R10_C3_KIDNEY_CLEAR_CELL_CARCINOMA_EXALLC	rs1894588	0.128031	0.168024	0.446074	Clear cell adenocarcinoma of kidney (controls excluding all cancers)	II Neoplasms, from cancer register (ICD-O-3)	944	314193	-0.201297	0.457358	1.13659	0.81767	1.57989	0.998291	1	0.913398	1	0.892147	1
BAFF-R on IgD+ CD38dim B cell || id:ebi-a-GCST90001709	outcome	ebi-a-GCST90001709	finngen_R10_C3_KIDNEY_CLEAR_CELL_CARCINOMA_EXALLC	rs5757678	0.238225	0.242474	0.325865	Clear cell adenocarcinoma of kidney (controls excluding all cancers)	II Neoplasms, from cancer register (ICD-O-3)	944	314193	-0.237024	0.713474	1.26899	0.788972	2.04107	0.998291	1	0.913398	1	0.649878	1
BAFF-R on IgD+ CD38dim B cell || id:ebi-a-GCST90001709	outcome	ebi-a-GCST90001709	finngen_R10_C3_KIDNEY_CLEAR_CELL_CARCINOMA_EXALLC	rs73165129	-0.0358945	0.0539441	0.505793	Clear cell adenocarcinoma of kidney (controls excluding all cancers)	II Neoplasms, from cancer register (ICD-O-3)	944	314193	-0.141625	0.0698358	0.964742	0.867947	1.07233	0.998291	1	0.913398	1	0.505793	1
BAFF-R on IgD+ CD38dim B cell || id:ebi-a-GCST90001709	outcome	ebi-a-GCST90001709	finngen_R10_C3_KIDNEY_CLEAR_CELL_CARCINOMA_EXALLC	rs76146864	0.180925	0.259764	0.486118	Clear cell adenocarcinoma of kidney (controls excluding all cancers)	II Neoplasms, from cancer register (ICD-O-3)	944	314193	-0.328212	0.690061	1.19832	0.72021	1.99384	0.998291	1	0.913398	1	0.851442	1
BAFF-R on IgD+ CD38dim B cell || id:ebi-a-GCST90001709	outcome	ebi-a-GCST90001709	finngen_R10_C3_KIDNEY_CLEAR_CELL_CARCINOMA_EXALLC	All - Inverse variance weighted	0.000591888	0.0465528	0.989856	Clear cell adenocarcinoma of kidney (controls excluding all cancers)	II Neoplasms, from cancer register (ICD-O-3)	944	314193	-0.0906515	0.0918353	1.00059	0.913336	1.09618	0.998291	1	0.989856	1	0.998822	1
BAFF-R on IgD+ CD38dim B cell || id:ebi-a-GCST90001709	outcome	ebi-a-GCST90001709	finngen_R10_C3_KIDNEY_CLEAR_CELL_CARCINOMA_EXALLC	All - MR Egger	-0.0618505	0.0658511	0.383859	Clear cell adenocarcinoma of kidney (controls excluding all cancers)	II Neoplasms, from cancer register (ICD-O-3)	944	314193	-0.190919	0.0672178	0.940023	0.8262	1.06953	0.998291	1	0.913398	1	0.990088	1
BAFF-R on IgD- CD24- B cell || id:ebi-a-GCST90001710	outcome	ebi-a-GCST90001710	finngen_R10_C3_KIDNEY_CLEAR_CELL_CARCINOMA_EXALLC	rs13058590	0.428637	0.395476	0.278431	Clear cell adenocarcinoma of kidney (controls excluding all cancers)	II Neoplasms, from cancer register (ICD-O-3)	944	314193	-0.346496	1.20377	1.53516	0.707161	3.33266	0.998291	1	0.715967	1	0.556863	1
BAFF-R on IgD- CD24- B cell || id:ebi-a-GCST90001710	outcome	ebi-a-GCST90001710	finngen_R10_C3_KIDNEY_CLEAR_CELL_CARCINOMA_EXALLC	rs142780018	-0.566579	0.672721	0.399665	Clear cell adenocarcinoma of kidney (controls excluding all cancers)	II Neoplasms, from cancer register (ICD-O-3)	944	314193	-1.88511	0.751954	0.567463	0.151812	2.12114	0.998291	1	0.812254	1	0.399665	1
BAFF-R on IgD- CD24- B cell || id:ebi-a-GCST90001710	outcome	ebi-a-GCST90001710	finngen_R10_C3_KIDNEY_CLEAR_CELL_CARCINOMA_EXALLC	rs146069723	0.30013	0.262677	0.253212	Clear cell adenocarcinoma of kidney (controls excluding all cancers)	II Neoplasms, from cancer register (ICD-O-3)	944	314193	-0.214717	0.814977	1.35003	0.80677	2.25912	0.998291	1	0.715967	1	0.506425	1
BAFF-R on IgD- CD24- B cell || id:ebi-a-GCST90001710	outcome	ebi-a-GCST90001710	finngen_R10_C3_KIDNEY_CLEAR_CELL_CARCINOMA_EXALLC	rs150612106	0.182351	0.258545	0.480626	Clear cell adenocarcinoma of kidney (controls excluding all cancers)	II Neoplasms, from cancer register (ICD-O-3)	944	314193	-0.324398	0.6891	1.20004	0.722963	1.99192	0.998291	1	0.812254	1	0.850128	1
BAFF-R on IgD- CD24- B cell || id:ebi-a-GCST90001710	outcome	ebi-a-GCST90001710	finngen_R10_C3_KIDNEY_CLEAR_CELL_CARCINOMA_EXALLC	rs4657041	0.184035	0.313868	0.557643	Clear cell adenocarcinoma of kidney (controls excluding all cancers)	II Neoplasms, from cancer register (ICD-O-3)	944	314193	-0.431146	0.799217	1.20206	0.649764	2.2238	0.998291	1	0.812254	1	0.883023	1
BAFF-R on IgD- CD24- B cell || id:ebi-a-GCST90001710	outcome	ebi-a-GCST90001710	finngen_R10_C3_KIDNEY_CLEAR_CELL_CARCINOMA_EXALLC	rs5758649	-0.136793	0.375615	0.71572	Clear cell adenocarcinoma of kidney (controls excluding all cancers)	II Neoplasms, from cancer register (ICD-O-3)	944	314193	-0.872998	0.599411	0.87215	0.417697	1.82105	0.998291	1	0.911334	1	0.71572	1
BAFF-R on IgD- CD24- B cell || id:ebi-a-GCST90001710	outcome	ebi-a-GCST90001710	finngen_R10_C3_KIDNEY_CLEAR_CELL_CARCINOMA_EXALLC	rs73165129	-0.0381332	0.0573085	0.505793	Clear cell adenocarcinoma of kidney (controls excluding all cancers)	II Neoplasms, from cancer register (ICD-O-3)	944	314193	-0.150458	0.0741914	0.962585	0.860314	1.07701	0.998291	1	0.812254	1	0.505793	1
BAFF-R on IgD- CD24- B cell || id:ebi-a-GCST90001710	outcome	ebi-a-GCST90001710	finngen_R10_C3_KIDNEY_CLEAR_CELL_CARCINOMA_EXALLC	All - Inverse variance weighted	-0.00596474	0.0527209	0.909921	Clear cell adenocarcinoma of kidney (controls excluding all cancers)	II Neoplasms, from cancer register (ICD-O-3)	944	314193	-0.109298	0.0973683	0.994053	0.896463	1.10227	0.998291	1	0.911334	1	0.998822	1
BAFF-R on IgD- CD24- B cell || id:ebi-a-GCST90001710	outcome	ebi-a-GCST90001710	finngen_R10_C3_KIDNEY_CLEAR_CELL_CARCINOMA_EXALLC	All - MR Egger	-0.0561291	0.0727597	0.475309	Clear cell adenocarcinoma of kidney (controls excluding all cancers)	II Neoplasms, from cancer register (ICD-O-3)	944	314193	-0.198738	0.0864799	0.945417	0.819765	1.09033	0.998291	1	0.812254	1	0.990088	1
BAFF-R on IgD- CD27- B cell || id:ebi-a-GCST90001711	outcome	ebi-a-GCST90001711	finngen_R10_C3_KIDNEY_CLEAR_CELL_CARCINOMA_EXALLC	rs13058590	0.400753	0.36975	0.278431	Clear cell adenocarcinoma of kidney (controls excluding all cancers)	II Neoplasms, from cancer register (ICD-O-3)	944	314193	-0.323956	1.12546	1.49295	0.723282	3.08164	0.998291	1	0.715967	1	0.556863	1
BAFF-R on IgD- CD27- B cell || id:ebi-a-GCST90001711	outcome	ebi-a-GCST90001711	finngen_R10_C3_KIDNEY_CLEAR_CELL_CARCINOMA_EXALLC	rs142780018	-0.55495	0.658913	0.399665	Clear cell adenocarcinoma of kidney (controls excluding all cancers)	II Neoplasms, from cancer register (ICD-O-3)	944	314193	-1.84642	0.73652	0.574101	0.157801	2.08865	0.998291	1	0.812254	1	0.399665	1
BAFF-R on IgD- CD27- B cell || id:ebi-a-GCST90001711	outcome	ebi-a-GCST90001711	finngen_R10_C3_KIDNEY_CLEAR_CELL_CARCINOMA_EXALLC	rs146069723	0.307636	0.269246	0.253212	Clear cell adenocarcinoma of kidney (controls excluding all cancers)	II Neoplasms, from cancer register (ICD-O-3)	944	314193	-0.220087	0.835358	1.36021	0.802449	2.30564	0.998291	1	0.715967	1	0.506425	1
BAFF-R on IgD- CD27- B cell || id:ebi-a-GCST90001711	outcome	ebi-a-GCST90001711	finngen_R10_C3_KIDNEY_CLEAR_CELL_CARCINOMA_EXALLC	rs150612106	0.182401	0.258617	0.480626	Clear cell adenocarcinoma of kidney (controls excluding all cancers)	II Neoplasms, from cancer register (ICD-O-3)	944	314193	-0.324487	0.68929	1.2001	0.722898	1.9923	0.998291	1	0.812254	1	0.850128	1
BAFF-R on IgD- CD27- B cell || id:ebi-a-GCST90001711	outcome	ebi-a-GCST90001711	finngen_R10_C3_KIDNEY_CLEAR_CELL_CARCINOMA_EXALLC	rs4657041	0.181096	0.308856	0.557643	Clear cell adenocarcinoma of kidney (controls excluding all cancers)	II Neoplasms, from cancer register (ICD-O-3)	944	314193	-0.424262	0.786455	1.19853	0.654253	2.1956	0.998291	1	0.812254	1	0.883023	1
BAFF-R on IgD- CD27- B cell || id:ebi-a-GCST90001711	outcome	ebi-a-GCST90001711	finngen_R10_C3_KIDNEY_CLEAR_CELL_CARCINOMA_EXALLC	rs5758649	-0.142119	0.390239	0.71572	Clear cell adenocarcinoma of kidney (controls excluding all cancers)	II Neoplasms, from cancer register (ICD-O-3)	944	314193	-0.906987	0.622749	0.867518	0.403739	1.86404	0.998291	1	0.911673	1	0.71572	1
BAFF-R on IgD- CD27- B cell || id:ebi-a-GCST90001711	outcome	ebi-a-GCST90001711	finngen_R10_C3_KIDNEY_CLEAR_CELL_CARCINOMA_EXALLC	rs73165129	-0.0378152	0.0568306	0.505793	Clear cell adenocarcinoma of kidney (controls excluding all cancers)	II Neoplasms, from cancer register (ICD-O-3)	944	314193	-0.149203	0.0735727	0.962891	0.861394	1.07635	0.998291	1	0.812254	1	0.505793	1
BAFF-R on IgD- CD27- B cell || id:ebi-a-GCST90001711	outcome	ebi-a-GCST90001711	finngen_R10_C3_KIDNEY_CLEAR_CELL_CARCINOMA_EXALLC	All - Inverse variance weighted	-0.00580596	0.0523397	0.911673	Clear cell adenocarcinoma of kidney (controls excluding all cancers)	II Neoplasms, from cancer register (ICD-O-3)	944	314193	-0.108392	0.0967798	0.994211	0.897276	1.10162	0.998291	1	0.911673	1	0.998822	1
BAFF-R on IgD- CD27- B cell || id:ebi-a-GCST90001711	outcome	ebi-a-GCST90001711	finngen_R10_C3_KIDNEY_CLEAR_CELL_CARCINOMA_EXALLC	All - MR Egger	-0.0557366	0.0723389	0.475818	Clear cell adenocarcinoma of kidney (controls excluding all cancers)	II Neoplasms, from cancer register (ICD-O-3)	944	314193	-0.197521	0.0860475	0.945788	0.820763	1.08986	0.998291	1	0.812254	1	0.990088	1
BAFF-R on IgD- CD38- B cell || id:ebi-a-GCST90001712	outcome	ebi-a-GCST90001712	finngen_R10_C3_KIDNEY_CLEAR_CELL_CARCINOMA_EXALLC	rs117086217	-0.401291	0.627467	0.522471	Clear cell adenocarcinoma of kidney (controls excluding all cancers)	II Neoplasms, from cancer register (ICD-O-3)	944	314193	-1.63113	0.828544	0.669455	0.195709	2.28998	0.998291	1	0.696627	1	0.777128	1
BAFF-R on IgD- CD38- B cell || id:ebi-a-GCST90001712	outcome	ebi-a-GCST90001712	finngen_R10_C3_KIDNEY_CLEAR_CELL_CARCINOMA_EXALLC	rs142780018	-0.55162	0.654959	0.399665	Clear cell adenocarcinoma of kidney (controls excluding all cancers)	II Neoplasms, from cancer register (ICD-O-3)	944	314193	-1.83534	0.7321	0.576016	0.159559	2.07944	0.998291	1	0.696627	1	0.399665	1
BAFF-R on IgD- CD38- B cell || id:ebi-a-GCST90001712	outcome	ebi-a-GCST90001712	finngen_R10_C3_KIDNEY_CLEAR_CELL_CARCINOMA_EXALLC	rs2142827	0.160257	0.159131	0.313896	Clear cell adenocarcinoma of kidney (controls excluding all cancers)	II Neoplasms, from cancer register (ICD-O-3)	944	314193	-0.151638	0.472153	1.17381	0.859299	1.60344	0.998291	1	0.696627	1	0.627791	1
BAFF-R on IgD- CD38- B cell || id:ebi-a-GCST90001712	outcome	ebi-a-GCST90001712	finngen_R10_C3_KIDNEY_CLEAR_CELL_CARCINOMA_EXALLC	rs5758649	-0.123542	0.339228	0.71572	Clear cell adenocarcinoma of kidney (controls excluding all cancers)	II Neoplasms, from cancer register (ICD-O-3)	944	314193	-0.78843	0.541346	0.883785	0.454558	1.71832	0.998291	1	0.777128	1	0.71572	1
BAFF-R on IgD- CD38- B cell || id:ebi-a-GCST90001712	outcome	ebi-a-GCST90001712	finngen_R10_C3_KIDNEY_CLEAR_CELL_CARCINOMA_EXALLC	rs73165129	-0.0372458	0.0559748	0.505793	Clear cell adenocarcinoma of kidney (controls excluding all cancers)	II Neoplasms, from cancer register (ICD-O-3)	944	314193	-0.146956	0.0724648	0.963439	0.863332	1.07516	0.998291	1	0.696627	1	0.505793	1
BAFF-R on IgD- CD38- B cell || id:ebi-a-GCST90001712	outcome	ebi-a-GCST90001712	finngen_R10_C3_KIDNEY_CLEAR_CELL_CARCINOMA_EXALLC	rs75056525	0.174751	0.231637	0.450599	Clear cell adenocarcinoma of kidney (controls excluding all cancers)	II Neoplasms, from cancer register (ICD-O-3)	944	314193	-0.279258	0.628759	1.19095	0.756345	1.87528	0.998291	1	0.696627	1	0.450599	1
BAFF-R on IgD- CD38- B cell || id:ebi-a-GCST90001712	outcome	ebi-a-GCST90001712	finngen_R10_C3_KIDNEY_CLEAR_CELL_CARCINOMA_EXALLC	All - Inverse variance weighted	-0.0145342	0.0505817	0.773852	Clear cell adenocarcinoma of kidney (controls excluding all cancers)	II Neoplasms, from cancer register (ICD-O-3)	944	314193	-0.113674	0.0846059	0.985571	0.892549	1.08829	0.998291	1	0.777128	1	0.998822	1
BAFF-R on IgD- CD38- B cell || id:ebi-a-GCST90001712	outcome	ebi-a-GCST90001712	finngen_R10_C3_KIDNEY_CLEAR_CELL_CARCINOMA_EXALLC	All - MR Egger	-0.0844546	0.0887622	0.395245	Clear cell adenocarcinoma of kidney (controls excluding all cancers)	II Neoplasms, from cancer register (ICD-O-3)	944	314193	-0.258428	0.0895193	0.919013	0.772264	1.09365	0.998291	1	0.696627	1	0.990088	1
BAFF-R on IgD- CD38+ B cell || id:ebi-a-GCST90001713	outcome	ebi-a-GCST90001713	finngen_R10_C3_KIDNEY_CLEAR_CELL_CARCINOMA_EXALLC	rs149192849	-0.574637	0.479399	0.23066	Clear cell adenocarcinoma of kidney (controls excluding all cancers)	II Neoplasms, from cancer register (ICD-O-3)	944	314193	-1.51426	0.364986	0.562909	0.219971	1.44049	0.998291	1	0.520322	1	0.23066	0.46132
BAFF-R on IgD- CD38+ B cell || id:ebi-a-GCST90001713	outcome	ebi-a-GCST90001713	finngen_R10_C3_KIDNEY_CLEAR_CELL_CARCINOMA_EXALLC	rs4822134	-0.165586	0.319837	0.604655	Clear cell adenocarcinoma of kidney (controls excluding all cancers)	II Neoplasms, from cancer register (ICD-O-3)	944	314193	-0.792466	0.461295	0.847397	0.452727	1.58613	0.998291	1	0.734093	1	0.660684	1
BAFF-R on IgD- CD38+ B cell || id:ebi-a-GCST90001713	outcome	ebi-a-GCST90001713	finngen_R10_C3_KIDNEY_CLEAR_CELL_CARCINOMA_EXALLC	rs73165129	-0.102905	0.154651	0.505793	Clear cell adenocarcinoma of kidney (controls excluding all cancers)	II Neoplasms, from cancer register (ICD-O-3)	944	314193	-0.40602	0.20021	0.902213	0.666297	1.22166	0.998291	1	0.722561	1	0.505793	1
BAFF-R on IgD- CD38+ B cell || id:ebi-a-GCST90001713	outcome	ebi-a-GCST90001713	finngen_R10_C3_KIDNEY_CLEAR_CELL_CARCINOMA_EXALLC	All - Inverse variance weighted	-0.150552	0.133704	0.260161	Clear cell adenocarcinoma of kidney (controls excluding all cancers)	II Neoplasms, from cancer register (ICD-O-3)	944	314193	-0.412613	0.111508	0.860233	0.661919	1.11796	0.998291	1	0.520322	1	0.998822	1
BAFF-R on IgD- CD38+ B cell || id:ebi-a-GCST90001713	outcome	ebi-a-GCST90001713	finngen_R10_C3_KIDNEY_CLEAR_CELL_CARCINOMA_EXALLC	All - MR Egger	-0.103772	0.245224	0.745147	Clear cell adenocarcinoma of kidney (controls excluding all cancers)	II Neoplasms, from cancer register (ICD-O-3)	944	314193	-0.584411	0.376867	0.901431	0.557434	1.45771	0.998291	1	0.745147	1	0.990088	1
BAFF-R on IgD- CD38dim B cell || id:ebi-a-GCST90001714	outcome	ebi-a-GCST90001714	finngen_R10_C3_KIDNEY_CLEAR_CELL_CARCINOMA_EXALLC	rs4657041	0.15652	0.266941	0.557643	Clear cell adenocarcinoma of kidney (controls excluding all cancers)	II Neoplasms, from cancer register (ICD-O-3)	944	314193	-0.366685	0.679725	1.16943	0.693028	1.97333	0.998291	1	0.883023	1	0.883023	1
BAFF-R on memory B cell || id:ebi-a-GCST90001715	outcome	ebi-a-GCST90001715	finngen_R10_C3_KIDNEY_CLEAR_CELL_CARCINOMA_EXALLC	rs117086217	-0.386883	0.604938	0.522471	Clear cell adenocarcinoma of kidney (controls excluding all cancers)	II Neoplasms, from cancer register (ICD-O-3)	944	314193	-1.57256	0.798795	0.679171	0.207513	2.22286	0.998291	1	0.835953	1	0.777128	1
BAFF-R on memory B cell || id:ebi-a-GCST90001715	outcome	ebi-a-GCST90001715	finngen_R10_C3_KIDNEY_CLEAR_CELL_CARCINOMA_EXALLC	rs13058590	0.41496	0.382858	0.278431	Clear cell adenocarcinoma of kidney (controls excluding all cancers)	II Neoplasms, from cancer register (ICD-O-3)	944	314193	-0.335441	1.16536	1.51431	0.715023	3.20708	0.998291	1	0.627791	1	0.556863	1
BAFF-R on memory B cell || id:ebi-a-GCST90001715	outcome	ebi-a-GCST90001715	finngen_R10_C3_KIDNEY_CLEAR_CELL_CARCINOMA_EXALLC	rs146069723	0.30461	0.266598	0.253212	Clear cell adenocarcinoma of kidney (controls excluding all cancers)	II Neoplasms, from cancer register (ICD-O-3)	944	314193	-0.217922	0.827143	1.3561	0.804188	2.28678	0.998291	1	0.627791	1	0.506425	1
BAFF-R on memory B cell || id:ebi-a-GCST90001715	outcome	ebi-a-GCST90001715	finngen_R10_C3_KIDNEY_CLEAR_CELL_CARCINOMA_EXALLC	rs2142827	0.170044	0.168848	0.313896	Clear cell adenocarcinoma of kidney (controls excluding all cancers)	II Neoplasms, from cancer register (ICD-O-3)	944	314193	-0.160898	0.500986	1.18536	0.851379	1.65035	0.998291	1	0.627791	1	0.627791	1
BAFF-R on memory B cell || id:ebi-a-GCST90001715	outcome	ebi-a-GCST90001715	finngen_R10_C3_KIDNEY_CLEAR_CELL_CARCINOMA_EXALLC	rs5758649	-0.13652	0.374865	0.71572	Clear cell adenocarcinoma of kidney (controls excluding all cancers)	II Neoplasms, from cancer register (ICD-O-3)	944	314193	-0.871257	0.598216	0.872388	0.418425	1.81887	0.998291	1	0.880886	1	0.71572	1
BAFF-R on memory B cell || id:ebi-a-GCST90001715	outcome	ebi-a-GCST90001715	finngen_R10_C3_KIDNEY_CLEAR_CELL_CARCINOMA_EXALLC	rs73165129	-0.03657	0.0549591	0.505793	Clear cell adenocarcinoma of kidney (controls excluding all cancers)	II Neoplasms, from cancer register (ICD-O-3)	944	314193	-0.14429	0.07115	0.964091	0.865637	1.07374	0.998291	1	0.835953	1	0.505793	1
BAFF-R on memory B cell || id:ebi-a-GCST90001715	outcome	ebi-a-GCST90001715	finngen_R10_C3_KIDNEY_CLEAR_CELL_CARCINOMA_EXALLC	All - Inverse variance weighted	-0.00265765	0.0501957	0.957775	Clear cell adenocarcinoma of kidney (controls excluding all cancers)	II Neoplasms, from cancer register (ICD-O-3)	944	314193	-0.101041	0.095726	0.997346	0.903896	1.10046	0.998291	1	0.957775	1	0.998822	1
BAFF-R on memory B cell || id:ebi-a-GCST90001715	outcome	ebi-a-GCST90001715	finngen_R10_C3_KIDNEY_CLEAR_CELL_CARCINOMA_EXALLC	All - MR Egger	-0.107484	0.084431	0.271959	Clear cell adenocarcinoma of kidney (controls excluding all cancers)	II Neoplasms, from cancer register (ICD-O-3)	944	314193	-0.272969	0.0580004	0.898091	0.761116	1.05972	0.998291	1	0.627791	1	0.990088	1
BAFF-R on naive-mature B cell || id:ebi-a-GCST90001716	outcome	ebi-a-GCST90001716	finngen_R10_C3_KIDNEY_CLEAR_CELL_CARCINOMA_EXALLC	rs1081003	-0.426894	0.35072	0.22353	Clear cell adenocarcinoma of kidney (controls excluding all cancers)	II Neoplasms, from cancer register (ICD-O-3)	944	314193	-1.1143	0.260517	0.652533	0.328143	1.2976	0.998291	1	0.979456	1	0.22353	1
BAFF-R on naive-mature B cell || id:ebi-a-GCST90001716	outcome	ebi-a-GCST90001716	finngen_R10_C3_KIDNEY_CLEAR_CELL_CARCINOMA_EXALLC	rs117705111	0.0187014	0.198772	0.925042	Clear cell adenocarcinoma of kidney (controls excluding all cancers)	II Neoplasms, from cancer register (ICD-O-3)	944	314193	-0.370891	0.408294	1.01888	0.690119	1.50425	0.998291	1	0.979456	1	0.925042	1
BAFF-R on naive-mature B cell || id:ebi-a-GCST90001716	outcome	ebi-a-GCST90001716	finngen_R10_C3_KIDNEY_CLEAR_CELL_CARCINOMA_EXALLC	rs149806587	0.73048	0.595145	0.219673	Clear cell adenocarcinoma of kidney (controls excluding all cancers)	II Neoplasms, from cancer register (ICD-O-3)	944	314193	-0.436004	1.89696	2.07608	0.646615	6.66563	0.998291	1	0.979456	1	0.439345	1
BAFF-R on naive-mature B cell || id:ebi-a-GCST90001716	outcome	ebi-a-GCST90001716	finngen_R10_C3_KIDNEY_CLEAR_CELL_CARCINOMA_EXALLC	rs1801274	0.149323	0.24858	0.548039	Clear cell adenocarcinoma of kidney (controls excluding all cancers)	II Neoplasms, from cancer register (ICD-O-3)	944	314193	-0.337895	0.63654	1.16105	0.71327	1.88993	0.998291	1	0.979456	1	0.890068	1
BAFF-R on naive-mature B cell || id:ebi-a-GCST90001716	outcome	ebi-a-GCST90001716	finngen_R10_C3_KIDNEY_CLEAR_CELL_CARCINOMA_EXALLC	rs1894588	0.129816	0.170367	0.446074	Clear cell adenocarcinoma of kidney (controls excluding all cancers)	II Neoplasms, from cancer register (ICD-O-3)	944	314193	-0.204104	0.463736	1.13862	0.815378	1.59	0.998291	1	0.979456	1	0.892147	1
BAFF-R on naive-mature B cell || id:ebi-a-GCST90001716	outcome	ebi-a-GCST90001716	finngen_R10_C3_KIDNEY_CLEAR_CELL_CARCINOMA_EXALLC	rs5757678	0.24076	0.245055	0.325865	Clear cell adenocarcinoma of kidney (controls excluding all cancers)	II Neoplasms, from cancer register (ICD-O-3)	944	314193	-0.239547	0.721067	1.27222	0.786984	2.05663	0.998291	1	0.979456	1	0.649878	1
BAFF-R on naive-mature B cell || id:ebi-a-GCST90001716	outcome	ebi-a-GCST90001716	finngen_R10_C3_KIDNEY_CLEAR_CELL_CARCINOMA_EXALLC	rs76146864	0.178183	0.255827	0.486118	Clear cell adenocarcinoma of kidney (controls excluding all cancers)	II Neoplasms, from cancer register (ICD-O-3)	944	314193	-0.323238	0.679604	1.19504	0.723801	1.9731	0.998291	1	0.979456	1	0.851442	1
BAFF-R on naive-mature B cell || id:ebi-a-GCST90001716	outcome	ebi-a-GCST90001716	finngen_R10_C3_KIDNEY_CLEAR_CELL_CARCINOMA_EXALLC	All - Inverse variance weighted	0.106756	0.091735	0.244527	Clear cell adenocarcinoma of kidney (controls excluding all cancers)	II Neoplasms, from cancer register (ICD-O-3)	944	314193	-0.0730444	0.286557	1.11266	0.92956	1.33183	0.998291	1	0.979456	1	0.998822	1
BAFF-R on naive-mature B cell || id:ebi-a-GCST90001716	outcome	ebi-a-GCST90001716	finngen_R10_C3_KIDNEY_CLEAR_CELL_CARCINOMA_EXALLC	All - MR Egger	0.0246743	0.179991	0.896312	Clear cell adenocarcinoma of kidney (controls excluding all cancers)	II Neoplasms, from cancer register (ICD-O-3)	944	314193	-0.328107	0.377456	1.02498	0.720286	1.45857	0.998291	1	0.979456	1	0.990088	1
BAFF-R on unswitched memory B cell || id:ebi-a-GCST90001717	outcome	ebi-a-GCST90001717	finngen_R10_C3_KIDNEY_CLEAR_CELL_CARCINOMA_EXALLC	rs117086217	-0.392222	0.613286	0.522471	Clear cell adenocarcinoma of kidney (controls excluding all cancers)	II Neoplasms, from cancer register (ICD-O-3)	944	314193	-1.59426	0.809819	0.675554	0.203058	2.2475	0.998291	1	0.835953	1	0.777128	1
BAFF-R on unswitched memory B cell || id:ebi-a-GCST90001717	outcome	ebi-a-GCST90001717	finngen_R10_C3_KIDNEY_CLEAR_CELL_CARCINOMA_EXALLC	rs13058590	0.395545	0.364944	0.278431	Clear cell adenocarcinoma of kidney (controls excluding all cancers)	II Neoplasms, from cancer register (ICD-O-3)	944	314193	-0.319746	1.11084	1.48519	0.726334	3.03689	0.998291	1	0.627791	1	0.556863	1
BAFF-R on unswitched memory B cell || id:ebi-a-GCST90001717	outcome	ebi-a-GCST90001717	finngen_R10_C3_KIDNEY_CLEAR_CELL_CARCINOMA_EXALLC	rs146069723	0.308182	0.269725	0.253212	Clear cell adenocarcinoma of kidney (controls excluding all cancers)	II Neoplasms, from cancer register (ICD-O-3)	944	314193	-0.220478	0.836843	1.36095	0.802135	2.30906	0.998291	1	0.627791	1	0.506425	1
BAFF-R on unswitched memory B cell || id:ebi-a-GCST90001717	outcome	ebi-a-GCST90001717	finngen_R10_C3_KIDNEY_CLEAR_CELL_CARCINOMA_EXALLC	rs2142827	0.173086	0.171869	0.313896	Clear cell adenocarcinoma of kidney (controls excluding all cancers)	II Neoplasms, from cancer register (ICD-O-3)	944	314193	-0.163777	0.509948	1.18897	0.848931	1.66521	0.998291	1	0.627791	1	0.627791	1
BAFF-R on unswitched memory B cell || id:ebi-a-GCST90001717	outcome	ebi-a-GCST90001717	finngen_R10_C3_KIDNEY_CLEAR_CELL_CARCINOMA_EXALLC	rs5758649	-0.136452	0.374679	0.71572	Clear cell adenocarcinoma of kidney (controls excluding all cancers)	II Neoplasms, from cancer register (ICD-O-3)	944	314193	-0.870822	0.597917	0.872448	0.418607	1.81833	0.998291	1	0.880886	1	0.71572	1
BAFF-R on unswitched memory B cell || id:ebi-a-GCST90001717	outcome	ebi-a-GCST90001717	finngen_R10_C3_KIDNEY_CLEAR_CELL_CARCINOMA_EXALLC	rs73165129	-0.0364231	0.0547384	0.505793	Clear cell adenocarcinoma of kidney (controls excluding all cancers)	II Neoplasms, from cancer register (ICD-O-3)	944	314193	-0.14371	0.0708642	0.964232	0.866139	1.07344	0.998291	1	0.835953	1	0.505793	1
BAFF-R on unswitched memory B cell || id:ebi-a-GCST90001717	outcome	ebi-a-GCST90001717	finngen_R10_C3_KIDNEY_CLEAR_CELL_CARCINOMA_EXALLC	All - Inverse variance weighted	-0.00277257	0.0500855	0.955854	Clear cell adenocarcinoma of kidney (controls excluding all cancers)	II Neoplasms, from cancer register (ICD-O-3)	944	314193	-0.10094	0.0953951	0.997231	0.903987	1.10009	0.998291	1	0.955854	1	0.998822	1
BAFF-R on unswitched memory B cell || id:ebi-a-GCST90001717	outcome	ebi-a-GCST90001717	finngen_R10_C3_KIDNEY_CLEAR_CELL_CARCINOMA_EXALLC	All - MR Egger	-0.106044	0.0837615	0.274217	Clear cell adenocarcinoma of kidney (controls excluding all cancers)	II Neoplasms, from cancer register (ICD-O-3)	944	314193	-0.270217	0.0581284	0.899385	0.763214	1.05985	0.998291	1	0.627791	1	0.990088	1
BAFF-R on switched memory B cell || id:ebi-a-GCST90001718	outcome	ebi-a-GCST90001718	finngen_R10_C3_KIDNEY_CLEAR_CELL_CARCINOMA_EXALLC	rs117086217	-0.400799	0.626697	0.522471	Clear cell adenocarcinoma of kidney (controls excluding all cancers)	II Neoplasms, from cancer register (ICD-O-3)	944	314193	-1.62913	0.827528	0.669785	0.196101	2.28766	0.998291	1	0.83804	1	0.777128	1
BAFF-R on switched memory B cell || id:ebi-a-GCST90001718	outcome	ebi-a-GCST90001718	finngen_R10_C3_KIDNEY_CLEAR_CELL_CARCINOMA_EXALLC	rs13058590	0.414283	0.382233	0.278431	Clear cell adenocarcinoma of kidney (controls excluding all cancers)	II Neoplasms, from cancer register (ICD-O-3)	944	314193	-0.334893	1.16346	1.51328	0.715415	3.20098	0.998291	1	0.784739	1	0.556863	1
BAFF-R on switched memory B cell || id:ebi-a-GCST90001718	outcome	ebi-a-GCST90001718	finngen_R10_C3_KIDNEY_CLEAR_CELL_CARCINOMA_EXALLC	rs143944768	-0.564311	0.650854	0.385925	Clear cell adenocarcinoma of kidney (controls excluding all cancers)	II Neoplasms, from cancer register (ICD-O-3)	944	314193	-1.83999	0.711363	0.568752	0.15882	2.03677	0.998291	1	0.794228	1	0.385925	1
BAFF-R on switched memory B cell || id:ebi-a-GCST90001718	outcome	ebi-a-GCST90001718	finngen_R10_C3_KIDNEY_CLEAR_CELL_CARCINOMA_EXALLC	rs146069723	0.293229	0.256637	0.253212	Clear cell adenocarcinoma of kidney (controls excluding all cancers)	II Neoplasms, from cancer register (ICD-O-3)	944	314193	-0.20978	0.796238	1.34075	0.810762	2.21718	0.998291	1	0.784739	1	0.506425	1
BAFF-R on switched memory B cell || id:ebi-a-GCST90001718	outcome	ebi-a-GCST90001718	finngen_R10_C3_KIDNEY_CLEAR_CELL_CARCINOMA_EXALLC	rs2142827	0.162446	0.161304	0.313896	Clear cell adenocarcinoma of kidney (controls excluding all cancers)	II Neoplasms, from cancer register (ICD-O-3)	944	314193	-0.15371	0.478603	1.17639	0.857521	1.61382	0.998291	1	0.784739	1	0.627791	1
BAFF-R on switched memory B cell || id:ebi-a-GCST90001718	outcome	ebi-a-GCST90001718	finngen_R10_C3_KIDNEY_CLEAR_CELL_CARCINOMA_EXALLC	rs4657041	0.178953	0.305201	0.557643	Clear cell adenocarcinoma of kidney (controls excluding all cancers)	II Neoplasms, from cancer register (ICD-O-3)	944	314193	-0.419241	0.777148	1.19596	0.657546	2.17526	0.998291	1	0.83804	1	0.883023	1
BAFF-R on switched memory B cell || id:ebi-a-GCST90001718	outcome	ebi-a-GCST90001718	finngen_R10_C3_KIDNEY_CLEAR_CELL_CARCINOMA_EXALLC	rs5758649	-0.128409	0.352594	0.71572	Clear cell adenocarcinoma of kidney (controls excluding all cancers)	II Neoplasms, from cancer register (ICD-O-3)	944	314193	-0.819493	0.562674	0.879493	0.440655	1.75536	0.998291	1	0.89465	1	0.71572	1
BAFF-R on switched memory B cell || id:ebi-a-GCST90001718	outcome	ebi-a-GCST90001718	finngen_R10_C3_KIDNEY_CLEAR_CELL_CARCINOMA_EXALLC	rs73165129	-0.0371188	0.0557839	0.505793	Clear cell adenocarcinoma of kidney (controls excluding all cancers)	II Neoplasms, from cancer register (ICD-O-3)	944	314193	-0.146455	0.0722177	0.963562	0.863764	1.07489	0.998291	1	0.83804	1	0.505793	1
BAFF-R on switched memory B cell || id:ebi-a-GCST90001718	outcome	ebi-a-GCST90001718	finngen_R10_C3_KIDNEY_CLEAR_CELL_CARCINOMA_EXALLC	All - Inverse variance weighted	0.000341583	0.0496598	0.994512	Clear cell adenocarcinoma of kidney (controls excluding all cancers)	II Neoplasms, from cancer register (ICD-O-3)	944	314193	-0.0969915	0.0976747	1.00034	0.907564	1.1026	0.998291	1	0.994512	1	0.998822	1
BAFF-R on switched memory B cell || id:ebi-a-GCST90001718	outcome	ebi-a-GCST90001718	finngen_R10_C3_KIDNEY_CLEAR_CELL_CARCINOMA_EXALLC	All - MR Egger	-0.0643636	0.0706032	0.397114	Clear cell adenocarcinoma of kidney (controls excluding all cancers)	II Neoplasms, from cancer register (ICD-O-3)	944	314193	-0.202746	0.0740188	0.937664	0.816486	1.07683	0.998291	1	0.794228	1	0.990088	1
BAFF-R on IgD+ B cell || id:ebi-a-GCST90001719	outcome	ebi-a-GCST90001719	finngen_R10_C3_KIDNEY_CLEAR_CELL_CARCINOMA_EXALLC	rs1081003	-0.418408	0.343748	0.22353	Clear cell adenocarcinoma of kidney (controls excluding all cancers)	II Neoplasms, from cancer register (ICD-O-3)	944	314193	-1.09215	0.255338	0.658094	0.335493	1.2909	0.998291	1	0.979456	1	0.22353	1
BAFF-R on IgD+ B cell || id:ebi-a-GCST90001719	outcome	ebi-a-GCST90001719	finngen_R10_C3_KIDNEY_CLEAR_CELL_CARCINOMA_EXALLC	rs117705111	0.0187837	0.199647	0.925042	Clear cell adenocarcinoma of kidney (controls excluding all cancers)	II Neoplasms, from cancer register (ICD-O-3)	944	314193	-0.372524	0.410091	1.01896	0.688993	1.50695	0.998291	1	0.979456	1	0.925042	1
BAFF-R on IgD+ B cell || id:ebi-a-GCST90001719	outcome	ebi-a-GCST90001719	finngen_R10_C3_KIDNEY_CLEAR_CELL_CARCINOMA_EXALLC	rs149806587	0.714683	0.582274	0.219673	Clear cell adenocarcinoma of kidney (controls excluding all cancers)	II Neoplasms, from cancer register (ICD-O-3)	944	314193	-0.426575	1.85594	2.04354	0.652741	6.39772	0.998291	1	0.979456	1	0.439345	1
BAFF-R on IgD+ B cell || id:ebi-a-GCST90001719	outcome	ebi-a-GCST90001719	finngen_R10_C3_KIDNEY_CLEAR_CELL_CARCINOMA_EXALLC	rs1801274	0.164484	0.27382	0.548039	Clear cell adenocarcinoma of kidney (controls excluding all cancers)	II Neoplasms, from cancer register (ICD-O-3)	944	314193	-0.372203	0.701171	1.17878	0.689214	2.01611	0.998291	1	0.979456	1	0.890068	1
BAFF-R on IgD+ B cell || id:ebi-a-GCST90001719	outcome	ebi-a-GCST90001719	finngen_R10_C3_KIDNEY_CLEAR_CELL_CARCINOMA_EXALLC	rs1894588	0.129494	0.169945	0.446074	Clear cell adenocarcinoma of kidney (controls excluding all cancers)	II Neoplasms, from cancer register (ICD-O-3)	944	314193	-0.203598	0.462587	1.13825	0.81579	1.58818	0.998291	1	0.979456	1	0.892147	1
BAFF-R on IgD+ B cell || id:ebi-a-GCST90001719	outcome	ebi-a-GCST90001719	finngen_R10_C3_KIDNEY_CLEAR_CELL_CARCINOMA_EXALLC	rs5757678	0.238662	0.242919	0.325865	Clear cell adenocarcinoma of kidney (controls excluding all cancers)	II Neoplasms, from cancer register (ICD-O-3)	944	314193	-0.237459	0.714783	1.26955	0.788629	2.04374	0.998291	1	0.979456	1	0.649878	1
BAFF-R on IgD+ B cell || id:ebi-a-GCST90001719	outcome	ebi-a-GCST90001719	finngen_R10_C3_KIDNEY_CLEAR_CELL_CARCINOMA_EXALLC	rs76146864	0.182302	0.261741	0.486118	Clear cell adenocarcinoma of kidney (controls excluding all cancers)	II Neoplasms, from cancer register (ICD-O-3)	944	314193	-0.33071	0.695313	1.19998	0.718413	2.00434	0.998291	1	0.979456	1	0.851442	1
BAFF-R on IgD+ B cell || id:ebi-a-GCST90001719	outcome	ebi-a-GCST90001719	finngen_R10_C3_KIDNEY_CLEAR_CELL_CARCINOMA_EXALLC	All - Inverse variance weighted	0.107074	0.0928453	0.248809	Clear cell adenocarcinoma of kidney (controls excluding all cancers)	II Neoplasms, from cancer register (ICD-O-3)	944	314193	-0.0749032	0.28905	1.11302	0.927833	1.33516	0.998291	1	0.979456	1	0.998822	1
BAFF-R on IgD+ B cell || id:ebi-a-GCST90001719	outcome	ebi-a-GCST90001719	finngen_R10_C3_KIDNEY_CLEAR_CELL_CARCINOMA_EXALLC	All - MR Egger	0.0242995	0.176204	0.895697	Clear cell adenocarcinoma of kidney (controls excluding all cancers)	II Neoplasms, from cancer register (ICD-O-3)	944	314193	-0.32106	0.36966	1.0246	0.725379	1.44724	0.998291	1	0.979456	1	0.990088	1
BAFF-R on transitional B cell || id:ebi-a-GCST90001720	outcome	ebi-a-GCST90001720	finngen_R10_C3_KIDNEY_CLEAR_CELL_CARCINOMA_EXALLC	rs1081003	-0.45513	0.373918	0.22353	Clear cell adenocarcinoma of kidney (controls excluding all cancers)	II Neoplasms, from cancer register (ICD-O-3)	944	314193	-1.18801	0.277748	0.634365	0.304828	1.32015	0.998291	1	0.745102	1	0.22353	1
BAFF-R on transitional B cell || id:ebi-a-GCST90001720	outcome	ebi-a-GCST90001720	finngen_R10_C3_KIDNEY_CLEAR_CELL_CARCINOMA_EXALLC	rs117705111	0.0209148	0.222297	0.925042	Clear cell adenocarcinoma of kidney (controls excluding all cancers)	II Neoplasms, from cancer register (ICD-O-3)	944	314193	-0.414788	0.456617	1.02114	0.66048	1.57872	0.998291	1	0.984131	1	0.925042	1
BAFF-R on transitional B cell || id:ebi-a-GCST90001720	outcome	ebi-a-GCST90001720	finngen_R10_C3_KIDNEY_CLEAR_CELL_CARCINOMA_EXALLC	rs149806587	0.803513	0.654647	0.219673	Clear cell adenocarcinoma of kidney (controls excluding all cancers)	II Neoplasms, from cancer register (ICD-O-3)	944	314193	-0.479595	2.08662	2.23337	0.619034	8.05764	0.998291	1	0.745102	1	0.439345	1
BAFF-R on transitional B cell || id:ebi-a-GCST90001720	outcome	ebi-a-GCST90001720	finngen_R10_C3_KIDNEY_CLEAR_CELL_CARCINOMA_EXALLC	rs1894588	0.140643	0.184576	0.446074	Clear cell adenocarcinoma of kidney (controls excluding all cancers)	II Neoplasms, from cancer register (ICD-O-3)	944	314193	-0.221127	0.502413	1.15101	0.801615	1.6527	0.998291	1	0.919624	1	0.892147	1
BAFF-R on transitional B cell || id:ebi-a-GCST90001720	outcome	ebi-a-GCST90001720	finngen_R10_C3_KIDNEY_CLEAR_CELL_CARCINOMA_EXALLC	rs5757678	0.24623	0.250621	0.325865	Clear cell adenocarcinoma of kidney (controls excluding all cancers)	II Neoplasms, from cancer register (ICD-O-3)	944	314193	-0.244988	0.737447	1.27919	0.782714	2.09059	0.998291	1	0.885481	1	0.649878	1
BAFF-R on transitional B cell || id:ebi-a-GCST90001720	outcome	ebi-a-GCST90001720	finngen_R10_C3_KIDNEY_CLEAR_CELL_CARCINOMA_EXALLC	rs5759079	-0.0085953	0.190596	0.96403	Clear cell adenocarcinoma of kidney (controls excluding all cancers)	II Neoplasms, from cancer register (ICD-O-3)	944	314193	-0.382164	0.364974	0.991442	0.682383	1.44048	0.998291	1	0.984131	1	0.96403	1
BAFF-R on transitional B cell || id:ebi-a-GCST90001720	outcome	ebi-a-GCST90001720	finngen_R10_C3_KIDNEY_CLEAR_CELL_CARCINOMA_EXALLC	rs73165129	-0.0392896	0.0590464	0.505793	Clear cell adenocarcinoma of kidney (controls excluding all cancers)	II Neoplasms, from cancer register (ICD-O-3)	944	314193	-0.15502	0.0764413	0.961472	0.856398	1.07944	0.998291	1	0.919624	1	0.505793	1
BAFF-R on transitional B cell || id:ebi-a-GCST90001720	outcome	ebi-a-GCST90001720	finngen_R10_C3_KIDNEY_CLEAR_CELL_CARCINOMA_EXALLC	rs76146864	0.194092	0.278669	0.486118	Clear cell adenocarcinoma of kidney (controls excluding all cancers)	II Neoplasms, from cancer register (ICD-O-3)	944	314193	-0.352099	0.740283	1.21421	0.70321	2.09653	0.998291	1	0.919624	1	0.851442	1
BAFF-R on transitional B cell || id:ebi-a-GCST90001720	outcome	ebi-a-GCST90001720	finngen_R10_C3_KIDNEY_CLEAR_CELL_CARCINOMA_EXALLC	All - Inverse variance weighted	-0.00476126	0.0498616	0.923926	Clear cell adenocarcinoma of kidney (controls excluding all cancers)	II Neoplasms, from cancer register (ICD-O-3)	944	314193	-0.10249	0.0929675	0.99525	0.902587	1.09743	0.998291	1	0.984131	1	0.998822	1
BAFF-R on transitional B cell || id:ebi-a-GCST90001720	outcome	ebi-a-GCST90001720	finngen_R10_C3_KIDNEY_CLEAR_CELL_CARCINOMA_EXALLC	All - MR Egger	-0.081962	0.0816458	0.354193	Clear cell adenocarcinoma of kidney (controls excluding all cancers)	II Neoplasms, from cancer register (ICD-O-3)	944	314193	-0.241988	0.0780637	0.921307	0.785066	1.08119	0.998291	1	0.885481	1	0.990088	1
CD19 on CD20- CD38- B cell || id:ebi-a-GCST90001722	outcome	ebi-a-GCST90001722	finngen_R10_C3_KIDNEY_CLEAR_CELL_CARCINOMA_EXALLC	rs10426452	-0.78578	0.411797	0.0563686	Clear cell adenocarcinoma of kidney (controls excluding all cancers)	II Neoplasms, from cancer register (ICD-O-3)	944	314193	-1.5929	0.0213412	0.455764	0.203335	1.02157	0.998291	1	0.112737	0.112737	0.112737	0.112737
CD19 on CD24+ CD27+ B cell || id:ebi-a-GCST90001723	outcome	ebi-a-GCST90001723	finngen_R10_C3_KIDNEY_CLEAR_CELL_CARCINOMA_EXALLC	rs112417310	0.212874	0.650597	0.743519	Clear cell adenocarcinoma of kidney (controls excluding all cancers)	II Neoplasms, from cancer register (ICD-O-3)	944	314193	-1.0623	1.48804	1.23723	0.345661	4.42843	0.998291	1	0.990626	1	0.974975	1
CD19 on CD24+ CD27+ B cell || id:ebi-a-GCST90001723	outcome	ebi-a-GCST90001723	finngen_R10_C3_KIDNEY_CLEAR_CELL_CARCINOMA_EXALLC	rs11643297	-0.0466375	0.3178	0.883328	Clear cell adenocarcinoma of kidney (controls excluding all cancers)	II Neoplasms, from cancer register (ICD-O-3)	944	314193	-0.669526	0.57625	0.954433	0.511951	1.77935	0.998291	1	0.990626	1	0.883328	1
CD19 on CD24+ CD27+ B cell || id:ebi-a-GCST90001723	outcome	ebi-a-GCST90001723	finngen_R10_C3_KIDNEY_CLEAR_CELL_CARCINOMA_EXALLC	All - Inverse variance weighted	0.00335505	0.285553	0.990626	Clear cell adenocarcinoma of kidney (controls excluding all cancers)	II Neoplasms, from cancer register (ICD-O-3)	944	314193	-0.556329	0.563039	1.00336	0.57331	1.756	0.998291	1	0.990626	1	0.998822	1
CD19 on IgD+ CD24+ B cell || id:ebi-a-GCST90001724	outcome	ebi-a-GCST90001724	finngen_R10_C3_KIDNEY_CLEAR_CELL_CARCINOMA_EXALLC	rs113812519	0.0593402	0.262093	0.820884	Clear cell adenocarcinoma of kidney (controls excluding all cancers)	II Neoplasms, from cancer register (ICD-O-3)	944	314193	-0.454363	0.573043	1.06114	0.634852	1.77366	0.998291	1	0.981476	1	0.820884	1
CD19 on IgD+ CD24+ B cell || id:ebi-a-GCST90001724	outcome	ebi-a-GCST90001724	finngen_R10_C3_KIDNEY_CLEAR_CELL_CARCINOMA_EXALLC	rs11643297	-0.0486858	0.331757	0.883328	Clear cell adenocarcinoma of kidney (controls excluding all cancers)	II Neoplasms, from cancer register (ICD-O-3)	944	314193	-0.69893	0.601559	0.95248	0.497117	1.82496	0.998291	1	0.981476	1	0.883328	1
CD19 on IgD+ CD24+ B cell || id:ebi-a-GCST90001724	outcome	ebi-a-GCST90001724	finngen_R10_C3_KIDNEY_CLEAR_CELL_CARCINOMA_EXALLC	rs55712453	0.180321	0.616812	0.770025	Clear cell adenocarcinoma of kidney (controls excluding all cancers)	II Neoplasms, from cancer register (ICD-O-3)	944	314193	-1.02863	1.38927	1.1976	0.357496	4.01193	0.998291	1	0.981476	1	0.98447	1
CD19 on IgD+ CD24+ B cell || id:ebi-a-GCST90001724	outcome	ebi-a-GCST90001724	finngen_R10_C3_KIDNEY_CLEAR_CELL_CARCINOMA_EXALLC	All - Inverse variance weighted	0.0340846	0.1951	0.861312	Clear cell adenocarcinoma of kidney (controls excluding all cancers)	II Neoplasms, from cancer register (ICD-O-3)	944	314193	-0.34831	0.41648	1.03467	0.70588	1.51661	0.998291	1	0.981476	1	0.998822	1
CD19 on IgD+ CD24+ B cell || id:ebi-a-GCST90001724	outcome	ebi-a-GCST90001724	finngen_R10_C3_KIDNEY_CLEAR_CELL_CARCINOMA_EXALLC	All - MR Egger	0.123962	0.349613	0.783077	Clear cell adenocarcinoma of kidney (controls excluding all cancers)	II Neoplasms, from cancer register (ICD-O-3)	944	314193	-0.561278	0.809203	1.13197	0.570479	2.24612	0.998291	1	0.981476	1	0.990088	1
CD19 on IgD+ CD24- B cell || id:ebi-a-GCST90001725	outcome	ebi-a-GCST90001725	finngen_R10_C3_KIDNEY_CLEAR_CELL_CARCINOMA_EXALLC	rs112417310	0.222507	0.68004	0.743519	Clear cell adenocarcinoma of kidney (controls excluding all cancers)	II Neoplasms, from cancer register (ICD-O-3)	944	314193	-1.11037	1.55539	1.2492	0.329437	4.73691	0.998291	1	0.974975	1	0.974975	1
CD19 on IgD+ CD24- B cell || id:ebi-a-GCST90001725	outcome	ebi-a-GCST90001725	finngen_R10_C3_KIDNEY_CLEAR_CELL_CARCINOMA_EXALLC	rs113812519	0.0619309	0.273536	0.820884	Clear cell adenocarcinoma of kidney (controls excluding all cancers)	II Neoplasms, from cancer register (ICD-O-3)	944	314193	-0.4742	0.598061	1.06389	0.622383	1.81859	0.998291	1	0.974975	1	0.820884	1
CD19 on IgD+ CD24- B cell || id:ebi-a-GCST90001725	outcome	ebi-a-GCST90001725	finngen_R10_C3_KIDNEY_CLEAR_CELL_CARCINOMA_EXALLC	rs79856590	0.115938	0.622861	0.852337	Clear cell adenocarcinoma of kidney (controls excluding all cancers)	II Neoplasms, from cancer register (ICD-O-3)	944	314193	-1.10487	1.33675	1.12293	0.331254	3.80664	0.998291	1	0.974975	1	0.852337	1
CD19 on IgD+ CD24- B cell || id:ebi-a-GCST90001725	outcome	ebi-a-GCST90001725	finngen_R10_C3_KIDNEY_CLEAR_CELL_CARCINOMA_EXALLC	All - Inverse variance weighted	0.0887983	0.235017	0.705552	Clear cell adenocarcinoma of kidney (controls excluding all cancers)	II Neoplasms, from cancer register (ICD-O-3)	944	314193	-0.371836	0.549432	1.09286	0.689467	1.73227	0.998291	1	0.974975	1	0.998822	1
CD19 on IgD+ CD24- B cell || id:ebi-a-GCST90001725	outcome	ebi-a-GCST90001725	finngen_R10_C3_KIDNEY_CLEAR_CELL_CARCINOMA_EXALLC	All - MR Egger	0.0457981	0.885469	0.967102	Clear cell adenocarcinoma of kidney (controls excluding all cancers)	II Neoplasms, from cancer register (ICD-O-3)	944	314193	-1.68972	1.78132	1.04686	0.184571	5.93767	0.998291	1	0.974975	1	0.990088	1
CD19 on IgD+ CD38- unswitched memory B cell || id:ebi-a-GCST90001728	outcome	ebi-a-GCST90001728	finngen_R10_C3_KIDNEY_CLEAR_CELL_CARCINOMA_EXALLC	rs113812519	0.0458294	0.202419	0.820884	Clear cell adenocarcinoma of kidney (controls excluding all cancers)	II Neoplasms, from cancer register (ICD-O-3)	944	314193	-0.350912	0.44257	1.0469	0.704046	1.5567	0.998291	1	0.995459	1	0.820884	1
CD19 on IgD+ CD38- unswitched memory B cell || id:ebi-a-GCST90001728	outcome	ebi-a-GCST90001728	finngen_R10_C3_KIDNEY_CLEAR_CELL_CARCINOMA_EXALLC	rs144743804	0.131238	0.338448	0.69819	Clear cell adenocarcinoma of kidney (controls excluding all cancers)	II Neoplasms, from cancer register (ICD-O-3)	944	314193	-0.53212	0.794597	1.14024	0.587358	2.21355	0.998291	1	0.995459	1	0.995459	1
CD19 on IgD+ CD38- unswitched memory B cell || id:ebi-a-GCST90001728	outcome	ebi-a-GCST90001728	finngen_R10_C3_KIDNEY_CLEAR_CELL_CARCINOMA_EXALLC	rs55712453	0.132856	0.454452	0.770025	Clear cell adenocarcinoma of kidney (controls excluding all cancers)	II Neoplasms, from cancer register (ICD-O-3)	944	314193	-0.75787	1.02358	1.14209	0.468664	2.78314	0.998291	1	0.995459	1	0.98447	1
CD19 on IgD+ CD38- unswitched memory B cell || id:ebi-a-GCST90001728	outcome	ebi-a-GCST90001728	finngen_R10_C3_KIDNEY_CLEAR_CELL_CARCINOMA_EXALLC	All - Inverse variance weighted	0.0765577	0.162268	0.637071	Clear cell adenocarcinoma of kidney (controls excluding all cancers)	II Neoplasms, from cancer register (ICD-O-3)	944	314193	-0.241488	0.394603	1.07956	0.785458	1.4838	0.998291	1	0.995459	1	0.998822	1
CD19 on IgD+ CD38- unswitched memory B cell || id:ebi-a-GCST90001728	outcome	ebi-a-GCST90001728	finngen_R10_C3_KIDNEY_CLEAR_CELL_CARCINOMA_EXALLC	All - MR Egger	-0.158458	3.19246	0.968427	Clear cell adenocarcinoma of kidney (controls excluding all cancers)	II Neoplasms, from cancer register (ICD-O-3)	944	314193	-6.41567	6.09876	0.853459	0.00163572	445.303	0.998291	1	0.995459	1	0.990088	1
CD19 on IgD+ CD38+ B cell || id:ebi-a-GCST90001729	outcome	ebi-a-GCST90001729	finngen_R10_C3_KIDNEY_CLEAR_CELL_CARCINOMA_EXALLC	rs112417310	0.179162	0.547566	0.743519	Clear cell adenocarcinoma of kidney (controls excluding all cancers)	II Neoplasms, from cancer register (ICD-O-3)	944	314193	-0.894068	1.25239	1.19621	0.408989	3.4987	0.998291	1	0.995459	1	0.974975	1
CD19 on IgD+ CD38+ B cell || id:ebi-a-GCST90001729	outcome	ebi-a-GCST90001729	finngen_R10_C3_KIDNEY_CLEAR_CELL_CARCINOMA_EXALLC	rs113812519	0.0484828	0.214138	0.820884	Clear cell adenocarcinoma of kidney (controls excluding all cancers)	II Neoplasms, from cancer register (ICD-O-3)	944	314193	-0.371228	0.468194	1.04968	0.689887	1.59711	0.998291	1	0.995459	1	0.820884	1
CD19 on IgD+ CD38+ B cell || id:ebi-a-GCST90001729	outcome	ebi-a-GCST90001729	finngen_R10_C3_KIDNEY_CLEAR_CELL_CARCINOMA_EXALLC	rs144743804	0.140411	0.362103	0.69819	Clear cell adenocarcinoma of kidney (controls excluding all cancers)	II Neoplasms, from cancer register (ICD-O-3)	944	314193	-0.569312	0.850133	1.15075	0.565915	2.33996	0.998291	1	0.995459	1	0.995459	1
CD19 on IgD+ CD38+ B cell || id:ebi-a-GCST90001729	outcome	ebi-a-GCST90001729	finngen_R10_C3_KIDNEY_CLEAR_CELL_CARCINOMA_EXALLC	All - Inverse variance weighted	0.083178	0.174688	0.633967	Clear cell adenocarcinoma of kidney (controls excluding all cancers)	II Neoplasms, from cancer register (ICD-O-3)	944	314193	-0.259211	0.425567	1.08674	0.77166	1.53046	0.998291	1	0.995459	1	0.998822	1
CD19 on IgD+ CD38+ B cell || id:ebi-a-GCST90001729	outcome	ebi-a-GCST90001729	finngen_R10_C3_KIDNEY_CLEAR_CELL_CARCINOMA_EXALLC	All - MR Egger	-0.8825	4.06665	0.863957	Clear cell adenocarcinoma of kidney (controls excluding all cancers)	II Neoplasms, from cancer register (ICD-O-3)	944	314193	-8.85313	7.08813	0.413747	0.000142934	1197.66	0.998291	1	0.995459	1	0.990088	1
CD19 on IgD+ CD38dim B cell || id:ebi-a-GCST90001730	outcome	ebi-a-GCST90001730	finngen_R10_C3_KIDNEY_CLEAR_CELL_CARCINOMA_EXALLC	rs112417310	0.208307	0.636641	0.743519	Clear cell adenocarcinoma of kidney (controls excluding all cancers)	II Neoplasms, from cancer register (ICD-O-3)	944	314193	-1.03951	1.45612	1.23159	0.353628	4.2893	0.998291	1	0.995459	1	0.974975	1
CD19 on IgD+ CD38dim B cell || id:ebi-a-GCST90001730	outcome	ebi-a-GCST90001730	finngen_R10_C3_KIDNEY_CLEAR_CELL_CARCINOMA_EXALLC	rs113812519	0.058947	0.260356	0.820884	Clear cell adenocarcinoma of kidney (controls excluding all cancers)	II Neoplasms, from cancer register (ICD-O-3)	944	314193	-0.451352	0.569246	1.06072	0.636767	1.76693	0.998291	1	0.995459	1	0.820884	1
CD19 on IgD+ CD38dim B cell || id:ebi-a-GCST90001730	outcome	ebi-a-GCST90001730	finngen_R10_C3_KIDNEY_CLEAR_CELL_CARCINOMA_EXALLC	rs144743804	0.169687	0.437604	0.69819	Clear cell adenocarcinoma of kidney (controls excluding all cancers)	II Neoplasms, from cancer register (ICD-O-3)	944	314193	-0.688016	1.02739	1.18493	0.502572	2.79377	0.998291	1	0.995459	1	0.995459	1
CD19 on IgD+ CD38dim B cell || id:ebi-a-GCST90001730	outcome	ebi-a-GCST90001730	finngen_R10_C3_KIDNEY_CLEAR_CELL_CARCINOMA_EXALLC	All - Inverse variance weighted	0.101136	0.211092	0.631862	Clear cell adenocarcinoma of kidney (controls excluding all cancers)	II Neoplasms, from cancer register (ICD-O-3)	944	314193	-0.312605	0.514877	1.10643	0.731539	1.67343	0.998291	1	0.995459	1	0.998822	1
CD19 on IgD+ CD38dim B cell || id:ebi-a-GCST90001730	outcome	ebi-a-GCST90001730	finngen_R10_C3_KIDNEY_CLEAR_CELL_CARCINOMA_EXALLC	All - MR Egger	-0.800975	5.13875	0.901562	Clear cell adenocarcinoma of kidney (controls excluding all cancers)	II Neoplasms, from cancer register (ICD-O-3)	944	314193	-10.8729	9.27097	0.448891	1.8965e-05	10625	0.998291	1	0.995459	1	0.990088	1
CD19 on IgD- CD38- B cell || id:ebi-a-GCST90001733	outcome	ebi-a-GCST90001733	finngen_R10_C3_KIDNEY_CLEAR_CELL_CARCINOMA_EXALLC	rs7189927	-0.0806437	0.333228	0.808774	Clear cell adenocarcinoma of kidney (controls excluding all cancers)	II Neoplasms, from cancer register (ICD-O-3)	944	314193	-0.733771	0.572483	0.922522	0.480095	1.77266	0.998291	1	0.808774	1	0.808774	1
CD19 on IgD- CD38dim B cell || id:ebi-a-GCST90001735	outcome	ebi-a-GCST90001735	finngen_R10_C3_KIDNEY_CLEAR_CELL_CARCINOMA_EXALLC	rs112417310	0.216875	0.662827	0.743519	Clear cell adenocarcinoma of kidney (controls excluding all cancers)	II Neoplasms, from cancer register (ICD-O-3)	944	314193	-1.08227	1.51602	1.24219	0.338827	4.55405	0.998291	1	0.998822	1	0.974975	1
CD19 on IgD- CD38dim B cell || id:ebi-a-GCST90001735	outcome	ebi-a-GCST90001735	finngen_R10_C3_KIDNEY_CLEAR_CELL_CARCINOMA_EXALLC	rs11643297	-0.0431467	0.294013	0.883328	Clear cell adenocarcinoma of kidney (controls excluding all cancers)	II Neoplasms, from cancer register (ICD-O-3)	944	314193	-0.619411	0.533118	0.957771	0.538261	1.70424	0.998291	1	0.998822	1	0.883328	1
CD19 on IgD- CD38dim B cell || id:ebi-a-GCST90001735	outcome	ebi-a-GCST90001735	finngen_R10_C3_KIDNEY_CLEAR_CELL_CARCINOMA_EXALLC	All - Inverse variance weighted	-0.000396823	0.268759	0.998822	Clear cell adenocarcinoma of kidney (controls excluding all cancers)	II Neoplasms, from cancer register (ICD-O-3)	944	314193	-0.527164	0.526371	0.999603	0.590276	1.69278	0.998822	1	0.998822	1	0.998822	1
CD19 on memory B cell || id:ebi-a-GCST90001736	outcome	ebi-a-GCST90001736	finngen_R10_C3_KIDNEY_CLEAR_CELL_CARCINOMA_EXALLC	rs112417310	0.22777	0.696124	0.743519	Clear cell adenocarcinoma of kidney (controls excluding all cancers)	II Neoplasms, from cancer register (ICD-O-3)	944	314193	-1.13663	1.59217	1.2558	0.320898	4.91441	0.998291	1	0.993009	1	0.974975	1
CD19 on memory B cell || id:ebi-a-GCST90001736	outcome	ebi-a-GCST90001736	finngen_R10_C3_KIDNEY_CLEAR_CELL_CARCINOMA_EXALLC	rs11643297	-0.0488508	0.332882	0.883328	Clear cell adenocarcinoma of kidney (controls excluding all cancers)	II Neoplasms, from cancer register (ICD-O-3)	944	314193	-0.7013	0.603598	0.952323	0.49594	1.82869	0.998291	1	0.993009	1	0.883328	1
CD19 on memory B cell || id:ebi-a-GCST90001736	outcome	ebi-a-GCST90001736	finngen_R10_C3_KIDNEY_CLEAR_CELL_CARCINOMA_EXALLC	All - Inverse variance weighted	0.00263136	0.300312	0.993009	Clear cell adenocarcinoma of kidney (controls excluding all cancers)	II Neoplasms, from cancer register (ICD-O-3)	944	314193	-0.58598	0.591243	1.00263	0.55656	1.80623	0.998291	1	0.993009	1	0.998822	1
CD19 on naive-mature B cell || id:ebi-a-GCST90001737	outcome	ebi-a-GCST90001737	finngen_R10_C3_KIDNEY_CLEAR_CELL_CARCINOMA_EXALLC	rs75320486	-0.386082	0.611072	0.52751	Clear cell adenocarcinoma of kidney (controls excluding all cancers)	II Neoplasms, from cancer register (ICD-O-3)	944	314193	-1.58378	0.811619	0.679715	0.205197	2.25155	0.998291	1	0.791265	1	0.52751	1
CD19 on naive-mature B cell || id:ebi-a-GCST90001737	outcome	ebi-a-GCST90001737	finngen_R10_C3_KIDNEY_CLEAR_CELL_CARCINOMA_EXALLC	rs79856590	0.11157	0.599397	0.852337	Clear cell adenocarcinoma of kidney (controls excluding all cancers)	II Neoplasms, from cancer register (ICD-O-3)	944	314193	-1.06325	1.28639	1.11803	0.345332	3.61969	0.998291	1	0.852337	1	0.852337	1
CD19 on naive-mature B cell || id:ebi-a-GCST90001737	outcome	ebi-a-GCST90001737	finngen_R10_C3_KIDNEY_CLEAR_CELL_CARCINOMA_EXALLC	All - Inverse variance weighted	-0.132457	0.427906	0.756906	Clear cell adenocarcinoma of kidney (controls excluding all cancers)	II Neoplasms, from cancer register (ICD-O-3)	944	314193	-0.971152	0.706239	0.875941	0.378647	2.02636	0.998291	1	0.852337	1	0.998822	1
CD19 on unswitched memory B cell || id:ebi-a-GCST90001738	outcome	ebi-a-GCST90001738	finngen_R10_C3_KIDNEY_CLEAR_CELL_CARCINOMA_EXALLC	rs113812519	0.0608995	0.26898	0.820884	Clear cell adenocarcinoma of kidney (controls excluding all cancers)	II Neoplasms, from cancer register (ICD-O-3)	944	314193	-0.466302	0.588101	1.06279	0.627318	1.80057	0.998291	1	0.995459	1	0.820884	1
CD19 on unswitched memory B cell || id:ebi-a-GCST90001738	outcome	ebi-a-GCST90001738	finngen_R10_C3_KIDNEY_CLEAR_CELL_CARCINOMA_EXALLC	rs144743804	0.175207	0.451838	0.69819	Clear cell adenocarcinoma of kidney (controls excluding all cancers)	II Neoplasms, from cancer register (ICD-O-3)	944	314193	-0.710395	1.06081	1.19149	0.49145	2.88871	0.998291	1	0.995459	1	0.995459	1
CD19 on unswitched memory B cell || id:ebi-a-GCST90001738	outcome	ebi-a-GCST90001738	finngen_R10_C3_KIDNEY_CLEAR_CELL_CARCINOMA_EXALLC	rs55712453	0.180415	0.617135	0.770025	Clear cell adenocarcinoma of kidney (controls excluding all cancers)	II Neoplasms, from cancer register (ICD-O-3)	944	314193	-1.02917	1.39	1.19771	0.357303	4.01485	0.998291	1	0.995459	1	0.98447	1
CD19 on unswitched memory B cell || id:ebi-a-GCST90001738	outcome	ebi-a-GCST90001738	finngen_R10_C3_KIDNEY_CLEAR_CELL_CARCINOMA_EXALLC	All - Inverse variance weighted	0.101831	0.216445	0.638018	Clear cell adenocarcinoma of kidney (controls excluding all cancers)	II Neoplasms, from cancer register (ICD-O-3)	944	314193	-0.322401	0.526063	1.1072	0.724408	1.69226	0.998291	1	0.995459	1	0.998822	1
CD19 on unswitched memory B cell || id:ebi-a-GCST90001738	outcome	ebi-a-GCST90001738	finngen_R10_C3_KIDNEY_CLEAR_CELL_CARCINOMA_EXALLC	All - MR Egger	-0.364663	4.49244	0.948437	Clear cell adenocarcinoma of kidney (controls excluding all cancers)	II Neoplasms, from cancer register (ICD-O-3)	944	314193	-9.16985	8.44053	0.694431	0.000104132	4631.01	0.998291	1	0.995459	1	0.990088	1
CD19 on switched memory B cell || id:ebi-a-GCST90001740	outcome	ebi-a-GCST90001740	finngen_R10_C3_KIDNEY_CLEAR_CELL_CARCINOMA_EXALLC	rs112417310	0.235313	0.719178	0.743519	Clear cell adenocarcinoma of kidney (controls excluding all cancers)	II Neoplasms, from cancer register (ICD-O-3)	944	314193	-1.17428	1.6449	1.2653	0.309043	5.1805	0.998291	1	0.974975	1	0.974975	1
CD19 on switched memory B cell || id:ebi-a-GCST90001740	outcome	ebi-a-GCST90001740	finngen_R10_C3_KIDNEY_CLEAR_CELL_CARCINOMA_EXALLC	rs7189927	-0.0692473	0.286137	0.808774	Clear cell adenocarcinoma of kidney (controls excluding all cancers)	II Neoplasms, from cancer register (ICD-O-3)	944	314193	-0.630076	0.491581	0.933096	0.532551	1.6349	0.998291	1	0.974975	1	0.808774	1
CD19 on switched memory B cell || id:ebi-a-GCST90001740	outcome	ebi-a-GCST90001740	finngen_R10_C3_KIDNEY_CLEAR_CELL_CARCINOMA_EXALLC	All - Inverse variance weighted	-0.0276248	0.265867	0.917245	Clear cell adenocarcinoma of kidney (controls excluding all cancers)	II Neoplasms, from cancer register (ICD-O-3)	944	314193	-0.548724	0.493474	0.972753	0.577687	1.638	0.998291	1	0.974975	1	0.998822	1
CD19 on IgD+ B cell || id:ebi-a-GCST90001741	outcome	ebi-a-GCST90001741	finngen_R10_C3_KIDNEY_CLEAR_CELL_CARCINOMA_EXALLC	rs112417310	0.224306	0.685538	0.743519	Clear cell adenocarcinoma of kidney (controls excluding all cancers)	II Neoplasms, from cancer register (ICD-O-3)	944	314193	-1.11935	1.56796	1.25145	0.326492	4.79686	0.998291	1	0.974975	1	0.974975	1
CD19 on IgD+ B cell || id:ebi-a-GCST90001741	outcome	ebi-a-GCST90001741	finngen_R10_C3_KIDNEY_CLEAR_CELL_CARCINOMA_EXALLC	rs113812519	0.0645929	0.285293	0.820884	Clear cell adenocarcinoma of kidney (controls excluding all cancers)	II Neoplasms, from cancer register (ICD-O-3)	944	314193	-0.494582	0.623768	1.06672	0.609826	1.86595	0.998291	1	0.974975	1	0.820884	1
CD19 on IgD+ B cell || id:ebi-a-GCST90001741	outcome	ebi-a-GCST90001741	finngen_R10_C3_KIDNEY_CLEAR_CELL_CARCINOMA_EXALLC	All - Inverse variance weighted	0.0881702	0.263395	0.737818	Clear cell adenocarcinoma of kidney (controls excluding all cancers)	II Neoplasms, from cancer register (ICD-O-3)	944	314193	-0.428084	0.604425	1.09217	0.651756	1.8302	0.998291	1	0.974975	1	0.998822	1
CD19 on transitional B cell || id:ebi-a-GCST90001742	outcome	ebi-a-GCST90001742	finngen_R10_C3_KIDNEY_CLEAR_CELL_CARCINOMA_EXALLC	rs113812519	0.0561318	0.247923	0.820884	Clear cell adenocarcinoma of kidney (controls excluding all cancers)	II Neoplasms, from cancer register (ICD-O-3)	944	314193	-0.429796	0.54206	1.05774	0.650642	1.71955	0.998291	1	0.995459	1	0.820884	1
CD19 on transitional B cell || id:ebi-a-GCST90001742	outcome	ebi-a-GCST90001742	finngen_R10_C3_KIDNEY_CLEAR_CELL_CARCINOMA_EXALLC	rs144743804	0.159896	0.412354	0.69819	Clear cell adenocarcinoma of kidney (controls excluding all cancers)	II Neoplasms, from cancer register (ICD-O-3)	944	314193	-0.648318	0.968111	1.17339	0.522925	2.63297	0.998291	1	0.995459	1	0.995459	1
CD19 on transitional B cell || id:ebi-a-GCST90001742	outcome	ebi-a-GCST90001742	finngen_R10_C3_KIDNEY_CLEAR_CELL_CARCINOMA_EXALLC	rs55712453	0.18536	0.634051	0.770025	Clear cell adenocarcinoma of kidney (controls excluding all cancers)	II Neoplasms, from cancer register (ICD-O-3)	944	314193	-1.05738	1.4281	1.20365	0.347365	4.17076	0.998291	1	0.995459	1	0.98447	1
CD19 on transitional B cell || id:ebi-a-GCST90001742	outcome	ebi-a-GCST90001742	finngen_R10_C3_KIDNEY_CLEAR_CELL_CARCINOMA_EXALLC	All - Inverse variance weighted	0.0939476	0.201465	0.640984	Clear cell adenocarcinoma of kidney (controls excluding all cancers)	II Neoplasms, from cancer register (ICD-O-3)	944	314193	-0.300923	0.488818	1.0985	0.740135	1.63039	0.998291	1	0.995459	1	0.998822	1
CD19 on transitional B cell || id:ebi-a-GCST90001742	outcome	ebi-a-GCST90001742	finngen_R10_C3_KIDNEY_CLEAR_CELL_CARCINOMA_EXALLC	All - MR Egger	-1.24318	5.49587	0.858378	Clear cell adenocarcinoma of kidney (controls excluding all cancers)	II Neoplasms, from cancer register (ICD-O-3)	944	314193	-12.0151	9.52873	0.288464	6.05217e-06	13749.1	0.998291	1	0.995459	1	0.990088	1
CD20 on B cell || id:ebi-a-GCST90001743	outcome	ebi-a-GCST90001743	finngen_R10_C3_KIDNEY_CLEAR_CELL_CARCINOMA_EXALLC	rs12212931	0.0495021	0.306046	0.871505	Clear cell adenocarcinoma of kidney (controls excluding all cancers)	II Neoplasms, from cancer register (ICD-O-3)	944	314193	-0.550348	0.649353	1.05075	0.576749	1.9143	0.998291	1	0.950733	1	0.967463	1
CD20 on B cell || id:ebi-a-GCST90001743	outcome	ebi-a-GCST90001743	finngen_R10_C3_KIDNEY_CLEAR_CELL_CARCINOMA_EXALLC	rs1941018	-0.154642	0.256568	0.546687	Clear cell adenocarcinoma of kidney (controls excluding all cancers)	II Neoplasms, from cancer register (ICD-O-3)	944	314193	-0.657515	0.348232	0.856722	0.518137	1.41656	0.998291	1	0.933944	1	0.586498	1
CD20 on B cell || id:ebi-a-GCST90001743	outcome	ebi-a-GCST90001743	finngen_R10_C3_KIDNEY_CLEAR_CELL_CARCINOMA_EXALLC	rs35139284	-0.241577	0.268544	0.368344	Clear cell adenocarcinoma of kidney (controls excluding all cancers)	II Neoplasms, from cancer register (ICD-O-3)	944	314193	-0.767922	0.284769	0.785389	0.463976	1.32946	0.998291	1	0.933944	1	0.592942	0.736688
CD20 on B cell || id:ebi-a-GCST90001743	outcome	ebi-a-GCST90001743	finngen_R10_C3_KIDNEY_CLEAR_CELL_CARCINOMA_EXALLC	rs354026	0.19267	0.253583	0.447379	Clear cell adenocarcinoma of kidney (controls excluding all cancers)	II Neoplasms, from cancer register (ICD-O-3)	944	314193	-0.304352	0.689692	1.21248	0.737601	1.9931	0.998291	1	0.933944	1	0.622629	0.894759
CD20 on B cell || id:ebi-a-GCST90001743	outcome	ebi-a-GCST90001743	finngen_R10_C3_KIDNEY_CLEAR_CELL_CARCINOMA_EXALLC	All - Inverse variance weighted	-0.039329	0.134491	0.76996	Clear cell adenocarcinoma of kidney (controls excluding all cancers)	II Neoplasms, from cancer register (ICD-O-3)	944	314193	-0.302932	0.224274	0.961434	0.738649	1.25141	0.998291	1	0.941914	1	0.998822	1
CD20 on B cell || id:ebi-a-GCST90001743	outcome	ebi-a-GCST90001743	finngen_R10_C3_KIDNEY_CLEAR_CELL_CARCINOMA_EXALLC	All - MR Egger	2.21437	2.18575	0.417642	Clear cell adenocarcinoma of kidney (controls excluding all cancers)	II Neoplasms, from cancer register (ICD-O-3)	944	314193	-2.06969	6.49844	9.15566	0.126225	664.103	0.998291	1	0.933944	1	0.990088	1
CD20 on CD24+ CD27+ B cell || id:ebi-a-GCST90001745	outcome	ebi-a-GCST90001745	finngen_R10_C3_KIDNEY_CLEAR_CELL_CARCINOMA_EXALLC	rs111259171	1.42626	0.929171	0.12479	Clear cell adenocarcinoma of kidney (controls excluding all cancers)	II Neoplasms, from cancer register (ICD-O-3)	944	314193	-0.39492	3.24743	4.16308	0.673734	25.7242	0.998291	1	0.582352	1	0.249579	0.249579
CD20 on CD24+ CD27+ B cell || id:ebi-a-GCST90001745	outcome	ebi-a-GCST90001745	finngen_R10_C3_KIDNEY_CLEAR_CELL_CARCINOMA_EXALLC	rs11187166	0.692739	0.340521	0.0419163	Clear cell adenocarcinoma of kidney (controls excluding all cancers)	II Neoplasms, from cancer register (ICD-O-3)	944	314193	0.0253179	1.36016	1.99918	1.02564	3.89682	0.998291	1	0.293414	0.586828	0.0838326	0.167665
CD20 on CD24+ CD27+ B cell || id:ebi-a-GCST90001745	outcome	ebi-a-GCST90001745	finngen_R10_C3_KIDNEY_CLEAR_CELL_CARCINOMA_EXALLC	rs55809481	0.131699	0.179016	0.461922	Clear cell adenocarcinoma of kidney (controls excluding all cancers)	II Neoplasms, from cancer register (ICD-O-3)	944	314193	-0.219171	0.48257	1.14077	0.803184	1.62023	0.998291	1	0.857807	1	0.605877	1
CD20 on CD24+ CD27+ B cell || id:ebi-a-GCST90001745	outcome	ebi-a-GCST90001745	finngen_R10_C3_KIDNEY_CLEAR_CELL_CARCINOMA_EXALLC	rs6459417	0.160244	0.34964	0.64673	Clear cell adenocarcinoma of kidney (controls excluding all cancers)	II Neoplasms, from cancer register (ICD-O-3)	944	314193	-0.525051	0.845539	1.1738	0.591525	2.32923	0.998291	1	0.857807	1	0.673991	1
CD20 on CD24+ CD27+ B cell || id:ebi-a-GCST90001745	outcome	ebi-a-GCST90001745	finngen_R10_C3_KIDNEY_CLEAR_CELL_CARCINOMA_EXALLC	rs74621542	0.317306	0.353992	0.370058	Clear cell adenocarcinoma of kidney (controls excluding all cancers)	II Neoplasms, from cancer register (ICD-O-3)	944	314193	-0.376519	1.01113	1.37342	0.686246	2.74871	0.998291	1	0.857807	1	0.740116	0.740116
CD20 on CD24+ CD27+ B cell || id:ebi-a-GCST90001745	outcome	ebi-a-GCST90001745	finngen_R10_C3_KIDNEY_CLEAR_CELL_CARCINOMA_EXALLC	All - Inverse variance weighted	0.272608	0.132283	0.0393218	Clear cell adenocarcinoma of kidney (controls excluding all cancers)	II Neoplasms, from cancer register (ICD-O-3)	944	314193	0.0133345	0.531882	1.31339	1.01342	1.70213	0.998291	1	0.293414	0.550505	0.998822	1
CD20 on CD24+ CD27+ B cell || id:ebi-a-GCST90001745	outcome	ebi-a-GCST90001745	finngen_R10_C3_KIDNEY_CLEAR_CELL_CARCINOMA_EXALLC	All - MR Egger	-0.509419	0.67027	0.502513	Clear cell adenocarcinoma of kidney (controls excluding all cancers)	II Neoplasms, from cancer register (ICD-O-3)	944	314193	-1.82315	0.804311	0.600845	0.161516	2.23516	0.998291	1	0.857807	1	0.990088	1
CD20 on IgD+ CD24+ B cell || id:ebi-a-GCST90001746	outcome	ebi-a-GCST90001746	finngen_R10_C3_KIDNEY_CLEAR_CELL_CARCINOMA_EXALLC	rs1569590	-0.135913	0.348666	0.696679	Clear cell adenocarcinoma of kidney (controls excluding all cancers)	II Neoplasms, from cancer register (ICD-O-3)	944	314193	-0.819298	0.547473	0.872919	0.440741	1.72888	0.998291	1	0.838266	1	0.696679	1
CD20 on IgD+ CD24+ B cell || id:ebi-a-GCST90001746	outcome	ebi-a-GCST90001746	finngen_R10_C3_KIDNEY_CLEAR_CELL_CARCINOMA_EXALLC	rs55809481	0.175392	0.238407	0.461922	Clear cell adenocarcinoma of kidney (controls excluding all cancers)	II Neoplasms, from cancer register (ICD-O-3)	944	314193	-0.291884	0.642669	1.19171	0.746855	1.90155	0.998291	1	0.838266	1	0.605877	1
CD20 on IgD+ CD24+ B cell || id:ebi-a-GCST90001746	outcome	ebi-a-GCST90001746	finngen_R10_C3_KIDNEY_CLEAR_CELL_CARCINOMA_EXALLC	All - Inverse variance weighted	0.0762149	0.196799	0.698555	Clear cell adenocarcinoma of kidney (controls excluding all cancers)	II Neoplasms, from cancer register (ICD-O-3)	944	314193	-0.309512	0.461942	1.07919	0.733805	1.58715	0.998291	1	0.838266	1	0.998822	1
CD20 on IgD+ CD24- B cell || id:ebi-a-GCST90001747	outcome	ebi-a-GCST90001747	finngen_R10_C3_KIDNEY_CLEAR_CELL_CARCINOMA_EXALLC	rs2066399	-0.00337295	0.278045	0.990321	Clear cell adenocarcinoma of kidney (controls excluding all cancers)	II Neoplasms, from cancer register (ICD-O-3)	944	314193	-0.548341	0.541595	0.996633	0.577908	1.71875	0.998291	1	0.990321	1	0.990321	1
CD20 on IgD+ CD24- B cell || id:ebi-a-GCST90001747	outcome	ebi-a-GCST90001747	finngen_R10_C3_KIDNEY_CLEAR_CELL_CARCINOMA_EXALLC	rs4939384	-0.208056	0.226503	0.358328	Clear cell adenocarcinoma of kidney (controls excluding all cancers)	II Neoplasms, from cancer register (ICD-O-3)	944	314193	-0.652001	0.23589	0.812162	0.521002	1.26604	0.998291	1	0.70085	1	0.634581	1
CD20 on IgD+ CD24- B cell || id:ebi-a-GCST90001747	outcome	ebi-a-GCST90001747	finngen_R10_C3_KIDNEY_CLEAR_CELL_CARCINOMA_EXALLC	rs72836542	0.14759	0.308972	0.632877	Clear cell adenocarcinoma of kidney (controls excluding all cancers)	II Neoplasms, from cancer register (ICD-O-3)	944	314193	-0.457995	0.753175	1.15904	0.632551	2.12373	0.998291	1	0.757093	1	0.632877	1
CD20 on IgD+ CD24- B cell || id:ebi-a-GCST90001747	outcome	ebi-a-GCST90001747	finngen_R10_C3_KIDNEY_CLEAR_CELL_CARCINOMA_EXALLC	rs9270560	0.432521	0.276351	0.117555	Clear cell adenocarcinoma of kidney (controls excluding all cancers)	II Neoplasms, from cancer register (ICD-O-3)	944	314193	-0.109126	0.974169	1.54114	0.896617	2.64896	0.998291	1	0.463638	1	0.130715	0.940443
CD20 on IgD+ CD24- B cell || id:ebi-a-GCST90001747	outcome	ebi-a-GCST90001747	finngen_R10_C3_KIDNEY_CLEAR_CELL_CARCINOMA_EXALLC	All - Inverse variance weighted	0.055549	0.141192	0.694002	Clear cell adenocarcinoma of kidney (controls excluding all cancers)	II Neoplasms, from cancer register (ICD-O-3)	944	314193	-0.221187	0.332285	1.05712	0.801567	1.39415	0.998291	1	0.757093	1	0.998822	1
CD20 on IgD+ CD24- B cell || id:ebi-a-GCST90001747	outcome	ebi-a-GCST90001747	finngen_R10_C3_KIDNEY_CLEAR_CELL_CARCINOMA_EXALLC	All - MR Egger	-1.37318	1.06562	0.326478	Clear cell adenocarcinoma of kidney (controls excluding all cancers)	II Neoplasms, from cancer register (ICD-O-3)	944	314193	-3.4618	0.715439	0.253299	0.0313731	2.04508	0.998291	1	0.70085	1	0.990088	1
CD20 on IgD+ CD38- B cell || id:ebi-a-GCST90001748	outcome	ebi-a-GCST90001748	finngen_R10_C3_KIDNEY_CLEAR_CELL_CARCINOMA_EXALLC	rs12554596	-0.21582	0.45018	0.631649	Clear cell adenocarcinoma of kidney (controls excluding all cancers)	II Neoplasms, from cancer register (ICD-O-3)	944	314193	-1.09817	0.666533	0.805881	0.33348	1.94747	0.998291	1	0.771079	1	0.631649	1
CD20 on IgD+ CD38- B cell || id:ebi-a-GCST90001748	outcome	ebi-a-GCST90001748	finngen_R10_C3_KIDNEY_CLEAR_CELL_CARCINOMA_EXALLC	rs2066399	-0.00406739	0.335289	0.990321	Clear cell adenocarcinoma of kidney (controls excluding all cancers)	II Neoplasms, from cancer register (ICD-O-3)	944	314193	-0.661234	0.6531	0.995941	0.516214	1.92149	0.998291	1	0.990321	1	0.990321	1
CD20 on IgD+ CD38- B cell || id:ebi-a-GCST90001748	outcome	ebi-a-GCST90001748	finngen_R10_C3_KIDNEY_CLEAR_CELL_CARCINOMA_EXALLC	rs2070770	0.279732	0.441567	0.526409	Clear cell adenocarcinoma of kidney (controls excluding all cancers)	II Neoplasms, from cancer register (ICD-O-3)	944	314193	-0.58574	1.1452	1.32278	0.556694	3.14308	0.998291	1	0.771079	1	0.739157	1
CD20 on IgD+ CD38- B cell || id:ebi-a-GCST90001748	outcome	ebi-a-GCST90001748	finngen_R10_C3_KIDNEY_CLEAR_CELL_CARCINOMA_EXALLC	rs30003	0.182113	0.259977	0.483616	Clear cell adenocarcinoma of kidney (controls excluding all cancers)	II Neoplasms, from cancer register (ICD-O-3)	944	314193	-0.327441	0.691668	1.19975	0.720766	1.99704	0.998291	1	0.771079	1	0.595694	1
CD20 on IgD+ CD38- B cell || id:ebi-a-GCST90001748	outcome	ebi-a-GCST90001748	finngen_R10_C3_KIDNEY_CLEAR_CELL_CARCINOMA_EXALLC	All - Inverse variance weighted	0.0897088	0.172123	0.602234	Clear cell adenocarcinoma of kidney (controls excluding all cancers)	II Neoplasms, from cancer register (ICD-O-3)	944	314193	-0.247652	0.427069	1.09386	0.780632	1.53276	0.998291	1	0.771079	1	0.998822	1
CD20 on IgD+ CD38- B cell || id:ebi-a-GCST90001748	outcome	ebi-a-GCST90001748	finngen_R10_C3_KIDNEY_CLEAR_CELL_CARCINOMA_EXALLC	All - MR Egger	1.14343	1.29322	0.469876	Clear cell adenocarcinoma of kidney (controls excluding all cancers)	II Neoplasms, from cancer register (ICD-O-3)	944	314193	-1.39128	3.67815	3.13752	0.248757	39.573	0.998291	1	0.771079	1	0.990088	1
CD20 on IgD+ CD38+ B cell || id:ebi-a-GCST90001751	outcome	ebi-a-GCST90001751	finngen_R10_C3_KIDNEY_CLEAR_CELL_CARCINOMA_EXALLC	rs2066399	-0.00226842	0.186994	0.990321	Clear cell adenocarcinoma of kidney (controls excluding all cancers)	II Neoplasms, from cancer register (ICD-O-3)	944	314193	-0.368777	0.36424	0.997734	0.69158	1.43942	0.998291	1	0.990321	1	0.990321	1
CD20 on IgD+ CD38+ B cell || id:ebi-a-GCST90001751	outcome	ebi-a-GCST90001751	finngen_R10_C3_KIDNEY_CLEAR_CELL_CARCINOMA_EXALLC	rs34486765	0.575894	0.381689	0.131349	Clear cell adenocarcinoma of kidney (controls excluding all cancers)	II Neoplasms, from cancer register (ICD-O-3)	944	314193	-0.172217	1.32401	1.77872	0.841796	3.75845	0.998291	1	0.615896	1	0.262698	0.525396
CD20 on IgD+ CD38+ B cell || id:ebi-a-GCST90001751	outcome	ebi-a-GCST90001751	finngen_R10_C3_KIDNEY_CLEAR_CELL_CARCINOMA_EXALLC	rs72836542	0.162507	0.3402	0.632877	Clear cell adenocarcinoma of kidney (controls excluding all cancers)	II Neoplasms, from cancer register (ICD-O-3)	944	314193	-0.504285	0.8293	1.17646	0.603937	2.29171	0.998291	1	0.711339	1	0.632877	1
CD20 on IgD+ CD38+ B cell || id:ebi-a-GCST90001751	outcome	ebi-a-GCST90001751	finngen_R10_C3_KIDNEY_CLEAR_CELL_CARCINOMA_EXALLC	rs7768875	0.28598	0.281416	0.309525	Clear cell adenocarcinoma of kidney (controls excluding all cancers)	II Neoplasms, from cancer register (ICD-O-3)	944	314193	-0.265594	0.837555	1.33107	0.76675	2.31071	0.998291	1	0.711339	1	0.309525	0.61905
CD20 on IgD+ CD38+ B cell || id:ebi-a-GCST90001751	outcome	ebi-a-GCST90001751	finngen_R10_C3_KIDNEY_CLEAR_CELL_CARCINOMA_EXALLC	rs7939177	-0.162741	0.259784	0.531022	Clear cell adenocarcinoma of kidney (controls excluding all cancers)	II Neoplasms, from cancer register (ICD-O-3)	944	314193	-0.671918	0.346436	0.849811	0.510728	1.41402	0.998291	1	0.711339	1	0.557486	1
CD20 on IgD+ CD38+ B cell || id:ebi-a-GCST90001751	outcome	ebi-a-GCST90001751	finngen_R10_C3_KIDNEY_CLEAR_CELL_CARCINOMA_EXALLC	All - Inverse variance weighted	0.0907354	0.118223	0.442789	Clear cell adenocarcinoma of kidney (controls excluding all cancers)	II Neoplasms, from cancer register (ICD-O-3)	944	314193	-0.140982	0.322453	1.09498	0.868505	1.38051	0.998291	1	0.711339	1	0.998822	1
CD20 on IgD+ CD38+ B cell || id:ebi-a-GCST90001751	outcome	ebi-a-GCST90001751	finngen_R10_C3_KIDNEY_CLEAR_CELL_CARCINOMA_EXALLC	All - MR Egger	-0.192791	0.397045	0.660529	Clear cell adenocarcinoma of kidney (controls excluding all cancers)	II Neoplasms, from cancer register (ICD-O-3)	944	314193	-0.970999	0.585416	0.824654	0.378705	1.79574	0.998291	1	0.711339	1	0.990088	1
CD20 on IgD+ CD38dim B cell || id:ebi-a-GCST90001752	outcome	ebi-a-GCST90001752	finngen_R10_C3_KIDNEY_CLEAR_CELL_CARCINOMA_EXALLC	rs1007337	-0.177244	0.368291	0.630331	Clear cell adenocarcinoma of kidney (controls excluding all cancers)	II Neoplasms, from cancer register (ICD-O-3)	944	314193	-0.899094	0.544606	0.837575	0.406938	1.72393	0.998291	1	0.826156	1	0.945743	1
CD20 on IgD+ CD38dim B cell || id:ebi-a-GCST90001752	outcome	ebi-a-GCST90001752	finngen_R10_C3_KIDNEY_CLEAR_CELL_CARCINOMA_EXALLC	rs2066399	-0.00320253	0.263996	0.990321	Clear cell adenocarcinoma of kidney (controls excluding all cancers)	II Neoplasms, from cancer register (ICD-O-3)	944	314193	-0.520635	0.51423	0.996803	0.594143	1.67235	0.998291	1	0.990321	1	0.990321	1
CD20 on IgD+ CD38dim B cell || id:ebi-a-GCST90001752	outcome	ebi-a-GCST90001752	finngen_R10_C3_KIDNEY_CLEAR_CELL_CARCINOMA_EXALLC	rs34486765	0.580722	0.384889	0.131349	Clear cell adenocarcinoma of kidney (controls excluding all cancers)	II Neoplasms, from cancer register (ICD-O-3)	944	314193	-0.173661	1.33511	1.78733	0.840582	3.8004	0.998291	1	0.472857	1	0.262698	0.525396
CD20 on IgD+ CD38dim B cell || id:ebi-a-GCST90001752	outcome	ebi-a-GCST90001752	finngen_R10_C3_KIDNEY_CLEAR_CELL_CARCINOMA_EXALLC	rs4939384	-0.180374	0.196367	0.358328	Clear cell adenocarcinoma of kidney (controls excluding all cancers)	II Neoplasms, from cancer register (ICD-O-3)	944	314193	-0.565252	0.204505	0.834958	0.568217	1.22692	0.998291	1	0.826156	1	0.634581	1
CD20 on IgD+ CD38dim B cell || id:ebi-a-GCST90001752	outcome	ebi-a-GCST90001752	finngen_R10_C3_KIDNEY_CLEAR_CELL_CARCINOMA_EXALLC	rs72836542	0.138576	0.290102	0.632877	Clear cell adenocarcinoma of kidney (controls excluding all cancers)	II Neoplasms, from cancer register (ICD-O-3)	944	314193	-0.430024	0.707177	1.14864	0.650494	2.02826	0.998291	1	0.826156	1	0.632877	1
CD20 on IgD+ CD38dim B cell || id:ebi-a-GCST90001752	outcome	ebi-a-GCST90001752	finngen_R10_C3_KIDNEY_CLEAR_CELL_CARCINOMA_EXALLC	rs7404890	0.101592	0.318385	0.749661	Clear cell adenocarcinoma of kidney (controls excluding all cancers)	II Neoplasms, from cancer register (ICD-O-3)	944	314193	-0.522442	0.725626	1.10693	0.593071	2.06602	0.998291	1	0.899593	1	0.749661	1
CD20 on IgD+ CD38dim B cell || id:ebi-a-GCST90001752	outcome	ebi-a-GCST90001752	finngen_R10_C3_KIDNEY_CLEAR_CELL_CARCINOMA_EXALLC	rs9270560	0.334176	0.213515	0.117555	Clear cell adenocarcinoma of kidney (controls excluding all cancers)	II Neoplasms, from cancer register (ICD-O-3)	944	314193	-0.0843133	0.752665	1.39679	0.919143	2.12265	0.998291	1	0.472857	1	0.130715	0.940443
CD20 on IgD+ CD38dim B cell || id:ebi-a-GCST90001752	outcome	ebi-a-GCST90001752	finngen_R10_C3_KIDNEY_CLEAR_CELL_CARCINOMA_EXALLC	All - Inverse variance weighted	0.080221	0.10097	0.426903	Clear cell adenocarcinoma of kidney (controls excluding all cancers)	II Neoplasms, from cancer register (ICD-O-3)	944	314193	-0.11768	0.278123	1.08353	0.88898	1.32065	0.998291	1	0.826156	1	0.998822	1
CD20 on IgD+ CD38dim B cell || id:ebi-a-GCST90001752	outcome	ebi-a-GCST90001752	finngen_R10_C3_KIDNEY_CLEAR_CELL_CARCINOMA_EXALLC	All - MR Egger	-0.146468	0.586165	0.812625	Clear cell adenocarcinoma of kidney (controls excluding all cancers)	II Neoplasms, from cancer register (ICD-O-3)	944	314193	-1.29535	1.00242	0.863753	0.273801	2.72486	0.998291	1	0.914203	1	0.990088	1
CD20 on IgD- CD24- B cell || id:ebi-a-GCST90001753	outcome	ebi-a-GCST90001753	finngen_R10_C3_KIDNEY_CLEAR_CELL_CARCINOMA_EXALLC	rs30006	0.181024	0.258453	0.483669	Clear cell adenocarcinoma of kidney (controls excluding all cancers)	II Neoplasms, from cancer register (ICD-O-3)	944	314193	-0.325544	0.687592	1.19844	0.722134	1.98892	0.998291	1	0.983111	1	0.598866	1
CD20 on IgD- CD24- B cell || id:ebi-a-GCST90001753	outcome	ebi-a-GCST90001753	finngen_R10_C3_KIDNEY_CLEAR_CELL_CARCINOMA_EXALLC	rs35567463	-0.288885	0.333673	0.386615	Clear cell adenocarcinoma of kidney (controls excluding all cancers)	II Neoplasms, from cancer register (ICD-O-3)	944	314193	-0.942884	0.365114	0.749099	0.389503	1.44068	0.998291	1	0.983111	1	0.77323	0.77323
CD20 on IgD- CD24- B cell || id:ebi-a-GCST90001753	outcome	ebi-a-GCST90001753	finngen_R10_C3_KIDNEY_CLEAR_CELL_CARCINOMA_EXALLC	All - Inverse variance weighted	0.00481577	0.227492	0.983111	Clear cell adenocarcinoma of kidney (controls excluding all cancers)	II Neoplasms, from cancer register (ICD-O-3)	944	314193	-0.441068	0.450699	1.00483	0.643349	1.56941	0.998291	1	0.983111	1	0.998822	1
CD20 on IgD- CD27- B cell || id:ebi-a-GCST90001754	outcome	ebi-a-GCST90001754	finngen_R10_C3_KIDNEY_CLEAR_CELL_CARCINOMA_EXALLC	rs1883832	0.368703	0.279691	0.187419	Clear cell adenocarcinoma of kidney (controls excluding all cancers)	II Neoplasms, from cancer register (ICD-O-3)	944	314193	-0.179491	0.916897	1.44586	0.835696	2.50152	0.998291	1	0.732155	1	0.187419	1
CD20 on IgD- CD27- B cell || id:ebi-a-GCST90001754	outcome	ebi-a-GCST90001754	finngen_R10_C3_KIDNEY_CLEAR_CELL_CARCINOMA_EXALLC	rs30006	0.186055	0.265636	0.483669	Clear cell adenocarcinoma of kidney (controls excluding all cancers)	II Neoplasms, from cancer register (ICD-O-3)	944	314193	-0.334592	0.706702	1.20449	0.71563	2.02729	0.998291	1	0.732155	1	0.598866	1
CD20 on IgD- CD27- B cell || id:ebi-a-GCST90001754	outcome	ebi-a-GCST90001754	finngen_R10_C3_KIDNEY_CLEAR_CELL_CARCINOMA_EXALLC	rs4716010	-0.16171	0.317147	0.610129	Clear cell adenocarcinoma of kidney (controls excluding all cancers)	II Neoplasms, from cancer register (ICD-O-3)	944	314193	-0.783318	0.459898	0.850688	0.456887	1.58391	0.998291	1	0.732155	1	0.610129	1
CD20 on IgD- CD27- B cell || id:ebi-a-GCST90001754	outcome	ebi-a-GCST90001754	finngen_R10_C3_KIDNEY_CLEAR_CELL_CARCINOMA_EXALLC	rs61731791	-0.662171	0.598802	0.268802	Clear cell adenocarcinoma of kidney (controls excluding all cancers)	II Neoplasms, from cancer register (ICD-O-3)	944	314193	-1.83582	0.511482	0.51573	0.159482	1.66776	0.998291	1	0.732155	1	0.537604	1
CD20 on IgD- CD27- B cell || id:ebi-a-GCST90001754	outcome	ebi-a-GCST90001754	finngen_R10_C3_KIDNEY_CLEAR_CELL_CARCINOMA_EXALLC	All - Inverse variance weighted	0.0981582	0.167211	0.557183	Clear cell adenocarcinoma of kidney (controls excluding all cancers)	II Neoplasms, from cancer register (ICD-O-3)	944	314193	-0.229576	0.425892	1.10314	0.794871	1.53096	0.998291	1	0.732155	1	0.998822	1
CD20 on IgD- CD27- B cell || id:ebi-a-GCST90001754	outcome	ebi-a-GCST90001754	finngen_R10_C3_KIDNEY_CLEAR_CELL_CARCINOMA_EXALLC	All - MR Egger	-4.57344	3.03957	0.271338	Clear cell adenocarcinoma of kidney (controls excluding all cancers)	II Neoplasms, from cancer register (ICD-O-3)	944	314193	-10.531	1.38412	0.0103224	2.6696e-05	3.9913	0.998291	1	0.732155	1	0.990088	1
CD20 on IgD- CD38- B cell || id:ebi-a-GCST90001755	outcome	ebi-a-GCST90001755	finngen_R10_C3_KIDNEY_CLEAR_CELL_CARCINOMA_EXALLC	rs10501383	0.482345	0.387356	0.213049	Clear cell adenocarcinoma of kidney (controls excluding all cancers)	II Neoplasms, from cancer register (ICD-O-3)	944	314193	-0.276873	1.24156	1.61987	0.758151	3.46102	0.998291	1	0.807836	1	0.426099	0.852198
CD20 on IgD- CD38- B cell || id:ebi-a-GCST90001755	outcome	ebi-a-GCST90001755	finngen_R10_C3_KIDNEY_CLEAR_CELL_CARCINOMA_EXALLC	rs11751198	0.228128	1.25728	0.856018	Clear cell adenocarcinoma of kidney (controls excluding all cancers)	II Neoplasms, from cancer register (ICD-O-3)	944	314193	-2.23615	2.6924	1.25625	0.10687	14.7671	0.998291	1	0.933838	1	0.856018	1
CD20 on IgD- CD38- B cell || id:ebi-a-GCST90001755	outcome	ebi-a-GCST90001755	finngen_R10_C3_KIDNEY_CLEAR_CELL_CARCINOMA_EXALLC	rs55809481	0.153758	0.208999	0.461922	Clear cell adenocarcinoma of kidney (controls excluding all cancers)	II Neoplasms, from cancer register (ICD-O-3)	944	314193	-0.255881	0.563396	1.16621	0.774234	1.75663	0.998291	1	0.807836	1	0.605877	1
CD20 on IgD- CD38- B cell || id:ebi-a-GCST90001755	outcome	ebi-a-GCST90001755	finngen_R10_C3_KIDNEY_CLEAR_CELL_CARCINOMA_EXALLC	rs61731791	-0.672126	0.607805	0.268802	Clear cell adenocarcinoma of kidney (controls excluding all cancers)	II Neoplasms, from cancer register (ICD-O-3)	944	314193	-1.86342	0.519171	0.510622	0.155141	1.68063	0.998291	1	0.807836	1	0.537604	1
CD20 on IgD- CD38- B cell || id:ebi-a-GCST90001755	outcome	ebi-a-GCST90001755	finngen_R10_C3_KIDNEY_CLEAR_CELL_CARCINOMA_EXALLC	All - Inverse variance weighted	0.1538	0.174348	0.377699	Clear cell adenocarcinoma of kidney (controls excluding all cancers)	II Neoplasms, from cancer register (ICD-O-3)	944	314193	-0.187923	0.495523	1.16626	0.828679	1.64136	0.998291	1	0.807836	1	0.998822	1
CD20 on IgD- CD38- B cell || id:ebi-a-GCST90001755	outcome	ebi-a-GCST90001755	finngen_R10_C3_KIDNEY_CLEAR_CELL_CARCINOMA_EXALLC	All - MR Egger	3.95561	4.4678	0.469365	Clear cell adenocarcinoma of kidney (controls excluding all cancers)	II Neoplasms, from cancer register (ICD-O-3)	944	314193	-4.80127	12.7125	52.2273	0.00821927	331866	0.998291	1	0.807836	1	0.990088	1
CD20 on IgD- CD38dim B cell || id:ebi-a-GCST90001757	outcome	ebi-a-GCST90001757	finngen_R10_C3_KIDNEY_CLEAR_CELL_CARCINOMA_EXALLC	rs11187166	0.692345	0.340327	0.0419163	Clear cell adenocarcinoma of kidney (controls excluding all cancers)	II Neoplasms, from cancer register (ICD-O-3)	944	314193	0.0253035	1.35939	1.9984	1.02563	3.8938	0.998291	1	0.383425	0.754493	0.0838326	0.167665
CD20 on IgD- CD38dim B cell || id:ebi-a-GCST90001757	outcome	ebi-a-GCST90001757	finngen_R10_C3_KIDNEY_CLEAR_CELL_CARCINOMA_EXALLC	rs2070770	0.270678	0.427275	0.526409	Clear cell adenocarcinoma of kidney (controls excluding all cancers)	II Neoplasms, from cancer register (ICD-O-3)	944	314193	-0.566781	1.10814	1.31085	0.567349	3.02871	0.998291	1	0.778984	1	0.739157	1
CD20 on IgD- CD38dim B cell || id:ebi-a-GCST90001757	outcome	ebi-a-GCST90001757	finngen_R10_C3_KIDNEY_CLEAR_CELL_CARCINOMA_EXALLC	rs55809481	0.116763	0.158714	0.461922	Clear cell adenocarcinoma of kidney (controls excluding all cancers)	II Neoplasms, from cancer register (ICD-O-3)	944	314193	-0.194315	0.427842	1.12385	0.823398	1.53394	0.998291	1	0.755872	1	0.605877	1
CD20 on IgD- CD38dim B cell || id:ebi-a-GCST90001757	outcome	ebi-a-GCST90001757	finngen_R10_C3_KIDNEY_CLEAR_CELL_CARCINOMA_EXALLC	rs61731791	-0.582109	0.526403	0.268802	Clear cell adenocarcinoma of kidney (controls excluding all cancers)	II Neoplasms, from cancer register (ICD-O-3)	944	314193	-1.61386	0.44964	0.558719	0.199118	1.56775	0.998291	1	0.755872	1	0.537604	1
CD20 on IgD- CD38dim B cell || id:ebi-a-GCST90001757	outcome	ebi-a-GCST90001757	finngen_R10_C3_KIDNEY_CLEAR_CELL_CARCINOMA_EXALLC	rs909846	-0.137557	0.352731	0.696553	Clear cell adenocarcinoma of kidney (controls excluding all cancers)	II Neoplasms, from cancer register (ICD-O-3)	944	314193	-0.828911	0.553796	0.871484	0.436525	1.73984	0.998291	1	0.782637	1	0.696553	1
CD20 on IgD- CD38dim B cell || id:ebi-a-GCST90001757	outcome	ebi-a-GCST90001757	finngen_R10_C3_KIDNEY_CLEAR_CELL_CARCINOMA_EXALLC	rs9271146	0.485805	0.262194	0.0639041	Clear cell adenocarcinoma of kidney (controls excluding all cancers)	II Neoplasms, from cancer register (ICD-O-3)	944	314193	-0.0280944	0.999704	1.62548	0.972297	2.71748	0.998291	1	0.383425	1	0.0639041	0.255616
CD20 on IgD- CD38dim B cell || id:ebi-a-GCST90001757	outcome	ebi-a-GCST90001757	finngen_R10_C3_KIDNEY_CLEAR_CELL_CARCINOMA_EXALLC	rs9469053	0.365641	0.993482	0.712844	Clear cell adenocarcinoma of kidney (controls excluding all cancers)	II Neoplasms, from cancer register (ICD-O-3)	944	314193	-1.58158	2.31287	1.44144	0.205649	10.1033	0.998291	1	0.782637	1	0.712844	1
CD20 on IgD- CD38dim B cell || id:ebi-a-GCST90001757	outcome	ebi-a-GCST90001757	finngen_R10_C3_KIDNEY_CLEAR_CELL_CARCINOMA_EXALLC	All - Inverse variance weighted	0.201523	0.117704	0.0868753	Clear cell adenocarcinoma of kidney (controls excluding all cancers)	II Neoplasms, from cancer register (ICD-O-3)	944	314193	-0.0291769	0.432222	1.22326	0.971245	1.54068	0.998291	1	0.390939	1	0.998822	1
CD20 on IgD- CD38dim B cell || id:ebi-a-GCST90001757	outcome	ebi-a-GCST90001757	finngen_R10_C3_KIDNEY_CLEAR_CELL_CARCINOMA_EXALLC	All - MR Egger	-0.45437	0.451481	0.360415	Clear cell adenocarcinoma of kidney (controls excluding all cancers)	II Neoplasms, from cancer register (ICD-O-3)	944	314193	-1.33927	0.430533	0.634848	0.262036	1.53808	0.998291	1	0.755872	1	0.990088	1
CD20 on memory B cell || id:ebi-a-GCST90001758	outcome	ebi-a-GCST90001758	finngen_R10_C3_KIDNEY_CLEAR_CELL_CARCINOMA_EXALLC	rs1569590	-0.125374	0.321632	0.696679	Clear cell adenocarcinoma of kidney (controls excluding all cancers)	II Neoplasms, from cancer register (ICD-O-3)	944	314193	-0.755773	0.505024	0.882167	0.469648	1.65703	0.998291	1	0.823419	1	0.696679	1
CD20 on memory B cell || id:ebi-a-GCST90001758	outcome	ebi-a-GCST90001758	finngen_R10_C3_KIDNEY_CLEAR_CELL_CARCINOMA_EXALLC	rs2070770	0.2647	0.41784	0.526409	Clear cell adenocarcinoma of kidney (controls excluding all cancers)	II Neoplasms, from cancer register (ICD-O-3)	944	314193	-0.554265	1.08367	1.30304	0.574494	2.95549	0.998291	1	0.823419	1	0.739157	1
CD20 on memory B cell || id:ebi-a-GCST90001758	outcome	ebi-a-GCST90001758	finngen_R10_C3_KIDNEY_CLEAR_CELL_CARCINOMA_EXALLC	rs30003	0.130569	0.186395	0.483616	Clear cell adenocarcinoma of kidney (controls excluding all cancers)	II Neoplasms, from cancer register (ICD-O-3)	944	314193	-0.234765	0.495903	1.13948	0.790757	1.64198	0.998291	1	0.823419	1	0.595694	1
CD20 on memory B cell || id:ebi-a-GCST90001758	outcome	ebi-a-GCST90001758	finngen_R10_C3_KIDNEY_CLEAR_CELL_CARCINOMA_EXALLC	rs9461562	-0.185983	0.685294	0.78609	Clear cell adenocarcinoma of kidney (controls excluding all cancers)	II Neoplasms, from cancer register (ICD-O-3)	944	314193	-1.52916	1.15719	0.830288	0.216718	3.18099	0.998291	1	0.823419	1	0.78609	1
CD20 on memory B cell || id:ebi-a-GCST90001758	outcome	ebi-a-GCST90001758	finngen_R10_C3_KIDNEY_CLEAR_CELL_CARCINOMA_EXALLC	All - Inverse variance weighted	0.0791741	0.146953	0.590045	Clear cell adenocarcinoma of kidney (controls excluding all cancers)	II Neoplasms, from cancer register (ICD-O-3)	944	314193	-0.208854	0.367202	1.08239	0.811514	1.44369	0.998291	1	0.823419	1	0.998822	1
CD20 on memory B cell || id:ebi-a-GCST90001758	outcome	ebi-a-GCST90001758	finngen_R10_C3_KIDNEY_CLEAR_CELL_CARCINOMA_EXALLC	All - MR Egger	1.21591	1.79786	0.568573	Clear cell adenocarcinoma of kidney (controls excluding all cancers)	II Neoplasms, from cancer register (ICD-O-3)	944	314193	-2.3079	4.73972	3.37336	0.0994697	114.402	0.998291	1	0.823419	1	0.990088	1
CD20 on naive-mature B cell || id:ebi-a-GCST90001759	outcome	ebi-a-GCST90001759	finngen_R10_C3_KIDNEY_CLEAR_CELL_CARCINOMA_EXALLC	rs1941018	-0.142286	0.236069	0.546687	Clear cell adenocarcinoma of kidney (controls excluding all cancers)	II Neoplasms, from cancer register (ICD-O-3)	944	314193	-0.604981	0.320409	0.867373	0.546085	1.37769	0.998291	1	0.632877	1	0.586498	1
CD20 on naive-mature B cell || id:ebi-a-GCST90001759	outcome	ebi-a-GCST90001759	finngen_R10_C3_KIDNEY_CLEAR_CELL_CARCINOMA_EXALLC	rs30003	0.212812	0.3038	0.483616	Clear cell adenocarcinoma of kidney (controls excluding all cancers)	II Neoplasms, from cancer register (ICD-O-3)	944	314193	-0.382637	0.80826	1.23715	0.682061	2.244	0.998291	1	0.632877	1	0.595694	1
CD20 on naive-mature B cell || id:ebi-a-GCST90001759	outcome	ebi-a-GCST90001759	finngen_R10_C3_KIDNEY_CLEAR_CELL_CARCINOMA_EXALLC	rs388354	0.604156	0.356388	0.0900339	Clear cell adenocarcinoma of kidney (controls excluding all cancers)	II Neoplasms, from cancer register (ICD-O-3)	944	314193	-0.0943647	1.30268	1.82971	0.909951	3.67913	0.998291	1	0.310586	1	0.180068	0.180068
CD20 on naive-mature B cell || id:ebi-a-GCST90001759	outcome	ebi-a-GCST90001759	finngen_R10_C3_KIDNEY_CLEAR_CELL_CARCINOMA_EXALLC	rs72836542	0.154444	0.32332	0.632877	Clear cell adenocarcinoma of kidney (controls excluding all cancers)	II Neoplasms, from cancer register (ICD-O-3)	944	314193	-0.479263	0.788151	1.16701	0.61924	2.19933	0.998291	1	0.632877	1	0.632877	1
CD20 on naive-mature B cell || id:ebi-a-GCST90001759	outcome	ebi-a-GCST90001759	finngen_R10_C3_KIDNEY_CLEAR_CELL_CARCINOMA_EXALLC	rs9270560	0.424942	0.271508	0.117555	Clear cell adenocarcinoma of kidney (controls excluding all cancers)	II Neoplasms, from cancer register (ICD-O-3)	944	314193	-0.107214	0.957098	1.5295	0.898334	2.60413	0.998291	1	0.310586	1	0.130715	0.940443
CD20 on naive-mature B cell || id:ebi-a-GCST90001759	outcome	ebi-a-GCST90001759	finngen_R10_C3_KIDNEY_CLEAR_CELL_CARCINOMA_EXALLC	All - Inverse variance weighted	0.196562	0.13087	0.133108	Clear cell adenocarcinoma of kidney (controls excluding all cancers)	II Neoplasms, from cancer register (ICD-O-3)	944	314193	-0.0599443	0.453068	1.21721	0.941817	1.57313	0.998291	1	0.310586	1	0.998822	1
CD20 on naive-mature B cell || id:ebi-a-GCST90001759	outcome	ebi-a-GCST90001759	finngen_R10_C3_KIDNEY_CLEAR_CELL_CARCINOMA_EXALLC	All - MR Egger	-1.53521	1.04623	0.238564	Clear cell adenocarcinoma of kidney (controls excluding all cancers)	II Neoplasms, from cancer register (ICD-O-3)	944	314193	-3.58582	0.515406	0.215411	0.027714	1.67432	0.998291	1	0.396168	1	0.990088	1
CD20 on unswitched memory B cell || id:ebi-a-GCST90001760	outcome	ebi-a-GCST90001760	finngen_R10_C3_KIDNEY_CLEAR_CELL_CARCINOMA_EXALLC	rs112405902	-0.518583	1.14562	0.650789	Clear cell adenocarcinoma of kidney (controls excluding all cancers)	II Neoplasms, from cancer register (ICD-O-3)	944	314193	-2.76399	1.72683	0.595364	0.0630394	5.6228	0.998291	1	0.865486	1	0.650789	1
CD20 on unswitched memory B cell || id:ebi-a-GCST90001760	outcome	ebi-a-GCST90001760	finngen_R10_C3_KIDNEY_CLEAR_CELL_CARCINOMA_EXALLC	rs4447195	0.220461	0.442756	0.618534	Clear cell adenocarcinoma of kidney (controls excluding all cancers)	II Neoplasms, from cancer register (ICD-O-3)	944	314193	-0.647341	1.08826	1.24665	0.523436	2.96912	0.998291	1	0.865486	1	0.618534	1
CD20 on unswitched memory B cell || id:ebi-a-GCST90001760	outcome	ebi-a-GCST90001760	finngen_R10_C3_KIDNEY_CLEAR_CELL_CARCINOMA_EXALLC	rs6459417	0.150132	0.327577	0.64673	Clear cell adenocarcinoma of kidney (controls excluding all cancers)	II Neoplasms, from cancer register (ICD-O-3)	944	314193	-0.491919	0.792183	1.16199	0.611452	2.20821	0.998291	1	0.865486	1	0.673991	1
CD20 on unswitched memory B cell || id:ebi-a-GCST90001760	outcome	ebi-a-GCST90001760	finngen_R10_C3_KIDNEY_CLEAR_CELL_CARCINOMA_EXALLC	rs6509428	0.149413	0.210661	0.478162	Clear cell adenocarcinoma of kidney (controls excluding all cancers)	II Neoplasms, from cancer register (ICD-O-3)	944	314193	-0.263481	0.562308	1.16115	0.768372	1.75472	0.998291	1	0.865486	1	0.609635	0.956324
CD20 on unswitched memory B cell || id:ebi-a-GCST90001760	outcome	ebi-a-GCST90001760	finngen_R10_C3_KIDNEY_CLEAR_CELL_CARCINOMA_EXALLC	All - Inverse variance weighted	0.145706	0.162831	0.37088	Clear cell adenocarcinoma of kidney (controls excluding all cancers)	II Neoplasms, from cancer register (ICD-O-3)	944	314193	-0.173444	0.464855	1.15686	0.840765	1.59178	0.998291	1	0.865486	1	0.998822	1
CD20 on unswitched memory B cell || id:ebi-a-GCST90001760	outcome	ebi-a-GCST90001760	finngen_R10_C3_KIDNEY_CLEAR_CELL_CARCINOMA_EXALLC	All - MR Egger	-0.402265	4.91719	0.94225	Clear cell adenocarcinoma of kidney (controls excluding all cancers)	II Neoplasms, from cancer register (ICD-O-3)	944	314193	-10.04	9.23542	0.668804	4.36219e-05	10254	0.998291	1	0.94225	1	0.990088	1
CD20 on switched memory B cell || id:ebi-a-GCST90001761	outcome	ebi-a-GCST90001761	finngen_R10_C3_KIDNEY_CLEAR_CELL_CARCINOMA_EXALLC	rs10501383	0.411227	0.330243	0.213049	Clear cell adenocarcinoma of kidney (controls excluding all cancers)	II Neoplasms, from cancer register (ICD-O-3)	944	314193	-0.23605	1.0585	1.50867	0.789741	2.88206	0.998291	1	0.691205	1	0.426099	0.852198
CD20 on switched memory B cell || id:ebi-a-GCST90001761	outcome	ebi-a-GCST90001761	finngen_R10_C3_KIDNEY_CLEAR_CELL_CARCINOMA_EXALLC	rs11751198	0.208577	1.14953	0.856018	Clear cell adenocarcinoma of kidney (controls excluding all cancers)	II Neoplasms, from cancer register (ICD-O-3)	944	314193	-2.04451	2.46166	1.23192	0.129444	11.7243	0.998291	1	0.906372	1	0.856018	1
CD20 on switched memory B cell || id:ebi-a-GCST90001761	outcome	ebi-a-GCST90001761	finngen_R10_C3_KIDNEY_CLEAR_CELL_CARCINOMA_EXALLC	rs1569590	-0.1367	0.350687	0.696679	Clear cell adenocarcinoma of kidney (controls excluding all cancers)	II Neoplasms, from cancer register (ICD-O-3)	944	314193	-0.824048	0.550647	0.872231	0.438652	1.73437	0.998291	1	0.783764	1	0.696679	1
CD20 on switched memory B cell || id:ebi-a-GCST90001761	outcome	ebi-a-GCST90001761	finngen_R10_C3_KIDNEY_CLEAR_CELL_CARCINOMA_EXALLC	rs35039517	0.672672	0.314865	0.0326483	Clear cell adenocarcinoma of kidney (controls excluding all cancers)	II Neoplasms, from cancer register (ICD-O-3)	944	314193	0.0555365	1.28981	1.95947	1.05711	3.63208	0.998291	1	0.287568	0.587669	0.0652966	0.0652966
CD20 on switched memory B cell || id:ebi-a-GCST90001761	outcome	ebi-a-GCST90001761	finngen_R10_C3_KIDNEY_CLEAR_CELL_CARCINOMA_EXALLC	rs55809481	0.115928	0.157578	0.461922	Clear cell adenocarcinoma of kidney (controls excluding all cancers)	II Neoplasms, from cancer register (ICD-O-3)	944	314193	-0.192925	0.424781	1.12292	0.824544	1.52926	0.998291	1	0.783764	1	0.605877	1
[truncated: 3,270 more rows]

## Sheet: pval
exposure	outcome	id.exposure	id.outcome	SNP	b	se	pval	phenotype	category	num_cases	num_controls	lo_ci	up_ci	or	or_lci95	or_uci95	pval_BH_id.outcome	pval_Bonferroni_id.outcome	pval_BH_exposure	pval_Bonferroni_exposure	pval_BH_SNP	pval_Bonferroni_SNP
[truncated: 134 more rows]

[truncated: 4 more sheets: pval_BH_exposure, pval_Bonferroni_exposure, pval_BH_SNP, pval_Bonferroni_SNP]
