# Supplementary material for: Multi-omics analysis of kidney renal cell carcinoma in silico with preliminary in vivo validation
Source: Front Immunol. 2026 Jun 8;17:1732965. doi: 10.3389/fimmu.2026.1732965 (PMC13284111; doi:10.3389/fimmu.2026.1732965)
Supplement: Supplementary Table 11 — Raw results of immune cell Leave-one-out results. [file Table11.xlsx]

## Sheet: Original_Data
exposure	outcome	id.exposure	id.outcome	SNP	b	se	pval	phenotype	category	num_cases	num_controls	lo_ci	up_ci	or	or_lci95	or_uci95	pval_BH_id.outcome	pval_Bonferroni_id.outcome	pval_BH_exposure	pval_Bonferroni_exposure	pval_BH_SNP	pval_Bonferroni_SNP	pval_BH_category	pval_Bonferroni_category
IgD+ CD38+ B cell Absolute Count || id:ebi-a-GCST90001392	outcome	ebi-a-GCST90001392	finngen_R10_C3_KIDNEY_CLEAR_CELL_CARCINOMA_EXALLC	All	0.137049	0.509554	0.787961	Clear cell adenocarcinoma of kidney (controls excluding all cancers)	II Neoplasms, from cancer register (ICD-O-3)	944	314193	-0.861676	1.13577	1.14688	0.422453	3.11358	0.999758	1	0.787961	1	0.998822	1	0.999904	1
Unswitched memory B cell Absolute Count || id:ebi-a-GCST90001398	outcome	ebi-a-GCST90001398	finngen_R10_C3_KIDNEY_CLEAR_CELL_CARCINOMA_EXALLC	All	-0.395049	0.350914	0.260263	Clear cell adenocarcinoma of kidney (controls excluding all cancers)	II Neoplasms, from cancer register (ICD-O-3)	944	314193	-1.08284	0.292743	0.673647	0.338632	1.3401	0.999758	1	0.260263	0.520525	0.998822	1	0.999904	1
IgD- CD27- B cell %B cell || id:ebi-a-GCST90001399	outcome	ebi-a-GCST90001399	finngen_R10_C3_KIDNEY_CLEAR_CELL_CARCINOMA_EXALLC	rs2250246	-0.238127	0.246126	0.333293	Clear cell adenocarcinoma of kidney (controls excluding all cancers)	II Neoplasms, from cancer register (ICD-O-3)	944	314193	-0.720533	0.244279	0.788103	0.486493	1.2767	0.999758	1	0.715728	1	0.444391	1	0.999904	1
IgD- CD27- B cell %B cell || id:ebi-a-GCST90001399	outcome	ebi-a-GCST90001399	finngen_R10_C3_KIDNEY_CLEAR_CELL_CARCINOMA_EXALLC	rs35574803	-0.107814	0.190442	0.571307	Clear cell adenocarcinoma of kidney (controls excluding all cancers)	II Neoplasms, from cancer register (ICD-O-3)	944	314193	-0.481081	0.265452	0.897794	0.618115	1.30402	0.999758	1	0.715728	1	0.604914	1	0.999904	1
IgD- CD27- B cell %B cell || id:ebi-a-GCST90001399	outcome	ebi-a-GCST90001399	finngen_R10_C3_KIDNEY_CLEAR_CELL_CARCINOMA_EXALLC	rs4810485	-0.0120024	0.714814	0.986603	Clear cell adenocarcinoma of kidney (controls excluding all cancers)	II Neoplasms, from cancer register (ICD-O-3)	944	314193	-1.41304	1.38903	0.988069	0.243403	4.01097	0.999758	1	0.986603	1	0.986603	1	0.999904	1
IgD- CD27- B cell %B cell || id:ebi-a-GCST90001399	outcome	ebi-a-GCST90001399	finngen_R10_C3_KIDNEY_CLEAR_CELL_CARCINOMA_EXALLC	All	-0.15546	0.217219	0.474187	Clear cell adenocarcinoma of kidney (controls excluding all cancers)	II Neoplasms, from cancer register (ICD-O-3)	944	314193	-0.581208	0.270289	0.856022	0.559222	1.31034	0.999758	1	0.715728	1	0.998822	1	0.999904	1
IgD- CD27- B cell Absolute Count || id:ebi-a-GCST90001401	outcome	ebi-a-GCST90001401	finngen_R10_C3_KIDNEY_CLEAR_CELL_CARCINOMA_EXALLC	All	-0.056383	0.226284	0.80323	Clear cell adenocarcinoma of kidney (controls excluding all cancers)	II Neoplasms, from cancer register (ICD-O-3)	944	314193	-0.499899	0.387133	0.945177	0.606592	1.47275	0.999758	1	0.80323	1	0.998822	1	0.999904	1
Memory B cell %B cell || id:ebi-a-GCST90001406	outcome	ebi-a-GCST90001406	finngen_R10_C3_KIDNEY_CLEAR_CELL_CARCINOMA_EXALLC	All	0.371246	0.285258	0.193107	Clear cell adenocarcinoma of kidney (controls excluding all cancers)	II Neoplasms, from cancer register (ICD-O-3)	944	314193	-0.187859	0.930351	1.44954	0.828732	2.5354	0.999758	1	0.386214	0.386214	0.998822	1	0.999904	1
CD24+ CD27+ B cell %B cell || id:ebi-a-GCST90001417	outcome	ebi-a-GCST90001417	finngen_R10_C3_KIDNEY_CLEAR_CELL_CARCINOMA_EXALLC	rs45608038	-0.211466	0.168256	0.208823	Clear cell adenocarcinoma of kidney (controls excluding all cancers)	II Neoplasms, from cancer register (ICD-O-3)	944	314193	-0.541248	0.118316	0.809397	0.582021	1.1256	0.999758	1	0.556861	1	0.208823	0.417646	0.999904	1
CD24+ CD27+ B cell %B cell || id:ebi-a-GCST90001417	outcome	ebi-a-GCST90001417	finngen_R10_C3_KIDNEY_CLEAR_CELL_CARCINOMA_EXALLC	rs75766272	0.082617	0.293297	0.778186	Clear cell adenocarcinoma of kidney (controls excluding all cancers)	II Neoplasms, from cancer register (ICD-O-3)	944	314193	-0.492245	0.657479	1.08613	0.611253	1.92992	0.999758	1	0.778186	1	0.778186	1	0.999904	1
CD24+ CD27+ B cell %B cell || id:ebi-a-GCST90001417	outcome	ebi-a-GCST90001417	finngen_R10_C3_KIDNEY_CLEAR_CELL_CARCINOMA_EXALLC	rs76477280	-0.0804076	0.234254	0.73141	Clear cell adenocarcinoma of kidney (controls excluding all cancers)	II Neoplasms, from cancer register (ICD-O-3)	944	314193	-0.539545	0.37873	0.92274	0.583013	1.46043	0.999758	1	0.778186	1	0.73141	1	0.999904	1
CD24+ CD27+ B cell %B cell || id:ebi-a-GCST90001417	outcome	ebi-a-GCST90001417	finngen_R10_C3_KIDNEY_CLEAR_CELL_CARCINOMA_EXALLC	All	-0.105113	0.156682	0.502302	Clear cell adenocarcinoma of kidney (controls excluding all cancers)	II Neoplasms, from cancer register (ICD-O-3)	944	314193	-0.41221	0.201983	0.900222	0.662185	1.22383	0.999758	1	0.669736	1	0.998822	1	0.999904	1
IgD+ B cell %Lymphocyte || id:ebi-a-GCST90001424	outcome	ebi-a-GCST90001424	finngen_R10_C3_KIDNEY_CLEAR_CELL_CARCINOMA_EXALLC	All	0.49787	0.703536	0.479151	Clear cell adenocarcinoma of kidney (controls excluding all cancers)	II Neoplasms, from cancer register (ICD-O-3)	944	314193	-0.88106	1.8768	1.64521	0.414343	6.53257	0.999758	1	0.479151	0.958302	0.998822	1	0.999904	1
IgD- CD38dim B cell %lymphocyte || id:ebi-a-GCST90001426	outcome	ebi-a-GCST90001426	finngen_R10_C3_KIDNEY_CLEAR_CELL_CARCINOMA_EXALLC	All	0.362439	0.253549	0.152871	Clear cell adenocarcinoma of kidney (controls excluding all cancers)	II Neoplasms, from cancer register (ICD-O-3)	944	314193	-0.134517	0.859394	1.43683	0.874138	2.36173	0.999758	1	0.192246	0.305742	0.998822	1	0.999904	1
Unswitched memory B cell %lymphocyte || id:ebi-a-GCST90001432	outcome	ebi-a-GCST90001432	finngen_R10_C3_KIDNEY_CLEAR_CELL_CARCINOMA_EXALLC	rs12874404	0.113245	0.335641	0.735816	Clear cell adenocarcinoma of kidney (controls excluding all cancers)	II Neoplasms, from cancer register (ICD-O-3)	944	314193	-0.544611	0.771101	1.11991	0.580067	2.16214	0.999758	1	0.992736	1	0.942052	1	0.999904	1
Unswitched memory B cell %lymphocyte || id:ebi-a-GCST90001432	outcome	ebi-a-GCST90001432	finngen_R10_C3_KIDNEY_CLEAR_CELL_CARCINOMA_EXALLC	rs6032660	-0.364621	0.304098	0.230519	Clear cell adenocarcinoma of kidney (controls excluding all cancers)	II Neoplasms, from cancer register (ICD-O-3)	944	314193	-0.960654	0.231412	0.69446	0.382643	1.26038	0.999758	1	0.922076	1	0.230519	0.461038	0.999904	1
Unswitched memory B cell %lymphocyte || id:ebi-a-GCST90001432	outcome	ebi-a-GCST90001432	finngen_R10_C3_KIDNEY_CLEAR_CELL_CARCINOMA_EXALLC	rs73192651	0.175196	0.569039	0.758173	Clear cell adenocarcinoma of kidney (controls excluding all cancers)	II Neoplasms, from cancer register (ICD-O-3)	944	314193	-0.94012	1.29051	1.19148	0.390581	3.63465	0.999758	1	0.992736	1	0.758173	1	0.999904	1
Unswitched memory B cell %lymphocyte || id:ebi-a-GCST90001432	outcome	ebi-a-GCST90001432	finngen_R10_C3_KIDNEY_CLEAR_CELL_CARCINOMA_EXALLC	All	-0.00299055	0.328469	0.992736	Clear cell adenocarcinoma of kidney (controls excluding all cancers)	II Neoplasms, from cancer register (ICD-O-3)	944	314193	-0.646789	0.640808	0.997014	0.523725	1.89801	0.999758	1	0.992736	1	0.998822	1	0.999904	1
IgD- CD27- B cell %lymphocyte || id:ebi-a-GCST90001433	outcome	ebi-a-GCST90001433	finngen_R10_C3_KIDNEY_CLEAR_CELL_CARCINOMA_EXALLC	All	-0.295748	0.298182	0.321276	Clear cell adenocarcinoma of kidney (controls excluding all cancers)	II Neoplasms, from cancer register (ICD-O-3)	944	314193	-0.880184	0.288688	0.743975	0.414707	1.33467	0.999758	1	0.321276	0.642552	0.998822	1	0.999904	1
Switched memory B cell %lymphocyte || id:ebi-a-GCST90001434	outcome	ebi-a-GCST90001434	finngen_R10_C3_KIDNEY_CLEAR_CELL_CARCINOMA_EXALLC	rs11653761	0.473338	0.239604	0.0482114	Clear cell adenocarcinoma of kidney (controls excluding all cancers)	II Neoplasms, from cancer register (ICD-O-3)	944	314193	0.00371401	0.942961	1.60534	1.00372	2.56757	0.999758	1	0.0627179	0.385691	0.0964227	0.0964227	0.999904	1
Switched memory B cell %lymphocyte || id:ebi-a-GCST90001434	outcome	ebi-a-GCST90001434	finngen_R10_C3_KIDNEY_CLEAR_CELL_CARCINOMA_EXALLC	rs7840395	0.520888	0.236821	0.0278422	Clear cell adenocarcinoma of kidney (controls excluding all cancers)	II Neoplasms, from cancer register (ICD-O-3)	944	314193	0.0567191	0.985057	1.68352	1.05836	2.67797	0.999758	1	0.0445476	0.222738	0.0548782	0.0556845	0.999904	1
Switched memory B cell %lymphocyte || id:ebi-a-GCST90001434	outcome	ebi-a-GCST90001434	finngen_R10_C3_KIDNEY_CLEAR_CELL_CARCINOMA_EXALLC	rs9520836	0.513738	0.226586	0.023372	Clear cell adenocarcinoma of kidney (controls excluding all cancers)	II Neoplasms, from cancer register (ICD-O-3)	944	314193	0.0696294	0.957847	1.67153	1.07211	2.60608	0.999758	1	0.0445476	0.186976	0.023372	0.0467441	0.999904	1
Switched memory B cell %lymphocyte || id:ebi-a-GCST90001434	outcome	ebi-a-GCST90001434	finngen_R10_C3_KIDNEY_CLEAR_CELL_CARCINOMA_EXALLC	All	0.503209	0.191169	0.00848144	Clear cell adenocarcinoma of kidney (controls excluding all cancers)	II Neoplasms, from cancer register (ICD-O-3)	944	314193	0.128518	0.877899	1.65402	1.13714	2.40584	0.999758	1	0.0271604	0.0678515	0.998822	1	0.999904	1
Memory B cell %lymphocyte || id:ebi-a-GCST90001436	outcome	ebi-a-GCST90001436	finngen_R10_C3_KIDNEY_CLEAR_CELL_CARCINOMA_EXALLC	All	0.228392	0.630927	0.717357	Clear cell adenocarcinoma of kidney (controls excluding all cancers)	II Neoplasms, from cancer register (ICD-O-3)	944	314193	-1.00822	1.46501	1.25658	0.364866	4.32758	0.999758	1	0.717357	1	0.998822	1	0.999904	1
IgD+ CD24+ B cell %lymphocyte || id:ebi-a-GCST90001439	outcome	ebi-a-GCST90001439	finngen_R10_C3_KIDNEY_CLEAR_CELL_CARCINOMA_EXALLC	All	0.379623	0.699063	0.587098	Clear cell adenocarcinoma of kidney (controls excluding all cancers)	II Neoplasms, from cancer register (ICD-O-3)	944	314193	-0.990541	1.74979	1.46173	0.371376	5.75338	0.999758	1	0.587098	1	0.998822	1	0.999904	1
CD24+ CD27+ B cell %lymphocyte || id:ebi-a-GCST90001442	outcome	ebi-a-GCST90001442	finngen_R10_C3_KIDNEY_CLEAR_CELL_CARCINOMA_EXALLC	rs11657759	-0.401277	0.31207	0.198494	Clear cell adenocarcinoma of kidney (controls excluding all cancers)	II Neoplasms, from cancer register (ICD-O-3)	944	314193	-1.01294	0.210381	0.669465	0.363152	1.23415	0.999758	1	0.793976	1	0.198494	0.396988	0.999904	1
CD24+ CD27+ B cell %lymphocyte || id:ebi-a-GCST90001442	outcome	ebi-a-GCST90001442	finngen_R10_C3_KIDNEY_CLEAR_CELL_CARCINOMA_EXALLC	rs12874404	0.338535	0.550782	0.53879	Clear cell adenocarcinoma of kidney (controls excluding all cancers)	II Neoplasms, from cancer register (ICD-O-3)	944	314193	-0.740998	1.41807	1.40289	0.476638	4.12914	0.999758	1	0.817345	1	0.942052	1	0.999904	1
CD24+ CD27+ B cell %lymphocyte || id:ebi-a-GCST90001442	outcome	ebi-a-GCST90001442	finngen_R10_C3_KIDNEY_CLEAR_CELL_CARCINOMA_EXALLC	rs73192651	0.435898	0.746309	0.559172	Clear cell adenocarcinoma of kidney (controls excluding all cancers)	II Neoplasms, from cancer register (ICD-O-3)	944	314193	-1.02687	1.89866	1.54635	0.358127	6.67697	0.999758	1	0.817345	1	0.758173	1	0.999904	1
CD24+ CD27+ B cell %lymphocyte || id:ebi-a-GCST90001442	outcome	ebi-a-GCST90001442	finngen_R10_C3_KIDNEY_CLEAR_CELL_CARCINOMA_EXALLC	All	0.161701	0.468363	0.729908	Clear cell adenocarcinoma of kidney (controls excluding all cancers)	II Neoplasms, from cancer register (ICD-O-3)	944	314193	-0.75629	1.07969	1.17551	0.469405	2.94377	0.999758	1	0.817345	1	0.998822	1	0.999904	1
CD62L- monocyte Absolute Count || id:ebi-a-GCST90001450	outcome	ebi-a-GCST90001450	finngen_R10_C3_KIDNEY_CLEAR_CELL_CARCINOMA_EXALLC	rs11249570	-0.392293	0.483415	0.417076	Clear cell adenocarcinoma of kidney (controls excluding all cancers)	II Neoplasms, from cancer register (ICD-O-3)	944	314193	-1.33979	0.5552	0.675506	0.261902	1.74229	0.999758	1	0.720053	1	0.799396	0.834152	0.999904	1
CD62L- monocyte Absolute Count || id:ebi-a-GCST90001450	outcome	ebi-a-GCST90001450	finngen_R10_C3_KIDNEY_CLEAR_CELL_CARCINOMA_EXALLC	rs4656708	-0.137864	0.182514	0.450033	Clear cell adenocarcinoma of kidney (controls excluding all cancers)	II Neoplasms, from cancer register (ICD-O-3)	944	314193	-0.495591	0.219864	0.871217	0.609211	1.24591	0.999758	1	0.720053	1	0.900066	0.900066	0.999904	1
CD62L- monocyte Absolute Count || id:ebi-a-GCST90001450	outcome	ebi-a-GCST90001450	finngen_R10_C3_KIDNEY_CLEAR_CELL_CARCINOMA_EXALLC	rs4987369	-0.520426	0.607028	0.39126	Clear cell adenocarcinoma of kidney (controls excluding all cancers)	II Neoplasms, from cancer register (ICD-O-3)	944	314193	-1.7102	0.669349	0.594267	0.180829	1.95297	0.999758	1	0.720053	1	0.39126	0.78252	0.999904	1
CD62L- monocyte Absolute Count || id:ebi-a-GCST90001450	outcome	ebi-a-GCST90001450	finngen_R10_C3_KIDNEY_CLEAR_CELL_CARCINOMA_EXALLC	All	-0.30925	0.304805	0.310303	Clear cell adenocarcinoma of kidney (controls excluding all cancers)	II Neoplasms, from cancer register (ICD-O-3)	944	314193	-0.906667	0.288166	0.733997	0.403868	1.33398	0.999758	1	0.720053	1	0.998822	1	0.999904	1
CD62L- monocyte %monocyte || id:ebi-a-GCST90001451	outcome	ebi-a-GCST90001451	finngen_R10_C3_KIDNEY_CLEAR_CELL_CARCINOMA_EXALLC	rs4987360	-0.336085	0.212328	0.113454	Clear cell adenocarcinoma of kidney (controls excluding all cancers)	II Neoplasms, from cancer register (ICD-O-3)	944	314193	-0.752247	0.080078	0.714563	0.471306	1.08337	0.999758	1	0.679944	0.907632	0.226908	0.226908	0.999904	1
CD62L- monocyte %monocyte || id:ebi-a-GCST90001451	outcome	ebi-a-GCST90001451	finngen_R10_C3_KIDNEY_CLEAR_CELL_CARCINOMA_EXALLC	rs7139370	-0.161096	0.144915	0.266284	Clear cell adenocarcinoma of kidney (controls excluding all cancers)	II Neoplasms, from cancer register (ICD-O-3)	944	314193	-0.445128	0.122937	0.851211	0.640742	1.13081	0.999758	1	0.710091	1	0.532569	0.532569	0.999904	1
CD62L- monocyte %monocyte || id:ebi-a-GCST90001451	outcome	ebi-a-GCST90001451	finngen_R10_C3_KIDNEY_CLEAR_CELL_CARCINOMA_EXALLC	rs9859349	-0.116524	0.140204	0.405914	Clear cell adenocarcinoma of kidney (controls excluding all cancers)	II Neoplasms, from cancer register (ICD-O-3)	944	314193	-0.391324	0.158275	0.890009	0.676161	1.17149	0.999758	1	0.811828	1	0.56625	0.811828	0.999904	1
CD62L- monocyte %monocyte || id:ebi-a-GCST90001451	outcome	ebi-a-GCST90001451	finngen_R10_C3_KIDNEY_CLEAR_CELL_CARCINOMA_EXALLC	All	-0.174083	0.12686	0.169986	Clear cell adenocarcinoma of kidney (controls excluding all cancers)	II Neoplasms, from cancer register (ICD-O-3)	944	314193	-0.422728	0.074562	0.840227	0.655257	1.07741	0.999758	1	0.679944	1	0.998822	1	0.999904	1
Myeloid Dendritic Cell Absolute Count || id:ebi-a-GCST90001458	outcome	ebi-a-GCST90001458	finngen_R10_C3_KIDNEY_CLEAR_CELL_CARCINOMA_EXALLC	rs115805162	0.10505	0.190446	0.581225	Clear cell adenocarcinoma of kidney (controls excluding all cancers)	II Neoplasms, from cancer register (ICD-O-3)	944	314193	-0.268225	0.478325	1.11077	0.764735	1.61337	0.999758	1	0.737838	1	0.970729	1	0.999904	1
Myeloid Dendritic Cell Absolute Count || id:ebi-a-GCST90001458	outcome	ebi-a-GCST90001458	finngen_R10_C3_KIDNEY_CLEAR_CELL_CARCINOMA_EXALLC	rs71632979	0.523044	0.265347	0.0487042	Clear cell adenocarcinoma of kidney (controls excluding all cancers)	II Neoplasms, from cancer register (ICD-O-3)	944	314193	0.00296445	1.04312	1.68716	1.00297	2.83807	0.999758	1	0.389634	0.389634	0.916929	1	0.999904	1
Myeloid Dendritic Cell Absolute Count || id:ebi-a-GCST90001458	outcome	ebi-a-GCST90001458	finngen_R10_C3_KIDNEY_CLEAR_CELL_CARCINOMA_EXALLC	rs75072970	0.0651735	0.109915	0.55322	Clear cell adenocarcinoma of kidney (controls excluding all cancers)	II Neoplasms, from cancer register (ICD-O-3)	944	314193	-0.150261	0.280608	1.06734	0.860484	1.32393	0.999758	1	0.737838	1	0.866935	1	0.999904	1
Myeloid Dendritic Cell Absolute Count || id:ebi-a-GCST90001458	outcome	ebi-a-GCST90001458	finngen_R10_C3_KIDNEY_CLEAR_CELL_CARCINOMA_EXALLC	All	0.119616	0.13493	0.375346	Clear cell adenocarcinoma of kidney (controls excluding all cancers)	II Neoplasms, from cancer register (ICD-O-3)	944	314193	-0.144847	0.38408	1.12706	0.865155	1.46826	0.999758	1	0.737838	1	0.998822	1	0.999904	1
Myeloid Dendritic Cell %Dendritic Cell || id:ebi-a-GCST90001459	outcome	ebi-a-GCST90001459	finngen_R10_C3_KIDNEY_CLEAR_CELL_CARCINOMA_EXALLC	All	0.067346	0.11546	0.559703	Clear cell adenocarcinoma of kidney (controls excluding all cancers)	II Neoplasms, from cancer register (ICD-O-3)	944	314193	-0.158956	0.293648	1.06967	0.853034	1.34131	0.999758	1	0.862845	1	0.998822	1	0.999904	1
Dendritic Cell Absolute Count || id:ebi-a-GCST90001461	outcome	ebi-a-GCST90001461	finngen_R10_C3_KIDNEY_CLEAR_CELL_CARCINOMA_EXALLC	rs115805162	0.100602	0.218444	0.645129	Clear cell adenocarcinoma of kidney (controls excluding all cancers)	II Neoplasms, from cancer register (ICD-O-3)	944	314193	-0.327549	0.528754	1.10584	0.720688	1.69682	0.999758	1	0.754905	1	0.970729	1	0.999904	1
Dendritic Cell Absolute Count || id:ebi-a-GCST90001461	outcome	ebi-a-GCST90001461	finngen_R10_C3_KIDNEY_CLEAR_CELL_CARCINOMA_EXALLC	rs55971447	0.599698	0.301245	0.0465106	Clear cell adenocarcinoma of kidney (controls excluding all cancers)	II Neoplasms, from cancer register (ICD-O-3)	944	314193	0.00925712	1.19014	1.82157	1.0093	3.28754	0.999758	1	0.372085	0.372085	0.465106	0.465106	0.999904	1
Dendritic Cell Absolute Count || id:ebi-a-GCST90001461	outcome	ebi-a-GCST90001461	finngen_R10_C3_KIDNEY_CLEAR_CELL_CARCINOMA_EXALLC	rs75072970	0.0542599	0.123552	0.660541	Clear cell adenocarcinoma of kidney (controls excluding all cancers)	II Neoplasms, from cancer register (ICD-O-3)	944	314193	-0.187903	0.296422	1.05576	0.828695	1.34504	0.999758	1	0.754905	1	0.866935	1	0.999904	1
Dendritic Cell Absolute Count || id:ebi-a-GCST90001461	outcome	ebi-a-GCST90001461	finngen_R10_C3_KIDNEY_CLEAR_CELL_CARCINOMA_EXALLC	All	0.117763	0.156102	0.45061	Clear cell adenocarcinoma of kidney (controls excluding all cancers)	II Neoplasms, from cancer register (ICD-O-3)	944	314193	-0.188197	0.423723	1.12498	0.828452	1.52764	0.999758	1	0.754905	1	0.998822	1	0.999904	1
CD62L- Dendritic Cell Absolute Count || id:ebi-a-GCST90001462	outcome	ebi-a-GCST90001462	finngen_R10_C3_KIDNEY_CLEAR_CELL_CARCINOMA_EXALLC	rs115805162	0.0608328	0.142728	0.669951	Clear cell adenocarcinoma of kidney (controls excluding all cancers)	II Neoplasms, from cancer register (ICD-O-3)	944	314193	-0.218914	0.34058	1.06272	0.803391	1.40576	0.999758	1	0.987219	1	0.970729	1	0.999904	1
CD62L- Dendritic Cell Absolute Count || id:ebi-a-GCST90001462	outcome	ebi-a-GCST90001462	finngen_R10_C3_KIDNEY_CLEAR_CELL_CARCINOMA_EXALLC	rs71632979	0.220757	0.29527	0.454675	Clear cell adenocarcinoma of kidney (controls excluding all cancers)	II Neoplasms, from cancer register (ICD-O-3)	944	314193	-0.357972	0.799486	1.24702	0.699092	2.2244	0.999758	1	0.987219	1	0.916929	1	0.999904	1
CD62L- Dendritic Cell Absolute Count || id:ebi-a-GCST90001462	outcome	ebi-a-GCST90001462	finngen_R10_C3_KIDNEY_CLEAR_CELL_CARCINOMA_EXALLC	rs71639910	0.103082	0.117793	0.381512	Clear cell adenocarcinoma of kidney (controls excluding all cancers)	II Neoplasms, from cancer register (ICD-O-3)	944	314193	-0.127792	0.333957	1.10858	0.880036	1.39648	0.999758	1	0.987219	1	0.720984	1	0.999904	1
CD62L- Dendritic Cell Absolute Count || id:ebi-a-GCST90001462	outcome	ebi-a-GCST90001462	finngen_R10_C3_KIDNEY_CLEAR_CELL_CARCINOMA_EXALLC	rs75072970	0.02973	0.0926036	0.748176	Clear cell adenocarcinoma of kidney (controls excluding all cancers)	II Neoplasms, from cancer register (ICD-O-3)	944	314193	-0.151773	0.211233	1.03018	0.859183	1.2352	0.999758	1	0.987219	1	0.866935	1	0.999904	1
CD62L- Dendritic Cell Absolute Count || id:ebi-a-GCST90001462	outcome	ebi-a-GCST90001462	finngen_R10_C3_KIDNEY_CLEAR_CELL_CARCINOMA_EXALLC	All	0.0753182	0.116021	0.516225	Clear cell adenocarcinoma of kidney (controls excluding all cancers)	II Neoplasms, from cancer register (ICD-O-3)	944	314193	-0.152083	0.30272	1.07823	0.858917	1.35354	0.999758	1	0.987219	1	0.998822	1	0.999904	1
CD62L- Dendritic Cell %Dendritic Cell || id:ebi-a-GCST90001463	outcome	ebi-a-GCST90001463	finngen_R10_C3_KIDNEY_CLEAR_CELL_CARCINOMA_EXALLC	rs10918342	0.0549202	0.126175	0.663366	Clear cell adenocarcinoma of kidney (controls excluding all cancers)	II Neoplasms, from cancer register (ICD-O-3)	944	314193	-0.192383	0.302223	1.05646	0.824991	1.35286	0.999758	1	0.996665	1	0.663366	1	0.999904	1
CD62L- Dendritic Cell %Dendritic Cell || id:ebi-a-GCST90001463	outcome	ebi-a-GCST90001463	finngen_R10_C3_KIDNEY_CLEAR_CELL_CARCINOMA_EXALLC	rs56199187	-0.141025	0.377199	0.708497	Clear cell adenocarcinoma of kidney (controls excluding all cancers)	II Neoplasms, from cancer register (ICD-O-3)	944	314193	-0.880336	0.598285	0.868467	0.414644	1.819	0.999758	1	0.996665	1	0.996406	1	0.999904	1
CD62L- Dendritic Cell %Dendritic Cell || id:ebi-a-GCST90001463	outcome	ebi-a-GCST90001463	finngen_R10_C3_KIDNEY_CLEAR_CELL_CARCINOMA_EXALLC	rs6537835	0.000818327	0.195775	0.996665	Clear cell adenocarcinoma of kidney (controls excluding all cancers)	II Neoplasms, from cancer register (ICD-O-3)	944	314193	-0.3829	0.384537	1.00082	0.681881	1.46893	0.999758	1	0.996665	1	0.996665	1	0.999904	1
CD62L- Dendritic Cell %Dendritic Cell || id:ebi-a-GCST90001463	outcome	ebi-a-GCST90001463	finngen_R10_C3_KIDNEY_CLEAR_CELL_CARCINOMA_EXALLC	rs75072970	-0.0561309	0.145839	0.700323	Clear cell adenocarcinoma of kidney (controls excluding all cancers)	II Neoplasms, from cancer register (ICD-O-3)	944	314193	-0.341974	0.229713	0.945415	0.710366	1.25824	0.999758	1	0.996665	1	0.866935	1	0.999904	1
CD62L- Dendritic Cell %Dendritic Cell || id:ebi-a-GCST90001463	outcome	ebi-a-GCST90001463	finngen_R10_C3_KIDNEY_CLEAR_CELL_CARCINOMA_EXALLC	All	-0.0118324	0.154928	0.939122	Clear cell adenocarcinoma of kidney (controls excluding all cancers)	II Neoplasms, from cancer register (ICD-O-3)	944	314193	-0.315491	0.291827	0.988237	0.72943	1.33887	0.999758	1	0.996665	1	0.998822	1	0.999904	1
CD86+ myeloid Dendritic Cell Absolute Count || id:ebi-a-GCST90001464	outcome	ebi-a-GCST90001464	finngen_R10_C3_KIDNEY_CLEAR_CELL_CARCINOMA_EXALLC	rs115805162	0.0532003	0.135209	0.693974	Clear cell adenocarcinoma of kidney (controls excluding all cancers)	II Neoplasms, from cancer register (ICD-O-3)	944	314193	-0.211809	0.31821	1.05464	0.809119	1.37466	0.999758	1	0.953187	1	0.970729	1	0.999904	1
CD86+ myeloid Dendritic Cell Absolute Count || id:ebi-a-GCST90001464	outcome	ebi-a-GCST90001464	finngen_R10_C3_KIDNEY_CLEAR_CELL_CARCINOMA_EXALLC	rs71632979	0.21209	0.305539	0.487589	Clear cell adenocarcinoma of kidney (controls excluding all cancers)	II Neoplasms, from cancer register (ICD-O-3)	944	314193	-0.386767	0.810946	1.23626	0.679249	2.25004	0.999758	1	0.953187	1	0.916929	1	0.999904	1
CD86+ myeloid Dendritic Cell Absolute Count || id:ebi-a-GCST90001464	outcome	ebi-a-GCST90001464	finngen_R10_C3_KIDNEY_CLEAR_CELL_CARCINOMA_EXALLC	rs71639910	0.0915104	0.113729	0.421032	Clear cell adenocarcinoma of kidney (controls excluding all cancers)	II Neoplasms, from cancer register (ICD-O-3)	944	314193	-0.131399	0.31442	1.09583	0.876868	1.36946	0.999758	1	0.953187	1	0.720984	1	0.999904	1
CD86+ myeloid Dendritic Cell Absolute Count || id:ebi-a-GCST90001464	outcome	ebi-a-GCST90001464	finngen_R10_C3_KIDNEY_CLEAR_CELL_CARCINOMA_EXALLC	rs75072970	0.0276839	0.0869267	0.750126	Clear cell adenocarcinoma of kidney (controls excluding all cancers)	II Neoplasms, from cancer register (ICD-O-3)	944	314193	-0.142692	0.19806	1.02807	0.867021	1.21904	0.999758	1	0.953187	1	0.866935	1	0.999904	1
CD86+ myeloid Dendritic Cell Absolute Count || id:ebi-a-GCST90001464	outcome	ebi-a-GCST90001464	finngen_R10_C3_KIDNEY_CLEAR_CELL_CARCINOMA_EXALLC	All	0.0665408	0.110771	0.548037	Clear cell adenocarcinoma of kidney (controls excluding all cancers)	II Neoplasms, from cancer register (ICD-O-3)	944	314193	-0.150571	0.283652	1.0688	0.860217	1.32797	0.999758	1	0.953187	1	0.998822	1	0.999904	1
CD86+ myeloid Dendritic Cell %Dendritic Cell || id:ebi-a-GCST90001465	outcome	ebi-a-GCST90001465	finngen_R10_C3_KIDNEY_CLEAR_CELL_CARCINOMA_EXALLC	rs115805162	0.0485598	0.137367	0.723711	Clear cell adenocarcinoma of kidney (controls excluding all cancers)	II Neoplasms, from cancer register (ICD-O-3)	944	314193	-0.22068	0.3178	1.04976	0.801973	1.3741	0.999758	1	0.969391	1	0.970729	1	0.999904	1
CD86+ myeloid Dendritic Cell %Dendritic Cell || id:ebi-a-GCST90001465	outcome	ebi-a-GCST90001465	finngen_R10_C3_KIDNEY_CLEAR_CELL_CARCINOMA_EXALLC	rs71632979	0.203395	0.332316	0.540503	Clear cell adenocarcinoma of kidney (controls excluding all cancers)	II Neoplasms, from cancer register (ICD-O-3)	944	314193	-0.447944	0.854734	1.22556	0.63894	2.35075	0.999758	1	0.969391	1	0.916929	1	0.999904	1
CD86+ myeloid Dendritic Cell %Dendritic Cell || id:ebi-a-GCST90001465	outcome	ebi-a-GCST90001465	finngen_R10_C3_KIDNEY_CLEAR_CELL_CARCINOMA_EXALLC	rs71639910	0.0869844	0.116956	0.457035	Clear cell adenocarcinoma of kidney (controls excluding all cancers)	II Neoplasms, from cancer register (ICD-O-3)	944	314193	-0.142249	0.316218	1.09088	0.867405	1.37193	0.999758	1	0.969391	1	0.720984	1	0.999904	1
CD86+ myeloid Dendritic Cell %Dendritic Cell || id:ebi-a-GCST90001465	outcome	ebi-a-GCST90001465	finngen_R10_C3_KIDNEY_CLEAR_CELL_CARCINOMA_EXALLC	rs75072970	0.0276561	0.0871493	0.750984	Clear cell adenocarcinoma of kidney (controls excluding all cancers)	II Neoplasms, from cancer register (ICD-O-3)	944	314193	-0.143157	0.198469	1.02804	0.866618	1.21953	0.999758	1	0.969391	1	0.866935	1	0.999904	1
CD86+ myeloid Dendritic Cell %Dendritic Cell || id:ebi-a-GCST90001465	outcome	ebi-a-GCST90001465	finngen_R10_C3_KIDNEY_CLEAR_CELL_CARCINOMA_EXALLC	All	0.0621725	0.112863	0.581725	Clear cell adenocarcinoma of kidney (controls excluding all cancers)	II Neoplasms, from cancer register (ICD-O-3)	944	314193	-0.159039	0.283384	1.06415	0.852963	1.32762	0.999758	1	0.969391	1	0.998822	1	0.999904	1
CD62L- myeloid Dendritic Cell Absolute Count || id:ebi-a-GCST90001468	outcome	ebi-a-GCST90001468	finngen_R10_C3_KIDNEY_CLEAR_CELL_CARCINOMA_EXALLC	rs115805162	0.0603448	0.114796	0.599118	Clear cell adenocarcinoma of kidney (controls excluding all cancers)	II Neoplasms, from cancer register (ICD-O-3)	944	314193	-0.164656	0.285346	1.0622	0.848185	1.33022	0.999758	1	0.988074	1	0.970729	1	0.999904	1
CD62L- myeloid Dendritic Cell Absolute Count || id:ebi-a-GCST90001468	outcome	ebi-a-GCST90001468	finngen_R10_C3_KIDNEY_CLEAR_CELL_CARCINOMA_EXALLC	rs148765873	0.0662087	0.109279	0.544602	Clear cell adenocarcinoma of kidney (controls excluding all cancers)	II Neoplasms, from cancer register (ICD-O-3)	944	314193	-0.147978	0.280396	1.06845	0.86245	1.32365	0.999758	1	0.988074	1	0.96969	1	0.999904	1
CD62L- myeloid Dendritic Cell Absolute Count || id:ebi-a-GCST90001468	outcome	ebi-a-GCST90001468	finngen_R10_C3_KIDNEY_CLEAR_CELL_CARCINOMA_EXALLC	rs71632979	0.219038	0.234563	0.350401	Clear cell adenocarcinoma of kidney (controls excluding all cancers)	II Neoplasms, from cancer register (ICD-O-3)	944	314193	-0.240706	0.678781	1.24488	0.786073	1.97147	0.999758	1	0.988074	1	0.916929	1	0.999904	1
CD62L- myeloid Dendritic Cell Absolute Count || id:ebi-a-GCST90001468	outcome	ebi-a-GCST90001468	finngen_R10_C3_KIDNEY_CLEAR_CELL_CARCINOMA_EXALLC	rs71639910	0.100452	0.0967864	0.29933	Clear cell adenocarcinoma of kidney (controls excluding all cancers)	II Neoplasms, from cancer register (ICD-O-3)	944	314193	-0.0892495	0.290153	1.10567	0.914617	1.33663	0.999758	1	0.988074	1	0.720984	1	0.999904	1
CD62L- myeloid Dendritic Cell Absolute Count || id:ebi-a-GCST90001468	outcome	ebi-a-GCST90001468	finngen_R10_C3_KIDNEY_CLEAR_CELL_CARCINOMA_EXALLC	rs75072970	0.0343031	0.0854621	0.688138	Clear cell adenocarcinoma of kidney (controls excluding all cancers)	II Neoplasms, from cancer register (ICD-O-3)	944	314193	-0.133203	0.201809	1.0349	0.875288	1.22361	0.999758	1	0.988074	1	0.866935	1	0.999904	1
CD62L- myeloid Dendritic Cell Absolute Count || id:ebi-a-GCST90001468	outcome	ebi-a-GCST90001468	finngen_R10_C3_KIDNEY_CLEAR_CELL_CARCINOMA_EXALLC	All	0.0732438	0.098773	0.458368	Clear cell adenocarcinoma of kidney (controls excluding all cancers)	II Neoplasms, from cancer register (ICD-O-3)	944	314193	-0.120351	0.266839	1.07599	0.886609	1.30583	0.999758	1	0.988074	1	0.998822	1	0.999904	1
CD62L- myeloid Dendritic Cell %Dendritic Cell || id:ebi-a-GCST90001469	outcome	ebi-a-GCST90001469	finngen_R10_C3_KIDNEY_CLEAR_CELL_CARCINOMA_EXALLC	rs115805162	0.0549108	0.114286	0.630895	Clear cell adenocarcinoma of kidney (controls excluding all cancers)	II Neoplasms, from cancer register (ICD-O-3)	944	314193	-0.16909	0.278912	1.05645	0.844433	1.32169	0.999758	1	0.96969	1	0.970729	1	0.999904	1
CD62L- myeloid Dendritic Cell %Dendritic Cell || id:ebi-a-GCST90001469	outcome	ebi-a-GCST90001469	finngen_R10_C3_KIDNEY_CLEAR_CELL_CARCINOMA_EXALLC	rs148765873	0.0606653	0.109105	0.578194	Clear cell adenocarcinoma of kidney (controls excluding all cancers)	II Neoplasms, from cancer register (ICD-O-3)	944	314193	-0.153181	0.274512	1.06254	0.857974	1.31589	0.999758	1	0.96969	1	0.96969	1	0.999904	1
CD62L- myeloid Dendritic Cell %Dendritic Cell || id:ebi-a-GCST90001469	outcome	ebi-a-GCST90001469	finngen_R10_C3_KIDNEY_CLEAR_CELL_CARCINOMA_EXALLC	rs71632979	0.203347	0.243391	0.403451	Clear cell adenocarcinoma of kidney (controls excluding all cancers)	II Neoplasms, from cancer register (ICD-O-3)	944	314193	-0.2737	0.680394	1.2255	0.76056	1.97465	0.999758	1	0.96969	1	0.916929	1	0.999904	1
CD62L- myeloid Dendritic Cell %Dendritic Cell || id:ebi-a-GCST90001469	outcome	ebi-a-GCST90001469	finngen_R10_C3_KIDNEY_CLEAR_CELL_CARCINOMA_EXALLC	rs71639910	0.0955396	0.0972619	0.325956	Clear cell adenocarcinoma of kidney (controls excluding all cancers)	II Neoplasms, from cancer register (ICD-O-3)	944	314193	-0.0950937	0.286173	1.10025	0.909288	1.33132	0.999758	1	0.96969	1	0.720984	1	0.999904	1
CD62L- myeloid Dendritic Cell %Dendritic Cell || id:ebi-a-GCST90001469	outcome	ebi-a-GCST90001469	finngen_R10_C3_KIDNEY_CLEAR_CELL_CARCINOMA_EXALLC	rs75072970	0.0331658	0.0839719	0.69287	Clear cell adenocarcinoma of kidney (controls excluding all cancers)	II Neoplasms, from cancer register (ICD-O-3)	944	314193	-0.131419	0.197751	1.03372	0.87685	1.21866	0.999758	1	0.96969	1	0.866935	1	0.999904	1
CD62L- myeloid Dendritic Cell %Dendritic Cell || id:ebi-a-GCST90001469	outcome	ebi-a-GCST90001469	finngen_R10_C3_KIDNEY_CLEAR_CELL_CARCINOMA_EXALLC	All	0.0679199	0.0985259	0.490596	Clear cell adenocarcinoma of kidney (controls excluding all cancers)	II Neoplasms, from cancer register (ICD-O-3)	944	314193	-0.125191	0.261031	1.07028	0.882329	1.29827	0.999758	1	0.96969	1	0.998822	1	0.999904	1
CD62L- plasmacytoid Dendritic Cell %Dendritic Cell || id:ebi-a-GCST90001471	outcome	ebi-a-GCST90001471	finngen_R10_C3_KIDNEY_CLEAR_CELL_CARCINOMA_EXALLC	All	-0.146235	0.143604	0.308526	Clear cell adenocarcinoma of kidney (controls excluding all cancers)	II Neoplasms, from cancer register (ICD-O-3)	944	314193	-0.427699	0.135229	0.863955	0.652008	1.1448	0.999758	1	0.308526	0.617051	0.998822	1	0.999904	1
CD62L- CD86+ myeloid Dendritic Cell Absolute Count || id:ebi-a-GCST90001472	outcome	ebi-a-GCST90001472	finngen_R10_C3_KIDNEY_CLEAR_CELL_CARCINOMA_EXALLC	rs115805162	0.0453524	0.119161	0.703502	Clear cell adenocarcinoma of kidney (controls excluding all cancers)	II Neoplasms, from cancer register (ICD-O-3)	944	314193	-0.188204	0.278908	1.0464	0.828446	1.32169	0.999758	1	0.958001	1	0.970729	1	0.999904	1
CD62L- CD86+ myeloid Dendritic Cell Absolute Count || id:ebi-a-GCST90001472	outcome	ebi-a-GCST90001472	finngen_R10_C3_KIDNEY_CLEAR_CELL_CARCINOMA_EXALLC	rs71632979	0.179359	0.27033	0.507022	Clear cell adenocarcinoma of kidney (controls excluding all cancers)	II Neoplasms, from cancer register (ICD-O-3)	944	314193	-0.350488	0.709207	1.19645	0.704344	2.03238	0.999758	1	0.958001	1	0.916929	1	0.999904	1
CD62L- CD86+ myeloid Dendritic Cell Absolute Count || id:ebi-a-GCST90001472	outcome	ebi-a-GCST90001472	finngen_R10_C3_KIDNEY_CLEAR_CELL_CARCINOMA_EXALLC	rs71639910	0.0796613	0.10029	0.427013	Clear cell adenocarcinoma of kidney (controls excluding all cancers)	II Neoplasms, from cancer register (ICD-O-3)	944	314193	-0.116906	0.276229	1.08292	0.889669	1.31815	0.999758	1	0.958001	1	0.720984	1	0.999904	1
CD62L- CD86+ myeloid Dendritic Cell Absolute Count || id:ebi-a-GCST90001472	outcome	ebi-a-GCST90001472	finngen_R10_C3_KIDNEY_CLEAR_CELL_CARCINOMA_EXALLC	rs75072970	0.0241334	0.0762015	0.751468	Clear cell adenocarcinoma of kidney (controls excluding all cancers)	II Neoplasms, from cancer register (ICD-O-3)	944	314193	-0.125222	0.173488	1.02443	0.882301	1.18945	0.999758	1	0.958001	1	0.866935	1	0.999904	1
CD62L- CD86+ myeloid Dendritic Cell Absolute Count || id:ebi-a-GCST90001472	outcome	ebi-a-GCST90001472	finngen_R10_C3_KIDNEY_CLEAR_CELL_CARCINOMA_EXALLC	All	0.0573036	0.0975113	0.55676	Clear cell adenocarcinoma of kidney (controls excluding all cancers)	II Neoplasms, from cancer register (ICD-O-3)	944	314193	-0.133819	0.248426	1.05898	0.874749	1.28201	0.999758	1	0.958001	1	0.998822	1	0.999904	1
CD62L- CD86+ myeloid Dendritic Cell %Dendritic Cell || id:ebi-a-GCST90001473	outcome	ebi-a-GCST90001473	finngen_R10_C3_KIDNEY_CLEAR_CELL_CARCINOMA_EXALLC	rs115805162	0.0423901	0.119293	0.722332	Clear cell adenocarcinoma of kidney (controls excluding all cancers)	II Neoplasms, from cancer register (ICD-O-3)	944	314193	-0.191424	0.276204	1.0433	0.825782	1.31812	0.999758	1	0.970729	1	0.970729	1	0.999904	1
CD62L- CD86+ myeloid Dendritic Cell %Dendritic Cell || id:ebi-a-GCST90001473	outcome	ebi-a-GCST90001473	finngen_R10_C3_KIDNEY_CLEAR_CELL_CARCINOMA_EXALLC	rs71632979	0.172766	0.282234	0.540447	Clear cell adenocarcinoma of kidney (controls excluding all cancers)	II Neoplasms, from cancer register (ICD-O-3)	944	314193	-0.380413	0.725945	1.18859	0.683579	2.06668	0.999758	1	0.970729	1	0.916929	1	0.999904	1
CD62L- CD86+ myeloid Dendritic Cell %Dendritic Cell || id:ebi-a-GCST90001473	outcome	ebi-a-GCST90001473	finngen_R10_C3_KIDNEY_CLEAR_CELL_CARCINOMA_EXALLC	rs71639910	0.076457	0.101178	0.449849	Clear cell adenocarcinoma of kidney (controls excluding all cancers)	II Neoplasms, from cancer register (ICD-O-3)	944	314193	-0.121852	0.274766	1.07946	0.885279	1.31622	0.999758	1	0.970729	1	0.720984	1	0.999904	1
CD62L- CD86+ myeloid Dendritic Cell %Dendritic Cell || id:ebi-a-GCST90001473	outcome	ebi-a-GCST90001473	finngen_R10_C3_KIDNEY_CLEAR_CELL_CARCINOMA_EXALLC	rs75072970	0.0239283	0.0756508	0.751775	Clear cell adenocarcinoma of kidney (controls excluding all cancers)	II Neoplasms, from cancer register (ICD-O-3)	944	314193	-0.124347	0.172204	1.02422	0.883073	1.18792	0.999758	1	0.970729	1	0.866935	1	0.999904	1
CD62L- CD86+ myeloid Dendritic Cell %Dendritic Cell || id:ebi-a-GCST90001473	outcome	ebi-a-GCST90001473	finngen_R10_C3_KIDNEY_CLEAR_CELL_CARCINOMA_EXALLC	All	0.0544019	0.0977937	0.578011	Clear cell adenocarcinoma of kidney (controls excluding all cancers)	II Neoplasms, from cancer register (ICD-O-3)	944	314193	-0.137274	0.246078	1.05591	0.871732	1.279	0.999758	1	0.970729	1	0.998822	1	0.999904	1
Plasmacytoid Dendritic Cell %Dendritic Cell || id:ebi-a-GCST90001474	outcome	ebi-a-GCST90001474	finngen_R10_C3_KIDNEY_CLEAR_CELL_CARCINOMA_EXALLC	All	0.00663446	0.115995	0.954389	Clear cell adenocarcinoma of kidney (controls excluding all cancers)	II Neoplasms, from cancer register (ICD-O-3)	944	314193	-0.220715	0.233984	1.00666	0.801945	1.26362	0.999758	1	0.954389	1	0.998822	1	0.999904	1
HLA DR++ monocyte %monocyte || id:ebi-a-GCST90001475	outcome	ebi-a-GCST90001475	finngen_R10_C3_KIDNEY_CLEAR_CELL_CARCINOMA_EXALLC	rs62395272	0.111235	0.119307	0.351161	Clear cell adenocarcinoma of kidney (controls excluding all cancers)	II Neoplasms, from cancer register (ICD-O-3)	944	314193	-0.122607	0.345077	1.11766	0.884611	1.4121	0.999758	1	0.63452	1	0.526741	1	0.999904	1
HLA DR++ monocyte %monocyte || id:ebi-a-GCST90001475	outcome	ebi-a-GCST90001475	finngen_R10_C3_KIDNEY_CLEAR_CELL_CARCINOMA_EXALLC	rs9271281	-0.0691867	0.14051	0.622439	Clear cell adenocarcinoma of kidney (controls excluding all cancers)	II Neoplasms, from cancer register (ICD-O-3)	944	314193	-0.344587	0.206213	0.933152	0.708513	1.22902	0.999758	1	0.63452	1	0.622439	1	0.999904	1
HLA DR++ monocyte %monocyte || id:ebi-a-GCST90001475	outcome	ebi-a-GCST90001475	finngen_R10_C3_KIDNEY_CLEAR_CELL_CARCINOMA_EXALLC	rs9271768	0.101234	0.15102	0.502643	Clear cell adenocarcinoma of kidney (controls excluding all cancers)	II Neoplasms, from cancer register (ICD-O-3)	944	314193	-0.194764	0.397233	1.10654	0.823029	1.4877	0.999758	1	0.63452	1	0.761424	1	0.999904	1
HLA DR++ monocyte %monocyte || id:ebi-a-GCST90001475	outcome	ebi-a-GCST90001475	finngen_R10_C3_KIDNEY_CLEAR_CELL_CARCINOMA_EXALLC	rs9296042	0.124596	0.125603	0.321204	Clear cell adenocarcinoma of kidney (controls excluding all cancers)	II Neoplasms, from cancer register (ICD-O-3)	944	314193	-0.121585	0.370778	1.13269	0.885515	1.44886	0.999758	1	0.63452	1	0.760087	1	0.999904	1
HLA DR++ monocyte %monocyte || id:ebi-a-GCST90001475	outcome	ebi-a-GCST90001475	finngen_R10_C3_KIDNEY_CLEAR_CELL_CARCINOMA_EXALLC	All	0.0770976	0.107653	0.473886	Clear cell adenocarcinoma of kidney (controls excluding all cancers)	II Neoplasms, from cancer register (ICD-O-3)	944	314193	-0.133901	0.288097	1.08015	0.874676	1.33389	0.999758	1	0.63452	1	0.998822	1	0.999904	1
HLA DR++ monocyte %leukocyte || id:ebi-a-GCST90001476	outcome	ebi-a-GCST90001476	finngen_R10_C3_KIDNEY_CLEAR_CELL_CARCINOMA_EXALLC	All	0.180224	0.13803	0.191659	Clear cell adenocarcinoma of kidney (controls excluding all cancers)	II Neoplasms, from cancer register (ICD-O-3)	944	314193	-0.0903151	0.450763	1.19749	0.913643	1.56951	0.999758	1	0.191659	0.383319	0.998822	1	0.999904	1
CD4 regulatory T cell %CD4+ T cell || id:ebi-a-GCST90001478	outcome	ebi-a-GCST90001478	finngen_R10_C3_KIDNEY_CLEAR_CELL_CARCINOMA_EXALLC	All	0.0576931	0.267014	0.828935	Clear cell adenocarcinoma of kidney (controls excluding all cancers)	II Neoplasms, from cancer register (ICD-O-3)	944	314193	-0.465654	0.58104	1.05939	0.627724	1.7879	0.999758	1	0.937368	1	0.998822	1	0.999904	1
Resting CD4 regulatory T cell Absolute Count || id:ebi-a-GCST90001480	outcome	ebi-a-GCST90001480	finngen_R10_C3_KIDNEY_CLEAR_CELL_CARCINOMA_EXALLC	All	-0.196456	0.234389	0.401938	Clear cell adenocarcinoma of kidney (controls excluding all cancers)	II Neoplasms, from cancer register (ICD-O-3)	944	314193	-0.655858	0.262945	0.821637	0.518997	1.30076	0.999758	1	0.803875	0.803875	0.998822	1	0.999904	1
Resting CD4 regulatory T cell %CD4 regulatory T cell || id:ebi-a-GCST90001481	outcome	ebi-a-GCST90001481	finngen_R10_C3_KIDNEY_CLEAR_CELL_CARCINOMA_EXALLC	rs17607399	-0.149001	0.124386	0.230959	Clear cell adenocarcinoma of kidney (controls excluding all cancers)	II Neoplasms, from cancer register (ICD-O-3)	944	314193	-0.392796	0.0947954	0.861569	0.675166	1.09943	0.999758	1	0.573671	1	0.758498	1	0.999904	1
Resting CD4 regulatory T cell %CD4 regulatory T cell || id:ebi-a-GCST90001481	outcome	ebi-a-GCST90001481	finngen_R10_C3_KIDNEY_CLEAR_CELL_CARCINOMA_EXALLC	rs413431	-0.12015	0.124533	0.334642	Clear cell adenocarcinoma of kidney (controls excluding all cancers)	II Neoplasms, from cancer register (ICD-O-3)	944	314193	-0.364234	0.123934	0.886787	0.694729	1.13194	0.999758	1	0.573671	1	0.923297	1	0.999904	1
Resting CD4 regulatory T cell %CD4 regulatory T cell || id:ebi-a-GCST90001481	outcome	ebi-a-GCST90001481	finngen_R10_C3_KIDNEY_CLEAR_CELL_CARCINOMA_EXALLC	rs60220946	-0.126086	0.121862	0.300827	Clear cell adenocarcinoma of kidney (controls excluding all cancers)	II Neoplasms, from cancer register (ICD-O-3)	944	314193	-0.364935	0.112763	0.881539	0.694241	1.11937	0.999758	1	0.573671	1	0.601653	0.601653	0.999904	1
Resting CD4 regulatory T cell %CD4 regulatory T cell || id:ebi-a-GCST90001481	outcome	ebi-a-GCST90001481	finngen_R10_C3_KIDNEY_CLEAR_CELL_CARCINOMA_EXALLC	rs6751481	-0.210031	0.180939	0.24573	Clear cell adenocarcinoma of kidney (controls excluding all cancers)	II Neoplasms, from cancer register (ICD-O-3)	944	314193	-0.564671	0.144609	0.810559	0.568547	1.15559	0.999758	1	0.573671	1	0.447338	1	0.999904	1
Resting CD4 regulatory T cell %CD4 regulatory T cell || id:ebi-a-GCST90001481	outcome	ebi-a-GCST90001481	finngen_R10_C3_KIDNEY_CLEAR_CELL_CARCINOMA_EXALLC	rs7530076	-0.139447	0.133741	0.297105	Clear cell adenocarcinoma of kidney (controls excluding all cancers)	II Neoplasms, from cancer register (ICD-O-3)	944	314193	-0.40158	0.122686	0.869839	0.669262	1.13053	0.999758	1	0.573671	1	0.763107	1	0.999904	1
Resting CD4 regulatory T cell %CD4 regulatory T cell || id:ebi-a-GCST90001481	outcome	ebi-a-GCST90001481	finngen_R10_C3_KIDNEY_CLEAR_CELL_CARCINOMA_EXALLC	All	-0.141672	0.118907	0.233478	Clear cell adenocarcinoma of kidney (controls excluding all cancers)	II Neoplasms, from cancer register (ICD-O-3)	944	314193	-0.37473	0.0913868	0.867906	0.687475	1.09569	0.999758	1	0.573671	1	0.998822	1	0.999904	1
Resting CD4 regulatory T cell %CD4+ T cell || id:ebi-a-GCST90001482	outcome	ebi-a-GCST90001482	finngen_R10_C3_KIDNEY_CLEAR_CELL_CARCINOMA_EXALLC	All	-0.154915	0.184635	0.401451	Clear cell adenocarcinoma of kidney (controls excluding all cancers)	II Neoplasms, from cancer register (ICD-O-3)	944	314193	-0.5168	0.20697	0.856488	0.596426	1.22995	0.999758	1	0.802901	0.802901	0.998822	1	0.999904	1
CD39+ resting CD4 regulatory T cell Absolute Count || id:ebi-a-GCST90001483	outcome	ebi-a-GCST90001483	finngen_R10_C3_KIDNEY_CLEAR_CELL_CARCINOMA_EXALLC	rs10882701	-0.0527374	0.171285	0.758164	Clear cell adenocarcinoma of kidney (controls excluding all cancers)	II Neoplasms, from cancer register (ICD-O-3)	944	314193	-0.388455	0.282981	0.948629	0.678104	1.32708	0.999758	1	0.907133	1	0.999787	1	0.999904	1
CD39+ resting CD4 regulatory T cell Absolute Count || id:ebi-a-GCST90001483	outcome	ebi-a-GCST90001483	finngen_R10_C3_KIDNEY_CLEAR_CELL_CARCINOMA_EXALLC	rs11188245	-0.0551128	0.10573	0.602184	Clear cell adenocarcinoma of kidney (controls excluding all cancers)	II Neoplasms, from cancer register (ICD-O-3)	944	314193	-0.262343	0.152117	0.946378	0.769247	1.1643	0.999758	1	0.907133	1	0.602184	1	0.999904	1
CD39+ resting CD4 regulatory T cell Absolute Count || id:ebi-a-GCST90001483	outcome	ebi-a-GCST90001483	finngen_R10_C3_KIDNEY_CLEAR_CELL_CARCINOMA_EXALLC	rs11188757	0.0805894	0.103906	0.437985	Clear cell adenocarcinoma of kidney (controls excluding all cancers)	II Neoplasms, from cancer register (ICD-O-3)	944	314193	-0.123066	0.284245	1.08393	0.884205	1.32876	0.999758	1	0.778641	1	0.932572	1	0.999904	1
CD39+ resting CD4 regulatory T cell Absolute Count || id:ebi-a-GCST90001483	outcome	ebi-a-GCST90001483	finngen_R10_C3_KIDNEY_CLEAR_CELL_CARCINOMA_EXALLC	rs11890666	0.0227314	0.123795	0.854311	Clear cell adenocarcinoma of kidney (controls excluding all cancers)	II Neoplasms, from cancer register (ICD-O-3)	944	314193	-0.219908	0.26537	1.02299	0.802593	1.30391	0.999758	1	0.907133	1	0.87252	1	0.999904	1
CD39+ resting CD4 regulatory T cell Absolute Count || id:ebi-a-GCST90001483	outcome	ebi-a-GCST90001483	finngen_R10_C3_KIDNEY_CLEAR_CELL_CARCINOMA_EXALLC	rs12712610	0.0405862	0.118611	0.732216	Clear cell adenocarcinoma of kidney (controls excluding all cancers)	II Neoplasms, from cancer register (ICD-O-3)	944	314193	-0.191891	0.273064	1.04142	0.825397	1.31398	0.999758	1	0.907133	1	0.91527	1	0.999904	1
CD39+ resting CD4 regulatory T cell Absolute Count || id:ebi-a-GCST90001483	outcome	ebi-a-GCST90001483	finngen_R10_C3_KIDNEY_CLEAR_CELL_CARCINOMA_EXALLC	rs1923692	0.0141035	0.120899	0.907133	Clear cell adenocarcinoma of kidney (controls excluding all cancers)	II Neoplasms, from cancer register (ICD-O-3)	944	314193	-0.222859	0.251066	1.0142	0.800228	1.28539	0.999758	1	0.907133	1	0.995634	1	0.999904	1
CD39+ resting CD4 regulatory T cell Absolute Count || id:ebi-a-GCST90001483	outcome	ebi-a-GCST90001483	finngen_R10_C3_KIDNEY_CLEAR_CELL_CARCINOMA_EXALLC	rs72809757	0.0366387	0.119995	0.760111	Clear cell adenocarcinoma of kidney (controls excluding all cancers)	II Neoplasms, from cancer register (ICD-O-3)	944	314193	-0.198551	0.271829	1.03732	0.819918	1.31236	0.999758	1	0.907133	1	0.912133	1	0.999904	1
CD39+ resting CD4 regulatory T cell Absolute Count || id:ebi-a-GCST90001483	outcome	ebi-a-GCST90001483	finngen_R10_C3_KIDNEY_CLEAR_CELL_CARCINOMA_EXALLC	All	0.0178504	0.109725	0.870768	Clear cell adenocarcinoma of kidney (controls excluding all cancers)	II Neoplasms, from cancer register (ICD-O-3)	944	314193	-0.19721	0.232911	1.01801	0.821018	1.26227	0.999758	1	0.907133	1	0.998822	1	0.999904	1
CD39+ resting CD4 regulatory T cell %resting CD4 regulatory T cell || id:ebi-a-GCST90001484	outcome	ebi-a-GCST90001484	finngen_R10_C3_KIDNEY_CLEAR_CELL_CARCINOMA_EXALLC	rs10882701	-0.0143113	0.22488	0.949257	Clear cell adenocarcinoma of kidney (controls excluding all cancers)	II Neoplasms, from cancer register (ICD-O-3)	944	314193	-0.455076	0.426453	0.985791	0.6344	1.53181	0.999758	1	0.949257	1	0.999787	1	0.999904	1
CD39+ resting CD4 regulatory T cell %resting CD4 regulatory T cell || id:ebi-a-GCST90001484	outcome	ebi-a-GCST90001484	finngen_R10_C3_KIDNEY_CLEAR_CELL_CARCINOMA_EXALLC	rs11188757	0.119511	0.106554	0.262033	Clear cell adenocarcinoma of kidney (controls excluding all cancers)	II Neoplasms, from cancer register (ICD-O-3)	944	314193	-0.0893354	0.328358	1.12695	0.914539	1.38869	0.999758	1	0.4492	1	0.932572	1	0.999904	1
CD39+ resting CD4 regulatory T cell %resting CD4 regulatory T cell || id:ebi-a-GCST90001484	outcome	ebi-a-GCST90001484	finngen_R10_C3_KIDNEY_CLEAR_CELL_CARCINOMA_EXALLC	rs12777195	-0.0405787	0.11693	0.728566	Clear cell adenocarcinoma of kidney (controls excluding all cancers)	II Neoplasms, from cancer register (ICD-O-3)	944	314193	-0.269762	0.188605	0.960234	0.763561	1.20756	0.999758	1	0.893193	1	0.731163	1	0.999904	1
CD39+ resting CD4 regulatory T cell %resting CD4 regulatory T cell || id:ebi-a-GCST90001484	outcome	ebi-a-GCST90001484	finngen_R10_C3_KIDNEY_CLEAR_CELL_CARCINOMA_EXALLC	rs1923692	0.0342848	0.149624	0.818761	Clear cell adenocarcinoma of kidney (controls excluding all cancers)	II Neoplasms, from cancer register (ICD-O-3)	944	314193	-0.258979	0.327548	1.03488	0.77184	1.38756	0.999758	1	0.893193	1	0.995634	1	0.999904	1
CD39+ resting CD4 regulatory T cell %resting CD4 regulatory T cell || id:ebi-a-GCST90001484	outcome	ebi-a-GCST90001484	finngen_R10_C3_KIDNEY_CLEAR_CELL_CARCINOMA_EXALLC	rs72809757	0.0616523	0.147578	0.676121	Clear cell adenocarcinoma of kidney (controls excluding all cancers)	II Neoplasms, from cancer register (ICD-O-3)	944	314193	-0.2276	0.350905	1.06359	0.796443	1.42035	0.999758	1	0.893193	1	0.912133	1	0.999904	1
CD39+ resting CD4 regulatory T cell %resting CD4 regulatory T cell || id:ebi-a-GCST90001484	outcome	ebi-a-GCST90001484	finngen_R10_C3_KIDNEY_CLEAR_CELL_CARCINOMA_EXALLC	All	0.0379113	0.128391	0.76778	Clear cell adenocarcinoma of kidney (controls excluding all cancers)	II Neoplasms, from cancer register (ICD-O-3)	944	314193	-0.213735	0.289557	1.03864	0.807563	1.33584	0.999758	1	0.893193	1	0.998822	1	0.999904	1
CD39+ resting CD4 regulatory T cell %CD4 regulatory T cell || id:ebi-a-GCST90001485	outcome	ebi-a-GCST90001485	finngen_R10_C3_KIDNEY_CLEAR_CELL_CARCINOMA_EXALLC	rs10882701	-0.0224231	0.0558283	0.687946	Clear cell adenocarcinoma of kidney (controls excluding all cancers)	II Neoplasms, from cancer register (ICD-O-3)	944	314193	-0.131847	0.0870004	0.977826	0.876475	1.0909	0.999758	1	0.932572	1	0.999787	1	0.999904	1
CD39+ resting CD4 regulatory T cell %CD4 regulatory T cell || id:ebi-a-GCST90001485	outcome	ebi-a-GCST90001485	finngen_R10_C3_KIDNEY_CLEAR_CELL_CARCINOMA_EXALLC	rs11188757	0.0040946	0.0483941	0.932572	Clear cell adenocarcinoma of kidney (controls excluding all cancers)	II Neoplasms, from cancer register (ICD-O-3)	944	314193	-0.0907578	0.098947	1.0041	0.913239	1.10401	0.999758	1	0.932572	1	0.932572	1	0.999904	1
CD39+ resting CD4 regulatory T cell %CD4 regulatory T cell || id:ebi-a-GCST90001485	outcome	ebi-a-GCST90001485	finngen_R10_C3_KIDNEY_CLEAR_CELL_CARCINOMA_EXALLC	rs11890666	-0.00870293	0.0542379	0.87252	Clear cell adenocarcinoma of kidney (controls excluding all cancers)	II Neoplasms, from cancer register (ICD-O-3)	944	314193	-0.115009	0.0976034	0.991335	0.891358	1.10253	0.999758	1	0.932572	1	0.87252	1	0.999904	1
CD39+ resting CD4 regulatory T cell %CD4 regulatory T cell || id:ebi-a-GCST90001485	outcome	ebi-a-GCST90001485	finngen_R10_C3_KIDNEY_CLEAR_CELL_CARCINOMA_EXALLC	rs12712610	-0.00455961	0.0523612	0.930608	Clear cell adenocarcinoma of kidney (controls excluding all cancers)	II Neoplasms, from cancer register (ICD-O-3)	944	314193	-0.107188	0.0980684	0.995451	0.898357	1.10304	0.999758	1	0.932572	1	0.930608	1	0.999904	1
CD39+ resting CD4 regulatory T cell %CD4 regulatory T cell || id:ebi-a-GCST90001485	outcome	ebi-a-GCST90001485	finngen_R10_C3_KIDNEY_CLEAR_CELL_CARCINOMA_EXALLC	rs12777195	-0.0269663	0.0486219	0.57916	Clear cell adenocarcinoma of kidney (controls excluding all cancers)	II Neoplasms, from cancer register (ICD-O-3)	944	314193	-0.122265	0.0683326	0.973394	0.884914	1.07072	0.999758	1	0.932572	1	0.731163	1	0.999904	1
CD39+ resting CD4 regulatory T cell %CD4 regulatory T cell || id:ebi-a-GCST90001485	outcome	ebi-a-GCST90001485	finngen_R10_C3_KIDNEY_CLEAR_CELL_CARCINOMA_EXALLC	rs1923692	-0.0104906	0.0536938	0.845097	Clear cell adenocarcinoma of kidney (controls excluding all cancers)	II Neoplasms, from cancer register (ICD-O-3)	944	314193	-0.11573	0.0947492	0.989564	0.890715	1.09938	0.999758	1	0.932572	1	0.995634	1	0.999904	1
CD39+ resting CD4 regulatory T cell %CD4 regulatory T cell || id:ebi-a-GCST90001485	outcome	ebi-a-GCST90001485	finngen_R10_C3_KIDNEY_CLEAR_CELL_CARCINOMA_EXALLC	rs4918969	0.0178073	0.106795	0.867573	Clear cell adenocarcinoma of kidney (controls excluding all cancers)	II Neoplasms, from cancer register (ICD-O-3)	944	314193	-0.191512	0.227126	1.01797	0.82571	1.25499	0.999758	1	0.932572	1	0.867573	1	0.999904	1
CD39+ resting CD4 regulatory T cell %CD4 regulatory T cell || id:ebi-a-GCST90001485	outcome	ebi-a-GCST90001485	finngen_R10_C3_KIDNEY_CLEAR_CELL_CARCINOMA_EXALLC	rs72809757	-0.00546007	0.0529085	0.917805	Clear cell adenocarcinoma of kidney (controls excluding all cancers)	II Neoplasms, from cancer register (ICD-O-3)	944	314193	-0.109161	0.0982406	0.994555	0.896586	1.10323	0.999758	1	0.932572	1	0.917805	1	0.999904	1
CD39+ resting CD4 regulatory T cell %CD4 regulatory T cell || id:ebi-a-GCST90001485	outcome	ebi-a-GCST90001485	finngen_R10_C3_KIDNEY_CLEAR_CELL_CARCINOMA_EXALLC	All	-0.00941189	0.0498693	0.850304	Clear cell adenocarcinoma of kidney (controls excluding all cancers)	II Neoplasms, from cancer register (ICD-O-3)	944	314193	-0.107156	0.088332	0.990632	0.898386	1.09235	0.999758	1	0.932572	1	0.998822	1	0.999904	1
CD39+ activated CD4 regulatory T cell Absolute Count || id:ebi-a-GCST90001489	outcome	ebi-a-GCST90001489	finngen_R10_C3_KIDNEY_CLEAR_CELL_CARCINOMA_EXALLC	rs10786199	-0.0513558	0.135819	0.705341	Clear cell adenocarcinoma of kidney (controls excluding all cancers)	II Neoplasms, from cancer register (ICD-O-3)	944	314193	-0.317561	0.214849	0.949941	0.727923	1.23967	0.999758	1	0.781716	1	0.993251	1	0.999904	1
CD39+ activated CD4 regulatory T cell Absolute Count || id:ebi-a-GCST90001489	outcome	ebi-a-GCST90001489	finngen_R10_C3_KIDNEY_CLEAR_CELL_CARCINOMA_EXALLC	rs10882701	-0.20337	0.1534	0.184922	Clear cell adenocarcinoma of kidney (controls excluding all cancers)	II Neoplasms, from cancer register (ICD-O-3)	944	314193	-0.504034	0.0972934	0.815976	0.604089	1.10218	0.999758	1	0.369843	1	0.999787	1	0.999904	1
CD39+ activated CD4 regulatory T cell Absolute Count || id:ebi-a-GCST90001489	outcome	ebi-a-GCST90001489	finngen_R10_C3_KIDNEY_CLEAR_CELL_CARCINOMA_EXALLC	rs11188757	0.0500834	0.113323	0.658523	Clear cell adenocarcinoma of kidney (controls excluding all cancers)	II Neoplasms, from cancer register (ICD-O-3)	944	314193	-0.172029	0.272196	1.05136	0.841954	1.31284	0.999758	1	0.781716	1	0.932572	1	0.999904	1
CD39+ activated CD4 regulatory T cell Absolute Count || id:ebi-a-GCST90001489	outcome	ebi-a-GCST90001489	finngen_R10_C3_KIDNEY_CLEAR_CELL_CARCINOMA_EXALLC	rs72809762	-0.0348839	0.125896	0.781716	Clear cell adenocarcinoma of kidney (controls excluding all cancers)	II Neoplasms, from cancer register (ICD-O-3)	944	314193	-0.281641	0.211873	0.965718	0.754545	1.23599	0.999758	1	0.781716	1	0.95564	1	0.999904	1
CD39+ activated CD4 regulatory T cell Absolute Count || id:ebi-a-GCST90001489	outcome	ebi-a-GCST90001489	finngen_R10_C3_KIDNEY_CLEAR_CELL_CARCINOMA_EXALLC	All	-0.0413058	0.102626	0.687325	Clear cell adenocarcinoma of kidney (controls excluding all cancers)	II Neoplasms, from cancer register (ICD-O-3)	944	314193	-0.242453	0.159841	0.959536	0.784701	1.17332	0.999758	1	0.781716	1	0.998822	1	0.999904	1
CD39+ activated CD4 regulatory T cell %CD4 regulatory T cell || id:ebi-a-GCST90001491	outcome	ebi-a-GCST90001491	finngen_R10_C3_KIDNEY_CLEAR_CELL_CARCINOMA_EXALLC	rs10736092	0.0742232	0.105053	0.479859	Clear cell adenocarcinoma of kidney (controls excluding all cancers)	II Neoplasms, from cancer register (ICD-O-3)	944	314193	-0.131681	0.280128	1.07705	0.87662	1.3233	0.999758	1	0.976989	1	0.572404	1	0.999904	1
CD39+ activated CD4 regulatory T cell %CD4 regulatory T cell || id:ebi-a-GCST90001491	outcome	ebi-a-GCST90001491	finngen_R10_C3_KIDNEY_CLEAR_CELL_CARCINOMA_EXALLC	rs10786199	0.00134191	0.0465227	0.976989	Clear cell adenocarcinoma of kidney (controls excluding all cancers)	II Neoplasms, from cancer register (ICD-O-3)	944	314193	-0.0898426	0.0925264	1.00134	0.914075	1.09694	0.999758	1	0.976989	1	0.993251	1	0.999904	1
CD39+ activated CD4 regulatory T cell %CD4 regulatory T cell || id:ebi-a-GCST90001491	outcome	ebi-a-GCST90001491	finngen_R10_C3_KIDNEY_CLEAR_CELL_CARCINOMA_EXALLC	rs10882701	-0.00842243	0.0486645	0.862595	Clear cell adenocarcinoma of kidney (controls excluding all cancers)	II Neoplasms, from cancer register (ICD-O-3)	944	314193	-0.103805	0.08696	0.991613	0.901401	1.09085	0.999758	1	0.976989	1	0.999787	1	0.999904	1
CD39+ activated CD4 regulatory T cell %CD4 regulatory T cell || id:ebi-a-GCST90001491	outcome	ebi-a-GCST90001491	finngen_R10_C3_KIDNEY_CLEAR_CELL_CARCINOMA_EXALLC	rs12268044	-0.00471356	0.0464622	0.919194	Clear cell adenocarcinoma of kidney (controls excluding all cancers)	II Neoplasms, from cancer register (ICD-O-3)	944	314193	-0.0957795	0.0863524	0.995298	0.908664	1.09019	0.999758	1	0.976989	1	0.999066	1	0.999904	1
CD39+ activated CD4 regulatory T cell %CD4 regulatory T cell || id:ebi-a-GCST90001491	outcome	ebi-a-GCST90001491	finngen_R10_C3_KIDNEY_CLEAR_CELL_CARCINOMA_EXALLC	rs141018090	0.0016961	0.0458232	0.970474	Clear cell adenocarcinoma of kidney (controls excluding all cancers)	II Neoplasms, from cancer register (ICD-O-3)	944	314193	-0.0881174	0.0915096	1.0017	0.915653	1.09583	0.999758	1	0.976989	1	0.970474	1	0.999904	1
CD39+ activated CD4 regulatory T cell %CD4 regulatory T cell || id:ebi-a-GCST90001491	outcome	ebi-a-GCST90001491	finngen_R10_C3_KIDNEY_CLEAR_CELL_CARCINOMA_EXALLC	rs72809762	0.00347434	0.0459687	0.939753	Clear cell adenocarcinoma of kidney (controls excluding all cancers)	II Neoplasms, from cancer register (ICD-O-3)	944	314193	-0.0866243	0.093573	1.00348	0.917022	1.09809	0.999758	1	0.976989	1	0.95564	1	0.999904	1
CD39+ activated CD4 regulatory T cell %CD4 regulatory T cell || id:ebi-a-GCST90001491	outcome	ebi-a-GCST90001491	finngen_R10_C3_KIDNEY_CLEAR_CELL_CARCINOMA_EXALLC	All	0.00169939	0.0457619	0.970377	Clear cell adenocarcinoma of kidney (controls excluding all cancers)	II Neoplasms, from cancer register (ICD-O-3)	944	314193	-0.0879938	0.0913926	1.0017	0.915767	1.0957	0.999758	1	0.976989	1	0.998822	1	0.999904	1
Secreting CD4 regulatory T cell %CD4 regulatory T cell || id:ebi-a-GCST90001493	outcome	ebi-a-GCST90001493	finngen_R10_C3_KIDNEY_CLEAR_CELL_CARCINOMA_EXALLC	rs17607399	0.130722	0.148338	0.378184	Clear cell adenocarcinoma of kidney (controls excluding all cancers)	II Neoplasms, from cancer register (ICD-O-3)	944	314193	-0.16002	0.421463	1.13965	0.852127	1.52419	0.999758	1	0.893392	1	0.758498	1	0.999904	1
Secreting CD4 regulatory T cell %CD4 regulatory T cell || id:ebi-a-GCST90001493	outcome	ebi-a-GCST90001493	finngen_R10_C3_KIDNEY_CLEAR_CELL_CARCINOMA_EXALLC	rs413431	0.0870472	0.148732	0.55837	Clear cell adenocarcinoma of kidney (controls excluding all cancers)	II Neoplasms, from cancer register (ICD-O-3)	944	314193	-0.204467	0.378561	1.09095	0.815082	1.46018	0.999758	1	0.893392	1	0.923297	1	0.999904	1
Secreting CD4 regulatory T cell %CD4 regulatory T cell || id:ebi-a-GCST90001493	outcome	ebi-a-GCST90001493	finngen_R10_C3_KIDNEY_CLEAR_CELL_CARCINOMA_EXALLC	rs6751481	0.203605	0.268198	0.447757	Clear cell adenocarcinoma of kidney (controls excluding all cancers)	II Neoplasms, from cancer register (ICD-O-3)	944	314193	-0.322064	0.729274	1.22581	0.724652	2.07358	0.999758	1	0.893392	1	0.447757	1	0.999904	1
Secreting CD4 regulatory T cell %CD4 regulatory T cell || id:ebi-a-GCST90001493	outcome	ebi-a-GCST90001493	finngen_R10_C3_KIDNEY_CLEAR_CELL_CARCINOMA_EXALLC	All	0.12153	0.138307	0.379567	Clear cell adenocarcinoma of kidney (controls excluding all cancers)	II Neoplasms, from cancer register (ICD-O-3)	944	314193	-0.149552	0.392611	1.12922	0.861094	1.48084	0.999758	1	0.893392	1	0.998822	1	0.999904	1
Secreting CD4 regulatory T cell %CD4+ T cell || id:ebi-a-GCST90001494	outcome	ebi-a-GCST90001494	finngen_R10_C3_KIDNEY_CLEAR_CELL_CARCINOMA_EXALLC	rs12712610	0.267098	0.222539	0.23005	Clear cell adenocarcinoma of kidney (controls excluding all cancers)	II Neoplasms, from cancer register (ICD-O-3)	944	314193	-0.169078	0.703274	1.30617	0.844443	2.02036	0.999758	1	0.613465	1	0.546394	1	0.999904	1
Secreting CD4 regulatory T cell %CD4+ T cell || id:ebi-a-GCST90001494	outcome	ebi-a-GCST90001494	finngen_R10_C3_KIDNEY_CLEAR_CELL_CARCINOMA_EXALLC	rs74830391	0.392178	0.225696	0.0822755	Clear cell adenocarcinoma of kidney (controls excluding all cancers)	II Neoplasms, from cancer register (ICD-O-3)	944	314193	-0.0501875	0.834543	1.4802	0.951051	2.30376	0.999758	1	0.600591	0.658204	0.21965	0.329102	0.999904	1
Secreting CD4 regulatory T cell %CD4+ T cell || id:ebi-a-GCST90001494	outcome	ebi-a-GCST90001494	finngen_R10_C3_KIDNEY_CLEAR_CELL_CARCINOMA_EXALLC	rs7893324	0.125043	0.262965	0.634424	Clear cell adenocarcinoma of kidney (controls excluding all cancers)	II Neoplasms, from cancer register (ICD-O-3)	944	314193	-0.39037	0.640455	1.1332	0.676807	1.89734	0.999758	1	0.865996	1	0.649497	1	0.999904	1
Secreting CD4 regulatory T cell %CD4+ T cell || id:ebi-a-GCST90001494	outcome	ebi-a-GCST90001494	finngen_R10_C3_KIDNEY_CLEAR_CELL_CARCINOMA_EXALLC	All	0.274392	0.190681	0.150148	Clear cell adenocarcinoma of kidney (controls excluding all cancers)	II Neoplasms, from cancer register (ICD-O-3)	944	314193	-0.0993428	0.648126	1.31573	0.905432	1.91195	0.999758	1	0.600591	1	0.998822	1	0.999904	1
CD39+ secreting CD4 regulatory T cell Absolute Count || id:ebi-a-GCST90001495	outcome	ebi-a-GCST90001495	finngen_R10_C3_KIDNEY_CLEAR_CELL_CARCINOMA_EXALLC	rs10786199	-0.0207798	0.0444593	0.640221	Clear cell adenocarcinoma of kidney (controls excluding all cancers)	II Neoplasms, from cancer register (ICD-O-3)	944	314193	-0.10792	0.0663603	0.979435	0.897699	1.06861	0.999758	1	0.868131	1	0.993251	1	0.999904	1
CD39+ secreting CD4 regulatory T cell Absolute Count || id:ebi-a-GCST90001495	outcome	ebi-a-GCST90001495	finngen_R10_C3_KIDNEY_CLEAR_CELL_CARCINOMA_EXALLC	rs10882701	-0.0330623	0.0452517	0.465003	Clear cell adenocarcinoma of kidney (controls excluding all cancers)	II Neoplasms, from cancer register (ICD-O-3)	944	314193	-0.121756	0.0556309	0.967478	0.885365	1.05721	0.999758	1	0.868131	1	0.999787	1	0.999904	1
CD39+ secreting CD4 regulatory T cell Absolute Count || id:ebi-a-GCST90001495	outcome	ebi-a-GCST90001495	finngen_R10_C3_KIDNEY_CLEAR_CELL_CARCINOMA_EXALLC	rs11188757	-0.00536666	0.0431293	0.900973	Clear cell adenocarcinoma of kidney (controls excluding all cancers)	II Neoplasms, from cancer register (ICD-O-3)	944	314193	-0.0899001	0.0791668	0.994648	0.914022	1.08238	0.999758	1	0.95577	1	0.932572	1	0.999904	1
CD39+ secreting CD4 regulatory T cell Absolute Count || id:ebi-a-GCST90001495	outcome	ebi-a-GCST90001495	finngen_R10_C3_KIDNEY_CLEAR_CELL_CARCINOMA_EXALLC	rs72809762	-0.0182363	0.0432886	0.673557	Clear cell adenocarcinoma of kidney (controls excluding all cancers)	II Neoplasms, from cancer register (ICD-O-3)	944	314193	-0.103082	0.0666094	0.981929	0.902053	1.06888	0.999758	1	0.868131	1	0.95564	1	0.999904	1
CD39+ secreting CD4 regulatory T cell Absolute Count || id:ebi-a-GCST90001495	outcome	ebi-a-GCST90001495	finngen_R10_C3_KIDNEY_CLEAR_CELL_CARCINOMA_EXALLC	rs7914286	-0.0335016	0.0946741	0.723442	Clear cell adenocarcinoma of kidney (controls excluding all cancers)	II Neoplasms, from cancer register (ICD-O-3)	944	314193	-0.219063	0.15206	0.967053	0.803271	1.16423	0.999758	1	0.868131	1	0.723442	1	0.999904	1
CD39+ secreting CD4 regulatory T cell Absolute Count || id:ebi-a-GCST90001495	outcome	ebi-a-GCST90001495	finngen_R10_C3_KIDNEY_CLEAR_CELL_CARCINOMA_EXALLC	All	-0.0198104	0.0422031	0.63878	Clear cell adenocarcinoma of kidney (controls excluding all cancers)	II Neoplasms, from cancer register (ICD-O-3)	944	314193	-0.102528	0.0629077	0.980385	0.902552	1.06493	0.999758	1	0.868131	1	0.998822	1	0.999904	1
CD39+ secreting CD4 regulatory T cell %secreting CD4 regulatory T cell || id:ebi-a-GCST90001496	outcome	ebi-a-GCST90001496	finngen_R10_C3_KIDNEY_CLEAR_CELL_CARCINOMA_EXALLC	rs10882701	-0.0132874	0.0428002	0.756218	Clear cell adenocarcinoma of kidney (controls excluding all cancers)	II Neoplasms, from cancer register (ICD-O-3)	944	314193	-0.0971759	0.0706011	0.9868	0.907396	1.07315	0.999758	1	0.990779	1	0.999787	1	0.999904	1
CD39+ secreting CD4 regulatory T cell %secreting CD4 regulatory T cell || id:ebi-a-GCST90001496	outcome	ebi-a-GCST90001496	finngen_R10_C3_KIDNEY_CLEAR_CELL_CARCINOMA_EXALLC	rs117200502	0.000467625	0.0404633	0.990779	Clear cell adenocarcinoma of kidney (controls excluding all cancers)	II Neoplasms, from cancer register (ICD-O-3)	944	314193	-0.0788405	0.0797758	1.00047	0.924187	1.08304	0.999758	1	0.990779	1	0.990779	1	0.999904	1
CD39+ secreting CD4 regulatory T cell %secreting CD4 regulatory T cell || id:ebi-a-GCST90001496	outcome	ebi-a-GCST90001496	finngen_R10_C3_KIDNEY_CLEAR_CELL_CARCINOMA_EXALLC	rs12245404	-0.0105833	0.0407534	0.795101	Clear cell adenocarcinoma of kidney (controls excluding all cancers)	II Neoplasms, from cancer register (ICD-O-3)	944	314193	-0.0904599	0.0692933	0.989472	0.913511	1.07175	0.999758	1	0.990779	1	0.795101	1	0.999904	1
CD39+ secreting CD4 regulatory T cell %secreting CD4 regulatory T cell || id:ebi-a-GCST90001496	outcome	ebi-a-GCST90001496	finngen_R10_C3_KIDNEY_CLEAR_CELL_CARCINOMA_EXALLC	rs141018090	-0.00369951	0.0402997	0.926857	Clear cell adenocarcinoma of kidney (controls excluding all cancers)	II Neoplasms, from cancer register (ICD-O-3)	944	314193	-0.0826869	0.0752879	0.996307	0.920639	1.07819	0.999758	1	0.990779	1	0.970474	1	0.999904	1
CD39+ secreting CD4 regulatory T cell %secreting CD4 regulatory T cell || id:ebi-a-GCST90001496	outcome	ebi-a-GCST90001496	finngen_R10_C3_KIDNEY_CLEAR_CELL_CARCINOMA_EXALLC	rs145557266	0.00155071	0.0406574	0.969575	Clear cell adenocarcinoma of kidney (controls excluding all cancers)	II Neoplasms, from cancer register (ICD-O-3)	944	314193	-0.0781379	0.0812393	1.00155	0.924837	1.08463	0.999758	1	0.990779	1	0.969575	1	0.999904	1
CD39+ secreting CD4 regulatory T cell %secreting CD4 regulatory T cell || id:ebi-a-GCST90001496	outcome	ebi-a-GCST90001496	finngen_R10_C3_KIDNEY_CLEAR_CELL_CARCINOMA_EXALLC	rs2861152	0.0453988	0.0926524	0.624141	Clear cell adenocarcinoma of kidney (controls excluding all cancers)	II Neoplasms, from cancer register (ICD-O-3)	944	314193	-0.1362	0.226998	1.04645	0.872668	1.25483	0.999758	1	0.990779	1	0.624141	1	0.999904	1
CD39+ secreting CD4 regulatory T cell %secreting CD4 regulatory T cell || id:ebi-a-GCST90001496	outcome	ebi-a-GCST90001496	finngen_R10_C3_KIDNEY_CLEAR_CELL_CARCINOMA_EXALLC	rs7914975	-0.00695811	0.0404722	0.863498	Clear cell adenocarcinoma of kidney (controls excluding all cancers)	II Neoplasms, from cancer register (ICD-O-3)	944	314193	-0.0862836	0.0723674	0.993066	0.917334	1.07505	0.999758	1	0.990779	1	0.863498	1	0.999904	1
CD39+ secreting CD4 regulatory T cell %secreting CD4 regulatory T cell || id:ebi-a-GCST90001496	outcome	ebi-a-GCST90001496	finngen_R10_C3_KIDNEY_CLEAR_CELL_CARCINOMA_EXALLC	All	-0.00367993	0.0402343	0.927125	Clear cell adenocarcinoma of kidney (controls excluding all cancers)	II Neoplasms, from cancer register (ICD-O-3)	944	314193	-0.0825392	0.0751793	0.996327	0.920775	1.07808	0.999758	1	0.990779	1	0.998822	1	0.999904	1
CD39+ secreting CD4 regulatory T cell %CD4 regulatory T cell || id:ebi-a-GCST90001497	outcome	ebi-a-GCST90001497	finngen_R10_C3_KIDNEY_CLEAR_CELL_CARCINOMA_EXALLC	rs10786199	0.00506117	0.0416585	0.903301	Clear cell adenocarcinoma of kidney (controls excluding all cancers)	II Neoplasms, from cancer register (ICD-O-3)	944	314193	-0.0765894	0.0867118	1.00507	0.92627	1.09058	0.999758	1	0.999066	1	0.993251	1	0.999904	1
CD39+ secreting CD4 regulatory T cell %CD4 regulatory T cell || id:ebi-a-GCST90001497	outcome	ebi-a-GCST90001497	finngen_R10_C3_KIDNEY_CLEAR_CELL_CARCINOMA_EXALLC	rs10882701	-0.00342523	0.0437771	0.937635	Clear cell adenocarcinoma of kidney (controls excluding all cancers)	II Neoplasms, from cancer register (ICD-O-3)	944	314193	-0.0892283	0.0823778	0.996581	0.914637	1.08587	0.999758	1	0.999066	1	0.999787	1	0.999904	1
CD39+ secreting CD4 regulatory T cell %CD4 regulatory T cell || id:ebi-a-GCST90001497	outcome	ebi-a-GCST90001497	finngen_R10_C3_KIDNEY_CLEAR_CELL_CARCINOMA_EXALLC	rs12268044	4.87943e-05	0.0416653	0.999066	Clear cell adenocarcinoma of kidney (controls excluding all cancers)	II Neoplasms, from cancer register (ICD-O-3)	944	314193	-0.0816152	0.0817127	1.00005	0.921627	1.08514	0.999758	1	0.999066	1	0.999066	1	0.999904	1
CD39+ secreting CD4 regulatory T cell %CD4 regulatory T cell || id:ebi-a-GCST90001497	outcome	ebi-a-GCST90001497	finngen_R10_C3_KIDNEY_CLEAR_CELL_CARCINOMA_EXALLC	rs147121076	-0.00178963	0.0413654	0.965491	Clear cell adenocarcinoma of kidney (controls excluding all cancers)	II Neoplasms, from cancer register (ICD-O-3)	944	314193	-0.0828658	0.0792866	0.998212	0.920475	1.08251	0.999758	1	0.999066	1	0.965491	1	0.999904	1
CD39+ secreting CD4 regulatory T cell %CD4 regulatory T cell || id:ebi-a-GCST90001497	outcome	ebi-a-GCST90001497	finngen_R10_C3_KIDNEY_CLEAR_CELL_CARCINOMA_EXALLC	rs2275759	0.0977059	0.0931685	0.294316	Clear cell adenocarcinoma of kidney (controls excluding all cancers)	II Neoplasms, from cancer register (ICD-O-3)	944	314193	-0.0849044	0.280316	1.10264	0.9186	1.32355	0.999758	1	0.999066	1	0.294316	0.588632	0.999904	1
CD39+ secreting CD4 regulatory T cell %CD4 regulatory T cell || id:ebi-a-GCST90001497	outcome	ebi-a-GCST90001497	finngen_R10_C3_KIDNEY_CLEAR_CELL_CARCINOMA_EXALLC	rs72809762	0.00719618	0.0413917	0.861979	Clear cell adenocarcinoma of kidney (controls excluding all cancers)	II Neoplasms, from cancer register (ICD-O-3)	944	314193	-0.0739315	0.0883239	1.00722	0.928735	1.09234	0.999758	1	0.999066	1	0.95564	1	0.999904	1
CD39+ secreting CD4 regulatory T cell %CD4 regulatory T cell || id:ebi-a-GCST90001497	outcome	ebi-a-GCST90001497	finngen_R10_C3_KIDNEY_CLEAR_CELL_CARCINOMA_EXALLC	rs7918541	0.00518748	0.0411943	0.899789	Clear cell adenocarcinoma of kidney (controls excluding all cancers)	II Neoplasms, from cancer register (ICD-O-3)	944	314193	-0.0755533	0.0859283	1.0052	0.92723	1.08973	0.999758	1	0.999066	1	0.988019	1	0.999904	1
CD39+ secreting CD4 regulatory T cell %CD4 regulatory T cell || id:ebi-a-GCST90001497	outcome	ebi-a-GCST90001497	finngen_R10_C3_KIDNEY_CLEAR_CELL_CARCINOMA_EXALLC	All	0.00525126	0.0411307	0.898408	Clear cell adenocarcinoma of kidney (controls excluding all cancers)	II Neoplasms, from cancer register (ICD-O-3)	944	314193	-0.0753649	0.0858674	1.00527	0.927405	1.08966	0.999758	1	0.999066	1	0.998822	1	0.999904	1
Activated & resting CD4 regulatory T cell %CD4 regulatory T cell || id:ebi-a-GCST90001499	outcome	ebi-a-GCST90001499	finngen_R10_C3_KIDNEY_CLEAR_CELL_CARCINOMA_EXALLC	rs17607399	-0.130292	0.148181	0.379249	Clear cell adenocarcinoma of kidney (controls excluding all cancers)	II Neoplasms, from cancer register (ICD-O-3)	944	314193	-0.420727	0.160142	0.877839	0.656569	1.17368	0.999758	1	0.892834	1	0.758498	1	0.999904	1
Activated & resting CD4 regulatory T cell %CD4 regulatory T cell || id:ebi-a-GCST90001499	outcome	ebi-a-GCST90001499	finngen_R10_C3_KIDNEY_CLEAR_CELL_CARCINOMA_EXALLC	rs413431	-0.0871303	0.148757	0.558062	Clear cell adenocarcinoma of kidney (controls excluding all cancers)	II Neoplasms, from cancer register (ICD-O-3)	944	314193	-0.378694	0.204433	0.916558	0.684755	1.22683	0.999758	1	0.892899	1	0.923297	1	0.999904	1
Activated & resting CD4 regulatory T cell %CD4 regulatory T cell || id:ebi-a-GCST90001499	outcome	ebi-a-GCST90001499	finngen_R10_C3_KIDNEY_CLEAR_CELL_CARCINOMA_EXALLC	rs6751481	-0.206392	0.271069	0.446417	Clear cell adenocarcinoma of kidney (controls excluding all cancers)	II Neoplasms, from cancer register (ICD-O-3)	944	314193	-0.737687	0.324902	0.813514	0.478219	1.3839	0.999758	1	0.892834	1	0.447757	1	0.999904	1
Activated & resting CD4 regulatory T cell %CD4 regulatory T cell || id:ebi-a-GCST90001499	outcome	ebi-a-GCST90001499	finngen_R10_C3_KIDNEY_CLEAR_CELL_CARCINOMA_EXALLC	All	-0.121525	0.138447	0.380069	Clear cell adenocarcinoma of kidney (controls excluding all cancers)	II Neoplasms, from cancer register (ICD-O-3)	944	314193	-0.392882	0.149832	0.885569	0.675109	1.16164	0.999758	1	0.892834	1	0.998822	1	0.999904	1
Activated & resting CD4 regulatory T cell %CD4+ T cell || id:ebi-a-GCST90001500	outcome	ebi-a-GCST90001500	finngen_R10_C3_KIDNEY_CLEAR_CELL_CARCINOMA_EXALLC	All	-0.210537	0.235226	0.370763	Clear cell adenocarcinoma of kidney (controls excluding all cancers)	II Neoplasms, from cancer register (ICD-O-3)	944	314193	-0.67158	0.250505	0.810149	0.510901	1.28467	0.999758	1	0.741526	0.741526	0.998822	1	0.999904	1
Activated & secreting CD4 regulatory T cell %CD4 regulatory T cell || id:ebi-a-GCST90001502	outcome	ebi-a-GCST90001502	finngen_R10_C3_KIDNEY_CLEAR_CELL_CARCINOMA_EXALLC	rs17607399	0.13397	0.129282	0.30008	Clear cell adenocarcinoma of kidney (controls excluding all cancers)	II Neoplasms, from cancer register (ICD-O-3)	944	314193	-0.119423	0.387364	1.14336	0.887432	1.47309	0.999758	1	0.709833	1	0.758498	1	0.999904	1
Activated & secreting CD4 regulatory T cell %CD4 regulatory T cell || id:ebi-a-GCST90001502	outcome	ebi-a-GCST90001502	finngen_R10_C3_KIDNEY_CLEAR_CELL_CARCINOMA_EXALLC	rs413431	0.103023	0.129389	0.4259	Clear cell adenocarcinoma of kidney (controls excluding all cancers)	II Neoplasms, from cancer register (ICD-O-3)	944	314193	-0.150579	0.356625	1.10852	0.86021	1.4285	0.999758	1	0.709833	1	0.923297	1	0.999904	1
Activated & secreting CD4 regulatory T cell %CD4 regulatory T cell || id:ebi-a-GCST90001502	outcome	ebi-a-GCST90001502	finngen_R10_C3_KIDNEY_CLEAR_CELL_CARCINOMA_EXALLC	rs6751481	0.180788	0.193058	0.349047	Clear cell adenocarcinoma of kidney (controls excluding all cancers)	II Neoplasms, from cancer register (ICD-O-3)	944	314193	-0.197607	0.559182	1.19816	0.820692	1.74924	0.999758	1	0.709833	1	0.447757	1	0.999904	1
Activated & secreting CD4 regulatory T cell %CD4 regulatory T cell || id:ebi-a-GCST90001502	outcome	ebi-a-GCST90001502	finngen_R10_C3_KIDNEY_CLEAR_CELL_CARCINOMA_EXALLC	rs7530076	0.120975	0.139823	0.386928	Clear cell adenocarcinoma of kidney (controls excluding all cancers)	II Neoplasms, from cancer register (ICD-O-3)	944	314193	-0.153078	0.395028	1.1286	0.858063	1.48443	0.999758	1	0.709833	1	0.763107	1	0.999904	1
Activated & secreting CD4 regulatory T cell %CD4 regulatory T cell || id:ebi-a-GCST90001502	outcome	ebi-a-GCST90001502	finngen_R10_C3_KIDNEY_CLEAR_CELL_CARCINOMA_EXALLC	All	0.127606	0.123234	0.300445	Clear cell adenocarcinoma of kidney (controls excluding all cancers)	II Neoplasms, from cancer register (ICD-O-3)	944	314193	-0.113932	0.369145	1.13611	0.892318	1.4465	0.999758	1	0.709833	1	0.998822	1	0.999904	1
Activated & secreting CD4 regulatory T cell %CD4+ T cell || id:ebi-a-GCST90001503	outcome	ebi-a-GCST90001503	finngen_R10_C3_KIDNEY_CLEAR_CELL_CARCINOMA_EXALLC	rs12712610	0.23766	0.221923	0.284209	Clear cell adenocarcinoma of kidney (controls excluding all cancers)	II Neoplasms, from cancer register (ICD-O-3)	944	314193	-0.197309	0.67263	1.26828	0.820937	1.95938	0.999758	1	0.757892	1	0.546394	1	0.999904	1
Activated & secreting CD4 regulatory T cell %CD4+ T cell || id:ebi-a-GCST90001503	outcome	ebi-a-GCST90001503	finngen_R10_C3_KIDNEY_CLEAR_CELL_CARCINOMA_EXALLC	rs61839660	0.12112	0.280127	0.665467	Clear cell adenocarcinoma of kidney (controls excluding all cancers)	II Neoplasms, from cancer register (ICD-O-3)	944	314193	-0.427928	0.670169	1.12876	0.651858	1.95457	0.999758	1	0.760534	1	0.665467	1	0.999904	1
Activated & secreting CD4 regulatory T cell %CD4+ T cell || id:ebi-a-GCST90001503	outcome	ebi-a-GCST90001503	finngen_R10_C3_KIDNEY_CLEAR_CELL_CARCINOMA_EXALLC	rs74830391	0.38317	0.239634	0.109825	Clear cell adenocarcinoma of kidney (controls excluding all cancers)	II Neoplasms, from cancer register (ICD-O-3)	944	314193	-0.0865123	0.852852	1.46693	0.917124	2.34633	0.999758	1	0.757892	0.878599	0.21965	0.439299	0.999904	1
Activated & secreting CD4 regulatory T cell %CD4+ T cell || id:ebi-a-GCST90001503	outcome	ebi-a-GCST90001503	finngen_R10_C3_KIDNEY_CLEAR_CELL_CARCINOMA_EXALLC	All	0.258444	0.199082	0.194225	Clear cell adenocarcinoma of kidney (controls excluding all cancers)	II Neoplasms, from cancer register (ICD-O-3)	944	314193	-0.131756	0.648644	1.29491	0.876555	1.91294	0.999758	1	0.757892	1	0.998822	1	0.999904	1
CD25++ CD4+ T cell %CD4+ T cell || id:ebi-a-GCST90001505	outcome	ebi-a-GCST90001505	finngen_R10_C3_KIDNEY_CLEAR_CELL_CARCINOMA_EXALLC	All	0.116926	0.347827	0.736749	Clear cell adenocarcinoma of kidney (controls excluding all cancers)	II Neoplasms, from cancer register (ICD-O-3)	944	314193	-0.564815	0.798667	1.12404	0.568465	2.22258	0.999758	1	0.79807	1	0.998822	1	0.999904	1
CD25++ CD45RA+ CD4 not regulatory T cell Absolute Count || id:ebi-a-GCST90001507	outcome	ebi-a-GCST90001507	finngen_R10_C3_KIDNEY_CLEAR_CELL_CARCINOMA_EXALLC	All	-0.10036	0.197911	0.612087	Clear cell adenocarcinoma of kidney (controls excluding all cancers)	II Neoplasms, from cancer register (ICD-O-3)	944	314193	-0.488265	0.287545	0.904512	0.61369	1.33315	0.999758	1	0.612087	1	0.998822	1	0.999904	1
CD25++ CD45RA+ CD4 not regulatory T cell %CD4+ T cell || id:ebi-a-GCST90001508	outcome	ebi-a-GCST90001508	finngen_R10_C3_KIDNEY_CLEAR_CELL_CARCINOMA_EXALLC	rs10905719	0.082253	0.106646	0.440546	Clear cell adenocarcinoma of kidney (controls excluding all cancers)	II Neoplasms, from cancer register (ICD-O-3)	944	314193	-0.126773	0.291279	1.08573	0.880934	1.33814	0.999758	1	0.654713	1	0.491035	1	0.999904	1
CD25++ CD45RA+ CD4 not regulatory T cell %CD4+ T cell || id:ebi-a-GCST90001508	outcome	ebi-a-GCST90001508	finngen_R10_C3_KIDNEY_CLEAR_CELL_CARCINOMA_EXALLC	rs11124653	-0.0670156	0.375128	0.858215	Clear cell adenocarcinoma of kidney (controls excluding all cancers)	II Neoplasms, from cancer register (ICD-O-3)	944	314193	-0.802267	0.668236	0.935181	0.448312	1.95079	0.999758	1	0.858215	1	0.864977	1	0.999904	1
CD25++ CD45RA+ CD4 not regulatory T cell %CD4+ T cell || id:ebi-a-GCST90001508	outcome	ebi-a-GCST90001508	finngen_R10_C3_KIDNEY_CLEAR_CELL_CARCINOMA_EXALLC	rs61836370	-0.381474	0.435675	0.381251	Clear cell adenocarcinoma of kidney (controls excluding all cancers)	II Neoplasms, from cancer register (ICD-O-3)	944	314193	-1.2354	0.472449	0.682854	0.290719	1.60392	0.999758	1	0.654713	1	0.381251	1	0.999904	1
CD25++ CD45RA+ CD4 not regulatory T cell %CD4+ T cell || id:ebi-a-GCST90001508	outcome	ebi-a-GCST90001508	finngen_R10_C3_KIDNEY_CLEAR_CELL_CARCINOMA_EXALLC	All	-0.0548112	0.239797	0.819201	Clear cell adenocarcinoma of kidney (controls excluding all cancers)	II Neoplasms, from cancer register (ICD-O-3)	944	314193	-0.524814	0.415191	0.946664	0.591666	1.51466	0.999758	1	0.858215	1	0.998822	1	0.999904	1
CD25++ CD45RA+ CD4 not regulatory T cell %T cell || id:ebi-a-GCST90001509	outcome	ebi-a-GCST90001509	finngen_R10_C3_KIDNEY_CLEAR_CELL_CARCINOMA_EXALLC	rs10905719	0.087367	0.11199	0.435315	Clear cell adenocarcinoma of kidney (controls excluding all cancers)	II Neoplasms, from cancer register (ICD-O-3)	944	314193	-0.132134	0.306868	1.0913	0.876223	1.35916	0.999758	1	0.65449	1	0.491035	1	0.999904	1
CD25++ CD45RA+ CD4 not regulatory T cell %T cell || id:ebi-a-GCST90001509	outcome	ebi-a-GCST90001509	finngen_R10_C3_KIDNEY_CLEAR_CELL_CARCINOMA_EXALLC	rs11124653	-0.0665904	0.391611	0.864977	Clear cell adenocarcinoma of kidney (controls excluding all cancers)	II Neoplasms, from cancer register (ICD-O-3)	944	314193	-0.834147	0.700966	0.935578	0.434245	2.0157	0.999758	1	0.864977	1	0.864977	1	0.999904	1
CD25++ CD45RA+ CD4 not regulatory T cell %T cell || id:ebi-a-GCST90001509	outcome	ebi-a-GCST90001509	finngen_R10_C3_KIDNEY_CLEAR_CELL_CARCINOMA_EXALLC	rs61836370	-0.419372	0.464282	0.366383	Clear cell adenocarcinoma of kidney (controls excluding all cancers)	II Neoplasms, from cancer register (ICD-O-3)	944	314193	-1.32937	0.490621	0.657459	0.264645	1.63333	0.999758	1	0.65449	1	0.381251	1	0.999904	1
CD25++ CD45RA+ CD4 not regulatory T cell %T cell || id:ebi-a-GCST90001509	outcome	ebi-a-GCST90001509	finngen_R10_C3_KIDNEY_CLEAR_CELL_CARCINOMA_EXALLC	All	-0.0554413	0.252452	0.826174	Clear cell adenocarcinoma of kidney (controls excluding all cancers)	II Neoplasms, from cancer register (ICD-O-3)	944	314193	-0.550247	0.439364	0.946068	0.576807	1.55172	0.999758	1	0.864977	1	0.998822	1	0.999904	1
Immature Myeloid-Derived Suppressor Cells Absolute Count || id:ebi-a-GCST90001515	outcome	ebi-a-GCST90001515	finngen_R10_C3_KIDNEY_CLEAR_CELL_CARCINOMA_EXALLC	All	-0.00522648	0.10364	0.95978	Clear cell adenocarcinoma of kidney (controls excluding all cancers)	II Neoplasms, from cancer register (ICD-O-3)	944	314193	-0.208361	0.197908	0.994787	0.811914	1.21885	0.999758	1	0.95978	1	0.998822	1	0.999904	1
Immature Myeloid-Derived Suppressor Cells %CD33dim HLA DR- CD66b- || id:ebi-a-GCST90001516	outcome	ebi-a-GCST90001516	finngen_R10_C3_KIDNEY_CLEAR_CELL_CARCINOMA_EXALLC	All	-0.00606277	0.114294	0.957696	Clear cell adenocarcinoma of kidney (controls excluding all cancers)	II Neoplasms, from cancer register (ICD-O-3)	944	314193	-0.230079	0.217954	0.993956	0.794471	1.24353	0.999758	1	0.957696	1	0.998822	1	0.999904	1
CD33+ HLA DR+ CD14dim Absolute Count || id:ebi-a-GCST90001520	outcome	ebi-a-GCST90001520	finngen_R10_C3_KIDNEY_CLEAR_CELL_CARCINOMA_EXALLC	All	0.178573	0.132407	0.177443	Clear cell adenocarcinoma of kidney (controls excluding all cancers)	II Neoplasms, from cancer register (ICD-O-3)	944	314193	-0.0809443	0.43809	1.19551	0.922245	1.54974	0.999758	1	0.177443	0.354886	0.998822	1	0.999904	1
Granulocytic Myeloid-Derived Suppressor Cells Absolute Count || id:ebi-a-GCST90001524	outcome	ebi-a-GCST90001524	finngen_R10_C3_KIDNEY_CLEAR_CELL_CARCINOMA_EXALLC	All	0.0551257	0.20405	0.787038	Clear cell adenocarcinoma of kidney (controls excluding all cancers)	II Neoplasms, from cancer register (ICD-O-3)	944	314193	-0.344812	0.455063	1.05667	0.708354	1.57627	0.999758	1	0.787038	1	0.998822	1	0.999904	1
CD33dim HLA DR+ CD11b+ %CD33dim HLA DR+ || id:ebi-a-GCST90001526	outcome	ebi-a-GCST90001526	finngen_R10_C3_KIDNEY_CLEAR_CELL_CARCINOMA_EXALLC	rs1801274	-0.00864373	0.228758	0.969859	Clear cell adenocarcinoma of kidney (controls excluding all cancers)	II Neoplasms, from cancer register (ICD-O-3)	944	314193	-0.457009	0.439721	0.991394	0.633175	1.55227	0.999758	1	0.969859	1	0.996692	1	0.999904	1
CD33dim HLA DR+ CD11b+ %CD33dim HLA DR+ || id:ebi-a-GCST90001526	outcome	ebi-a-GCST90001526	finngen_R10_C3_KIDNEY_CLEAR_CELL_CARCINOMA_EXALLC	rs3820097	-0.0891072	0.073975	0.228373	Clear cell adenocarcinoma of kidney (controls excluding all cancers)	II Neoplasms, from cancer register (ICD-O-3)	944	314193	-0.234098	0.0558837	0.914747	0.791284	1.05747	0.999758	1	0.969859	1	0.463116	0.913494	0.999904	1
CD33dim HLA DR+ CD11b+ %CD33dim HLA DR+ || id:ebi-a-GCST90001526	outcome	ebi-a-GCST90001526	finngen_R10_C3_KIDNEY_CLEAR_CELL_CARCINOMA_EXALLC	rs3826007	0.00760508	0.116011	0.947732	Clear cell adenocarcinoma of kidney (controls excluding all cancers)	II Neoplasms, from cancer register (ICD-O-3)	944	314193	-0.219776	0.234986	1.00763	0.802699	1.26489	0.999758	1	0.969859	1	0.949715	1	0.999904	1
CD33dim HLA DR+ CD11b+ %CD33dim HLA DR+ || id:ebi-a-GCST90001526	outcome	ebi-a-GCST90001526	finngen_R10_C3_KIDNEY_CLEAR_CELL_CARCINOMA_EXALLC	All	-0.0357573	0.0971641	0.712866	Clear cell adenocarcinoma of kidney (controls excluding all cancers)	II Neoplasms, from cancer register (ICD-O-3)	944	314193	-0.226199	0.154684	0.964874	0.79756	1.16729	0.999758	1	0.969859	1	0.998822	1	0.999904	1
CD33dim HLA DR+ CD11b- Absolute Count || id:ebi-a-GCST90001527	outcome	ebi-a-GCST90001527	finngen_R10_C3_KIDNEY_CLEAR_CELL_CARCINOMA_EXALLC	All	0.232096	0.160118	0.14719	Clear cell adenocarcinoma of kidney (controls excluding all cancers)	II Neoplasms, from cancer register (ICD-O-3)	944	314193	-0.0817356	0.545927	1.26124	0.921516	1.72621	0.999758	1	0.29438	0.29438	0.998822	1	0.999904	1
CD33dim HLA DR+ CD11b- %CD33dim HLA DR+ || id:ebi-a-GCST90001528	outcome	ebi-a-GCST90001528	finngen_R10_C3_KIDNEY_CLEAR_CELL_CARCINOMA_EXALLC	rs1801274	0.00711525	0.231742	0.975506	Clear cell adenocarcinoma of kidney (controls excluding all cancers)	II Neoplasms, from cancer register (ICD-O-3)	944	314193	-0.447098	0.461329	1.00714	0.639481	1.58618	0.999758	1	0.975506	1	0.996692	1	0.999904	1
CD33dim HLA DR+ CD11b- %CD33dim HLA DR+ || id:ebi-a-GCST90001528	outcome	ebi-a-GCST90001528	finngen_R10_C3_KIDNEY_CLEAR_CELL_CARCINOMA_EXALLC	rs3820097	0.0888087	0.0742327	0.231558	Clear cell adenocarcinoma of kidney (controls excluding all cancers)	II Neoplasms, from cancer register (ICD-O-3)	944	314193	-0.0566874	0.234305	1.09287	0.944889	1.26403	0.999758	1	0.975506	1	0.463116	0.926231	0.999904	1
CD33dim HLA DR+ CD11b- %CD33dim HLA DR+ || id:ebi-a-GCST90001528	outcome	ebi-a-GCST90001528	finngen_R10_C3_KIDNEY_CLEAR_CELL_CARCINOMA_EXALLC	rs3826007	-0.00731843	0.116047	0.949715	Clear cell adenocarcinoma of kidney (controls excluding all cancers)	II Neoplasms, from cancer register (ICD-O-3)	944	314193	-0.23477	0.220133	0.992708	0.790753	1.24624	0.999758	1	0.975506	1	0.949715	1	0.999904	1
CD33dim HLA DR+ CD11b- %CD33dim HLA DR+ || id:ebi-a-GCST90001528	outcome	ebi-a-GCST90001528	finngen_R10_C3_KIDNEY_CLEAR_CELL_CARCINOMA_EXALLC	All	0.0354545	0.0976084	0.716432	Clear cell adenocarcinoma of kidney (controls excluding all cancers)	II Neoplasms, from cancer register (ICD-O-3)	944	314193	-0.155858	0.226767	1.03609	0.855681	1.25454	0.999758	1	0.975506	1	0.998822	1	0.999904	1
Monocytic Myeloid-Derived Suppressor Cells Absolute Count || id:ebi-a-GCST90001530	outcome	ebi-a-GCST90001530	finngen_R10_C3_KIDNEY_CLEAR_CELL_CARCINOMA_EXALLC	rs1354106	-0.0689129	0.0789978	0.383023	Clear cell adenocarcinoma of kidney (controls excluding all cancers)	II Neoplasms, from cancer register (ICD-O-3)	944	314193	-0.223749	0.0859228	0.933408	0.799516	1.08972	0.999758	1	0.972225	1	0.383023	0.766046	0.999904	1
Monocytic Myeloid-Derived Suppressor Cells Absolute Count || id:ebi-a-GCST90001530	outcome	ebi-a-GCST90001530	finngen_R10_C3_KIDNEY_CLEAR_CELL_CARCINOMA_EXALLC	rs2071473	-0.0181987	0.0799784	0.82	Clear cell adenocarcinoma of kidney (controls excluding all cancers)	II Neoplasms, from cancer register (ICD-O-3)	944	314193	-0.174956	0.138559	0.981966	0.839494	1.14862	0.999758	1	0.972225	1	0.82	1	0.999904	1
Monocytic Myeloid-Derived Suppressor Cells Absolute Count || id:ebi-a-GCST90001530	outcome	ebi-a-GCST90001530	finngen_R10_C3_KIDNEY_CLEAR_CELL_CARCINOMA_EXALLC	rs80032720	-0.00745462	0.0745899	0.920391	Clear cell adenocarcinoma of kidney (controls excluding all cancers)	II Neoplasms, from cancer register (ICD-O-3)	944	314193	-0.153651	0.138742	0.992573	0.857571	1.14883	0.999758	1	0.972225	1	0.920391	1	0.999904	1
Monocytic Myeloid-Derived Suppressor Cells Absolute Count || id:ebi-a-GCST90001530	outcome	ebi-a-GCST90001530	finngen_R10_C3_KIDNEY_CLEAR_CELL_CARCINOMA_EXALLC	rs9270591	0.081028	0.0790745	0.305503	Clear cell adenocarcinoma of kidney (controls excluding all cancers)	II Neoplasms, from cancer register (ICD-O-3)	944	314193	-0.073958	0.236014	1.0844	0.928711	1.26619	0.999758	1	0.972225	1	0.33417	0.611005	0.999904	1
Monocytic Myeloid-Derived Suppressor Cells Absolute Count || id:ebi-a-GCST90001530	outcome	ebi-a-GCST90001530	finngen_R10_C3_KIDNEY_CLEAR_CELL_CARCINOMA_EXALLC	rs9271768	-0.00310003	0.0890343	0.972225	Clear cell adenocarcinoma of kidney (controls excluding all cancers)	II Neoplasms, from cancer register (ICD-O-3)	944	314193	-0.177607	0.171407	0.996905	0.837271	1.18697	0.999758	1	0.972225	1	0.972225	1	0.999904	1
Monocytic Myeloid-Derived Suppressor Cells Absolute Count || id:ebi-a-GCST90001530	outcome	ebi-a-GCST90001530	finngen_R10_C3_KIDNEY_CLEAR_CELL_CARCINOMA_EXALLC	All	-0.00451372	0.0681626	0.947203	Clear cell adenocarcinoma of kidney (controls excluding all cancers)	II Neoplasms, from cancer register (ICD-O-3)	944	314193	-0.138112	0.129085	0.995496	0.871001	1.13779	0.999758	1	0.972225	1	0.998822	1	0.999904	1
Basophil Absolute Count || id:ebi-a-GCST90001532	outcome	ebi-a-GCST90001532	finngen_R10_C3_KIDNEY_CLEAR_CELL_CARCINOMA_EXALLC	All	0.14026	0.079154	0.076396	Clear cell adenocarcinoma of kidney (controls excluding all cancers)	II Neoplasms, from cancer register (ICD-O-3)	944	314193	-0.0148816	0.295402	1.15057	0.985229	1.34367	0.999758	1	0.076396	0.152792	0.998822	1	0.999904	1
Basophil %CD33dim HLA DR- CD66b- || id:ebi-a-GCST90001533	outcome	ebi-a-GCST90001533	finngen_R10_C3_KIDNEY_CLEAR_CELL_CARCINOMA_EXALLC	rs3865444	-0.0888706	0.160577	0.579957	Clear cell adenocarcinoma of kidney (controls excluding all cancers)	II Neoplasms, from cancer register (ICD-O-3)	944	314193	-0.403601	0.225859	0.914964	0.667911	1.2534	0.999758	1	0.717697	1	0.610481	1	0.999904	1
Basophil %CD33dim HLA DR- CD66b- || id:ebi-a-GCST90001533	outcome	ebi-a-GCST90001533	finngen_R10_C3_KIDNEY_CLEAR_CELL_CARCINOMA_EXALLC	rs4499342	0.0437648	0.110823	0.69291	Clear cell adenocarcinoma of kidney (controls excluding all cancers)	II Neoplasms, from cancer register (ICD-O-3)	944	314193	-0.173447	0.260977	1.04474	0.840761	1.2982	0.999758	1	0.717697	1	0.701153	1	0.999904	1
Basophil %CD33dim HLA DR- CD66b- || id:ebi-a-GCST90001533	outcome	ebi-a-GCST90001533	finngen_R10_C3_KIDNEY_CLEAR_CELL_CARCINOMA_EXALLC	rs7351079	0.0813473	0.0860936	0.344725	Clear cell adenocarcinoma of kidney (controls excluding all cancers)	II Neoplasms, from cancer register (ICD-O-3)	944	314193	-0.0873962	0.250091	1.08475	0.916314	1.28414	0.999758	1	0.717697	1	0.949845	1	0.999904	1
Basophil %CD33dim HLA DR- CD66b- || id:ebi-a-GCST90001533	outcome	ebi-a-GCST90001533	finngen_R10_C3_KIDNEY_CLEAR_CELL_CARCINOMA_EXALLC	All	0.0435253	0.0807299	0.589786	Clear cell adenocarcinoma of kidney (controls excluding all cancers)	II Neoplasms, from cancer register (ICD-O-3)	944	314193	-0.114705	0.201756	1.04449	0.891629	1.22355	0.999758	1	0.717697	1	0.998822	1	0.999904	1
CD45RA- CD4+ T cell %CD4+ T cell || id:ebi-a-GCST90001535	outcome	ebi-a-GCST90001535	finngen_R10_C3_KIDNEY_CLEAR_CELL_CARCINOMA_EXALLC	All	0.140005	0.259836	0.59001	Clear cell adenocarcinoma of kidney (controls excluding all cancers)	II Neoplasms, from cancer register (ICD-O-3)	944	314193	-0.369273	0.649284	1.15028	0.691236	1.91417	0.999758	1	0.59001	1	0.998822	1	0.999904	1
Naive CD4+ T cell Absolute Count || id:ebi-a-GCST90001540	outcome	ebi-a-GCST90001540	finngen_R10_C3_KIDNEY_CLEAR_CELL_CARCINOMA_EXALLC	All	-0.219333	0.301165	0.466441	Clear cell adenocarcinoma of kidney (controls excluding all cancers)	II Neoplasms, from cancer register (ICD-O-3)	944	314193	-0.809617	0.370951	0.803054	0.445028	1.44911	0.999758	1	0.729623	0.932882	0.998822	1	0.999904	1
Terminally Differentiated CD4+ T cell Absolute Count || id:ebi-a-GCST90001545	outcome	ebi-a-GCST90001545	finngen_R10_C3_KIDNEY_CLEAR_CELL_CARCINOMA_EXALLC	All	0.17916	0.310222	0.563586	Clear cell adenocarcinoma of kidney (controls excluding all cancers)	II Neoplasms, from cancer register (ICD-O-3)	944	314193	-0.428875	0.787195	1.19621	0.651242	2.19722	0.999758	1	0.713158	1	0.998822	1	0.999904	1
Terminally Differentiated CD4+ T cell %T cell || id:ebi-a-GCST90001547	outcome	ebi-a-GCST90001547	finngen_R10_C3_KIDNEY_CLEAR_CELL_CARCINOMA_EXALLC	All	-0.374564	0.313545	0.232239	Clear cell adenocarcinoma of kidney (controls excluding all cancers)	II Neoplasms, from cancer register (ICD-O-3)	944	314193	-0.989111	0.239984	0.687589	0.371907	1.27123	0.999758	1	0.464479	0.464479	0.998822	1	0.999904	1
Naive CD8+ T cell %T cell || id:ebi-a-GCST90001553	outcome	ebi-a-GCST90001553	finngen_R10_C3_KIDNEY_CLEAR_CELL_CARCINOMA_EXALLC	All	0.0738674	0.363869	0.839131	Clear cell adenocarcinoma of kidney (controls excluding all cancers)	II Neoplasms, from cancer register (ICD-O-3)	944	314193	-0.639316	0.787051	1.07666	0.527653	2.19691	0.999758	1	0.979294	1	0.998822	1	0.999904	1
Terminally Differentiated CD8+ T cell %CD8+ T cell || id:ebi-a-GCST90001558	outcome	ebi-a-GCST90001558	finngen_R10_C3_KIDNEY_CLEAR_CELL_CARCINOMA_EXALLC	All	-0.129054	0.419218	0.758201	Clear cell adenocarcinoma of kidney (controls excluding all cancers)	II Neoplasms, from cancer register (ICD-O-3)	944	314193	-0.95072	0.692613	0.878927	0.386463	1.99893	0.999758	1	0.763093	1	0.998822	1	0.999904	1
CD45RA+ CD8+ T cell Absolute Count || id:ebi-a-GCST90001560	outcome	ebi-a-GCST90001560	finngen_R10_C3_KIDNEY_CLEAR_CELL_CARCINOMA_EXALLC	All	-0.604805	0.257721	0.0189385	Clear cell adenocarcinoma of kidney (controls excluding all cancers)	II Neoplasms, from cancer register (ICD-O-3)	944	314193	-1.10994	-0.0996711	0.546181	0.329579	0.905135	0.999758	1	0.0378769	0.0378769	0.998822	1	0.999904	1
CD45RA+ CD8+ T cell %T cell || id:ebi-a-GCST90001562	outcome	ebi-a-GCST90001562	finngen_R10_C3_KIDNEY_CLEAR_CELL_CARCINOMA_EXALLC	All	-0.552957	0.256124	0.0308542	Clear cell adenocarcinoma of kidney (controls excluding all cancers)	II Neoplasms, from cancer register (ICD-O-3)	944	314193	-1.05496	-0.0509551	0.575246	0.348207	0.950321	0.999758	1	0.0617085	0.0617085	0.998822	1	0.999904	1
Effector Memory CD4-CD8- T cell Absolute Count || id:ebi-a-GCST90001569	outcome	ebi-a-GCST90001569	finngen_R10_C3_KIDNEY_CLEAR_CELL_CARCINOMA_EXALLC	rs111902980	0.196016	0.20579	0.34084	Clear cell adenocarcinoma of kidney (controls excluding all cancers)	II Neoplasms, from cancer register (ICD-O-3)	944	314193	-0.207332	0.599364	1.21655	0.81275	1.82096	0.999758	1	0.655656	1	0.393394	0.681681	0.999904	1
Effector Memory CD4-CD8- T cell Absolute Count || id:ebi-a-GCST90001569	outcome	ebi-a-GCST90001569	finngen_R10_C3_KIDNEY_CLEAR_CELL_CARCINOMA_EXALLC	rs139249541	0.140219	0.146836	0.339612	Clear cell adenocarcinoma of kidney (controls excluding all cancers)	II Neoplasms, from cancer register (ICD-O-3)	944	314193	-0.14758	0.428018	1.15053	0.862793	1.53421	0.999758	1	0.655656	1	0.619431	1	0.999904	1
Effector Memory CD4-CD8- T cell Absolute Count || id:ebi-a-GCST90001569	outcome	ebi-a-GCST90001569	finngen_R10_C3_KIDNEY_CLEAR_CELL_CARCINOMA_EXALLC	rs6710361	0.138646	0.154697	0.370125	Clear cell adenocarcinoma of kidney (controls excluding all cancers)	II Neoplasms, from cancer register (ICD-O-3)	944	314193	-0.164561	0.441852	1.14872	0.848266	1.55559	0.999758	1	0.655656	1	0.658322	0.740251	0.999904	1
Effector Memory CD4-CD8- T cell Absolute Count || id:ebi-a-GCST90001569	outcome	ebi-a-GCST90001569	finngen_R10_C3_KIDNEY_CLEAR_CELL_CARCINOMA_EXALLC	rs9896155	0.134405	0.157329	0.392943	Clear cell adenocarcinoma of kidney (controls excluding all cancers)	II Neoplasms, from cancer register (ICD-O-3)	944	314193	-0.17396	0.442771	1.14386	0.84033	1.55702	0.999758	1	0.655656	1	0.588685	1	0.999904	1
Effector Memory CD4-CD8- T cell Absolute Count || id:ebi-a-GCST90001569	outcome	ebi-a-GCST90001569	finngen_R10_C3_KIDNEY_CLEAR_CELL_CARCINOMA_EXALLC	All	0.146901	0.140405	0.295437	Clear cell adenocarcinoma of kidney (controls excluding all cancers)	II Neoplasms, from cancer register (ICD-O-3)	944	314193	-0.128292	0.422095	1.15824	0.879596	1.52515	0.999758	1	0.655656	1	0.998822	1	0.999904	1
Effector Memory CD4-CD8- T cell %CD4-CD8- T cell || id:ebi-a-GCST90001570	outcome	ebi-a-GCST90001570	finngen_R10_C3_KIDNEY_CLEAR_CELL_CARCINOMA_EXALLC	All	0.0279445	0.284038	0.921628	Clear cell adenocarcinoma of kidney (controls excluding all cancers)	II Neoplasms, from cancer register (ICD-O-3)	944	314193	-0.52877	0.58466	1.02834	0.589329	1.79438	0.999758	1	0.921628	1	0.998822	1	0.999904	1
Effector Memory CD4-CD8- T cell %T cell || id:ebi-a-GCST90001571	outcome	ebi-a-GCST90001571	finngen_R10_C3_KIDNEY_CLEAR_CELL_CARCINOMA_EXALLC	rs113500908	0.295316	0.230547	0.200215	Clear cell adenocarcinoma of kidney (controls excluding all cancers)	II Neoplasms, from cancer register (ICD-O-3)	944	314193	-0.156555	0.747188	1.34355	0.855084	2.11105	0.999758	1	0.80086	1	0.200215	0.40043	0.999904	1
Effector Memory CD4-CD8- T cell %T cell || id:ebi-a-GCST90001571	outcome	ebi-a-GCST90001571	finngen_R10_C3_KIDNEY_CLEAR_CELL_CARCINOMA_EXALLC	rs13210358	-0.0663826	0.232454	0.775206	Clear cell adenocarcinoma of kidney (controls excluding all cancers)	II Neoplasms, from cancer register (ICD-O-3)	944	314193	-0.521993	0.389228	0.935773	0.593337	1.47584	0.999758	1	0.885949	1	0.775206	1	0.999904	1
Effector Memory CD4-CD8- T cell %T cell || id:ebi-a-GCST90001571	outcome	ebi-a-GCST90001571	finngen_R10_C3_KIDNEY_CLEAR_CELL_CARCINOMA_EXALLC	rs34546581	0.0022755	0.383691	0.995268	Clear cell adenocarcinoma of kidney (controls excluding all cancers)	II Neoplasms, from cancer register (ICD-O-3)	944	314193	-0.749759	0.75431	1.00228	0.472481	2.12614	0.999758	1	0.995268	1	0.995268	1	0.999904	1
Effector Memory CD4-CD8- T cell %T cell || id:ebi-a-GCST90001571	outcome	ebi-a-GCST90001571	finngen_R10_C3_KIDNEY_CLEAR_CELL_CARCINOMA_EXALLC	All	0.0654433	0.221748	0.767899	Clear cell adenocarcinoma of kidney (controls excluding all cancers)	II Neoplasms, from cancer register (ICD-O-3)	944	314193	-0.369183	0.500069	1.06763	0.691299	1.64884	0.999758	1	0.885949	1	0.998822	1	0.999904	1
Terminally Differentiated CD4-CD8- T cell Absolute Count || id:ebi-a-GCST90001572	outcome	ebi-a-GCST90001572	finngen_R10_C3_KIDNEY_CLEAR_CELL_CARCINOMA_EXALLC	All	-0.304457	0.258344	0.238599	Clear cell adenocarcinoma of kidney (controls excluding all cancers)	II Neoplasms, from cancer register (ICD-O-3)	944	314193	-0.810812	0.201897	0.737523	0.444497	1.22372	0.999758	1	0.477198	0.477198	0.998822	1	0.999904	1
Terminally Differentiated CD4-CD8- T cell %T cell || id:ebi-a-GCST90001574	outcome	ebi-a-GCST90001574	finngen_R10_C3_KIDNEY_CLEAR_CELL_CARCINOMA_EXALLC	rs113016235	0.118613	0.275018	0.666256	Clear cell adenocarcinoma of kidney (controls excluding all cancers)	II Neoplasms, from cancer register (ICD-O-3)	944	314193	-0.420422	0.657648	1.12593	0.65677	1.93025	0.999758	1	0.76003	1	0.666256	1	0.999904	1
Terminally Differentiated CD4-CD8- T cell %T cell || id:ebi-a-GCST90001574	outcome	ebi-a-GCST90001574	finngen_R10_C3_KIDNEY_CLEAR_CELL_CARCINOMA_EXALLC	rs28383283	-0.0770964	0.252409	0.76003	Clear cell adenocarcinoma of kidney (controls excluding all cancers)	II Neoplasms, from cancer register (ICD-O-3)	944	314193	-0.571819	0.417626	0.925801	0.564498	1.51835	0.999758	1	0.76003	1	0.76003	1	0.999904	1
Terminally Differentiated CD4-CD8- T cell %T cell || id:ebi-a-GCST90001574	outcome	ebi-a-GCST90001574	finngen_R10_C3_KIDNEY_CLEAR_CELL_CARCINOMA_EXALLC	rs6755452	-0.264601	0.282864	0.349564	Clear cell adenocarcinoma of kidney (controls excluding all cancers)	II Neoplasms, from cancer register (ICD-O-3)	944	314193	-0.819014	0.289812	0.767512	0.440866	1.33618	0.999758	1	0.76003	1	0.823563	1	0.999904	1
Terminally Differentiated CD4-CD8- T cell %T cell || id:ebi-a-GCST90001574	outcome	ebi-a-GCST90001574	finngen_R10_C3_KIDNEY_CLEAR_CELL_CARCINOMA_EXALLC	All	-0.0717041	0.210192	0.733001	Clear cell adenocarcinoma of kidney (controls excluding all cancers)	II Neoplasms, from cancer register (ICD-O-3)	944	314193	-0.48368	0.340272	0.930806	0.61651	1.40533	0.999758	1	0.76003	1	0.998822	1	0.999904	1
CD14+ CD16+ monocyte Absolute Count || id:ebi-a-GCST90001580	outcome	ebi-a-GCST90001580	finngen_R10_C3_KIDNEY_CLEAR_CELL_CARCINOMA_EXALLC	All	-0.0116559	0.132355	0.929825	Clear cell adenocarcinoma of kidney (controls excluding all cancers)	II Neoplasms, from cancer register (ICD-O-3)	944	314193	-0.271072	0.24776	0.988412	0.762562	1.28115	0.999758	1	0.929825	1	0.998822	1	0.999904	1
CD14- CD16- Absolute Count || id:ebi-a-GCST90001581	outcome	ebi-a-GCST90001581	finngen_R10_C3_KIDNEY_CLEAR_CELL_CARCINOMA_EXALLC	All	-0.351475	0.288531	0.223165	Clear cell adenocarcinoma of kidney (controls excluding all cancers)	II Neoplasms, from cancer register (ICD-O-3)	944	314193	-0.916995	0.214045	0.703649	0.399718	1.23868	0.999758	1	0.446329	0.446329	0.998822	1	0.999904	1
CD14+ CD16- monocyte Absolute Count || id:ebi-a-GCST90001582	outcome	ebi-a-GCST90001582	finngen_R10_C3_KIDNEY_CLEAR_CELL_CARCINOMA_EXALLC	rs1375493	-0.0173153	0.271902	0.949223	Clear cell adenocarcinoma of kidney (controls excluding all cancers)	II Neoplasms, from cancer register (ICD-O-3)	944	314193	-0.550243	0.515612	0.982834	0.57681	1.67466	0.999758	1	0.949223	1	0.949223	1	0.999904	1
CD14+ CD16- monocyte Absolute Count || id:ebi-a-GCST90001582	outcome	ebi-a-GCST90001582	finngen_R10_C3_KIDNEY_CLEAR_CELL_CARCINOMA_EXALLC	rs2418135	0.269829	0.435683	0.535702	Clear cell adenocarcinoma of kidney (controls excluding all cancers)	II Neoplasms, from cancer register (ICD-O-3)	944	314193	-0.584109	1.12377	1.30974	0.557602	3.07642	0.999758	1	0.949223	1	0.837685	1	0.999904	1
CD14+ CD16- monocyte Absolute Count || id:ebi-a-GCST90001582	outcome	ebi-a-GCST90001582	finngen_R10_C3_KIDNEY_CLEAR_CELL_CARCINOMA_EXALLC	rs445	0.328933	0.221484	0.137509	Clear cell adenocarcinoma of kidney (controls excluding all cancers)	II Neoplasms, from cancer register (ICD-O-3)	944	314193	-0.105176	0.763042	1.38948	0.900166	2.14479	0.999758	1	0.949223	1	0.397607	1	0.999904	1
CD14+ CD16- monocyte Absolute Count || id:ebi-a-GCST90001582	outcome	ebi-a-GCST90001582	finngen_R10_C3_KIDNEY_CLEAR_CELL_CARCINOMA_EXALLC	All	0.213375	0.237273	0.368503	Clear cell adenocarcinoma of kidney (controls excluding all cancers)	II Neoplasms, from cancer register (ICD-O-3)	944	314193	-0.25168	0.678429	1.23785	0.777494	1.97078	0.999758	1	0.949223	1	0.998822	1	0.999904	1
CD14+ CD16+ monocyte %monocyte || id:ebi-a-GCST90001585	outcome	ebi-a-GCST90001585	finngen_R10_C3_KIDNEY_CLEAR_CELL_CARCINOMA_EXALLC	All	-0.0150418	0.121331	0.901336	Clear cell adenocarcinoma of kidney (controls excluding all cancers)	II Neoplasms, from cancer register (ICD-O-3)	944	314193	-0.25285	0.222766	0.985071	0.776585	1.24953	0.999758	1	0.903433	1	0.998822	1	0.999904	1
T/B cell || id:ebi-a-GCST90001588	outcome	ebi-a-GCST90001588	finngen_R10_C3_KIDNEY_CLEAR_CELL_CARCINOMA_EXALLC	All	-0.314843	0.592224	0.594983	Clear cell adenocarcinoma of kidney (controls excluding all cancers)	II Neoplasms, from cancer register (ICD-O-3)	944	314193	-1.4756	0.845916	0.729903	0.228641	2.33011	0.999758	1	0.594983	1	0.998822	1	0.999904	1
CD4+CD8+ T cell Absolute Count || id:ebi-a-GCST90001594	outcome	ebi-a-GCST90001594	finngen_R10_C3_KIDNEY_CLEAR_CELL_CARCINOMA_EXALLC	All	0.077372	0.16785	0.644827	Clear cell adenocarcinoma of kidney (controls excluding all cancers)	II Neoplasms, from cancer register (ICD-O-3)	944	314193	-0.251613	0.406357	1.08044	0.777545	1.50134	0.999758	1	0.644827	1	0.998822	1	0.999904	1
CD8dim T cell Absolute Count || id:ebi-a-GCST90001596	outcome	ebi-a-GCST90001596	finngen_R10_C3_KIDNEY_CLEAR_CELL_CARCINOMA_EXALLC	rs139249541	-0.00788466	0.306098	0.97945	Clear cell adenocarcinoma of kidney (controls excluding all cancers)	II Neoplasms, from cancer register (ICD-O-3)	944	314193	-0.607837	0.592068	0.992146	0.544527	1.80772	0.999758	1	0.97945	1	0.97945	1	0.999904	1
CD8dim T cell Absolute Count || id:ebi-a-GCST90001596	outcome	ebi-a-GCST90001596	finngen_R10_C3_KIDNEY_CLEAR_CELL_CARCINOMA_EXALLC	rs79251210	-0.0867574	0.281068	0.757572	Clear cell adenocarcinoma of kidney (controls excluding all cancers)	II Neoplasms, from cancer register (ICD-O-3)	944	314193	-0.637651	0.464136	0.916899	0.528533	1.59064	0.999758	1	0.97945	1	0.989097	1	0.999904	1
CD8dim T cell Absolute Count || id:ebi-a-GCST90001596	outcome	ebi-a-GCST90001596	finngen_R10_C3_KIDNEY_CLEAR_CELL_CARCINOMA_EXALLC	rs9916629	0.226879	0.2633	0.388866	Clear cell adenocarcinoma of kidney (controls excluding all cancers)	II Neoplasms, from cancer register (ICD-O-3)	944	314193	-0.289189	0.742948	1.25468	0.748871	2.10212	0.999758	1	0.97945	1	0.751819	1	0.999904	1
CD8dim T cell Absolute Count || id:ebi-a-GCST90001596	outcome	ebi-a-GCST90001596	finngen_R10_C3_KIDNEY_CLEAR_CELL_CARCINOMA_EXALLC	All	0.049634	0.219487	0.821095	Clear cell adenocarcinoma of kidney (controls excluding all cancers)	II Neoplasms, from cancer register (ICD-O-3)	944	314193	-0.38056	0.479828	1.05089	0.683478	1.6158	0.999758	1	0.97945	1	0.998822	1	0.999904	1
CD8dim T cell %T cell || id:ebi-a-GCST90001597	outcome	ebi-a-GCST90001597	finngen_R10_C3_KIDNEY_CLEAR_CELL_CARCINOMA_EXALLC	All	0.187737	0.226122	0.406399	Clear cell adenocarcinoma of kidney (controls excluding all cancers)	II Neoplasms, from cancer register (ICD-O-3)	944	314193	-0.255462	0.630937	1.20652	0.774559	1.87937	0.999758	1	0.668996	0.812798	0.998822	1	0.999904	1
CD4-CD8- T cell Absolute Count || id:ebi-a-GCST90001598	outcome	ebi-a-GCST90001598	finngen_R10_C3_KIDNEY_CLEAR_CELL_CARCINOMA_EXALLC	All	0.173149	0.213684	0.417766	Clear cell adenocarcinoma of kidney (controls excluding all cancers)	II Neoplasms, from cancer register (ICD-O-3)	944	314193	-0.245671	0.591969	1.18904	0.782179	1.80754	0.999758	1	0.417766	0.835532	0.998822	1	0.999904	1
CD4-CD8- T cell %T cell || id:ebi-a-GCST90001599	outcome	ebi-a-GCST90001599	finngen_R10_C3_KIDNEY_CLEAR_CELL_CARCINOMA_EXALLC	rs139249541	0.176949	0.210527	0.400624	Clear cell adenocarcinoma of kidney (controls excluding all cancers)	II Neoplasms, from cancer register (ICD-O-3)	944	314193	-0.235683	0.589581	1.19357	0.790031	1.80323	0.999758	1	0.534166	1	0.619431	1	0.999904	1
CD4-CD8- T cell %T cell || id:ebi-a-GCST90001599	outcome	ebi-a-GCST90001599	finngen_R10_C3_KIDNEY_CLEAR_CELL_CARCINOMA_EXALLC	rs6755452	0.24846	0.291042	0.393277	Clear cell adenocarcinoma of kidney (controls excluding all cancers)	II Neoplasms, from cancer register (ICD-O-3)	944	314193	-0.321983	0.818902	1.28205	0.72471	2.26801	0.999758	1	0.534166	1	0.823563	1	0.999904	1
CD4-CD8- T cell %T cell || id:ebi-a-GCST90001599	outcome	ebi-a-GCST90001599	finngen_R10_C3_KIDNEY_CLEAR_CELL_CARCINOMA_EXALLC	rs79251210	0.145768	0.212287	0.492302	Clear cell adenocarcinoma of kidney (controls excluding all cancers)	II Neoplasms, from cancer register (ICD-O-3)	944	314193	-0.270316	0.561851	1.15693	0.763139	1.75392	0.999758	1	0.562631	1	0.989097	1	0.999904	1
CD4-CD8- T cell %T cell || id:ebi-a-GCST90001599	outcome	ebi-a-GCST90001599	finngen_R10_C3_KIDNEY_CLEAR_CELL_CARCINOMA_EXALLC	All	0.179642	0.188048	0.339427	Clear cell adenocarcinoma of kidney (controls excluding all cancers)	II Neoplasms, from cancer register (ICD-O-3)	944	314193	-0.188932	0.548216	1.19679	0.827843	1.73016	0.999758	1	0.534166	1	0.998822	1	0.999904	1
Lymphocyte Absolute Count || id:ebi-a-GCST90001601	outcome	ebi-a-GCST90001601	finngen_R10_C3_KIDNEY_CLEAR_CELL_CARCINOMA_EXALLC	All	-0.238702	0.40819	0.558694	Clear cell adenocarcinoma of kidney (controls excluding all cancers)	II Neoplasms, from cancer register (ICD-O-3)	944	314193	-1.03875	0.56135	0.78765	0.353895	1.75304	0.999758	1	0.558694	1	0.998822	1	0.999904	1
T cell Absolute Count || id:ebi-a-GCST90001603	outcome	ebi-a-GCST90001603	finngen_R10_C3_KIDNEY_CLEAR_CELL_CARCINOMA_EXALLC	All	-0.260534	0.373257	0.485177	Clear cell adenocarcinoma of kidney (controls excluding all cancers)	II Neoplasms, from cancer register (ICD-O-3)	944	314193	-0.992118	0.47105	0.77064	0.37079	1.60168	0.999758	1	0.495871	0.970353	0.998822	1	0.999904	1
T cell %lymphocyte || id:ebi-a-GCST90001604	outcome	ebi-a-GCST90001604	finngen_R10_C3_KIDNEY_CLEAR_CELL_CARCINOMA_EXALLC	All	-0.0566077	0.168763	0.737302	Clear cell adenocarcinoma of kidney (controls excluding all cancers)	II Neoplasms, from cancer register (ICD-O-3)	944	314193	-0.387383	0.274168	0.944965	0.678831	1.31544	0.999758	1	0.9712	1	0.998822	1	0.999904	1
CD8dim T cell %leukocyte || id:ebi-a-GCST90001612	outcome	ebi-a-GCST90001612	finngen_R10_C3_KIDNEY_CLEAR_CELL_CARCINOMA_EXALLC	All	0.199195	0.239136	0.404858	Clear cell adenocarcinoma of kidney (controls excluding all cancers)	II Neoplasms, from cancer register (ICD-O-3)	944	314193	-0.269512	0.667901	1.22042	0.763752	1.95014	0.999758	1	0.653899	0.809715	0.998822	1	0.999904	1
CD4-CD8- T cell %leukocyte || id:ebi-a-GCST90001613	outcome	ebi-a-GCST90001613	finngen_R10_C3_KIDNEY_CLEAR_CELL_CARCINOMA_EXALLC	rs139249541	0.194261	0.18499	0.293663	Clear cell adenocarcinoma of kidney (controls excluding all cancers)	II Neoplasms, from cancer register (ICD-O-3)	944	314193	-0.168319	0.556841	1.21441	0.845085	1.74515	0.999758	1	0.397827	1	0.619431	1	0.999904	1
CD4-CD8- T cell %leukocyte || id:ebi-a-GCST90001613	outcome	ebi-a-GCST90001613	finngen_R10_C3_KIDNEY_CLEAR_CELL_CARCINOMA_EXALLC	rs6755452	0.241508	0.228321	0.290167	Clear cell adenocarcinoma of kidney (controls excluding all cancers)	II Neoplasms, from cancer register (ICD-O-3)	944	314193	-0.206002	0.689017	1.27317	0.813832	1.99176	0.999758	1	0.397827	1	0.823563	1	0.999904	1
CD4-CD8- T cell %leukocyte || id:ebi-a-GCST90001613	outcome	ebi-a-GCST90001613	finngen_R10_C3_KIDNEY_CLEAR_CELL_CARCINOMA_EXALLC	rs79251210	0.172743	0.187949	0.358045	Clear cell adenocarcinoma of kidney (controls excluding all cancers)	II Neoplasms, from cancer register (ICD-O-3)	944	314193	-0.195636	0.541122	1.18856	0.822311	1.71793	0.999758	1	0.397827	1	0.984623	1	0.999904	1
CD4-CD8- T cell %leukocyte || id:ebi-a-GCST90001613	outcome	ebi-a-GCST90001613	finngen_R10_C3_KIDNEY_CLEAR_CELL_CARCINOMA_EXALLC	rs9896155	0.191002	0.199601	0.338607	Clear cell adenocarcinoma of kidney (controls excluding all cancers)	II Neoplasms, from cancer register (ICD-O-3)	944	314193	-0.200215	0.58222	1.21046	0.818554	1.79001	0.999758	1	0.397827	1	0.588685	1	0.999904	1
CD4-CD8- T cell %leukocyte || id:ebi-a-GCST90001613	outcome	ebi-a-GCST90001613	finngen_R10_C3_KIDNEY_CLEAR_CELL_CARCINOMA_EXALLC	All	0.196376	0.171656	0.252618	Clear cell adenocarcinoma of kidney (controls excluding all cancers)	II Neoplasms, from cancer register (ICD-O-3)	944	314193	-0.140069	0.532822	1.21698	0.869298	1.70373	0.999758	1	0.397827	1	0.998822	1	0.999904	1
CD8+ and CD8dim T cell %leukocyte || id:ebi-a-GCST90001614	outcome	ebi-a-GCST90001614	finngen_R10_C3_KIDNEY_CLEAR_CELL_CARCINOMA_EXALLC	All	-0.149385	0.280989	0.594975	Clear cell adenocarcinoma of kidney (controls excluding all cancers)	II Neoplasms, from cancer register (ICD-O-3)	944	314193	-0.700124	0.401354	0.861237	0.496524	1.49385	0.999758	1	0.594975	1	0.998822	1	0.999904	1
HLA DR+ T cell Absolute Count || id:ebi-a-GCST90001618	outcome	ebi-a-GCST90001618	finngen_R10_C3_KIDNEY_CLEAR_CELL_CARCINOMA_EXALLC	rs2181036	0.0233965	0.117006	0.841513	Clear cell adenocarcinoma of kidney (controls excluding all cancers)	II Neoplasms, from cancer register (ICD-O-3)	944	314193	-0.205936	0.252729	1.02367	0.813885	1.28753	0.999758	1	0.931927	1	0.841757	1	0.999904	1
HLA DR+ T cell Absolute Count || id:ebi-a-GCST90001618	outcome	ebi-a-GCST90001618	finngen_R10_C3_KIDNEY_CLEAR_CELL_CARCINOMA_EXALLC	rs3087456	0.177242	0.243102	0.465949	Clear cell adenocarcinoma of kidney (controls excluding all cancers)	II Neoplasms, from cancer register (ICD-O-3)	944	314193	-0.299237	0.653722	1.19392	0.741383	1.92268	0.999758	1	0.931927	1	0.994673	1	0.999904	1
HLA DR+ T cell Absolute Count || id:ebi-a-GCST90001618	outcome	ebi-a-GCST90001618	finngen_R10_C3_KIDNEY_CLEAR_CELL_CARCINOMA_EXALLC	rs72779785	0.0565208	0.11133	0.611674	Clear cell adenocarcinoma of kidney (controls excluding all cancers)	II Neoplasms, from cancer register (ICD-O-3)	944	314193	-0.161686	0.274728	1.05815	0.850708	1.31617	0.999758	1	0.931927	1	0.943423	1	0.999904	1
HLA DR+ T cell Absolute Count || id:ebi-a-GCST90001618	outcome	ebi-a-GCST90001618	finngen_R10_C3_KIDNEY_CLEAR_CELL_CARCINOMA_EXALLC	All	0.0543127	0.10826	0.615886	Clear cell adenocarcinoma of kidney (controls excluding all cancers)	II Neoplasms, from cancer register (ICD-O-3)	944	314193	-0.157876	0.266502	1.05581	0.853955	1.30539	0.999758	1	0.931927	1	0.998822	1	0.999904	1
HLA DR+ T cell%T cell || id:ebi-a-GCST90001619	outcome	ebi-a-GCST90001619	finngen_R10_C3_KIDNEY_CLEAR_CELL_CARCINOMA_EXALLC	rs1084560	-0.0122244	0.120461	0.91917	Clear cell adenocarcinoma of kidney (controls excluding all cancers)	II Neoplasms, from cancer register (ICD-O-3)	944	314193	-0.248329	0.22388	0.98785	0.780103	1.25092	0.999758	1	0.998182	1	0.91917	1	0.999904	1
HLA DR+ T cell%T cell || id:ebi-a-GCST90001619	outcome	ebi-a-GCST90001619	finngen_R10_C3_KIDNEY_CLEAR_CELL_CARCINOMA_EXALLC	rs3087456	-0.0569546	0.223435	0.798797	Clear cell adenocarcinoma of kidney (controls excluding all cancers)	II Neoplasms, from cancer register (ICD-O-3)	944	314193	-0.494888	0.380979	0.944637	0.609639	1.46372	0.999758	1	0.998182	1	0.994673	1	0.999904	1
HLA DR+ T cell%T cell || id:ebi-a-GCST90001619	outcome	ebi-a-GCST90001619	finngen_R10_C3_KIDNEY_CLEAR_CELL_CARCINOMA_EXALLC	rs3104414	0.0580887	0.103323	0.573975	Clear cell adenocarcinoma of kidney (controls excluding all cancers)	II Neoplasms, from cancer register (ICD-O-3)	944	314193	-0.144424	0.260601	1.05981	0.865521	1.29771	0.999758	1	0.998182	1	0.573975	1	0.999904	1
HLA DR+ T cell%T cell || id:ebi-a-GCST90001619	outcome	ebi-a-GCST90001619	finngen_R10_C3_KIDNEY_CLEAR_CELL_CARCINOMA_EXALLC	rs7032773	-0.0252859	0.112801	0.822629	Clear cell adenocarcinoma of kidney (controls excluding all cancers)	II Neoplasms, from cancer register (ICD-O-3)	944	314193	-0.246375	0.195803	0.975031	0.781629	1.21629	0.999758	1	0.998182	1	0.970828	1	0.999904	1
HLA DR+ T cell%T cell || id:ebi-a-GCST90001619	outcome	ebi-a-GCST90001619	finngen_R10_C3_KIDNEY_CLEAR_CELL_CARCINOMA_EXALLC	All	0.00022535	0.0988908	0.998182	Clear cell adenocarcinoma of kidney (controls excluding all cancers)	II Neoplasms, from cancer register (ICD-O-3)	944	314193	-0.193601	0.194051	1.00023	0.823987	1.21416	0.999758	1	0.998182	1	0.998822	1	0.999904	1
HLA DR+ T cell%lymphocyte || id:ebi-a-GCST90001620	outcome	ebi-a-GCST90001620	finngen_R10_C3_KIDNEY_CLEAR_CELL_CARCINOMA_EXALLC	rs3087456	0.0466781	0.197454	0.813122	Clear cell adenocarcinoma of kidney (controls excluding all cancers)	II Neoplasms, from cancer register (ICD-O-3)	944	314193	-0.340331	0.433688	1.04778	0.711534	1.54294	0.999758	1	0.970828	1	0.994673	1	0.999904	1
HLA DR+ T cell%lymphocyte || id:ebi-a-GCST90001620	outcome	ebi-a-GCST90001620	finngen_R10_C3_KIDNEY_CLEAR_CELL_CARCINOMA_EXALLC	rs55724950	0.0459402	0.0987302	0.641709	Clear cell adenocarcinoma of kidney (controls excluding all cancers)	II Neoplasms, from cancer register (ICD-O-3)	944	314193	-0.147571	0.239451	1.04701	0.862801	1.27055	0.999758	1	0.970828	1	0.641709	1	0.999904	1
HLA DR+ T cell%lymphocyte || id:ebi-a-GCST90001620	outcome	ebi-a-GCST90001620	finngen_R10_C3_KIDNEY_CLEAR_CELL_CARCINOMA_EXALLC	rs62029480	0.0281096	0.103806	0.786553	Clear cell adenocarcinoma of kidney (controls excluding all cancers)	II Neoplasms, from cancer register (ICD-O-3)	944	314193	-0.17535	0.23157	1.02851	0.839163	1.26058	0.999758	1	0.970828	1	0.786553	1	0.999904	1
HLA DR+ T cell%lymphocyte || id:ebi-a-GCST90001620	outcome	ebi-a-GCST90001620	finngen_R10_C3_KIDNEY_CLEAR_CELL_CARCINOMA_EXALLC	rs7032773	0.00377591	0.103254	0.970828	Clear cell adenocarcinoma of kidney (controls excluding all cancers)	II Neoplasms, from cancer register (ICD-O-3)	944	314193	-0.198602	0.206153	1.00378	0.819876	1.22894	0.999758	1	0.970828	1	0.970828	1	0.999904	1
HLA DR+ T cell%lymphocyte || id:ebi-a-GCST90001620	outcome	ebi-a-GCST90001620	finngen_R10_C3_KIDNEY_CLEAR_CELL_CARCINOMA_EXALLC	All	0.0281829	0.0976155	0.772801	Clear cell adenocarcinoma of kidney (controls excluding all cancers)	II Neoplasms, from cancer register (ICD-O-3)	944	314193	-0.163143	0.219509	1.02858	0.849469	1.24547	0.999758	1	0.970828	1	0.998822	1	0.999904	1
Natural Killer T Absolute Count || id:ebi-a-GCST90001621	outcome	ebi-a-GCST90001621	finngen_R10_C3_KIDNEY_CLEAR_CELL_CARCINOMA_EXALLC	rs139249541	-0.129143	0.15709	0.411022	Clear cell adenocarcinoma of kidney (controls excluding all cancers)	II Neoplasms, from cancer register (ICD-O-3)	944	314193	-0.437038	0.178753	0.878848	0.645947	1.19573	0.999758	1	0.782815	1	0.619431	1	0.999904	1
Natural Killer T Absolute Count || id:ebi-a-GCST90001621	outcome	ebi-a-GCST90001621	finngen_R10_C3_KIDNEY_CLEAR_CELL_CARCINOMA_EXALLC	rs75494211	-0.222535	0.194393	0.252304	Clear cell adenocarcinoma of kidney (controls excluding all cancers)	II Neoplasms, from cancer register (ICD-O-3)	944	314193	-0.603545	0.158475	0.800487	0.54687	1.17172	0.999758	1	0.782815	1	0.252304	0.504609	0.999904	1
Natural Killer T Absolute Count || id:ebi-a-GCST90001621	outcome	ebi-a-GCST90001621	finngen_R10_C3_KIDNEY_CLEAR_CELL_CARCINOMA_EXALLC	rs7819099	0.0127757	0.155306	0.934439	Clear cell adenocarcinoma of kidney (controls excluding all cancers)	II Neoplasms, from cancer register (ICD-O-3)	944	314193	-0.291623	0.317175	1.01286	0.74705	1.37324	0.999758	1	0.934439	1	0.934439	1	0.999904	1
Natural Killer T Absolute Count || id:ebi-a-GCST90001621	outcome	ebi-a-GCST90001621	finngen_R10_C3_KIDNEY_CLEAR_CELL_CARCINOMA_EXALLC	rs78268116	-0.114065	0.161128	0.478998	Clear cell adenocarcinoma of kidney (controls excluding all cancers)	II Neoplasms, from cancer register (ICD-O-3)	944	314193	-0.429875	0.201745	0.8922	0.65059	1.22354	0.999758	1	0.782815	1	0.478998	0.957995	0.999904	1
Natural Killer T Absolute Count || id:ebi-a-GCST90001621	outcome	ebi-a-GCST90001621	finngen_R10_C3_KIDNEY_CLEAR_CELL_CARCINOMA_EXALLC	rs9916629	-0.0509363	0.161068	0.751819	Clear cell adenocarcinoma of kidney (controls excluding all cancers)	II Neoplasms, from cancer register (ICD-O-3)	944	314193	-0.366629	0.264756	0.950339	0.693067	1.30311	0.999758	1	0.902183	1	0.751819	1	0.999904	1
Natural Killer T Absolute Count || id:ebi-a-GCST90001621	outcome	ebi-a-GCST90001621	finngen_R10_C3_KIDNEY_CLEAR_CELL_CARCINOMA_EXALLC	All	-0.0920477	0.14134	0.514885	Clear cell adenocarcinoma of kidney (controls excluding all cancers)	II Neoplasms, from cancer register (ICD-O-3)	944	314193	-0.369074	0.184979	0.912062	0.691374	1.20319	0.999758	1	0.782815	1	0.998822	1	0.999904	1
Natural Killer T %T cell || id:ebi-a-GCST90001622	outcome	ebi-a-GCST90001622	finngen_R10_C3_KIDNEY_CLEAR_CELL_CARCINOMA_EXALLC	rs115536607	0.0308457	0.18226	0.865608	Clear cell adenocarcinoma of kidney (controls excluding all cancers)	II Neoplasms, from cancer register (ICD-O-3)	944	314193	-0.326385	0.388076	1.03133	0.721527	1.47414	0.999758	1	0.998322	1	0.865608	1	0.999904	1
Natural Killer T %T cell || id:ebi-a-GCST90001622	outcome	ebi-a-GCST90001622	finngen_R10_C3_KIDNEY_CLEAR_CELL_CARCINOMA_EXALLC	rs117147408	-0.109588	0.205039	0.593014	Clear cell adenocarcinoma of kidney (controls excluding all cancers)	II Neoplasms, from cancer register (ICD-O-3)	944	314193	-0.511465	0.292289	0.896203	0.599617	1.33949	0.999758	1	0.998322	1	0.937192	1	0.999904	1
Natural Killer T %T cell || id:ebi-a-GCST90001622	outcome	ebi-a-GCST90001622	finngen_R10_C3_KIDNEY_CLEAR_CELL_CARCINOMA_EXALLC	rs77738700	0.0496856	0.180383	0.782974	Clear cell adenocarcinoma of kidney (controls excluding all cancers)	II Neoplasms, from cancer register (ICD-O-3)	944	314193	-0.303866	0.403237	1.05094	0.73796	1.49666	0.999758	1	0.998322	1	0.894828	1	0.999904	1
Natural Killer T %T cell || id:ebi-a-GCST90001622	outcome	ebi-a-GCST90001622	finngen_R10_C3_KIDNEY_CLEAR_CELL_CARCINOMA_EXALLC	rs7819099	0.181012	0.154392	0.241029	Clear cell adenocarcinoma of kidney (controls excluding all cancers)	II Neoplasms, from cancer register (ICD-O-3)	944	314193	-0.121596	0.48362	1.19843	0.885506	1.62194	0.999758	1	0.998322	1	0.482952	1	0.999904	1
Natural Killer T %T cell || id:ebi-a-GCST90001622	outcome	ebi-a-GCST90001622	finngen_R10_C3_KIDNEY_CLEAR_CELL_CARCINOMA_EXALLC	rs79251210	0.000376188	0.178884	0.998322	Clear cell adenocarcinoma of kidney (controls excluding all cancers)	II Neoplasms, from cancer register (ICD-O-3)	944	314193	-0.350237	0.350989	1.00038	0.704521	1.42047	0.999758	1	0.998322	1	0.998322	1	0.999904	1
Natural Killer T %T cell || id:ebi-a-GCST90001622	outcome	ebi-a-GCST90001622	finngen_R10_C3_KIDNEY_CLEAR_CELL_CARCINOMA_EXALLC	All	0.0408176	0.150482	0.786202	Clear cell adenocarcinoma of kidney (controls excluding all cancers)	II Neoplasms, from cancer register (ICD-O-3)	944	314193	-0.254127	0.335762	1.04166	0.775594	1.39901	0.999758	1	0.998322	1	0.998822	1	0.999904	1
Natural Killer T %lymphocyte || id:ebi-a-GCST90001623	outcome	ebi-a-GCST90001623	finngen_R10_C3_KIDNEY_CLEAR_CELL_CARCINOMA_EXALLC	rs115536607	0.0253938	0.125765	0.839984	Clear cell adenocarcinoma of kidney (controls excluding all cancers)	II Neoplasms, from cancer register (ICD-O-3)	944	314193	-0.221106	0.271894	1.02572	0.801632	1.31245	0.999758	1	0.975336	1	0.865608	1	0.999904	1
Natural Killer T %lymphocyte || id:ebi-a-GCST90001623	outcome	ebi-a-GCST90001623	finngen_R10_C3_KIDNEY_CLEAR_CELL_CARCINOMA_EXALLC	rs117147408	-0.0542085	0.147097	0.712484	Clear cell adenocarcinoma of kidney (controls excluding all cancers)	II Neoplasms, from cancer register (ICD-O-3)	944	314193	-0.342519	0.234102	0.947235	0.70998	1.26377	0.999758	1	0.975336	1	0.937192	1	0.999904	1
Natural Killer T %lymphocyte || id:ebi-a-GCST90001623	outcome	ebi-a-GCST90001623	finngen_R10_C3_KIDNEY_CLEAR_CELL_CARCINOMA_EXALLC	rs7218011	0.0557478	0.13317	0.675493	Clear cell adenocarcinoma of kidney (controls excluding all cancers)	II Neoplasms, from cancer register (ICD-O-3)	944	314193	-0.205265	0.316761	1.05733	0.814431	1.37267	0.999758	1	0.975336	1	0.847998	1	0.999904	1
Natural Killer T %lymphocyte || id:ebi-a-GCST90001623	outcome	ebi-a-GCST90001623	finngen_R10_C3_KIDNEY_CLEAR_CELL_CARCINOMA_EXALLC	rs77738700	0.0389553	0.12499	0.755293	Clear cell adenocarcinoma of kidney (controls excluding all cancers)	II Neoplasms, from cancer register (ICD-O-3)	944	314193	-0.206025	0.283935	1.03972	0.813813	1.32835	0.999758	1	0.975336	1	0.894828	1	0.999904	1
Natural Killer T %lymphocyte || id:ebi-a-GCST90001623	outcome	ebi-a-GCST90001623	finngen_R10_C3_KIDNEY_CLEAR_CELL_CARCINOMA_EXALLC	rs7819099	0.133708	0.131242	0.308302	Clear cell adenocarcinoma of kidney (controls excluding all cancers)	II Neoplasms, from cancer register (ICD-O-3)	944	314193	-0.123526	0.390942	1.14306	0.883799	1.47837	0.999758	1	0.975336	1	0.482952	1	0.999904	1
Natural Killer T %lymphocyte || id:ebi-a-GCST90001623	outcome	ebi-a-GCST90001623	finngen_R10_C3_KIDNEY_CLEAR_CELL_CARCINOMA_EXALLC	rs79251210	0.0039674	0.128324	0.975336	Clear cell adenocarcinoma of kidney (controls excluding all cancers)	II Neoplasms, from cancer register (ICD-O-3)	944	314193	-0.247547	0.255482	1.00398	0.780714	1.29108	0.999758	1	0.975336	1	0.998322	1	0.999904	1
Natural Killer T %lymphocyte || id:ebi-a-GCST90001623	outcome	ebi-a-GCST90001623	finngen_R10_C3_KIDNEY_CLEAR_CELL_CARCINOMA_EXALLC	rs9912354	0.0129719	0.130086	0.920568	Clear cell adenocarcinoma of kidney (controls excluding all cancers)	II Neoplasms, from cancer register (ICD-O-3)	944	314193	-0.241996	0.26794	1.01306	0.785059	1.30727	0.999758	1	0.975336	1	0.920568	1	0.999904	1
Natural Killer T %lymphocyte || id:ebi-a-GCST90001623	outcome	ebi-a-GCST90001623	finngen_R10_C3_KIDNEY_CLEAR_CELL_CARCINOMA_EXALLC	All	0.0331295	0.12131	0.784778	Clear cell adenocarcinoma of kidney (controls excluding all cancers)	II Neoplasms, from cancer register (ICD-O-3)	944	314193	-0.204638	0.270897	1.03368	0.814942	1.31114	0.999758	1	0.975336	1	0.998822	1	0.999904	1
HLA DR+ CD4+ T cell Absolute Count || id:ebi-a-GCST90001624	outcome	ebi-a-GCST90001624	finngen_R10_C3_KIDNEY_CLEAR_CELL_CARCINOMA_EXALLC	All	0.0983087	0.15529	0.526692	Clear cell adenocarcinoma of kidney (controls excluding all cancers)	II Neoplasms, from cancer register (ICD-O-3)	944	314193	-0.20606	0.402678	1.1033	0.813784	1.49582	0.999758	1	0.526692	1	0.998822	1	0.999904	1
HLA DR+ CD4+ T cell %lymphocyte || id:ebi-a-GCST90001626	outcome	ebi-a-GCST90001626	finngen_R10_C3_KIDNEY_CLEAR_CELL_CARCINOMA_EXALLC	All	0.0788464	0.152129	0.604258	Clear cell adenocarcinoma of kidney (controls excluding all cancers)	II Neoplasms, from cancer register (ICD-O-3)	944	314193	-0.219326	0.377019	1.08204	0.80306	1.45793	0.999758	1	0.604258	1	0.998822	1	0.999904	1
HLA DR+ CD8+ T cell Absolute Count || id:ebi-a-GCST90001627	outcome	ebi-a-GCST90001627	finngen_R10_C3_KIDNEY_CLEAR_CELL_CARCINOMA_EXALLC	rs2181036	0.0236275	0.118346	0.841757	Clear cell adenocarcinoma of kidney (controls excluding all cancers)	II Neoplasms, from cancer register (ICD-O-3)	944	314193	-0.208331	0.255586	1.02391	0.811938	1.29122	0.999758	1	0.962007	1	0.841757	1	0.999904	1
HLA DR+ CD8+ T cell Absolute Count || id:ebi-a-GCST90001627	outcome	ebi-a-GCST90001627	finngen_R10_C3_KIDNEY_CLEAR_CELL_CARCINOMA_EXALLC	rs3087456	0.180387	0.259632	0.487194	Clear cell adenocarcinoma of kidney (controls excluding all cancers)	II Neoplasms, from cancer register (ICD-O-3)	944	314193	-0.328492	0.689266	1.19768	0.720009	1.99225	0.999758	1	0.962007	1	0.994673	1	0.999904	1
HLA DR+ CD8+ T cell Absolute Count || id:ebi-a-GCST90001627	outcome	ebi-a-GCST90001627	finngen_R10_C3_KIDNEY_CLEAR_CELL_CARCINOMA_EXALLC	rs72779785	0.0554031	0.114754	0.629238	Clear cell adenocarcinoma of kidney (controls excluding all cancers)	II Neoplasms, from cancer register (ICD-O-3)	944	314193	-0.169514	0.280321	1.05697	0.844075	1.32355	0.999758	1	0.962007	1	0.943423	1	0.999904	1
HLA DR+ CD8+ T cell Absolute Count || id:ebi-a-GCST90001627	outcome	ebi-a-GCST90001627	finngen_R10_C3_KIDNEY_CLEAR_CELL_CARCINOMA_EXALLC	All	0.0528463	0.111052	0.634166	Clear cell adenocarcinoma of kidney (controls excluding all cancers)	II Neoplasms, from cancer register (ICD-O-3)	944	314193	-0.164815	0.270508	1.05427	0.84805	1.31063	0.999758	1	0.962007	1	0.998822	1	0.999904	1
HLA DR+ CD8+ T cell %T cell || id:ebi-a-GCST90001628	outcome	ebi-a-GCST90001628	finngen_R10_C3_KIDNEY_CLEAR_CELL_CARCINOMA_EXALLC	rs3087456	-0.491223	0.360303	0.172769	Clear cell adenocarcinoma of kidney (controls excluding all cancers)	II Neoplasms, from cancer register (ICD-O-3)	944	314193	-1.19742	0.214971	0.611878	0.301973	1.23983	0.999758	1	0.691077	1	0.863846	1	0.999904	1
HLA DR+ CD8+ T cell %T cell || id:ebi-a-GCST90001628	outcome	ebi-a-GCST90001628	finngen_R10_C3_KIDNEY_CLEAR_CELL_CARCINOMA_EXALLC	rs542160	0.0227144	0.113373	0.841207	Clear cell adenocarcinoma of kidney (controls excluding all cancers)	II Neoplasms, from cancer register (ICD-O-3)	944	314193	-0.199497	0.244926	1.02297	0.819143	1.27753	0.999758	1	0.949292	1	0.841207	1	0.999904	1
HLA DR+ CD8+ T cell %T cell || id:ebi-a-GCST90001628	outcome	ebi-a-GCST90001628	finngen_R10_C3_KIDNEY_CLEAR_CELL_CARCINOMA_EXALLC	rs72779785	-0.0505782	0.226283	0.823133	Clear cell adenocarcinoma of kidney (controls excluding all cancers)	II Neoplasms, from cancer register (ICD-O-3)	944	314193	-0.494093	0.392937	0.95068	0.610124	1.48132	0.999758	1	0.949292	1	0.943423	1	0.999904	1
HLA DR+ CD8+ T cell %T cell || id:ebi-a-GCST90001628	outcome	ebi-a-GCST90001628	finngen_R10_C3_KIDNEY_CLEAR_CELL_CARCINOMA_EXALLC	All	-0.047468	0.156621	0.761833	Clear cell adenocarcinoma of kidney (controls excluding all cancers)	II Neoplasms, from cancer register (ICD-O-3)	944	314193	-0.354446	0.25951	0.953641	0.701562	1.29629	0.999758	1	0.949292	1	0.998822	1	0.999904	1
HLA DR+ CD8+ T cell %lymphocyte || id:ebi-a-GCST90001629	outcome	ebi-a-GCST90001629	finngen_R10_C3_KIDNEY_CLEAR_CELL_CARCINOMA_EXALLC	All	0.0226584	0.113155	0.841291	Clear cell adenocarcinoma of kidney (controls excluding all cancers)	II Neoplasms, from cancer register (ICD-O-3)	944	314193	-0.199126	0.244442	1.02292	0.819447	1.27691	0.999758	1	0.841291	1	0.998822	1	0.999904	1
CD8+ Natural Killer T Absolute Count || id:ebi-a-GCST90001630	outcome	ebi-a-GCST90001630	finngen_R10_C3_KIDNEY_CLEAR_CELL_CARCINOMA_EXALLC	All	-0.490794	0.383517	0.200644	Clear cell adenocarcinoma of kidney (controls excluding all cancers)	II Neoplasms, from cancer register (ICD-O-3)	944	314193	-1.24249	0.2609	0.61214	0.288665	1.2981	0.999758	1	0.314566	0.401288	0.998822	1	0.999904	1
CD8dim Natural Killer T Absolute Count || id:ebi-a-GCST90001633	outcome	ebi-a-GCST90001633	finngen_R10_C3_KIDNEY_CLEAR_CELL_CARCINOMA_EXALLC	rs115536607	0.120043	0.133989	0.370299	Clear cell adenocarcinoma of kidney (controls excluding all cancers)	II Neoplasms, from cancer register (ICD-O-3)	944	314193	-0.142576	0.382662	1.12755	0.867121	1.46618	0.999758	1	0.7549	1	0.727454	1	0.999904	1
CD8dim Natural Killer T Absolute Count || id:ebi-a-GCST90001633	outcome	ebi-a-GCST90001633	finngen_R10_C3_KIDNEY_CLEAR_CELL_CARCINOMA_EXALLC	rs117147408	0.0575891	0.17776	0.74596	Clear cell adenocarcinoma of kidney (controls excluding all cancers)	II Neoplasms, from cancer register (ICD-O-3)	944	314193	-0.290821	0.405999	1.05928	0.74765	1.5008	0.999758	1	0.800879	1	0.937192	1	0.999904	1
CD8dim Natural Killer T Absolute Count || id:ebi-a-GCST90001633	outcome	ebi-a-GCST90001633	finngen_R10_C3_KIDNEY_CLEAR_CELL_CARCINOMA_EXALLC	rs77738700	0.128034	0.129824	0.324031	Clear cell adenocarcinoma of kidney (controls excluding all cancers)	II Neoplasms, from cancer register (ICD-O-3)	944	314193	-0.126422	0.382489	1.13659	0.881243	1.46593	0.999758	1	0.7549	1	0.768784	1	0.999904	1
CD8dim Natural Killer T Absolute Count || id:ebi-a-GCST90001633	outcome	ebi-a-GCST90001633	finngen_R10_C3_KIDNEY_CLEAR_CELL_CARCINOMA_EXALLC	rs79251210	0.0968082	0.144628	0.503267	Clear cell adenocarcinoma of kidney (controls excluding all cancers)	II Neoplasms, from cancer register (ICD-O-3)	944	314193	-0.186663	0.38028	1.10165	0.829723	1.46269	0.999758	1	0.7549	1	0.989097	1	0.999904	1
CD8dim Natural Killer T Absolute Count || id:ebi-a-GCST90001633	outcome	ebi-a-GCST90001633	finngen_R10_C3_KIDNEY_CLEAR_CELL_CARCINOMA_EXALLC	rs9916257	0.170965	0.138527	0.21714	Clear cell adenocarcinoma of kidney (controls excluding all cancers)	II Neoplasms, from cancer register (ICD-O-3)	944	314193	-0.100547	0.442477	1.18645	0.904343	1.55656	0.999758	1	0.7549	1	0.521137	1	0.999904	1
CD8dim Natural Killer T Absolute Count || id:ebi-a-GCST90001633	outcome	ebi-a-GCST90001633	finngen_R10_C3_KIDNEY_CLEAR_CELL_CARCINOMA_EXALLC	All	0.120207	0.127361	0.345255	Clear cell adenocarcinoma of kidney (controls excluding all cancers)	II Neoplasms, from cancer register (ICD-O-3)	944	314193	-0.12942	0.369834	1.12773	0.878605	1.44749	0.999758	1	0.7549	1	0.998822	1	0.999904	1
CD8dim Natural Killer T %T cell || id:ebi-a-GCST90001634	outcome	ebi-a-GCST90001634	finngen_R10_C3_KIDNEY_CLEAR_CELL_CARCINOMA_EXALLC	rs11544989	0.15651	0.126446	0.215803	Clear cell adenocarcinoma of kidney (controls excluding all cancers)	II Neoplasms, from cancer register (ICD-O-3)	944	314193	-0.0913236	0.404344	1.16942	0.912722	1.49832	0.999758	1	0.517928	1	0.431607	0.863213	0.999904	1
CD8dim Natural Killer T %T cell || id:ebi-a-GCST90001634	outcome	ebi-a-GCST90001634	finngen_R10_C3_KIDNEY_CLEAR_CELL_CARCINOMA_EXALLC	rs115536607	0.0910665	0.125382	0.467649	Clear cell adenocarcinoma of kidney (controls excluding all cancers)	II Neoplasms, from cancer register (ICD-O-3)	944	314193	-0.154683	0.336816	1.09534	0.856687	1.40048	0.999758	1	0.623532	1	0.727454	1	0.999904	1
CD8dim Natural Killer T %T cell || id:ebi-a-GCST90001634	outcome	ebi-a-GCST90001634	finngen_R10_C3_KIDNEY_CLEAR_CELL_CARCINOMA_EXALLC	rs117147408	0.0133236	0.169081	0.937192	Clear cell adenocarcinoma of kidney (controls excluding all cancers)	II Neoplasms, from cancer register (ICD-O-3)	944	314193	-0.318075	0.344722	1.01341	0.727548	1.4116	0.999758	1	0.937192	1	0.937192	1	0.999904	1
CD8dim Natural Killer T %T cell || id:ebi-a-GCST90001634	outcome	ebi-a-GCST90001634	finngen_R10_C3_KIDNEY_CLEAR_CELL_CARCINOMA_EXALLC	rs77738700	0.0986685	0.120398	0.412491	Clear cell adenocarcinoma of kidney (controls excluding all cancers)	II Neoplasms, from cancer register (ICD-O-3)	944	314193	-0.137312	0.334649	1.1037	0.871698	1.39745	0.999758	1	0.623532	1	0.768784	1	0.999904	1
CD8dim Natural Killer T %T cell || id:ebi-a-GCST90001634	outcome	ebi-a-GCST90001634	finngen_R10_C3_KIDNEY_CLEAR_CELL_CARCINOMA_EXALLC	rs79251210	0.0655012	0.134486	0.626223	Clear cell adenocarcinoma of kidney (controls excluding all cancers)	II Neoplasms, from cancer register (ICD-O-3)	944	314193	-0.198091	0.329093	1.06769	0.820295	1.38971	0.999758	1	0.683153	1	0.989097	1	0.999904	1
CD8dim Natural Killer T %T cell || id:ebi-a-GCST90001634	outcome	ebi-a-GCST90001634	finngen_R10_C3_KIDNEY_CLEAR_CELL_CARCINOMA_EXALLC	All	0.0927647	0.118385	0.433282	Clear cell adenocarcinoma of kidney (controls excluding all cancers)	II Neoplasms, from cancer register (ICD-O-3)	944	314193	-0.139269	0.324799	1.0972	0.869994	1.38375	0.999758	1	0.623532	1	0.998822	1	0.999904	1
CD8dim Natural Killer T %lymphocyte || id:ebi-a-GCST90001635	outcome	ebi-a-GCST90001635	finngen_R10_C3_KIDNEY_CLEAR_CELL_CARCINOMA_EXALLC	rs11544989	0.118232	0.121486	0.330446	Clear cell adenocarcinoma of kidney (controls excluding all cancers)	II Neoplasms, from cancer register (ICD-O-3)	944	314193	-0.11988	0.356344	1.12551	0.887026	1.4281	0.999758	1	0.881009	1	0.440595	1	0.999904	1
CD8dim Natural Killer T %lymphocyte || id:ebi-a-GCST90001635	outcome	ebi-a-GCST90001635	finngen_R10_C3_KIDNEY_CLEAR_CELL_CARCINOMA_EXALLC	rs115536607	0.0579637	0.120076	0.629292	Clear cell adenocarcinoma of kidney (controls excluding all cancers)	II Neoplasms, from cancer register (ICD-O-3)	944	314193	-0.177386	0.293314	1.05968	0.837456	1.34086	0.999758	1	0.881009	1	0.865608	1	0.999904	1
CD8dim Natural Killer T %lymphocyte || id:ebi-a-GCST90001635	outcome	ebi-a-GCST90001635	finngen_R10_C3_KIDNEY_CLEAR_CELL_CARCINOMA_EXALLC	rs117147408	-0.0255784	0.152551	0.866842	Clear cell adenocarcinoma of kidney (controls excluding all cancers)	II Neoplasms, from cancer register (ICD-O-3)	944	314193	-0.324578	0.273421	0.974746	0.722832	1.31445	0.999758	1	0.913472	1	0.937192	1	0.999904	1
CD8dim Natural Killer T %lymphocyte || id:ebi-a-GCST90001635	outcome	ebi-a-GCST90001635	finngen_R10_C3_KIDNEY_CLEAR_CELL_CARCINOMA_EXALLC	rs77738700	0.0673151	0.115947	0.561531	Clear cell adenocarcinoma of kidney (controls excluding all cancers)	II Neoplasms, from cancer register (ICD-O-3)	944	314193	-0.159941	0.294571	1.06963	0.852194	1.34255	0.999758	1	0.881009	1	0.768784	1	0.999904	1
CD8dim Natural Killer T %lymphocyte || id:ebi-a-GCST90001635	outcome	ebi-a-GCST90001635	finngen_R10_C3_KIDNEY_CLEAR_CELL_CARCINOMA_EXALLC	rs79251210	0.0308342	0.127742	0.809261	Clear cell adenocarcinoma of kidney (controls excluding all cancers)	II Neoplasms, from cancer register (ICD-O-3)	944	314193	-0.21954	0.281208	1.03131	0.802888	1.32473	0.999758	1	0.913472	1	0.989097	1	0.999904	1
CD8dim Natural Killer T %lymphocyte || id:ebi-a-GCST90001635	outcome	ebi-a-GCST90001635	finngen_R10_C3_KIDNEY_CLEAR_CELL_CARCINOMA_EXALLC	rs9916257	0.0930199	0.121648	0.444473	Clear cell adenocarcinoma of kidney (controls excluding all cancers)	II Neoplasms, from cancer register (ICD-O-3)	944	314193	-0.145411	0.331451	1.09748	0.864667	1.39299	0.999758	1	0.881009	1	0.7816	1	0.999904	1
CD8dim Natural Killer T %lymphocyte || id:ebi-a-GCST90001635	outcome	ebi-a-GCST90001635	finngen_R10_C3_KIDNEY_CLEAR_CELL_CARCINOMA_EXALLC	All	0.062909	0.114209	0.581756	Clear cell adenocarcinoma of kidney (controls excluding all cancers)	II Neoplasms, from cancer register (ICD-O-3)	944	314193	-0.160941	0.286759	1.06493	0.851342	1.3321	0.999758	1	0.881009	1	0.998822	1	0.999904	1
CD4-CD8- Natural Killer T %T cell || id:ebi-a-GCST90001637	outcome	ebi-a-GCST90001637	finngen_R10_C3_KIDNEY_CLEAR_CELL_CARCINOMA_EXALLC	rs115536607	0.16707	0.140263	0.233606	Clear cell adenocarcinoma of kidney (controls excluding all cancers)	II Neoplasms, from cancer register (ICD-O-3)	944	314193	-0.107846	0.441986	1.18184	0.897766	1.55579	0.999758	1	0.389344	1	0.727454	1	0.999904	1
CD4-CD8- Natural Killer T %T cell || id:ebi-a-GCST90001637	outcome	ebi-a-GCST90001637	finngen_R10_C3_KIDNEY_CLEAR_CELL_CARCINOMA_EXALLC	rs117147408	0.139319	0.203277	0.493114	Clear cell adenocarcinoma of kidney (controls excluding all cancers)	II Neoplasms, from cancer register (ICD-O-3)	944	314193	-0.259105	0.537743	1.14949	0.771742	1.71214	0.999758	1	0.547905	1	0.937192	1	0.999904	1
CD4-CD8- Natural Killer T %T cell || id:ebi-a-GCST90001637	outcome	ebi-a-GCST90001637	finngen_R10_C3_KIDNEY_CLEAR_CELL_CARCINOMA_EXALLC	rs77738700	0.174754	0.135774	0.198062	Clear cell adenocarcinoma of kidney (controls excluding all cancers)	II Neoplasms, from cancer register (ICD-O-3)	944	314193	-0.0913637	0.440872	1.19095	0.912686	1.55406	0.999758	1	0.389344	1	0.768784	1	0.999904	1
CD4-CD8- Natural Killer T %T cell || id:ebi-a-GCST90001637	outcome	ebi-a-GCST90001637	finngen_R10_C3_KIDNEY_CLEAR_CELL_CARCINOMA_EXALLC	rs79251210	0.148807	0.152072	0.327812	Clear cell adenocarcinoma of kidney (controls excluding all cancers)	II Neoplasms, from cancer register (ICD-O-3)	944	314193	-0.149254	0.446869	1.16045	0.86135	1.56341	0.999758	1	0.409765	1	0.984623	1	0.999904	1
CD4-CD8- Natural Killer T %T cell || id:ebi-a-GCST90001637	outcome	ebi-a-GCST90001637	finngen_R10_C3_KIDNEY_CLEAR_CELL_CARCINOMA_EXALLC	All	0.161016	0.13187	0.222078	Clear cell adenocarcinoma of kidney (controls excluding all cancers)	II Neoplasms, from cancer register (ICD-O-3)	944	314193	-0.097449	0.419481	1.1747	0.907149	1.52117	0.999758	1	0.389344	1	0.998822	1	0.999904	1
CD4-CD8- Natural Killer T %lymphocyte || id:ebi-a-GCST90001638	outcome	ebi-a-GCST90001638	finngen_R10_C3_KIDNEY_CLEAR_CELL_CARCINOMA_EXALLC	rs115536607	0.108682	0.135953	0.424054	Clear cell adenocarcinoma of kidney (controls excluding all cancers)	II Neoplasms, from cancer register (ICD-O-3)	944	314193	-0.157786	0.37515	1.11481	0.854032	1.45521	0.999758	1	0.723784	1	0.727454	1	0.999904	1
CD4-CD8- Natural Killer T %lymphocyte || id:ebi-a-GCST90001638	outcome	ebi-a-GCST90001638	finngen_R10_C3_KIDNEY_CLEAR_CELL_CARCINOMA_EXALLC	rs117147408	0.0328166	0.183445	0.858024	Clear cell adenocarcinoma of kidney (controls excluding all cancers)	II Neoplasms, from cancer register (ICD-O-3)	944	314193	-0.326736	0.392369	1.03336	0.721274	1.48048	0.999758	1	0.906361	1	0.937192	1	0.999904	1
CD4-CD8- Natural Killer T %lymphocyte || id:ebi-a-GCST90001638	outcome	ebi-a-GCST90001638	finngen_R10_C3_KIDNEY_CLEAR_CELL_CARCINOMA_EXALLC	rs77738700	0.119581	0.132224	0.365792	Clear cell adenocarcinoma of kidney (controls excluding all cancers)	II Neoplasms, from cancer register (ICD-O-3)	944	314193	-0.139578	0.378741	1.12702	0.869725	1.46044	0.999758	1	0.723784	1	0.768784	1	0.999904	1
CD4-CD8- Natural Killer T %lymphocyte || id:ebi-a-GCST90001638	outcome	ebi-a-GCST90001638	finngen_R10_C3_KIDNEY_CLEAR_CELL_CARCINOMA_EXALLC	rs79251210	0.0826534	0.146223	0.571899	Clear cell adenocarcinoma of kidney (controls excluding all cancers)	II Neoplasms, from cancer register (ICD-O-3)	944	314193	-0.203943	0.36925	1.08617	0.815509	1.44665	0.999758	1	0.762531	1	0.989097	1	0.999904	1
CD4-CD8- Natural Killer T %lymphocyte || id:ebi-a-GCST90001638	outcome	ebi-a-GCST90001638	finngen_R10_C3_KIDNEY_CLEAR_CELL_CARCINOMA_EXALLC	rs9916629	0.16645	0.136524	0.222766	Clear cell adenocarcinoma of kidney (controls excluding all cancers)	II Neoplasms, from cancer register (ICD-O-3)	944	314193	-0.101136	0.434037	1.18111	0.90381	1.54348	0.999758	1	0.723784	1	0.668297	1	0.999904	1
CD4-CD8- Natural Killer T %lymphocyte || id:ebi-a-GCST90001638	outcome	ebi-a-GCST90001638	finngen_R10_C3_KIDNEY_CLEAR_CELL_CARCINOMA_EXALLC	All	0.109722	0.128714	0.393967	Clear cell adenocarcinoma of kidney (controls excluding all cancers)	II Neoplasms, from cancer register (ICD-O-3)	944	314193	-0.142558	0.362002	1.11597	0.867137	1.4362	0.999758	1	0.723784	1	0.998822	1	0.999904	1
B cell %CD3- lymphocyte || id:ebi-a-GCST90001643	outcome	ebi-a-GCST90001643	finngen_R10_C3_KIDNEY_CLEAR_CELL_CARCINOMA_EXALLC	All	0.08339	0.319921	0.794356	Clear cell adenocarcinoma of kidney (controls excluding all cancers)	II Neoplasms, from cancer register (ICD-O-3)	944	314193	-0.543654	0.710434	1.08697	0.580623	2.03487	0.999758	1	0.794356	1	0.998822	1	0.999904	1
B cell %lymphocyte || id:ebi-a-GCST90001644	outcome	ebi-a-GCST90001644	finngen_R10_C3_KIDNEY_CLEAR_CELL_CARCINOMA_EXALLC	All	0.401124	0.673785	0.551624	Clear cell adenocarcinoma of kidney (controls excluding all cancers)	II Neoplasms, from cancer register (ICD-O-3)	944	314193	-0.919496	1.72174	1.4935	0.39872	5.59427	0.999758	1	0.551624	1	0.998822	1	0.999904	1
Natural Killer Absolute Count || id:ebi-a-GCST90001645	outcome	ebi-a-GCST90001645	finngen_R10_C3_KIDNEY_CLEAR_CELL_CARCINOMA_EXALLC	rs183053322	0.0931656	0.178792	0.602309	Clear cell adenocarcinoma of kidney (controls excluding all cancers)	II Neoplasms, from cancer register (ICD-O-3)	944	314193	-0.257267	0.443598	1.09764	0.773162	1.5583	0.999758	1	0.926414	1	0.918615	1	0.999904	1
Natural Killer Absolute Count || id:ebi-a-GCST90001645	outcome	ebi-a-GCST90001645	finngen_R10_C3_KIDNEY_CLEAR_CELL_CARCINOMA_EXALLC	rs7216096	0.0353684	0.2274	0.8764	Clear cell adenocarcinoma of kidney (controls excluding all cancers)	II Neoplasms, from cancer register (ICD-O-3)	944	314193	-0.410335	0.481072	1.036	0.663428	1.61781	0.999758	1	0.926414	1	0.8764	1	0.999904	1
Natural Killer Absolute Count || id:ebi-a-GCST90001645	outcome	ebi-a-GCST90001645	finngen_R10_C3_KIDNEY_CLEAR_CELL_CARCINOMA_EXALLC	rs9916257	-0.0294477	0.25177	0.906889	Clear cell adenocarcinoma of kidney (controls excluding all cancers)	II Neoplasms, from cancer register (ICD-O-3)	944	314193	-0.522916	0.464021	0.970982	0.592789	1.59046	0.999758	1	0.926414	1	0.955041	1	0.999904	1
Natural Killer Absolute Count || id:ebi-a-GCST90001645	outcome	ebi-a-GCST90001645	finngen_R10_C3_KIDNEY_CLEAR_CELL_CARCINOMA_EXALLC	All	0.0471025	0.172847	0.78523	Clear cell adenocarcinoma of kidney (controls excluding all cancers)	II Neoplasms, from cancer register (ICD-O-3)	944	314193	-0.291678	0.385883	1.04823	0.747009	1.47091	0.999758	1	0.926414	1	0.998822	1	0.999904	1
Natural Killer %CD3- lymphocyte || id:ebi-a-GCST90001646	outcome	ebi-a-GCST90001646	finngen_R10_C3_KIDNEY_CLEAR_CELL_CARCINOMA_EXALLC	rs12874404	0.0472773	0.184026	0.797252	Clear cell adenocarcinoma of kidney (controls excluding all cancers)	II Neoplasms, from cancer register (ICD-O-3)	944	314193	-0.313413	0.407968	1.04841	0.730948	1.50376	0.999758	1	0.90601	1	0.942052	1	0.999904	1
Natural Killer %CD3- lymphocyte || id:ebi-a-GCST90001646	outcome	ebi-a-GCST90001646	finngen_R10_C3_KIDNEY_CLEAR_CELL_CARCINOMA_EXALLC	rs183053322	0.156099	0.18777	0.405786	Clear cell adenocarcinoma of kidney (controls excluding all cancers)	II Neoplasms, from cancer register (ICD-O-3)	944	314193	-0.21193	0.524128	1.16894	0.809022	1.68899	0.999758	1	0.90601	1	0.918615	1	0.999904	1
Natural Killer %CD3- lymphocyte || id:ebi-a-GCST90001646	outcome	ebi-a-GCST90001646	finngen_R10_C3_KIDNEY_CLEAR_CELL_CARCINOMA_EXALLC	rs7218011	0.107965	0.267346	0.68633	Clear cell adenocarcinoma of kidney (controls excluding all cancers)	II Neoplasms, from cancer register (ICD-O-3)	944	314193	-0.416032	0.631963	1.11401	0.659659	1.8813	0.999758	1	0.90601	1	0.847998	1	0.999904	1
Natural Killer %CD3- lymphocyte || id:ebi-a-GCST90001646	outcome	ebi-a-GCST90001646	finngen_R10_C3_KIDNEY_CLEAR_CELL_CARCINOMA_EXALLC	rs9916257	0.0720691	0.308708	0.815409	Clear cell adenocarcinoma of kidney (controls excluding all cancers)	II Neoplasms, from cancer register (ICD-O-3)	944	314193	-0.532999	0.677138	1.07473	0.586842	1.96824	0.999758	1	0.90601	1	0.955041	1	0.999904	1
Natural Killer %CD3- lymphocyte || id:ebi-a-GCST90001646	outcome	ebi-a-GCST90001646	finngen_R10_C3_KIDNEY_CLEAR_CELL_CARCINOMA_EXALLC	All	0.0976113	0.180117	0.587865	Clear cell adenocarcinoma of kidney (controls excluding all cancers)	II Neoplasms, from cancer register (ICD-O-3)	944	314193	-0.255419	0.450641	1.10253	0.774592	1.56932	0.999758	1	0.90601	1	0.998822	1	0.999904	1
Natural Killer %lymphocyte || id:ebi-a-GCST90001647	outcome	ebi-a-GCST90001647	finngen_R10_C3_KIDNEY_CLEAR_CELL_CARCINOMA_EXALLC	rs10512469	0.037313	0.197305	0.850004	Clear cell adenocarcinoma of kidney (controls excluding all cancers)	II Neoplasms, from cancer register (ICD-O-3)	944	314193	-0.349405	0.424031	1.03802	0.705108	1.52811	0.999758	1	0.966926	1	0.850004	1	0.999904	1
Natural Killer %lymphocyte || id:ebi-a-GCST90001647	outcome	ebi-a-GCST90001647	finngen_R10_C3_KIDNEY_CLEAR_CELL_CARCINOMA_EXALLC	rs183053322	0.0532793	0.148933	0.720537	Clear cell adenocarcinoma of kidney (controls excluding all cancers)	II Neoplasms, from cancer register (ICD-O-3)	944	314193	-0.238629	0.345187	1.05472	0.787707	1.41225	0.999758	1	0.966926	1	0.918615	1	0.999904	1
Natural Killer %lymphocyte || id:ebi-a-GCST90001647	outcome	ebi-a-GCST90001647	finngen_R10_C3_KIDNEY_CLEAR_CELL_CARCINOMA_EXALLC	rs9916257	-0.0571121	0.205439	0.781012	Clear cell adenocarcinoma of kidney (controls excluding all cancers)	II Neoplasms, from cancer register (ICD-O-3)	944	314193	-0.459772	0.345548	0.944488	0.631428	1.41276	0.999758	1	0.966926	1	0.955041	1	0.999904	1
Natural Killer %lymphocyte || id:ebi-a-GCST90001647	outcome	ebi-a-GCST90001647	finngen_R10_C3_KIDNEY_CLEAR_CELL_CARCINOMA_EXALLC	All	0.0213221	0.145175	0.883233	Clear cell adenocarcinoma of kidney (controls excluding all cancers)	II Neoplasms, from cancer register (ICD-O-3)	944	314193	-0.263221	0.305865	1.02155	0.768572	1.3578	0.999758	1	0.966926	1	0.998822	1	0.999904	1
HLA DR+ Natural Killer Absolute Count || id:ebi-a-GCST90001648	outcome	ebi-a-GCST90001648	finngen_R10_C3_KIDNEY_CLEAR_CELL_CARCINOMA_EXALLC	rs115805162	-0.00456299	0.119858	0.969632	Clear cell adenocarcinoma of kidney (controls excluding all cancers)	II Neoplasms, from cancer register (ICD-O-3)	944	314193	-0.239484	0.230358	0.995447	0.787034	1.25905	0.999758	1	0.990887	1	0.970729	1	0.999904	1
HLA DR+ Natural Killer Absolute Count || id:ebi-a-GCST90001648	outcome	ebi-a-GCST90001648	finngen_R10_C3_KIDNEY_CLEAR_CELL_CARCINOMA_EXALLC	rs71632989	0.00422732	0.37011	0.990887	Clear cell adenocarcinoma of kidney (controls excluding all cancers)	II Neoplasms, from cancer register (ICD-O-3)	944	314193	-0.721189	0.729644	1.00424	0.486174	2.07434	0.999758	1	0.990887	1	0.990887	1	0.999904	1
HLA DR+ Natural Killer Absolute Count || id:ebi-a-GCST90001648	outcome	ebi-a-GCST90001648	finngen_R10_C3_KIDNEY_CLEAR_CELL_CARCINOMA_EXALLC	rs71639910	-0.0537665	0.102488	0.599853	Clear cell adenocarcinoma of kidney (controls excluding all cancers)	II Neoplasms, from cancer register (ICD-O-3)	944	314193	-0.254643	0.14711	0.947653	0.775193	1.15848	0.999758	1	0.990887	1	0.720984	1	0.999904	1
HLA DR+ Natural Killer Absolute Count || id:ebi-a-GCST90001648	outcome	ebi-a-GCST90001648	finngen_R10_C3_KIDNEY_CLEAR_CELL_CARCINOMA_EXALLC	All	-0.0274309	0.100077	0.78401	Clear cell adenocarcinoma of kidney (controls excluding all cancers)	II Neoplasms, from cancer register (ICD-O-3)	944	314193	-0.223582	0.16872	0.972942	0.799649	1.18379	0.999758	1	0.990887	1	0.998822	1	0.999904	1
HLA DR+ Natural Killer %Natural Killer || id:ebi-a-GCST90001649	outcome	ebi-a-GCST90001649	finngen_R10_C3_KIDNEY_CLEAR_CELL_CARCINOMA_EXALLC	rs115805162	0.0108985	0.086899	0.900195	Clear cell adenocarcinoma of kidney (controls excluding all cancers)	II Neoplasms, from cancer register (ICD-O-3)	944	314193	-0.159424	0.181221	1.01096	0.852635	1.19868	0.999758	1	0.955041	1	0.970729	1	0.999904	1
HLA DR+ Natural Killer %Natural Killer || id:ebi-a-GCST90001649	outcome	ebi-a-GCST90001649	finngen_R10_C3_KIDNEY_CLEAR_CELL_CARCINOMA_EXALLC	rs509749	0.00555694	0.0877681	0.949517	Clear cell adenocarcinoma of kidney (controls excluding all cancers)	II Neoplasms, from cancer register (ICD-O-3)	944	314193	-0.166469	0.177582	1.00557	0.846649	1.19433	0.999758	1	0.955041	1	0.949517	1	0.999904	1
HLA DR+ Natural Killer %Natural Killer || id:ebi-a-GCST90001649	outcome	ebi-a-GCST90001649	finngen_R10_C3_KIDNEY_CLEAR_CELL_CARCINOMA_EXALLC	rs71632989	0.0329742	0.131587	0.802133	Clear cell adenocarcinoma of kidney (controls excluding all cancers)	II Neoplasms, from cancer register (ICD-O-3)	944	314193	-0.224937	0.290886	1.03352	0.798566	1.33761	0.999758	1	0.955041	1	0.990887	1	0.999904	1
HLA DR+ Natural Killer %Natural Killer || id:ebi-a-GCST90001649	outcome	ebi-a-GCST90001649	finngen_R10_C3_KIDNEY_CLEAR_CELL_CARCINOMA_EXALLC	rs7180804	-0.0587537	0.0910584	0.518778	Clear cell adenocarcinoma of kidney (controls excluding all cancers)	II Neoplasms, from cancer register (ICD-O-3)	944	314193	-0.237228	0.119721	0.942939	0.788811	1.12718	0.999758	1	0.955041	1	0.583434	1	0.999904	1
HLA DR+ Natural Killer %Natural Killer || id:ebi-a-GCST90001649	outcome	ebi-a-GCST90001649	finngen_R10_C3_KIDNEY_CLEAR_CELL_CARCINOMA_EXALLC	rs865239	-0.0137166	0.0869744	0.874687	Clear cell adenocarcinoma of kidney (controls excluding all cancers)	II Neoplasms, from cancer register (ICD-O-3)	944	314193	-0.184186	0.156753	0.986377	0.831781	1.16971	0.999758	1	0.955041	1	0.874687	1	0.999904	1
HLA DR+ Natural Killer %Natural Killer || id:ebi-a-GCST90001649	outcome	ebi-a-GCST90001649	finngen_R10_C3_KIDNEY_CLEAR_CELL_CARCINOMA_EXALLC	rs9916257	0.00491599	0.0871984	0.955041	Clear cell adenocarcinoma of kidney (controls excluding all cancers)	II Neoplasms, from cancer register (ICD-O-3)	944	314193	-0.165993	0.175825	1.00493	0.847052	1.19223	0.999758	1	0.955041	1	0.955041	1	0.999904	1
HLA DR+ Natural Killer %Natural Killer || id:ebi-a-GCST90001649	outcome	ebi-a-GCST90001649	finngen_R10_C3_KIDNEY_CLEAR_CELL_CARCINOMA_EXALLC	All	-0.00594013	0.0842565	0.943795	Clear cell adenocarcinoma of kidney (controls excluding all cancers)	II Neoplasms, from cancer register (ICD-O-3)	944	314193	-0.171083	0.159203	0.994077	0.842752	1.17258	0.999758	1	0.955041	1	0.998822	1	0.999904	1
HLA DR+ Natural Killer %CD3- lymphocyte || id:ebi-a-GCST90001650	outcome	ebi-a-GCST90001650	finngen_R10_C3_KIDNEY_CLEAR_CELL_CARCINOMA_EXALLC	rs115805162	-0.0519742	0.0988133	0.598899	Clear cell adenocarcinoma of kidney (controls excluding all cancers)	II Neoplasms, from cancer register (ICD-O-3)	944	314193	-0.245648	0.1417	0.949353	0.782197	1.15223	0.999758	1	0.765157	1	0.970729	1	0.999904	1
HLA DR+ Natural Killer %CD3- lymphocyte || id:ebi-a-GCST90001650	outcome	ebi-a-GCST90001650	finngen_R10_C3_KIDNEY_CLEAR_CELL_CARCINOMA_EXALLC	rs509749	-0.0610319	0.100226	0.542561	Clear cell adenocarcinoma of kidney (controls excluding all cancers)	II Neoplasms, from cancer register (ICD-O-3)	944	314193	-0.257474	0.135411	0.940793	0.773001	1.14501	0.999758	1	0.765157	1	0.949517	1	0.999904	1
HLA DR+ Natural Killer %CD3- lymphocyte || id:ebi-a-GCST90001650	outcome	ebi-a-GCST90001650	finngen_R10_C3_KIDNEY_CLEAR_CELL_CARCINOMA_EXALLC	rs71632979	-0.188485	0.216795	0.38462	Clear cell adenocarcinoma of kidney (controls excluding all cancers)	II Neoplasms, from cancer register (ICD-O-3)	944	314193	-0.613402	0.236433	0.828213	0.541505	1.26672	0.999758	1	0.765157	1	0.916929	1	0.999904	1
HLA DR+ Natural Killer %CD3- lymphocyte || id:ebi-a-GCST90001650	outcome	ebi-a-GCST90001650	finngen_R10_C3_KIDNEY_CLEAR_CELL_CARCINOMA_EXALLC	All	-0.0690237	0.0946512	0.465853	Clear cell adenocarcinoma of kidney (controls excluding all cancers)	II Neoplasms, from cancer register (ICD-O-3)	944	314193	-0.25454	0.116493	0.933305	0.775273	1.12355	0.999758	1	0.765157	1	0.998822	1	0.999904	1
CD28- CD4-CD8- T cell Absolute Count || id:ebi-a-GCST90001654	outcome	ebi-a-GCST90001654	finngen_R10_C3_KIDNEY_CLEAR_CELL_CARCINOMA_EXALLC	All	0.164713	0.196482	0.401856	Clear cell adenocarcinoma of kidney (controls excluding all cancers)	II Neoplasms, from cancer register (ICD-O-3)	944	314193	-0.220391	0.549817	1.17905	0.802205	1.73294	0.999758	1	0.401856	0.803713	0.998822	1	0.999904	1
CD39+ CD4+ T cell %T cell || id:ebi-a-GCST90001658	outcome	ebi-a-GCST90001658	finngen_R10_C3_KIDNEY_CLEAR_CELL_CARCINOMA_EXALLC	rs10736092	0.065097	0.0967055	0.500854	Clear cell adenocarcinoma of kidney (controls excluding all cancers)	II Neoplasms, from cancer register (ICD-O-3)	944	314193	-0.124446	0.25464	1.06726	0.882986	1.29	0.999758	1	0.993251	1	0.572404	1	0.999904	1
CD39+ CD4+ T cell %T cell || id:ebi-a-GCST90001658	outcome	ebi-a-GCST90001658	finngen_R10_C3_KIDNEY_CLEAR_CELL_CARCINOMA_EXALLC	rs10786199	0.000356359	0.0421283	0.993251	Clear cell adenocarcinoma of kidney (controls excluding all cancers)	II Neoplasms, from cancer register (ICD-O-3)	944	314193	-0.0822151	0.0829279	1.00036	0.921074	1.08646	0.999758	1	0.993251	1	0.993251	1	0.999904	1
CD39+ CD4+ T cell %T cell || id:ebi-a-GCST90001658	outcome	ebi-a-GCST90001658	finngen_R10_C3_KIDNEY_CLEAR_CELL_CARCINOMA_EXALLC	rs10882701	-0.00876729	0.0441842	0.842712	Clear cell adenocarcinoma of kidney (controls excluding all cancers)	II Neoplasms, from cancer register (ICD-O-3)	944	314193	-0.0953683	0.0778337	0.991271	0.909038	1.08094	0.999758	1	0.993251	1	0.999787	1	0.999904	1
CD39+ CD4+ T cell %T cell || id:ebi-a-GCST90001658	outcome	ebi-a-GCST90001658	finngen_R10_C3_KIDNEY_CLEAR_CELL_CARCINOMA_EXALLC	rs12268044	-0.00407482	0.0418891	0.922507	Clear cell adenocarcinoma of kidney (controls excluding all cancers)	II Neoplasms, from cancer register (ICD-O-3)	944	314193	-0.0861774	0.0780278	0.995933	0.917431	1.08115	0.999758	1	0.993251	1	0.999066	1	0.999904	1
CD39+ CD4+ T cell %T cell || id:ebi-a-GCST90001658	outcome	ebi-a-GCST90001658	finngen_R10_C3_KIDNEY_CLEAR_CELL_CARCINOMA_EXALLC	rs72809762	0.00231676	0.0416495	0.95564	Clear cell adenocarcinoma of kidney (controls excluding all cancers)	II Neoplasms, from cancer register (ICD-O-3)	944	314193	-0.0793162	0.0839497	1.00232	0.923748	1.08757	0.999758	1	0.993251	1	0.95564	1	0.999904	1
CD39+ CD4+ T cell %T cell || id:ebi-a-GCST90001658	outcome	ebi-a-GCST90001658	finngen_R10_C3_KIDNEY_CLEAR_CELL_CARCINOMA_EXALLC	rs7918541	0.000623561	0.0415252	0.988019	Clear cell adenocarcinoma of kidney (controls excluding all cancers)	II Neoplasms, from cancer register (ICD-O-3)	944	314193	-0.0807657	0.0820129	1.00062	0.92241	1.08547	0.999758	1	0.993251	1	0.988019	1	0.999904	1
CD39+ CD4+ T cell %T cell || id:ebi-a-GCST90001658	outcome	ebi-a-GCST90001658	finngen_R10_C3_KIDNEY_CLEAR_CELL_CARCINOMA_EXALLC	All	0.000703232	0.0414591	0.986467	Clear cell adenocarcinoma of kidney (controls excluding all cancers)	II Neoplasms, from cancer register (ICD-O-3)	944	314193	-0.0805565	0.081963	1.0007	0.922603	1.08542	0.999758	1	0.993251	1	0.998822	1	0.999904	1
CD39+ CD4+ T cell %CD4+ T cell || id:ebi-a-GCST90001659	outcome	ebi-a-GCST90001659	finngen_R10_C3_KIDNEY_CLEAR_CELL_CARCINOMA_EXALLC	rs10736092	0.0644462	0.0950766	0.497877	Clear cell adenocarcinoma of kidney (controls excluding all cancers)	II Neoplasms, from cancer register (ICD-O-3)	944	314193	-0.121904	0.250796	1.06657	0.885233	1.28505	0.999758	1	0.989687	1	0.572404	1	0.999904	1
CD39+ CD4+ T cell %CD4+ T cell || id:ebi-a-GCST90001659	outcome	ebi-a-GCST90001659	finngen_R10_C3_KIDNEY_CLEAR_CELL_CARCINOMA_EXALLC	rs10786199	0.000538856	0.0416881	0.989687	Clear cell adenocarcinoma of kidney (controls excluding all cancers)	II Neoplasms, from cancer register (ICD-O-3)	944	314193	-0.0811698	0.0822475	1.00054	0.922037	1.08572	0.999758	1	0.989687	1	0.993251	1	0.999904	1
CD39+ CD4+ T cell %CD4+ T cell || id:ebi-a-GCST90001659	outcome	ebi-a-GCST90001659	finngen_R10_C3_KIDNEY_CLEAR_CELL_CARCINOMA_EXALLC	rs10882701	-0.00843518	0.0437099	0.846974	Clear cell adenocarcinoma of kidney (controls excluding all cancers)	II Neoplasms, from cancer register (ICD-O-3)	944	314193	-0.0941065	0.0772362	0.9916	0.910186	1.0803	0.999758	1	0.989687	1	0.999787	1	0.999904	1
CD39+ CD4+ T cell %CD4+ T cell || id:ebi-a-GCST90001659	outcome	ebi-a-GCST90001659	finngen_R10_C3_KIDNEY_CLEAR_CELL_CARCINOMA_EXALLC	rs12268044	-0.00412255	0.0415072	0.920883	Clear cell adenocarcinoma of kidney (controls excluding all cancers)	II Neoplasms, from cancer register (ICD-O-3)	944	314193	-0.0854767	0.0772316	0.995886	0.918075	1.08029	0.999758	1	0.989687	1	0.999066	1	0.999904	1
CD39+ CD4+ T cell %CD4+ T cell || id:ebi-a-GCST90001659	outcome	ebi-a-GCST90001659	finngen_R10_C3_KIDNEY_CLEAR_CELL_CARCINOMA_EXALLC	rs72809762	0.00254674	0.0412383	0.950757	Clear cell adenocarcinoma of kidney (controls excluding all cancers)	II Neoplasms, from cancer register (ICD-O-3)	944	314193	-0.0782802	0.0833737	1.00255	0.924705	1.08695	0.999758	1	0.989687	1	0.95564	1	0.999904	1
CD39+ CD4+ T cell %CD4+ T cell || id:ebi-a-GCST90001659	outcome	ebi-a-GCST90001659	finngen_R10_C3_KIDNEY_CLEAR_CELL_CARCINOMA_EXALLC	rs7918541	0.000791808	0.041106	0.984632	Clear cell adenocarcinoma of kidney (controls excluding all cancers)	II Neoplasms, from cancer register (ICD-O-3)	944	314193	-0.079776	0.0813597	1.00079	0.923323	1.08476	0.999758	1	0.989687	1	0.988019	1	0.999904	1
CD39+ CD4+ T cell %CD4+ T cell || id:ebi-a-GCST90001659	outcome	ebi-a-GCST90001659	finngen_R10_C3_KIDNEY_CLEAR_CELL_CARCINOMA_EXALLC	All	0.000874714	0.0410324	0.982992	Clear cell adenocarcinoma of kidney (controls excluding all cancers)	II Neoplasms, from cancer register (ICD-O-3)	944	314193	-0.0795488	0.0812982	1.00088	0.923533	1.08469	0.999758	1	0.989687	1	0.998822	1	0.999904	1
CD39+ CD4+ T cell Absolute Count || id:ebi-a-GCST90001660	outcome	ebi-a-GCST90001660	finngen_R10_C3_KIDNEY_CLEAR_CELL_CARCINOMA_EXALLC	rs10786199	0.0720745	0.101569	0.477945	Clear cell adenocarcinoma of kidney (controls excluding all cancers)	II Neoplasms, from cancer register (ICD-O-3)	944	314193	-0.127	0.271149	1.07474	0.880733	1.31147	0.999758	1	0.635355	1	0.993251	1	0.999904	1
CD39+ CD4+ T cell Absolute Count || id:ebi-a-GCST90001660	outcome	ebi-a-GCST90001660	finngen_R10_C3_KIDNEY_CLEAR_CELL_CARCINOMA_EXALLC	rs10882701	0.0490073	0.151779	0.746782	Clear cell adenocarcinoma of kidney (controls excluding all cancers)	II Neoplasms, from cancer register (ICD-O-3)	944	314193	-0.24848	0.346495	1.05023	0.779985	1.4141	0.999758	1	0.746782	1	0.999787	1	0.999904	1
CD39+ CD4+ T cell Absolute Count || id:ebi-a-GCST90001660	outcome	ebi-a-GCST90001660	finngen_R10_C3_KIDNEY_CLEAR_CELL_CARCINOMA_EXALLC	rs12268044	0.0409195	0.0977803	0.675593	Clear cell adenocarcinoma of kidney (controls excluding all cancers)	II Neoplasms, from cancer register (ICD-O-3)	944	314193	-0.15073	0.232569	1.04177	0.86008	1.26184	0.999758	1	0.737011	1	0.999066	1	0.999904	1
CD39+ CD4+ T cell Absolute Count || id:ebi-a-GCST90001660	outcome	ebi-a-GCST90001660	finngen_R10_C3_KIDNEY_CLEAR_CELL_CARCINOMA_EXALLC	rs141018090	0.061858	0.0926454	0.504335	Clear cell adenocarcinoma of kidney (controls excluding all cancers)	II Neoplasms, from cancer register (ICD-O-3)	944	314193	-0.119727	0.243443	1.06381	0.887163	1.27563	0.999758	1	0.635355	1	0.970474	1	0.999904	1
CD39+ CD4+ T cell Absolute Count || id:ebi-a-GCST90001660	outcome	ebi-a-GCST90001660	finngen_R10_C3_KIDNEY_CLEAR_CELL_CARCINOMA_EXALLC	rs72809762	0.0738251	0.0946275	0.435293	Clear cell adenocarcinoma of kidney (controls excluding all cancers)	II Neoplasms, from cancer register (ICD-O-3)	944	314193	-0.111645	0.259295	1.07662	0.894362	1.29602	0.999758	1	0.635355	1	0.95564	1	0.999904	1
CD39+ CD4+ T cell Absolute Count || id:ebi-a-GCST90001660	outcome	ebi-a-GCST90001660	finngen_R10_C3_KIDNEY_CLEAR_CELL_CARCINOMA_EXALLC	All	0.0609681	0.0919485	0.507287	Clear cell adenocarcinoma of kidney (controls excluding all cancers)	II Neoplasms, from cancer register (ICD-O-3)	944	314193	-0.119251	0.241187	1.06286	0.887585	1.27276	0.999758	1	0.635355	1	0.998822	1	0.999904	1
CD28- CD8dim T cell %T cell || id:ebi-a-GCST90001661	outcome	ebi-a-GCST90001661	finngen_R10_C3_KIDNEY_CLEAR_CELL_CARCINOMA_EXALLC	rs117147408	-0.118759	0.261642	0.649902	Clear cell adenocarcinoma of kidney (controls excluding all cancers)	II Neoplasms, from cancer register (ICD-O-3)	944	314193	-0.631577	0.394059	0.888022	0.531753	1.48299	0.999758	1	0.897233	1	0.937192	1	0.999904	1
CD28- CD8dim T cell %T cell || id:ebi-a-GCST90001661	outcome	ebi-a-GCST90001661	finngen_R10_C3_KIDNEY_CLEAR_CELL_CARCINOMA_EXALLC	rs12986962	0.238875	0.207479	0.249599	Clear cell adenocarcinoma of kidney (controls excluding all cancers)	II Neoplasms, from cancer register (ICD-O-3)	944	314193	-0.167783	0.645533	1.26982	0.845537	1.907	0.999758	1	0.897233	1	0.356514	0.499198	0.999904	1
CD28- CD8dim T cell %T cell || id:ebi-a-GCST90001661	outcome	ebi-a-GCST90001661	finngen_R10_C3_KIDNEY_CLEAR_CELL_CARCINOMA_EXALLC	rs4796089	0.010232	0.292119	0.972058	Clear cell adenocarcinoma of kidney (controls excluding all cancers)	II Neoplasms, from cancer register (ICD-O-3)	944	314193	-0.562321	0.582784	1.01028	0.569885	1.79102	0.999758	1	0.972058	1	0.98825	1	0.999904	1
CD28- CD8dim T cell %T cell || id:ebi-a-GCST90001661	outcome	ebi-a-GCST90001661	finngen_R10_C3_KIDNEY_CLEAR_CELL_CARCINOMA_EXALLC	All	0.0519744	0.190587	0.785079	Clear cell adenocarcinoma of kidney (controls excluding all cancers)	II Neoplasms, from cancer register (ICD-O-3)	944	314193	-0.321577	0.425526	1.05335	0.725005	1.53039	0.999758	1	0.897233	1	0.998822	1	0.999904	1
CD28- CD8dim T cell Absolute Count || id:ebi-a-GCST90001663	outcome	ebi-a-GCST90001663	finngen_R10_C3_KIDNEY_CLEAR_CELL_CARCINOMA_EXALLC	All	-0.282479	0.21494	0.188771	Clear cell adenocarcinoma of kidney (controls excluding all cancers)	II Neoplasms, from cancer register (ICD-O-3)	944	314193	-0.703761	0.138803	0.753913	0.494721	1.1489	0.999758	1	0.188771	0.377542	0.998822	1	0.999904	1
CD28+ CD45RA+ CD8dim T cell %T cell || id:ebi-a-GCST90001664	outcome	ebi-a-GCST90001664	finngen_R10_C3_KIDNEY_CLEAR_CELL_CARCINOMA_EXALLC	rs12712610	0.329736	0.268307	0.21909	Clear cell adenocarcinoma of kidney (controls excluding all cancers)	II Neoplasms, from cancer register (ICD-O-3)	944	314193	-0.196145	0.855617	1.3906	0.821893	2.35283	0.999758	1	0.847296	1	0.546394	1	0.999904	1
CD28+ CD45RA+ CD8dim T cell %T cell || id:ebi-a-GCST90001664	outcome	ebi-a-GCST90001664	finngen_R10_C3_KIDNEY_CLEAR_CELL_CARCINOMA_EXALLC	rs4832054	0.00947297	0.481271	0.984296	Clear cell adenocarcinoma of kidney (controls excluding all cancers)	II Neoplasms, from cancer register (ICD-O-3)	944	314193	-0.933819	0.952765	1.00952	0.39305	2.59287	0.999758	1	0.984296	1	0.984296	1	0.999904	1
CD28+ CD45RA+ CD8dim T cell %T cell || id:ebi-a-GCST90001664	outcome	ebi-a-GCST90001664	finngen_R10_C3_KIDNEY_CLEAR_CELL_CARCINOMA_EXALLC	rs79827501	0.0455328	0.261126	0.861574	Clear cell adenocarcinoma of kidney (controls excluding all cancers)	II Neoplasms, from cancer register (ICD-O-3)	944	314193	-0.466275	0.55734	1.04659	0.627335	1.74602	0.999758	1	0.984296	1	0.861574	1	0.999904	1
CD28+ CD45RA+ CD8dim T cell %T cell || id:ebi-a-GCST90001664	outcome	ebi-a-GCST90001664	finngen_R10_C3_KIDNEY_CLEAR_CELL_CARCINOMA_EXALLC	All	0.137321	0.237726	0.563504	Clear cell adenocarcinoma of kidney (controls excluding all cancers)	II Neoplasms, from cancer register (ICD-O-3)	944	314193	-0.328622	0.603264	1.1472	0.719915	1.82808	0.999758	1	0.901607	1	0.998822	1	0.999904	1
CD28+ CD45RA+ CD8dim T cell %CD8dim T cell || id:ebi-a-GCST90001665	outcome	ebi-a-GCST90001665	finngen_R10_C3_KIDNEY_CLEAR_CELL_CARCINOMA_EXALLC	All	-0.0136319	0.234044	0.953554	Clear cell adenocarcinoma of kidney (controls excluding all cancers)	II Neoplasms, from cancer register (ICD-O-3)	944	314193	-0.472359	0.445095	0.986461	0.62353	1.56064	0.999758	1	0.953554	1	0.998822	1	0.999904	1
CD28+ CD45RA+ CD8dim T cell Absolute Count || id:ebi-a-GCST90001666	outcome	ebi-a-GCST90001666	finngen_R10_C3_KIDNEY_CLEAR_CELL_CARCINOMA_EXALLC	All	0.121732	0.363416	0.73765	Clear cell adenocarcinoma of kidney (controls excluding all cancers)	II Neoplasms, from cancer register (ICD-O-3)	944	314193	-0.590563	0.834027	1.12945	0.554016	2.30257	0.999758	1	0.73765	1	0.998822	1	0.999904	1
CD39+ CD8+ T cell %T cell || id:ebi-a-GCST90001670	outcome	ebi-a-GCST90001670	finngen_R10_C3_KIDNEY_CLEAR_CELL_CARCINOMA_EXALLC	rs10736092	0.0139301	0.166837	0.933457	Clear cell adenocarcinoma of kidney (controls excluding all cancers)	II Neoplasms, from cancer register (ICD-O-3)	944	314193	-0.313069	0.34093	1.01403	0.731199	1.40625	0.999758	1	0.962628	1	0.933457	1	0.999904	1
CD39+ CD8+ T cell %T cell || id:ebi-a-GCST90001670	outcome	ebi-a-GCST90001670	finngen_R10_C3_KIDNEY_CLEAR_CELL_CARCINOMA_EXALLC	rs111534725	-0.0193709	0.0580632	0.738669	Clear cell adenocarcinoma of kidney (controls excluding all cancers)	II Neoplasms, from cancer register (ICD-O-3)	944	314193	-0.133175	0.094433	0.980816	0.875312	1.09904	0.999758	1	0.962628	1	0.738669	1	0.999904	1
CD39+ CD8+ T cell %T cell || id:ebi-a-GCST90001670	outcome	ebi-a-GCST90001670	finngen_R10_C3_KIDNEY_CLEAR_CELL_CARCINOMA_EXALLC	rs11818051	0.00311146	0.0664041	0.962628	Clear cell adenocarcinoma of kidney (controls excluding all cancers)	II Neoplasms, from cancer register (ICD-O-3)	944	314193	-0.127041	0.133264	1.00312	0.880698	1.14255	0.999758	1	0.962628	1	0.975996	1	0.999904	1
CD39+ CD8+ T cell %T cell || id:ebi-a-GCST90001670	outcome	ebi-a-GCST90001670	finngen_R10_C3_KIDNEY_CLEAR_CELL_CARCINOMA_EXALLC	rs12777195	-0.0230328	0.0670379	0.731163	Clear cell adenocarcinoma of kidney (controls excluding all cancers)	II Neoplasms, from cancer register (ICD-O-3)	944	314193	-0.154427	0.108361	0.97723	0.856906	1.11445	0.999758	1	0.962628	1	0.731163	1	0.999904	1
CD39+ CD8+ T cell %T cell || id:ebi-a-GCST90001670	outcome	ebi-a-GCST90001670	finngen_R10_C3_KIDNEY_CLEAR_CELL_CARCINOMA_EXALLC	rs12778618	-0.0078738	0.0749855	0.916372	Clear cell adenocarcinoma of kidney (controls excluding all cancers)	II Neoplasms, from cancer register (ICD-O-3)	944	314193	-0.154845	0.139098	0.992157	0.856548	1.14924	0.999758	1	0.962628	1	0.964872	1	0.999904	1
CD39+ CD8+ T cell %T cell || id:ebi-a-GCST90001670	outcome	ebi-a-GCST90001670	finngen_R10_C3_KIDNEY_CLEAR_CELL_CARCINOMA_EXALLC	rs17111341	0.00335795	0.0682745	0.960773	Clear cell adenocarcinoma of kidney (controls excluding all cancers)	II Neoplasms, from cancer register (ICD-O-3)	944	314193	-0.13046	0.137176	1.00336	0.877691	1.14703	0.999758	1	0.962628	1	0.977492	1	0.999904	1
CD39+ CD8+ T cell %T cell || id:ebi-a-GCST90001670	outcome	ebi-a-GCST90001670	finngen_R10_C3_KIDNEY_CLEAR_CELL_CARCINOMA_EXALLC	rs72812685	-0.0109863	0.0779478	0.887914	Clear cell adenocarcinoma of kidney (controls excluding all cancers)	II Neoplasms, from cancer register (ICD-O-3)	944	314193	-0.163764	0.141791	0.989074	0.848942	1.15234	0.999758	1	0.962628	1	0.957383	1	0.999904	1
CD39+ CD8+ T cell %T cell || id:ebi-a-GCST90001670	outcome	ebi-a-GCST90001670	finngen_R10_C3_KIDNEY_CLEAR_CELL_CARCINOMA_EXALLC	All	-0.00834506	0.0679567	0.902266	Clear cell adenocarcinoma of kidney (controls excluding all cancers)	II Neoplasms, from cancer register (ICD-O-3)	944	314193	-0.14154	0.12485	0.99169	0.86802	1.13298	0.999758	1	0.962628	1	0.998822	1	0.999904	1
CD39+ CD8+ T cell %CD8+ T cell || id:ebi-a-GCST90001671	outcome	ebi-a-GCST90001671	finngen_R10_C3_KIDNEY_CLEAR_CELL_CARCINOMA_EXALLC	rs111534725	-0.0446302	0.133061	0.737315	Clear cell adenocarcinoma of kidney (controls excluding all cancers)	II Neoplasms, from cancer register (ICD-O-3)	944	314193	-0.30543	0.21617	0.956351	0.736806	1.24131	0.999758	1	0.957383	1	0.738669	1	0.999904	1
CD39+ CD8+ T cell %CD8+ T cell || id:ebi-a-GCST90001671	outcome	ebi-a-GCST90001671	finngen_R10_C3_KIDNEY_CLEAR_CELL_CARCINOMA_EXALLC	rs11818051	0.0824779	0.151314	0.5857	Clear cell adenocarcinoma of kidney (controls excluding all cancers)	II Neoplasms, from cancer register (ICD-O-3)	944	314193	-0.214097	0.379053	1.08597	0.80727	1.4609	0.999758	1	0.93712	1	0.883187	1	0.999904	1
CD39+ CD8+ T cell %CD8+ T cell || id:ebi-a-GCST90001671	outcome	ebi-a-GCST90001671	finngen_R10_C3_KIDNEY_CLEAR_CELL_CARCINOMA_EXALLC	rs12778618	0.0189748	0.172575	0.912449	Clear cell adenocarcinoma of kidney (controls excluding all cancers)	II Neoplasms, from cancer register (ICD-O-3)	944	314193	-0.319273	0.357222	1.01916	0.726677	1.42935	0.999758	1	0.957383	1	0.964872	1	0.999904	1
CD39+ CD8+ T cell %CD8+ T cell || id:ebi-a-GCST90001671	outcome	ebi-a-GCST90001671	finngen_R10_C3_KIDNEY_CLEAR_CELL_CARCINOMA_EXALLC	rs146426185	0.0143759	0.168454	0.931991	Clear cell adenocarcinoma of kidney (controls excluding all cancers)	II Neoplasms, from cancer register (ICD-O-3)	944	314193	-0.315795	0.344546	1.01448	0.729209	1.41135	0.999758	1	0.957383	1	0.931991	1	0.999904	1
CD39+ CD8+ T cell %CD8+ T cell || id:ebi-a-GCST90001671	outcome	ebi-a-GCST90001671	finngen_R10_C3_KIDNEY_CLEAR_CELL_CARCINOMA_EXALLC	rs17111341	0.0862402	0.157639	0.584327	Clear cell adenocarcinoma of kidney (controls excluding all cancers)	II Neoplasms, from cancer register (ICD-O-3)	944	314193	-0.222732	0.395212	1.09007	0.800329	1.4847	0.999758	1	0.93712	1	0.876491	1	0.999904	1
CD39+ CD8+ T cell %CD8+ T cell || id:ebi-a-GCST90001671	outcome	ebi-a-GCST90001671	finngen_R10_C3_KIDNEY_CLEAR_CELL_CARCINOMA_EXALLC	rs2901833	-0.067257	0.160332	0.674862	Clear cell adenocarcinoma of kidney (controls excluding all cancers)	II Neoplasms, from cancer register (ICD-O-3)	944	314193	-0.381509	0.246995	0.934955	0.682831	1.28017	0.999758	1	0.957383	1	0.682286	1	0.999904	1
CD39+ CD8+ T cell %CD8+ T cell || id:ebi-a-GCST90001671	outcome	ebi-a-GCST90001671	finngen_R10_C3_KIDNEY_CLEAR_CELL_CARCINOMA_EXALLC	rs72812685	0.0116735	0.218449	0.957383	Clear cell adenocarcinoma of kidney (controls excluding all cancers)	II Neoplasms, from cancer register (ICD-O-3)	944	314193	-0.416486	0.439833	1.01174	0.659359	1.55245	0.999758	1	0.957383	1	0.957383	1	0.999904	1
CD39+ CD8+ T cell %CD8+ T cell || id:ebi-a-GCST90001671	outcome	ebi-a-GCST90001671	finngen_R10_C3_KIDNEY_CLEAR_CELL_CARCINOMA_EXALLC	All	0.0147227	0.151893	0.922784	Clear cell adenocarcinoma of kidney (controls excluding all cancers)	II Neoplasms, from cancer register (ICD-O-3)	944	314193	-0.282988	0.312434	1.01483	0.753529	1.36675	0.999758	1	0.957383	1	0.998822	1	0.999904	1
CD39+ CD8+ T cell Absolute Count || id:ebi-a-GCST90001672	outcome	ebi-a-GCST90001672	finngen_R10_C3_KIDNEY_CLEAR_CELL_CARCINOMA_EXALLC	rs10748649	0.00587705	0.162309	0.971116	Clear cell adenocarcinoma of kidney (controls excluding all cancers)	II Neoplasms, from cancer register (ICD-O-3)	944	314193	-0.312248	0.324002	1.00589	0.7318	1.38265	0.999758	1	0.977492	1	0.971116	1	0.999904	1
CD39+ CD8+ T cell Absolute Count || id:ebi-a-GCST90001672	outcome	ebi-a-GCST90001672	finngen_R10_C3_KIDNEY_CLEAR_CELL_CARCINOMA_EXALLC	rs111534725	-0.020846	0.0576148	0.717489	Clear cell adenocarcinoma of kidney (controls excluding all cancers)	II Neoplasms, from cancer register (ICD-O-3)	944	314193	-0.133771	0.0920791	0.97937	0.87479	1.09645	0.999758	1	0.977492	1	0.738669	1	0.999904	1
CD39+ CD8+ T cell Absolute Count || id:ebi-a-GCST90001672	outcome	ebi-a-GCST90001672	finngen_R10_C3_KIDNEY_CLEAR_CELL_CARCINOMA_EXALLC	rs11818051	0.0019892	0.0661092	0.975996	Clear cell adenocarcinoma of kidney (controls excluding all cancers)	II Neoplasms, from cancer register (ICD-O-3)	944	314193	-0.127585	0.131563	1.00199	0.880219	1.14061	0.999758	1	0.977492	1	0.975996	1	0.999904	1
CD39+ CD8+ T cell Absolute Count || id:ebi-a-GCST90001672	outcome	ebi-a-GCST90001672	finngen_R10_C3_KIDNEY_CLEAR_CELL_CARCINOMA_EXALLC	rs12778618	-0.00951654	0.0745415	0.898412	Clear cell adenocarcinoma of kidney (controls excluding all cancers)	II Neoplasms, from cancer register (ICD-O-3)	944	314193	-0.155618	0.136585	0.990529	0.855886	1.14635	0.999758	1	0.977492	1	0.964872	1	0.999904	1
CD39+ CD8+ T cell Absolute Count || id:ebi-a-GCST90001672	outcome	ebi-a-GCST90001672	finngen_R10_C3_KIDNEY_CLEAR_CELL_CARCINOMA_EXALLC	rs12778797	-0.0238995	0.0664949	0.719282	Clear cell adenocarcinoma of kidney (controls excluding all cancers)	II Neoplasms, from cancer register (ICD-O-3)	944	314193	-0.15423	0.10643	0.976384	0.857075	1.1123	0.999758	1	0.977492	1	0.88883	1	0.999904	1
CD39+ CD8+ T cell Absolute Count || id:ebi-a-GCST90001672	outcome	ebi-a-GCST90001672	finngen_R10_C3_KIDNEY_CLEAR_CELL_CARCINOMA_EXALLC	rs17111341	0.00191692	0.0679427	0.977492	Clear cell adenocarcinoma of kidney (controls excluding all cancers)	II Neoplasms, from cancer register (ICD-O-3)	944	314193	-0.131251	0.135085	1.00192	0.876998	1.14463	0.999758	1	0.977492	1	0.977492	1	0.999904	1
CD39+ CD8+ T cell Absolute Count || id:ebi-a-GCST90001672	outcome	ebi-a-GCST90001672	finngen_R10_C3_KIDNEY_CLEAR_CELL_CARCINOMA_EXALLC	rs72812685	-0.0129546	0.0777979	0.867751	Clear cell adenocarcinoma of kidney (controls excluding all cancers)	II Neoplasms, from cancer register (ICD-O-3)	944	314193	-0.165439	0.139529	0.987129	0.847522	1.14973	0.999758	1	0.977492	1	0.957383	1	0.999904	1
CD39+ CD8+ T cell Absolute Count || id:ebi-a-GCST90001672	outcome	ebi-a-GCST90001672	finngen_R10_C3_KIDNEY_CLEAR_CELL_CARCINOMA_EXALLC	All	-0.00996528	0.0675339	0.88269	Clear cell adenocarcinoma of kidney (controls excluding all cancers)	II Neoplasms, from cancer register (ICD-O-3)	944	314193	-0.142332	0.122401	0.990084	0.867333	1.13021	0.999758	1	0.977492	1	0.998822	1	0.999904	1
CD25++ CD8+ T cell Absolute Count || id:ebi-a-GCST90001681	outcome	ebi-a-GCST90001681	finngen_R10_C3_KIDNEY_CLEAR_CELL_CARCINOMA_EXALLC	All	-0.351816	0.258768	0.173963	Clear cell adenocarcinoma of kidney (controls excluding all cancers)	II Neoplasms, from cancer register (ICD-O-3)	944	314193	-0.859002	0.15537	0.70341	0.423585	1.16809	0.999758	1	0.195827	0.347926	0.998822	1	0.999904	1
CD28- CD8+ T cell %CD8+ T cell || id:ebi-a-GCST90001686	outcome	ebi-a-GCST90001686	finngen_R10_C3_KIDNEY_CLEAR_CELL_CARCINOMA_EXALLC	rs4796089	0.00356172	0.241843	0.98825	Clear cell adenocarcinoma of kidney (controls excluding all cancers)	II Neoplasms, from cancer register (ICD-O-3)	944	314193	-0.470451	0.477574	1.00357	0.624721	1.61216	0.999758	1	0.98825	1	0.98825	1	0.999904	1
CD28- CD8+ T cell %CD8+ T cell || id:ebi-a-GCST90001686	outcome	ebi-a-GCST90001686	finngen_R10_C3_KIDNEY_CLEAR_CELL_CARCINOMA_EXALLC	rs6904669	0.0171479	0.26807	0.948996	Clear cell adenocarcinoma of kidney (controls excluding all cancers)	II Neoplasms, from cancer register (ICD-O-3)	944	314193	-0.50827	0.542566	1.0173	0.601535	1.72042	0.999758	1	0.98825	1	0.948996	1	0.999904	1
CD28- CD8+ T cell %CD8+ T cell || id:ebi-a-GCST90001686	outcome	ebi-a-GCST90001686	finngen_R10_C3_KIDNEY_CLEAR_CELL_CARCINOMA_EXALLC	rs7728865	0.163244	0.25076	0.515048	Clear cell adenocarcinoma of kidney (controls excluding all cancers)	II Neoplasms, from cancer register (ICD-O-3)	944	314193	-0.328245	0.654733	1.17732	0.720186	1.92463	0.999758	1	0.98825	1	0.515048	1	0.999904	1
CD28- CD8+ T cell %CD8+ T cell || id:ebi-a-GCST90001686	outcome	ebi-a-GCST90001686	finngen_R10_C3_KIDNEY_CLEAR_CELL_CARCINOMA_EXALLC	All	0.0617188	0.206468	0.764996	Clear cell adenocarcinoma of kidney (controls excluding all cancers)	II Neoplasms, from cancer register (ICD-O-3)	944	314193	-0.342959	0.466396	1.06366	0.709667	1.59424	0.999758	1	0.98825	1	0.998822	1	0.999904	1
CD28- CD8+ T cell Absolute Count || id:ebi-a-GCST90001687	outcome	ebi-a-GCST90001687	finngen_R10_C3_KIDNEY_CLEAR_CELL_CARCINOMA_EXALLC	rs3130685	0.112682	0.338147	0.738958	Clear cell adenocarcinoma of kidney (controls excluding all cancers)	II Neoplasms, from cancer register (ICD-O-3)	944	314193	-0.550086	0.77545	1.11928	0.5769	2.17157	0.999758	1	0.91212	1	0.738958	1	0.999904	1
CD28- CD8+ T cell Absolute Count || id:ebi-a-GCST90001687	outcome	ebi-a-GCST90001687	finngen_R10_C3_KIDNEY_CLEAR_CELL_CARCINOMA_EXALLC	rs36058358	0.0431245	0.207414	0.835295	Clear cell adenocarcinoma of kidney (controls excluding all cancers)	II Neoplasms, from cancer register (ICD-O-3)	944	314193	-0.363407	0.449656	1.04407	0.695303	1.56777	0.999758	1	0.91212	1	0.839224	1	0.999904	1
CD28- CD8+ T cell Absolute Count || id:ebi-a-GCST90001687	outcome	ebi-a-GCST90001687	finngen_R10_C3_KIDNEY_CLEAR_CELL_CARCINOMA_EXALLC	rs4796089	-0.0478508	0.233182	0.837409	Clear cell adenocarcinoma of kidney (controls excluding all cancers)	II Neoplasms, from cancer register (ICD-O-3)	944	314193	-0.504887	0.409185	0.953276	0.603574	1.50559	0.999758	1	0.91212	1	0.98825	1	0.999904	1
CD28- CD8+ T cell Absolute Count || id:ebi-a-GCST90001687	outcome	ebi-a-GCST90001687	finngen_R10_C3_KIDNEY_CLEAR_CELL_CARCINOMA_EXALLC	All	0.0219892	0.199241	0.91212	Clear cell adenocarcinoma of kidney (controls excluding all cancers)	II Neoplasms, from cancer register (ICD-O-3)	944	314193	-0.368524	0.412502	1.02223	0.691755	1.51059	0.999758	1	0.91212	1	0.998822	1	0.999904	1
CD28+ CD45RA+ CD8+ T cell Absolute Count || id:ebi-a-GCST90001690	outcome	ebi-a-GCST90001690	finngen_R10_C3_KIDNEY_CLEAR_CELL_CARCINOMA_EXALLC	All	-0.67492	0.283991	0.017475	Clear cell adenocarcinoma of kidney (controls excluding all cancers)	II Neoplasms, from cancer register (ICD-O-3)	944	314193	-1.23154	-0.118298	0.509197	0.291842	0.888431	0.999758	1	0.0349501	0.0349501	0.998822	1	0.999904	1
CD28- CD4-CD8- T cell %T cell || id:ebi-a-GCST90001694	outcome	ebi-a-GCST90001694	finngen_R10_C3_KIDNEY_CLEAR_CELL_CARCINOMA_EXALLC	rs139249541	0.160731	0.196323	0.412954	Clear cell adenocarcinoma of kidney (controls excluding all cancers)	II Neoplasms, from cancer register (ICD-O-3)	944	314193	-0.224062	0.545523	1.17437	0.799266	1.72551	0.999758	1	0.560653	1	0.619431	1	0.999904	1
CD28- CD4-CD8- T cell %T cell || id:ebi-a-GCST90001694	outcome	ebi-a-GCST90001694	finngen_R10_C3_KIDNEY_CLEAR_CELL_CARCINOMA_EXALLC	rs6755452	0.182889	0.236093	0.438547	Clear cell adenocarcinoma of kidney (controls excluding all cancers)	II Neoplasms, from cancer register (ICD-O-3)	944	314193	-0.279853	0.645631	1.20068	0.755895	1.90719	0.999758	1	0.560653	1	0.823563	1	0.999904	1
CD28- CD4-CD8- T cell %T cell || id:ebi-a-GCST90001694	outcome	ebi-a-GCST90001694	finngen_R10_C3_KIDNEY_CLEAR_CELL_CARCINOMA_EXALLC	rs9896155	0.162094	0.235123	0.490571	Clear cell adenocarcinoma of kidney (controls excluding all cancers)	II Neoplasms, from cancer register (ICD-O-3)	944	314193	-0.298747	0.622936	1.17597	0.741747	1.86439	0.999758	1	0.560653	1	0.588685	1	0.999904	1
CD28- CD4-CD8- T cell %T cell || id:ebi-a-GCST90001694	outcome	ebi-a-GCST90001694	finngen_R10_C3_KIDNEY_CLEAR_CELL_CARCINOMA_EXALLC	All	0.167543	0.179642	0.351001	Clear cell adenocarcinoma of kidney (controls excluding all cancers)	II Neoplasms, from cancer register (ICD-O-3)	944	314193	-0.184556	0.519642	1.1824	0.831474	1.68143	0.999758	1	0.560653	1	0.998822	1	0.999904	1
CD45RA- CD28- CD8+ T cell %T cell || id:ebi-a-GCST90001697	outcome	ebi-a-GCST90001697	finngen_R10_C3_KIDNEY_CLEAR_CELL_CARCINOMA_EXALLC	All	-0.0052376	0.0312611	0.866942	Clear cell adenocarcinoma of kidney (controls excluding all cancers)	II Neoplasms, from cancer register (ICD-O-3)	944	314193	-0.0665095	0.0560342	0.994776	0.935654	1.05763	0.999758	1	0.866942	1	0.998822	1	0.999904	1
BAFF-R on CD24+ CD27+ B cell || id:ebi-a-GCST90001702	outcome	ebi-a-GCST90001702	finngen_R10_C3_KIDNEY_CLEAR_CELL_CARCINOMA_EXALLC	rs117086217	0.161452	0.12183	0.185098	Clear cell adenocarcinoma of kidney (controls excluding all cancers)	II Neoplasms, from cancer register (ICD-O-3)	944	314193	-0.0773356	0.40024	1.17522	0.925579	1.49218	0.999758	1	0.840352	1	0.534611	1	0.999904	1
BAFF-R on CD24+ CD27+ B cell || id:ebi-a-GCST90001702	outcome	ebi-a-GCST90001702	finngen_R10_C3_KIDNEY_CLEAR_CELL_CARCINOMA_EXALLC	rs13058590	0.110329	0.12603	0.381348	Clear cell adenocarcinoma of kidney (controls excluding all cancers)	II Neoplasms, from cancer register (ICD-O-3)	944	314193	-0.13669	0.357348	1.11665	0.87224	1.42953	0.999758	1	0.903241	1	0.762695	1	0.999904	1
BAFF-R on CD24+ CD27+ B cell || id:ebi-a-GCST90001702	outcome	ebi-a-GCST90001702	finngen_R10_C3_KIDNEY_CLEAR_CELL_CARCINOMA_EXALLC	rs143944768	0.166075	0.121705	0.172388	Clear cell adenocarcinoma of kidney (controls excluding all cancers)	II Neoplasms, from cancer register (ICD-O-3)	944	314193	-0.0724665	0.404616	1.18066	0.930097	1.49873	0.999758	1	0.840352	1	0.390683	0.689551	0.999904	1
BAFF-R on CD24+ CD27+ B cell || id:ebi-a-GCST90001702	outcome	ebi-a-GCST90001702	finngen_R10_C3_KIDNEY_CLEAR_CELL_CARCINOMA_EXALLC	rs146069723	0.0988616	0.133931	0.460422	Clear cell adenocarcinoma of kidney (controls excluding all cancers)	II Neoplasms, from cancer register (ICD-O-3)	944	314193	-0.163643	0.361367	1.10391	0.849045	1.43529	0.999758	1	0.903241	1	0.827165	1	0.999904	1
BAFF-R on CD24+ CD27+ B cell || id:ebi-a-GCST90001702	outcome	ebi-a-GCST90001702	finngen_R10_C3_KIDNEY_CLEAR_CELL_CARCINOMA_EXALLC	rs2142827	0.111316	0.171437	0.516137	Clear cell adenocarcinoma of kidney (controls excluding all cancers)	II Neoplasms, from cancer register (ICD-O-3)	944	314193	-0.2247	0.447332	1.11775	0.798755	1.56413	0.999758	1	0.903241	1	0.737702	1	0.999904	1
BAFF-R on CD24+ CD27+ B cell || id:ebi-a-GCST90001702	outcome	ebi-a-GCST90001702	finngen_R10_C3_KIDNEY_CLEAR_CELL_CARCINOMA_EXALLC	rs5758649	0.172867	0.126372	0.171338	Clear cell adenocarcinoma of kidney (controls excluding all cancers)	II Neoplasms, from cancer register (ICD-O-3)	944	314193	-0.0748227	0.420557	1.18871	0.927908	1.52281	0.999758	1	0.840352	1	0.535034	1	0.999904	1
BAFF-R on CD24+ CD27+ B cell || id:ebi-a-GCST90001702	outcome	ebi-a-GCST90001702	finngen_R10_C3_KIDNEY_CLEAR_CELL_CARCINOMA_EXALLC	All	0.140361	0.119483	0.240101	Clear cell adenocarcinoma of kidney (controls excluding all cancers)	II Neoplasms, from cancer register (ICD-O-3)	944	314193	-0.0938256	0.374547	1.15069	0.910442	1.45433	0.999758	1	0.840352	1	0.998822	1	0.999904	1
BAFF-R on IgD+ CD24+ B cell || id:ebi-a-GCST90001703	outcome	ebi-a-GCST90001703	finngen_R10_C3_KIDNEY_CLEAR_CELL_CARCINOMA_EXALLC	rs117086217	-0.0111798	0.0509106	0.826185	Clear cell adenocarcinoma of kidney (controls excluding all cancers)	II Neoplasms, from cancer register (ICD-O-3)	944	314193	-0.110965	0.088605	0.988882	0.89497	1.09265	0.999758	1	0.826185	1	0.999904	1	0.999904	1
BAFF-R on IgD+ CD24+ B cell || id:ebi-a-GCST90001703	outcome	ebi-a-GCST90001703	finngen_R10_C3_KIDNEY_CLEAR_CELL_CARCINOMA_EXALLC	rs2142827	-0.031448	0.0530448	0.553276	Clear cell adenocarcinoma of kidney (controls excluding all cancers)	II Neoplasms, from cancer register (ICD-O-3)	944	314193	-0.135416	0.0725198	0.969041	0.873353	1.07521	0.999758	1	0.826185	1	0.737702	1	0.999904	1
BAFF-R on IgD+ CD24+ B cell || id:ebi-a-GCST90001703	outcome	ebi-a-GCST90001703	finngen_R10_C3_KIDNEY_CLEAR_CELL_CARCINOMA_EXALLC	rs5758649	-0.0115854	0.0511827	0.820926	Clear cell adenocarcinoma of kidney (controls excluding all cancers)	II Neoplasms, from cancer register (ICD-O-3)	944	314193	-0.111903	0.0887326	0.988481	0.894131	1.09279	0.999758	1	0.826185	1	0.996771	1	0.999904	1
BAFF-R on IgD+ CD24+ B cell || id:ebi-a-GCST90001703	outcome	ebi-a-GCST90001703	finngen_R10_C3_KIDNEY_CLEAR_CELL_CARCINOMA_EXALLC	rs73165129	0.116018	0.131361	0.377126	Clear cell adenocarcinoma of kidney (controls excluding all cancers)	II Neoplasms, from cancer register (ICD-O-3)	944	314193	-0.141449	0.373486	1.12302	0.8681	1.45279	0.999758	1	0.754251	1	0.90737	1	0.999904	1
BAFF-R on IgD+ CD24+ B cell || id:ebi-a-GCST90001703	outcome	ebi-a-GCST90001703	finngen_R10_C3_KIDNEY_CLEAR_CELL_CARCINOMA_EXALLC	rs75056525	-0.0222634	0.0517494	0.667039	Clear cell adenocarcinoma of kidney (controls excluding all cancers)	II Neoplasms, from cancer register (ICD-O-3)	944	314193	-0.123692	0.0791655	0.977983	0.883652	1.08238	0.999758	1	0.826185	1	0.667039	1	0.999904	1
BAFF-R on IgD+ CD24+ B cell || id:ebi-a-GCST90001703	outcome	ebi-a-GCST90001703	finngen_R10_C3_KIDNEY_CLEAR_CELL_CARCINOMA_EXALLC	All	-0.013834	0.0507296	0.785083	Clear cell adenocarcinoma of kidney (controls excluding all cancers)	II Neoplasms, from cancer register (ICD-O-3)	944	314193	-0.113264	0.085596	0.986261	0.892915	1.08937	0.999758	1	0.826185	1	0.998822	1	0.999904	1
BAFF-R on IgD+ CD24- B cell || id:ebi-a-GCST90001704	outcome	ebi-a-GCST90001704	finngen_R10_C3_KIDNEY_CLEAR_CELL_CARCINOMA_EXALLC	rs1081003	0.111888	0.0835635	0.180585	Clear cell adenocarcinoma of kidney (controls excluding all cancers)	II Neoplasms, from cancer register (ICD-O-3)	944	314193	-0.0518965	0.275672	1.11839	0.949427	1.31742	0.999758	1	0.923064	1	0.661904	1	0.999904	1
BAFF-R on IgD+ CD24- B cell || id:ebi-a-GCST90001704	outcome	ebi-a-GCST90001704	finngen_R10_C3_KIDNEY_CLEAR_CELL_CARCINOMA_EXALLC	rs117705111	0.0967405	0.0893769	0.27908	Clear cell adenocarcinoma of kidney (controls excluding all cancers)	II Neoplasms, from cancer register (ICD-O-3)	944	314193	-0.0784382	0.271919	1.10157	0.924559	1.31248	0.999758	1	0.923064	1	0.642281	1	0.999904	1
BAFF-R on IgD+ CD24- B cell || id:ebi-a-GCST90001704	outcome	ebi-a-GCST90001704	finngen_R10_C3_KIDNEY_CLEAR_CELL_CARCINOMA_EXALLC	rs149806587	0.0706793	0.0821461	0.389563	Clear cell adenocarcinoma of kidney (controls excluding all cancers)	II Neoplasms, from cancer register (ICD-O-3)	944	314193	-0.0903271	0.231686	1.07324	0.913632	1.26072	0.999758	1	0.923064	1	0.943438	1	0.999904	1
BAFF-R on IgD+ CD24- B cell || id:ebi-a-GCST90001704	outcome	ebi-a-GCST90001704	finngen_R10_C3_KIDNEY_CLEAR_CELL_CARCINOMA_EXALLC	rs1801274	0.0753734	0.0857425	0.379365	Clear cell adenocarcinoma of kidney (controls excluding all cancers)	II Neoplasms, from cancer register (ICD-O-3)	944	314193	-0.0926819	0.243429	1.07829	0.911483	1.27562	0.999758	1	0.923064	1	0.996692	1	0.999904	1
BAFF-R on IgD+ CD24- B cell || id:ebi-a-GCST90001704	outcome	ebi-a-GCST90001704	finngen_R10_C3_KIDNEY_CLEAR_CELL_CARCINOMA_EXALLC	rs1894588	0.0696016	0.093015	0.454289	Clear cell adenocarcinoma of kidney (controls excluding all cancers)	II Neoplasms, from cancer register (ICD-O-3)	944	314193	-0.112708	0.251911	1.07208	0.893412	1.28648	0.999758	1	0.923064	1	0.940966	1	0.999904	1
BAFF-R on IgD+ CD24- B cell || id:ebi-a-GCST90001704	outcome	ebi-a-GCST90001704	finngen_R10_C3_KIDNEY_CLEAR_CELL_CARCINOMA_EXALLC	rs5757678	0.063598	0.086372	0.461532	Clear cell adenocarcinoma of kidney (controls excluding all cancers)	II Neoplasms, from cancer register (ICD-O-3)	944	314193	-0.105691	0.232887	1.06566	0.899703	1.26224	0.999758	1	0.923064	1	0.961854	1	0.999904	1
BAFF-R on IgD+ CD24- B cell || id:ebi-a-GCST90001704	outcome	ebi-a-GCST90001704	finngen_R10_C3_KIDNEY_CLEAR_CELL_CARCINOMA_EXALLC	rs5759079	0.106895	0.091238	0.241357	Clear cell adenocarcinoma of kidney (controls excluding all cancers)	II Neoplasms, from cancer register (ICD-O-3)	944	314193	-0.0719318	0.285721	1.11282	0.930594	1.33072	0.999758	1	0.923064	1	0.482714	1	0.999904	1
BAFF-R on IgD+ CD24- B cell || id:ebi-a-GCST90001704	outcome	ebi-a-GCST90001704	finngen_R10_C3_KIDNEY_CLEAR_CELL_CARCINOMA_EXALLC	rs76146864	0.0726039	0.0858177	0.397539	Clear cell adenocarcinoma of kidney (controls excluding all cancers)	II Neoplasms, from cancer register (ICD-O-3)	944	314193	-0.0955987	0.240807	1.0753	0.908829	1.27227	0.999758	1	0.923064	1	0.991188	1	0.999904	1
BAFF-R on IgD+ CD24- B cell || id:ebi-a-GCST90001704	outcome	ebi-a-GCST90001704	finngen_R10_C3_KIDNEY_CLEAR_CELL_CARCINOMA_EXALLC	All	0.0832866	0.0813347	0.305836	Clear cell adenocarcinoma of kidney (controls excluding all cancers)	II Neoplasms, from cancer register (ICD-O-3)	944	314193	-0.0761294	0.242703	1.08685	0.926696	1.27469	0.999758	1	0.923064	1	0.998822	1	0.999904	1
BAFF-R on IgD+ CD38- B cell || id:ebi-a-GCST90001705	outcome	ebi-a-GCST90001705	finngen_R10_C3_KIDNEY_CLEAR_CELL_CARCINOMA_EXALLC	rs1081003	0.149474	0.105386	0.156088	Clear cell adenocarcinoma of kidney (controls excluding all cancers)	II Neoplasms, from cancer register (ICD-O-3)	944	314193	-0.0570822	0.356031	1.16122	0.944516	1.42765	0.999758	1	0.77775	1	0.661904	1	0.999904	1
BAFF-R on IgD+ CD38- B cell || id:ebi-a-GCST90001705	outcome	ebi-a-GCST90001705	finngen_R10_C3_KIDNEY_CLEAR_CELL_CARCINOMA_EXALLC	rs117705111	0.12321	0.11535	0.285458	Clear cell adenocarcinoma of kidney (controls excluding all cancers)	II Neoplasms, from cancer register (ICD-O-3)	944	314193	-0.102876	0.349295	1.13112	0.902239	1.41807	0.999758	1	0.77775	1	0.642281	1	0.999904	1
BAFF-R on IgD+ CD38- B cell || id:ebi-a-GCST90001705	outcome	ebi-a-GCST90001705	finngen_R10_C3_KIDNEY_CLEAR_CELL_CARCINOMA_EXALLC	rs149806587	0.0789445	0.101789	0.438004	Clear cell adenocarcinoma of kidney (controls excluding all cancers)	II Neoplasms, from cancer register (ICD-O-3)	944	314193	-0.120562	0.278451	1.08214	0.886422	1.32108	0.999758	1	0.77775	1	0.943438	1	0.999904	1
BAFF-R on IgD+ CD38- B cell || id:ebi-a-GCST90001705	outcome	ebi-a-GCST90001705	finngen_R10_C3_KIDNEY_CLEAR_CELL_CARCINOMA_EXALLC	rs1894588	0.0804469	0.122901	0.512748	Clear cell adenocarcinoma of kidney (controls excluding all cancers)	II Neoplasms, from cancer register (ICD-O-3)	944	314193	-0.160439	0.321333	1.08377	0.851769	1.37897	0.999758	1	0.77775	1	0.940966	1	0.999904	1
BAFF-R on IgD+ CD38- B cell || id:ebi-a-GCST90001705	outcome	ebi-a-GCST90001705	finngen_R10_C3_KIDNEY_CLEAR_CELL_CARCINOMA_EXALLC	rs5757678	0.0695338	0.109354	0.524866	Clear cell adenocarcinoma of kidney (controls excluding all cancers)	II Neoplasms, from cancer register (ICD-O-3)	944	314193	-0.144799	0.283867	1.07201	0.865196	1.32826	0.999758	1	0.77775	1	0.961854	1	0.999904	1
BAFF-R on IgD+ CD38- B cell || id:ebi-a-GCST90001705	outcome	ebi-a-GCST90001705	finngen_R10_C3_KIDNEY_CLEAR_CELL_CARCINOMA_EXALLC	rs76146864	0.0832917	0.108178	0.441328	Clear cell adenocarcinoma of kidney (controls excluding all cancers)	II Neoplasms, from cancer register (ICD-O-3)	944	314193	-0.128736	0.29532	1.08686	0.879206	1.34356	0.999758	1	0.77775	1	0.991188	1	0.999904	1
BAFF-R on IgD+ CD38- B cell || id:ebi-a-GCST90001705	outcome	ebi-a-GCST90001705	finngen_R10_C3_KIDNEY_CLEAR_CELL_CARCINOMA_EXALLC	All	0.0977705	0.100274	0.329542	Clear cell adenocarcinoma of kidney (controls excluding all cancers)	II Neoplasms, from cancer register (ICD-O-3)	944	314193	-0.0987659	0.294307	1.10271	0.905955	1.3422	0.999758	1	0.77775	1	0.998822	1	0.999904	1
BAFF-R on IgD+ CD38- naive B cell || id:ebi-a-GCST90001706	outcome	ebi-a-GCST90001706	finngen_R10_C3_KIDNEY_CLEAR_CELL_CARCINOMA_EXALLC	rs1081003	0.0974626	0.0831863	0.24135	Clear cell adenocarcinoma of kidney (controls excluding all cancers)	II Neoplasms, from cancer register (ICD-O-3)	944	314193	-0.0655825	0.260508	1.10237	0.936522	1.29759	0.999758	1	0.961854	1	0.661904	1	0.999904	1
BAFF-R on IgD+ CD38- naive B cell || id:ebi-a-GCST90001706	outcome	ebi-a-GCST90001706	finngen_R10_C3_KIDNEY_CLEAR_CELL_CARCINOMA_EXALLC	rs117705111	0.0769662	0.0875281	0.379222	Clear cell adenocarcinoma of kidney (controls excluding all cancers)	II Neoplasms, from cancer register (ICD-O-3)	944	314193	-0.0945889	0.248521	1.08001	0.909747	1.28213	0.999758	1	0.961854	1	0.758443	1	0.999904	1
BAFF-R on IgD+ CD38- naive B cell || id:ebi-a-GCST90001706	outcome	ebi-a-GCST90001706	finngen_R10_C3_KIDNEY_CLEAR_CELL_CARCINOMA_EXALLC	rs149806587	0.0565148	0.0814876	0.487972	Clear cell adenocarcinoma of kidney (controls excluding all cancers)	II Neoplasms, from cancer register (ICD-O-3)	944	314193	-0.103201	0.216231	1.05814	0.901946	1.24139	0.999758	1	0.961854	1	0.943438	1	0.999904	1
BAFF-R on IgD+ CD38- naive B cell || id:ebi-a-GCST90001706	outcome	ebi-a-GCST90001706	finngen_R10_C3_KIDNEY_CLEAR_CELL_CARCINOMA_EXALLC	rs1894588	0.0496631	0.0967243	0.607636	Clear cell adenocarcinoma of kidney (controls excluding all cancers)	II Neoplasms, from cancer register (ICD-O-3)	944	314193	-0.139916	0.239243	1.05092	0.869431	1.27029	0.999758	1	0.961854	1	0.940966	1	0.999904	1
BAFF-R on IgD+ CD38- naive B cell || id:ebi-a-GCST90001706	outcome	ebi-a-GCST90001706	finngen_R10_C3_KIDNEY_CLEAR_CELL_CARCINOMA_EXALLC	rs2018340	0.0961637	0.0932278	0.30231	Clear cell adenocarcinoma of kidney (controls excluding all cancers)	II Neoplasms, from cancer register (ICD-O-3)	944	314193	-0.0865628	0.27889	1.10094	0.917078	1.32166	0.999758	1	0.961854	1	0.604621	0.604621	0.999904	1
BAFF-R on IgD+ CD38- naive B cell || id:ebi-a-GCST90001706	outcome	ebi-a-GCST90001706	finngen_R10_C3_KIDNEY_CLEAR_CELL_CARCINOMA_EXALLC	rs5757678	0.0464668	0.0862025	0.589857	Clear cell adenocarcinoma of kidney (controls excluding all cancers)	II Neoplasms, from cancer register (ICD-O-3)	944	314193	-0.12249	0.215424	1.04756	0.884715	1.24039	0.999758	1	0.961854	1	0.961854	1	0.999904	1
BAFF-R on IgD+ CD38- naive B cell || id:ebi-a-GCST90001706	outcome	ebi-a-GCST90001706	finngen_R10_C3_KIDNEY_CLEAR_CELL_CARCINOMA_EXALLC	rs76146864	0.0561549	0.0854055	0.510854	Clear cell adenocarcinoma of kidney (controls excluding all cancers)	II Neoplasms, from cancer register (ICD-O-3)	944	314193	-0.11124	0.22355	1.05776	0.894724	1.25051	0.999758	1	0.961854	1	0.991188	1	0.999904	1
BAFF-R on IgD+ CD38- naive B cell || id:ebi-a-GCST90001706	outcome	ebi-a-GCST90001706	finngen_R10_C3_KIDNEY_CLEAR_CELL_CARCINOMA_EXALLC	All	0.0684972	0.0807902	0.396527	Clear cell adenocarcinoma of kidney (controls excluding all cancers)	II Neoplasms, from cancer register (ICD-O-3)	944	314193	-0.0898517	0.226846	1.0709	0.914067	1.25464	0.999758	1	0.961854	1	0.998822	1	0.999904	1
BAFF-R on IgD+ CD38- unswitched memory B cell || id:ebi-a-GCST90001707	outcome	ebi-a-GCST90001707	finngen_R10_C3_KIDNEY_CLEAR_CELL_CARCINOMA_EXALLC	rs11090614	-0.0212289	0.0517216	0.681479	Clear cell adenocarcinoma of kidney (controls excluding all cancers)	II Neoplasms, from cancer register (ICD-O-3)	944	314193	-0.122603	0.0801455	0.978995	0.884614	1.08344	0.999758	1	0.820221	1	0.681479	1	0.999904	1
BAFF-R on IgD+ CD38- unswitched memory B cell || id:ebi-a-GCST90001707	outcome	ebi-a-GCST90001707	finngen_R10_C3_KIDNEY_CLEAR_CELL_CARCINOMA_EXALLC	rs139290596	-0.0113511	0.0499475	0.820221	Clear cell adenocarcinoma of kidney (controls excluding all cancers)	II Neoplasms, from cancer register (ICD-O-3)	944	314193	-0.109248	0.086546	0.988713	0.896508	1.0904	0.999758	1	0.820221	1	0.820221	1	0.999904	1
BAFF-R on IgD+ CD38- unswitched memory B cell || id:ebi-a-GCST90001707	outcome	ebi-a-GCST90001707	finngen_R10_C3_KIDNEY_CLEAR_CELL_CARCINOMA_EXALLC	rs146069723	-0.0265681	0.0505308	0.599041	Clear cell adenocarcinoma of kidney (controls excluding all cancers)	II Neoplasms, from cancer register (ICD-O-3)	944	314193	-0.125609	0.0724723	0.973782	0.88196	1.07516	0.999758	1	0.820221	1	0.827165	1	0.999904	1
BAFF-R on IgD+ CD38- unswitched memory B cell || id:ebi-a-GCST90001707	outcome	ebi-a-GCST90001707	finngen_R10_C3_KIDNEY_CLEAR_CELL_CARCINOMA_EXALLC	rs150612106	-0.0224465	0.0505342	0.656909	Clear cell adenocarcinoma of kidney (controls excluding all cancers)	II Neoplasms, from cancer register (ICD-O-3)	944	314193	-0.121494	0.0766006	0.977804	0.885597	1.07961	0.999758	1	0.820221	1	0.795613	1	0.999904	1
BAFF-R on IgD+ CD38- unswitched memory B cell || id:ebi-a-GCST90001707	outcome	ebi-a-GCST90001707	finngen_R10_C3_KIDNEY_CLEAR_CELL_CARCINOMA_EXALLC	rs5758649	-0.0129936	0.0501385	0.795516	Clear cell adenocarcinoma of kidney (controls excluding all cancers)	II Neoplasms, from cancer register (ICD-O-3)	944	314193	-0.111265	0.0852778	0.98709	0.894702	1.08902	0.999758	1	0.820221	1	0.996771	1	0.999904	1
BAFF-R on IgD+ CD38- unswitched memory B cell || id:ebi-a-GCST90001707	outcome	ebi-a-GCST90001707	finngen_R10_C3_KIDNEY_CLEAR_CELL_CARCINOMA_EXALLC	rs73165129	0.0841953	0.118529	0.477498	Clear cell adenocarcinoma of kidney (controls excluding all cancers)	II Neoplasms, from cancer register (ICD-O-3)	944	314193	-0.148122	0.316513	1.08784	0.862326	1.37233	0.999758	1	0.820221	1	0.954995	1	0.999904	1
BAFF-R on IgD+ CD38- unswitched memory B cell || id:ebi-a-GCST90001707	outcome	ebi-a-GCST90001707	finngen_R10_C3_KIDNEY_CLEAR_CELL_CARCINOMA_EXALLC	All	-0.0152238	0.0496677	0.759213	Clear cell adenocarcinoma of kidney (controls excluding all cancers)	II Neoplasms, from cancer register (ICD-O-3)	944	314193	-0.112572	0.0821248	0.984891	0.893533	1.08559	0.999758	1	0.820221	1	0.998822	1	0.999904	1
BAFF-R on IgD+ CD38+ B cell || id:ebi-a-GCST90001708	outcome	ebi-a-GCST90001708	finngen_R10_C3_KIDNEY_CLEAR_CELL_CARCINOMA_EXALLC	rs1081003	0.00778925	0.0473726	0.869396	Clear cell adenocarcinoma of kidney (controls excluding all cancers)	II Neoplasms, from cancer register (ICD-O-3)	944	314193	-0.0850611	0.10064	1.00782	0.918456	1.10588	0.999758	1	0.997221	1	0.928556	1	0.999904	1
BAFF-R on IgD+ CD38+ B cell || id:ebi-a-GCST90001708	outcome	ebi-a-GCST90001708	finngen_R10_C3_KIDNEY_CLEAR_CELL_CARCINOMA_EXALLC	rs117705111	-0.000909576	0.0482791	0.984969	Clear cell adenocarcinoma of kidney (controls excluding all cancers)	II Neoplasms, from cancer register (ICD-O-3)	944	314193	-0.0955367	0.0937175	0.999091	0.908885	1.09825	0.999758	1	0.997221	1	0.995461	1	0.999904	1
BAFF-R on IgD+ CD38+ B cell || id:ebi-a-GCST90001708	outcome	ebi-a-GCST90001708	finngen_R10_C3_KIDNEY_CLEAR_CELL_CARCINOMA_EXALLC	rs149806587	-0.00404066	0.0470881	0.931617	Clear cell adenocarcinoma of kidney (controls excluding all cancers)	II Neoplasms, from cancer register (ICD-O-3)	944	314193	-0.0963334	0.0882521	0.995967	0.908161	1.09226	0.999758	1	0.997221	1	0.943438	1	0.999904	1
BAFF-R on IgD+ CD38+ B cell || id:ebi-a-GCST90001708	outcome	ebi-a-GCST90001708	finngen_R10_C3_KIDNEY_CLEAR_CELL_CARCINOMA_EXALLC	rs1894588	-0.0102795	0.0487864	0.833118	Clear cell adenocarcinoma of kidney (controls excluding all cancers)	II Neoplasms, from cancer register (ICD-O-3)	944	314193	-0.105901	0.0853418	0.989773	0.899514	1.08909	0.999758	1	0.997221	1	0.940966	1	0.999904	1
BAFF-R on IgD+ CD38+ B cell || id:ebi-a-GCST90001708	outcome	ebi-a-GCST90001708	finngen_R10_C3_KIDNEY_CLEAR_CELL_CARCINOMA_EXALLC	rs4657041	-0.00417557	0.0475309	0.929996	Clear cell adenocarcinoma of kidney (controls excluding all cancers)	II Neoplasms, from cancer register (ICD-O-3)	944	314193	-0.097336	0.0889849	0.995833	0.907251	1.09306	0.999758	1	0.997221	1	0.929996	1	0.999904	1
BAFF-R on IgD+ CD38+ B cell || id:ebi-a-GCST90001708	outcome	ebi-a-GCST90001708	finngen_R10_C3_KIDNEY_CLEAR_CELL_CARCINOMA_EXALLC	rs5757678	-0.00939995	0.0479243	0.844499	Clear cell adenocarcinoma of kidney (controls excluding all cancers)	II Neoplasms, from cancer register (ICD-O-3)	944	314193	-0.103332	0.0845317	0.990644	0.901828	1.08821	0.999758	1	0.997221	1	0.961854	1	0.999904	1
BAFF-R on IgD+ CD38+ B cell || id:ebi-a-GCST90001708	outcome	ebi-a-GCST90001708	finngen_R10_C3_KIDNEY_CLEAR_CELL_CARCINOMA_EXALLC	rs5759079	0.000768481	0.0486489	0.987397	Clear cell adenocarcinoma of kidney (controls excluding all cancers)	II Neoplasms, from cancer register (ICD-O-3)	944	314193	-0.0945834	0.0961204	1.00077	0.909752	1.10089	0.999758	1	0.997221	1	0.998129	1	0.999904	1
BAFF-R on IgD+ CD38+ B cell || id:ebi-a-GCST90001708	outcome	ebi-a-GCST90001708	finngen_R10_C3_KIDNEY_CLEAR_CELL_CARCINOMA_EXALLC	rs73165129	0.0834941	0.0840344	0.320432	Clear cell adenocarcinoma of kidney (controls excluding all cancers)	II Neoplasms, from cancer register (ICD-O-3)	944	314193	-0.0812132	0.248202	1.08708	0.921997	1.28172	0.999758	1	0.661904	1	0.90737	1	0.999904	1
BAFF-R on IgD+ CD38+ B cell || id:ebi-a-GCST90001708	outcome	ebi-a-GCST90001708	finngen_R10_C3_KIDNEY_CLEAR_CELL_CARCINOMA_EXALLC	rs76146864	-0.00581359	0.0477188	0.903033	Clear cell adenocarcinoma of kidney (controls excluding all cancers)	II Neoplasms, from cancer register (ICD-O-3)	944	314193	-0.0993424	0.0877152	0.994203	0.905433	1.09168	0.999758	1	0.997221	1	0.991188	1	0.999904	1
BAFF-R on IgD+ CD38+ B cell || id:ebi-a-GCST90001708	outcome	ebi-a-GCST90001708	finngen_R10_C3_KIDNEY_CLEAR_CELL_CARCINOMA_EXALLC	All	0.000163603	0.046964	0.997221	Clear cell adenocarcinoma of kidney (controls excluding all cancers)	II Neoplasms, from cancer register (ICD-O-3)	944	314193	-0.0918858	0.0922131	1.00016	0.912209	1.0966	0.999758	1	0.997221	1	0.998822	1	0.999904	1
BAFF-R on IgD+ CD38dim B cell || id:ebi-a-GCST90001709	outcome	ebi-a-GCST90001709	finngen_R10_C3_KIDNEY_CLEAR_CELL_CARCINOMA_EXALLC	rs1081003	0.00825707	0.0469682	0.86045	Clear cell adenocarcinoma of kidney (controls excluding all cancers)	II Neoplasms, from cancer register (ICD-O-3)	944	314193	-0.0838006	0.100315	1.00829	0.919615	1.10552	0.999758	1	0.992415	1	0.928556	1	0.999904	1
BAFF-R on IgD+ CD38dim B cell || id:ebi-a-GCST90001709	outcome	ebi-a-GCST90001709	finngen_R10_C3_KIDNEY_CLEAR_CELL_CARCINOMA_EXALLC	rs117705111	-0.000455145	0.047875	0.992415	Clear cell adenocarcinoma of kidney (controls excluding all cancers)	II Neoplasms, from cancer register (ICD-O-3)	944	314193	-0.0942901	0.0933798	0.999545	0.910019	1.09788	0.999758	1	0.992415	1	0.995461	1	0.999904	1
BAFF-R on IgD+ CD38dim B cell || id:ebi-a-GCST90001709	outcome	ebi-a-GCST90001709	finngen_R10_C3_KIDNEY_CLEAR_CELL_CARCINOMA_EXALLC	rs149806587	-0.00387978	0.0466945	0.933781	Clear cell adenocarcinoma of kidney (controls excluding all cancers)	II Neoplasms, from cancer register (ICD-O-3)	944	314193	-0.0954009	0.0876414	0.996128	0.909008	1.0916	0.999758	1	0.992415	1	0.943438	1	0.999904	1
BAFF-R on IgD+ CD38dim B cell || id:ebi-a-GCST90001709	outcome	ebi-a-GCST90001709	finngen_R10_C3_KIDNEY_CLEAR_CELL_CARCINOMA_EXALLC	rs1801274	-0.00450295	0.0473008	0.924157	Clear cell adenocarcinoma of kidney (controls excluding all cancers)	II Neoplasms, from cancer register (ICD-O-3)	944	314193	-0.0972125	0.0882066	0.995507	0.907363	1.09221	0.999758	1	0.992415	1	0.996692	1	0.999904	1
BAFF-R on IgD+ CD38dim B cell || id:ebi-a-GCST90001709	outcome	ebi-a-GCST90001709	finngen_R10_C3_KIDNEY_CLEAR_CELL_CARCINOMA_EXALLC	rs1894588	-0.0100039	0.0484494	0.836414	Clear cell adenocarcinoma of kidney (controls excluding all cancers)	II Neoplasms, from cancer register (ICD-O-3)	944	314193	-0.104965	0.0849569	0.990046	0.900356	1.08867	0.999758	1	0.992415	1	0.940966	1	0.999904	1
BAFF-R on IgD+ CD38dim B cell || id:ebi-a-GCST90001709	outcome	ebi-a-GCST90001709	finngen_R10_C3_KIDNEY_CLEAR_CELL_CARCINOMA_EXALLC	rs5757678	-0.0085026	0.0474352	0.857744	Clear cell adenocarcinoma of kidney (controls excluding all cancers)	II Neoplasms, from cancer register (ICD-O-3)	944	314193	-0.101476	0.0844704	0.991533	0.903503	1.08814	0.999758	1	0.992415	1	0.961854	1	0.999904	1
BAFF-R on IgD+ CD38dim B cell || id:ebi-a-GCST90001709	outcome	ebi-a-GCST90001709	finngen_R10_C3_KIDNEY_CLEAR_CELL_CARCINOMA_EXALLC	rs73165129	0.107043	0.0921409	0.245346	Clear cell adenocarcinoma of kidney (controls excluding all cancers)	II Neoplasms, from cancer register (ICD-O-3)	944	314193	-0.0735535	0.287639	1.11298	0.929086	1.33328	0.999758	1	0.50486	1	0.90737	1	0.999904	1
BAFF-R on IgD+ CD38dim B cell || id:ebi-a-GCST90001709	outcome	ebi-a-GCST90001709	finngen_R10_C3_KIDNEY_CLEAR_CELL_CARCINOMA_EXALLC	rs76146864	-0.00539203	0.0473188	0.909277	Clear cell adenocarcinoma of kidney (controls excluding all cancers)	II Neoplasms, from cancer register (ICD-O-3)	944	314193	-0.0981369	0.0873529	0.994622	0.906525	1.09128	0.999758	1	0.992415	1	0.991188	1	0.999904	1
BAFF-R on IgD+ CD38dim B cell || id:ebi-a-GCST90001709	outcome	ebi-a-GCST90001709	finngen_R10_C3_KIDNEY_CLEAR_CELL_CARCINOMA_EXALLC	All	0.000591888	0.0465528	0.989856	Clear cell adenocarcinoma of kidney (controls excluding all cancers)	II Neoplasms, from cancer register (ICD-O-3)	944	314193	-0.0906515	0.0918353	1.00059	0.913336	1.09618	0.999758	1	0.992415	1	0.998822	1	0.999904	1
BAFF-R on IgD- CD24- B cell || id:ebi-a-GCST90001710	outcome	ebi-a-GCST90001710	finngen_R10_C3_KIDNEY_CLEAR_CELL_CARCINOMA_EXALLC	rs13058590	-0.013828	0.0531957	0.794905	Clear cell adenocarcinoma of kidney (controls excluding all cancers)	II Neoplasms, from cancer register (ICD-O-3)	944	314193	-0.118092	0.0904356	0.986267	0.888615	1.09465	0.999758	1	0.962291	1	0.892548	1	0.999904	1
BAFF-R on IgD- CD24- B cell || id:ebi-a-GCST90001710	outcome	ebi-a-GCST90001710	finngen_R10_C3_KIDNEY_CLEAR_CELL_CARCINOMA_EXALLC	rs142780018	-0.00250027	0.0528836	0.962291	Clear cell adenocarcinoma of kidney (controls excluding all cancers)	II Neoplasms, from cancer register (ICD-O-3)	944	314193	-0.106152	0.101152	0.997503	0.899288	1.10644	0.999758	1	0.962291	1	0.964771	1	0.999904	1
BAFF-R on IgD- CD24- B cell || id:ebi-a-GCST90001710	outcome	ebi-a-GCST90001710	finngen_R10_C3_KIDNEY_CLEAR_CELL_CARCINOMA_EXALLC	rs146069723	-0.0188127	0.053816	0.726658	Clear cell adenocarcinoma of kidney (controls excluding all cancers)	II Neoplasms, from cancer register (ICD-O-3)	944	314193	-0.124292	0.0866667	0.981363	0.883122	1.09053	0.999758	1	0.962291	1	0.827165	1	0.999904	1
BAFF-R on IgD- CD24- B cell || id:ebi-a-GCST90001710	outcome	ebi-a-GCST90001710	finngen_R10_C3_KIDNEY_CLEAR_CELL_CARCINOMA_EXALLC	rs150612106	-0.0141348	0.0538524	0.792957	Clear cell adenocarcinoma of kidney (controls excluding all cancers)	II Neoplasms, from cancer register (ICD-O-3)	944	314193	-0.119686	0.091416	0.985965	0.887199	1.09572	0.999758	1	0.962291	1	0.795613	1	0.999904	1
BAFF-R on IgD- CD24- B cell || id:ebi-a-GCST90001710	outcome	ebi-a-GCST90001710	finngen_R10_C3_KIDNEY_CLEAR_CELL_CARCINOMA_EXALLC	rs4657041	-0.0114811	0.0534808	0.830019	Clear cell adenocarcinoma of kidney (controls excluding all cancers)	II Neoplasms, from cancer register (ICD-O-3)	944	314193	-0.116303	0.0933412	0.988585	0.890205	1.09784	0.999758	1	0.962291	1	0.929996	1	0.999904	1
BAFF-R on IgD- CD24- B cell || id:ebi-a-GCST90001710	outcome	ebi-a-GCST90001710	finngen_R10_C3_KIDNEY_CLEAR_CELL_CARCINOMA_EXALLC	rs5758649	-0.00333553	0.053248	0.950052	Clear cell adenocarcinoma of kidney (controls excluding all cancers)	II Neoplasms, from cancer register (ICD-O-3)	944	314193	-0.107702	0.101031	0.99667	0.897895	1.10631	0.999758	1	0.962291	1	0.996771	1	0.999904	1
BAFF-R on IgD- CD24- B cell || id:ebi-a-GCST90001710	outcome	ebi-a-GCST90001710	finngen_R10_C3_KIDNEY_CLEAR_CELL_CARCINOMA_EXALLC	rs73165129	0.171171	0.13448	0.203075	Clear cell adenocarcinoma of kidney (controls excluding all cancers)	II Neoplasms, from cancer register (ICD-O-3)	944	314193	-0.0924091	0.434751	1.18669	0.911732	1.54458	0.999758	1	0.40615	1	0.90737	1	0.999904	1
BAFF-R on IgD- CD24- B cell || id:ebi-a-GCST90001710	outcome	ebi-a-GCST90001710	finngen_R10_C3_KIDNEY_CLEAR_CELL_CARCINOMA_EXALLC	All	-0.00596474	0.0527209	0.909921	Clear cell adenocarcinoma of kidney (controls excluding all cancers)	II Neoplasms, from cancer register (ICD-O-3)	944	314193	-0.109298	0.0973683	0.994053	0.896463	1.10227	0.999758	1	0.962291	1	0.998822	1	0.999904	1
BAFF-R on IgD- CD27- B cell || id:ebi-a-GCST90001711	outcome	ebi-a-GCST90001711	finngen_R10_C3_KIDNEY_CLEAR_CELL_CARCINOMA_EXALLC	rs13058590	-0.014119	0.052872	0.789438	Clear cell adenocarcinoma of kidney (controls excluding all cancers)	II Neoplasms, from cancer register (ICD-O-3)	944	314193	-0.117748	0.0895102	0.98598	0.88892	1.09364	0.999758	1	0.964771	1	0.892548	1	0.999904	1
BAFF-R on IgD- CD27- B cell || id:ebi-a-GCST90001711	outcome	ebi-a-GCST90001711	finngen_R10_C3_KIDNEY_CLEAR_CELL_CARCINOMA_EXALLC	rs142780018	-0.00231905	0.0525056	0.964771	Clear cell adenocarcinoma of kidney (controls excluding all cancers)	II Neoplasms, from cancer register (ICD-O-3)	944	314193	-0.10523	0.100592	0.997684	0.900118	1.10583	0.999758	1	0.964771	1	0.964771	1	0.999904	1
BAFF-R on IgD- CD27- B cell || id:ebi-a-GCST90001711	outcome	ebi-a-GCST90001711	finngen_R10_C3_KIDNEY_CLEAR_CELL_CARCINOMA_EXALLC	rs146069723	-0.0181157	0.0533575	0.734221	Clear cell adenocarcinoma of kidney (controls excluding all cancers)	II Neoplasms, from cancer register (ICD-O-3)	944	314193	-0.122696	0.086465	0.982047	0.884532	1.09031	0.999758	1	0.964771	1	0.827165	1	0.999904	1
BAFF-R on IgD- CD27- B cell || id:ebi-a-GCST90001711	outcome	ebi-a-GCST90001711	finngen_R10_C3_KIDNEY_CLEAR_CELL_CARCINOMA_EXALLC	rs150612106	-0.013844	0.0534456	0.795613	Clear cell adenocarcinoma of kidney (controls excluding all cancers)	II Neoplasms, from cancer register (ICD-O-3)	944	314193	-0.118597	0.0909095	0.986251	0.888165	1.09517	0.999758	1	0.964771	1	0.795613	1	0.999904	1
BAFF-R on IgD- CD27- B cell || id:ebi-a-GCST90001711	outcome	ebi-a-GCST90001711	finngen_R10_C3_KIDNEY_CLEAR_CELL_CARCINOMA_EXALLC	rs4657041	-0.0113321	0.0531078	0.831032	Clear cell adenocarcinoma of kidney (controls excluding all cancers)	II Neoplasms, from cancer register (ICD-O-3)	944	314193	-0.115423	0.0927592	0.988732	0.890989	1.0972	0.999758	1	0.964771	1	0.929996	1	0.999904	1
BAFF-R on IgD- CD27- B cell || id:ebi-a-GCST90001711	outcome	ebi-a-GCST90001711	finngen_R10_C3_KIDNEY_CLEAR_CELL_CARCINOMA_EXALLC	rs5758649	-0.00330894	0.0528169	0.950046	Clear cell adenocarcinoma of kidney (controls excluding all cancers)	II Neoplasms, from cancer register (ICD-O-3)	944	314193	-0.10683	0.100212	0.996697	0.898678	1.10541	0.999758	1	0.964771	1	0.996771	1	0.999904	1
BAFF-R on IgD- CD27- B cell || id:ebi-a-GCST90001711	outcome	ebi-a-GCST90001711	finngen_R10_C3_KIDNEY_CLEAR_CELL_CARCINOMA_EXALLC	rs73165129	0.173048	0.134336	0.197688	Clear cell adenocarcinoma of kidney (controls excluding all cancers)	II Neoplasms, from cancer register (ICD-O-3)	944	314193	-0.0902514	0.436346	1.18892	0.913701	1.54704	0.999758	1	0.395375	1	0.90737	1	0.999904	1
BAFF-R on IgD- CD27- B cell || id:ebi-a-GCST90001711	outcome	ebi-a-GCST90001711	finngen_R10_C3_KIDNEY_CLEAR_CELL_CARCINOMA_EXALLC	All	-0.00580596	0.0523397	0.911673	Clear cell adenocarcinoma of kidney (controls excluding all cancers)	II Neoplasms, from cancer register (ICD-O-3)	944	314193	-0.108392	0.0967798	0.994211	0.897276	1.10162	0.999758	1	0.964771	1	0.998822	1	0.999904	1
BAFF-R on IgD- CD38- B cell || id:ebi-a-GCST90001712	outcome	ebi-a-GCST90001712	finngen_R10_C3_KIDNEY_CLEAR_CELL_CARCINOMA_EXALLC	rs117086217	-0.0120044	0.0507468	0.813002	Clear cell adenocarcinoma of kidney (controls excluding all cancers)	II Neoplasms, from cancer register (ICD-O-3)	944	314193	-0.111468	0.0874593	0.988067	0.89452	1.0914	0.999758	1	0.886916	1	0.999904	1	0.999904	1
BAFF-R on IgD- CD38- B cell || id:ebi-a-GCST90001712	outcome	ebi-a-GCST90001712	finngen_R10_C3_KIDNEY_CLEAR_CELL_CARCINOMA_EXALLC	rs142780018	-0.0113116	0.0507332	0.823564	Clear cell adenocarcinoma of kidney (controls excluding all cancers)	II Neoplasms, from cancer register (ICD-O-3)	944	314193	-0.110749	0.0881254	0.988752	0.895164	1.09213	0.999758	1	0.886916	1	0.964771	1	0.999904	1
BAFF-R on IgD- CD38- B cell || id:ebi-a-GCST90001712	outcome	ebi-a-GCST90001712	finngen_R10_C3_KIDNEY_CLEAR_CELL_CARCINOMA_EXALLC	rs2142827	-0.0341794	0.0533485	0.521729	Clear cell adenocarcinoma of kidney (controls excluding all cancers)	II Neoplasms, from cancer register (ICD-O-3)	944	314193	-0.138742	0.0703836	0.966398	0.870452	1.07292	0.999758	1	0.886916	1	0.737702	1	0.999904	1
BAFF-R on IgD- CD38- B cell || id:ebi-a-GCST90001712	outcome	ebi-a-GCST90001712	finngen_R10_C3_KIDNEY_CLEAR_CELL_CARCINOMA_EXALLC	rs5758649	-0.0120555	0.0511535	0.813687	Clear cell adenocarcinoma of kidney (controls excluding all cancers)	II Neoplasms, from cancer register (ICD-O-3)	944	314193	-0.112316	0.0882054	0.988017	0.893762	1.09221	0.999758	1	0.886916	1	0.996771	1	0.999904	1
BAFF-R on IgD- CD38- B cell || id:ebi-a-GCST90001712	outcome	ebi-a-GCST90001712	finngen_R10_C3_KIDNEY_CLEAR_CELL_CARCINOMA_EXALLC	rs73165129	0.0865799	0.118107	0.463518	Clear cell adenocarcinoma of kidney (controls excluding all cancers)	II Neoplasms, from cancer register (ICD-O-3)	944	314193	-0.144909	0.318069	1.09044	0.865101	1.37447	0.999758	1	0.886916	1	0.954995	1	0.999904	1
BAFF-R on IgD- CD38- B cell || id:ebi-a-GCST90001712	outcome	ebi-a-GCST90001712	finngen_R10_C3_KIDNEY_CLEAR_CELL_CARCINOMA_EXALLC	rs75056525	-0.0240119	0.0518325	0.643179	Clear cell adenocarcinoma of kidney (controls excluding all cancers)	II Neoplasms, from cancer register (ICD-O-3)	944	314193	-0.125604	0.0775799	0.976274	0.881964	1.08067	0.999758	1	0.886916	1	0.667039	1	0.999904	1
BAFF-R on IgD- CD38- B cell || id:ebi-a-GCST90001712	outcome	ebi-a-GCST90001712	finngen_R10_C3_KIDNEY_CLEAR_CELL_CARCINOMA_EXALLC	All	-0.0145342	0.0505817	0.773852	Clear cell adenocarcinoma of kidney (controls excluding all cancers)	II Neoplasms, from cancer register (ICD-O-3)	944	314193	-0.113674	0.0846059	0.985571	0.892549	1.08829	0.999758	1	0.886916	1	0.998822	1	0.999904	1
BAFF-R on IgD- CD38+ B cell || id:ebi-a-GCST90001713	outcome	ebi-a-GCST90001713	finngen_R10_C3_KIDNEY_CLEAR_CELL_CARCINOMA_EXALLC	rs149192849	-0.114783	0.139229	0.409702	Clear cell adenocarcinoma of kidney (controls excluding all cancers)	II Neoplasms, from cancer register (ICD-O-3)	944	314193	-0.387671	0.158106	0.89156	0.678636	1.17129	0.999758	1	0.468231	1	0.409702	0.819405	0.999904	1
BAFF-R on IgD- CD38+ B cell || id:ebi-a-GCST90001713	outcome	ebi-a-GCST90001713	finngen_R10_C3_KIDNEY_CLEAR_CELL_CARCINOMA_EXALLC	rs4822134	-0.147369	0.147182	0.316696	Clear cell adenocarcinoma of kidney (controls excluding all cancers)	II Neoplasms, from cancer register (ICD-O-3)	944	314193	-0.435845	0.141107	0.862976	0.646718	1.15155	0.999758	1	0.422261	1	0.316696	0.633391	0.999904	1
BAFF-R on IgD- CD38+ B cell || id:ebi-a-GCST90001713	outcome	ebi-a-GCST90001713	finngen_R10_C3_KIDNEY_CLEAR_CELL_CARCINOMA_EXALLC	rs73165129	-0.291577	0.26606	0.273119	Clear cell adenocarcinoma of kidney (controls excluding all cancers)	II Neoplasms, from cancer register (ICD-O-3)	944	314193	-0.813054	0.2299	0.747084	0.443502	1.25847	0.999758	1	0.422261	1	0.90737	1	0.999904	1
BAFF-R on IgD- CD38+ B cell || id:ebi-a-GCST90001713	outcome	ebi-a-GCST90001713	finngen_R10_C3_KIDNEY_CLEAR_CELL_CARCINOMA_EXALLC	All	-0.150552	0.133704	0.260161	Clear cell adenocarcinoma of kidney (controls excluding all cancers)	II Neoplasms, from cancer register (ICD-O-3)	944	314193	-0.412613	0.111508	0.860233	0.661919	1.11796	0.999758	1	0.422261	1	0.998822	1	0.999904	1
BAFF-R on memory B cell || id:ebi-a-GCST90001715	outcome	ebi-a-GCST90001715	finngen_R10_C3_KIDNEY_CLEAR_CELL_CARCINOMA_EXALLC	rs117086217	6.12805e-06	0.0508072	0.999904	Clear cell adenocarcinoma of kidney (controls excluding all cancers)	II Neoplasms, from cancer register (ICD-O-3)	944	314193	-0.0995759	0.0995882	1.00001	0.905221	1.10472	0.999904	1	0.999904	1	0.999904	1	0.999904	1
BAFF-R on memory B cell || id:ebi-a-GCST90001715	outcome	ebi-a-GCST90001715	finngen_R10_C3_KIDNEY_CLEAR_CELL_CARCINOMA_EXALLC	rs13058590	-0.00996176	0.0506328	0.844027	Clear cell adenocarcinoma of kidney (controls excluding all cancers)	II Neoplasms, from cancer register (ICD-O-3)	944	314193	-0.109202	0.0892785	0.990088	0.896549	1.09339	0.999758	1	0.999904	1	0.892548	1	0.999904	1
BAFF-R on memory B cell || id:ebi-a-GCST90001715	outcome	ebi-a-GCST90001715	finngen_R10_C3_KIDNEY_CLEAR_CELL_CARCINOMA_EXALLC	rs146069723	-0.0139507	0.0511098	0.784887	Clear cell adenocarcinoma of kidney (controls excluding all cancers)	II Neoplasms, from cancer register (ICD-O-3)	944	314193	-0.114126	0.0862245	0.986146	0.892146	1.09005	0.999758	1	0.999904	1	0.827165	1	0.999904	1
BAFF-R on memory B cell || id:ebi-a-GCST90001715	outcome	ebi-a-GCST90001715	finngen_R10_C3_KIDNEY_CLEAR_CELL_CARCINOMA_EXALLC	rs2142827	-0.0194002	0.0525726	0.712114	Clear cell adenocarcinoma of kidney (controls excluding all cancers)	II Neoplasms, from cancer register (ICD-O-3)	944	314193	-0.122442	0.083642	0.980787	0.884757	1.08724	0.999758	1	0.999904	1	0.749998	1	0.999904	1
BAFF-R on memory B cell || id:ebi-a-GCST90001715	outcome	ebi-a-GCST90001715	finngen_R10_C3_KIDNEY_CLEAR_CELL_CARCINOMA_EXALLC	rs5758649	-0.000213658	0.0527983	0.996771	Clear cell adenocarcinoma of kidney (controls excluding all cancers)	II Neoplasms, from cancer register (ICD-O-3)	944	314193	-0.103698	0.103271	0.999786	0.901497	1.10879	0.999758	1	0.999904	1	0.996771	1	0.999904	1
BAFF-R on memory B cell || id:ebi-a-GCST90001715	outcome	ebi-a-GCST90001715	finngen_R10_C3_KIDNEY_CLEAR_CELL_CARCINOMA_EXALLC	rs73165129	0.167928	0.123263	0.173086	Clear cell adenocarcinoma of kidney (controls excluding all cancers)	II Neoplasms, from cancer register (ICD-O-3)	944	314193	-0.0736674	0.409523	1.18285	0.928981	1.5061	0.999758	1	0.428895	1	0.90737	1	0.999904	1
BAFF-R on memory B cell || id:ebi-a-GCST90001715	outcome	ebi-a-GCST90001715	finngen_R10_C3_KIDNEY_CLEAR_CELL_CARCINOMA_EXALLC	All	-0.00265765	0.0501957	0.957775	Clear cell adenocarcinoma of kidney (controls excluding all cancers)	II Neoplasms, from cancer register (ICD-O-3)	944	314193	-0.101041	0.095726	0.997346	0.903896	1.10046	0.999758	1	0.999904	1	0.998822	1	0.999904	1
BAFF-R on naive-mature B cell || id:ebi-a-GCST90001716	outcome	ebi-a-GCST90001716	finngen_R10_C3_KIDNEY_CLEAR_CELL_CARCINOMA_EXALLC	rs1081003	0.145947	0.0950438	0.124642	Clear cell adenocarcinoma of kidney (controls excluding all cancers)	II Neoplasms, from cancer register (ICD-O-3)	944	314193	-0.0403389	0.332233	1.15713	0.960464	1.39408	0.999758	1	0.781373	1	0.661904	1	0.999904	1
BAFF-R on naive-mature B cell || id:ebi-a-GCST90001716	outcome	ebi-a-GCST90001716	finngen_R10_C3_KIDNEY_CLEAR_CELL_CARCINOMA_EXALLC	rs117705111	0.130587	0.103406	0.206641	Clear cell adenocarcinoma of kidney (controls excluding all cancers)	II Neoplasms, from cancer register (ICD-O-3)	944	314193	-0.0720887	0.333262	1.1395	0.930448	1.39551	0.999758	1	0.781373	1	0.630332	1	0.999904	1
BAFF-R on naive-mature B cell || id:ebi-a-GCST90001716	outcome	ebi-a-GCST90001716	finngen_R10_C3_KIDNEY_CLEAR_CELL_CARCINOMA_EXALLC	rs149806587	0.0915766	0.0928446	0.323965	Clear cell adenocarcinoma of kidney (controls excluding all cancers)	II Neoplasms, from cancer register (ICD-O-3)	944	314193	-0.0903987	0.273552	1.0959	0.913567	1.31463	0.999758	1	0.781373	1	0.943438	1	0.999904	1
BAFF-R on naive-mature B cell || id:ebi-a-GCST90001716	outcome	ebi-a-GCST90001716	finngen_R10_C3_KIDNEY_CLEAR_CELL_CARCINOMA_EXALLC	rs1801274	0.100045	0.0987019	0.310768	Clear cell adenocarcinoma of kidney (controls excluding all cancers)	II Neoplasms, from cancer register (ICD-O-3)	944	314193	-0.0934103	0.293501	1.10522	0.91082	1.34111	0.999758	1	0.781373	1	0.996692	1	0.999904	1
BAFF-R on naive-mature B cell || id:ebi-a-GCST90001716	outcome	ebi-a-GCST90001716	finngen_R10_C3_KIDNEY_CLEAR_CELL_CARCINOMA_EXALLC	rs1894588	0.0973405	0.108864	0.371244	Clear cell adenocarcinoma of kidney (controls excluding all cancers)	II Neoplasms, from cancer register (ICD-O-3)	944	314193	-0.116034	0.310715	1.10224	0.890445	1.3644	0.999758	1	0.781373	1	0.940966	1	0.999904	1
BAFF-R on naive-mature B cell || id:ebi-a-GCST90001716	outcome	ebi-a-GCST90001716	finngen_R10_C3_KIDNEY_CLEAR_CELL_CARCINOMA_EXALLC	rs5757678	0.0849173	0.0989281	0.390686	Clear cell adenocarcinoma of kidney (controls excluding all cancers)	II Neoplasms, from cancer register (ICD-O-3)	944	314193	-0.108982	0.278816	1.08863	0.896747	1.32156	0.999758	1	0.781373	1	0.961854	1	0.999904	1
BAFF-R on naive-mature B cell || id:ebi-a-GCST90001716	outcome	ebi-a-GCST90001716	finngen_R10_C3_KIDNEY_CLEAR_CELL_CARCINOMA_EXALLC	rs76146864	0.096217	0.0982702	0.327527	Clear cell adenocarcinoma of kidney (controls excluding all cancers)	II Neoplasms, from cancer register (ICD-O-3)	944	314193	-0.0963925	0.288826	1.101	0.908108	1.33486	0.999758	1	0.781373	1	0.991188	1	0.999904	1
BAFF-R on naive-mature B cell || id:ebi-a-GCST90001716	outcome	ebi-a-GCST90001716	finngen_R10_C3_KIDNEY_CLEAR_CELL_CARCINOMA_EXALLC	All	0.106756	0.091735	0.244527	Clear cell adenocarcinoma of kidney (controls excluding all cancers)	II Neoplasms, from cancer register (ICD-O-3)	944	314193	-0.0730444	0.286557	1.11266	0.92956	1.33183	0.999758	1	0.781373	1	0.998822	1	0.999904	1
BAFF-R on unswitched memory B cell || id:ebi-a-GCST90001717	outcome	ebi-a-GCST90001717	finngen_R10_C3_KIDNEY_CLEAR_CELL_CARCINOMA_EXALLC	rs117086217	-0.000157663	0.0506901	0.997518	Clear cell adenocarcinoma of kidney (controls excluding all cancers)	II Neoplasms, from cancer register (ICD-O-3)	944	314193	-0.0995102	0.0991949	0.999842	0.905281	1.10428	0.999758	1	0.997518	1	0.999904	1	0.999904	1
BAFF-R on unswitched memory B cell || id:ebi-a-GCST90001717	outcome	ebi-a-GCST90001717	finngen_R10_C3_KIDNEY_CLEAR_CELL_CARCINOMA_EXALLC	rs13058590	-0.010419	0.050564	0.836747	Clear cell adenocarcinoma of kidney (controls excluding all cancers)	II Neoplasms, from cancer register (ICD-O-3)	944	314193	-0.109524	0.0886864	0.989635	0.89626	1.09274	0.999758	1	0.997518	1	0.892548	1	0.999904	1
BAFF-R on unswitched memory B cell || id:ebi-a-GCST90001717	outcome	ebi-a-GCST90001717	finngen_R10_C3_KIDNEY_CLEAR_CELL_CARCINOMA_EXALLC	rs146069723	-0.0138776	0.050972	0.785423	Clear cell adenocarcinoma of kidney (controls excluding all cancers)	II Neoplasms, from cancer register (ICD-O-3)	944	314193	-0.113783	0.0860276	0.986218	0.892452	1.08984	0.999758	1	0.997518	1	0.827165	1	0.999904	1
BAFF-R on unswitched memory B cell || id:ebi-a-GCST90001717	outcome	ebi-a-GCST90001717	finngen_R10_C3_KIDNEY_CLEAR_CELL_CARCINOMA_EXALLC	rs2142827	-0.0190932	0.0523581	0.715361	Clear cell adenocarcinoma of kidney (controls excluding all cancers)	II Neoplasms, from cancer register (ICD-O-3)	944	314193	-0.121715	0.0835286	0.981088	0.885401	1.08712	0.999758	1	0.997518	1	0.749998	1	0.999904	1
BAFF-R on unswitched memory B cell || id:ebi-a-GCST90001717	outcome	ebi-a-GCST90001717	finngen_R10_C3_KIDNEY_CLEAR_CELL_CARCINOMA_EXALLC	rs5758649	-0.000340343	0.0526806	0.994845	Clear cell adenocarcinoma of kidney (controls excluding all cancers)	II Neoplasms, from cancer register (ICD-O-3)	944	314193	-0.103594	0.102914	0.99966	0.901591	1.1084	0.999758	1	0.997518	1	0.996771	1	0.999904	1
BAFF-R on unswitched memory B cell || id:ebi-a-GCST90001717	outcome	ebi-a-GCST90001717	finngen_R10_C3_KIDNEY_CLEAR_CELL_CARCINOMA_EXALLC	rs73165129	0.170302	0.12414	0.170111	Clear cell adenocarcinoma of kidney (controls excluding all cancers)	II Neoplasms, from cancer register (ICD-O-3)	944	314193	-0.0730132	0.413616	1.18566	0.929589	1.51228	0.999758	1	0.424958	1	0.90737	1	0.999904	1
BAFF-R on unswitched memory B cell || id:ebi-a-GCST90001717	outcome	ebi-a-GCST90001717	finngen_R10_C3_KIDNEY_CLEAR_CELL_CARCINOMA_EXALLC	All	-0.00277257	0.0500855	0.955854	Clear cell adenocarcinoma of kidney (controls excluding all cancers)	II Neoplasms, from cancer register (ICD-O-3)	944	314193	-0.10094	0.0953951	0.997231	0.903987	1.10009	0.999758	1	0.997518	1	0.998822	1	0.999904	1
BAFF-R on switched memory B cell || id:ebi-a-GCST90001718	outcome	ebi-a-GCST90001718	finngen_R10_C3_KIDNEY_CLEAR_CELL_CARCINOMA_EXALLC	rs117086217	0.00287628	0.0498164	0.953958	Clear cell adenocarcinoma of kidney (controls excluding all cancers)	II Neoplasms, from cancer register (ICD-O-3)	944	314193	-0.0947639	0.100516	1.00288	0.909588	1.10574	0.999758	1	0.994512	1	0.999904	1	0.999904	1
BAFF-R on switched memory B cell || id:ebi-a-GCST90001718	outcome	ebi-a-GCST90001718	finngen_R10_C3_KIDNEY_CLEAR_CELL_CARCINOMA_EXALLC	rs13058590	-0.0067654	0.0500842	0.892548	Clear cell adenocarcinoma of kidney (controls excluding all cancers)	II Neoplasms, from cancer register (ICD-O-3)	944	314193	-0.104931	0.0913997	0.993257	0.900387	1.09571	0.999758	1	0.994512	1	0.892548	1	0.999904	1
BAFF-R on switched memory B cell || id:ebi-a-GCST90001718	outcome	ebi-a-GCST90001718	finngen_R10_C3_KIDNEY_CLEAR_CELL_CARCINOMA_EXALLC	rs143944768	0.00364801	0.0498049	0.94161	Clear cell adenocarcinoma of kidney (controls excluding all cancers)	II Neoplasms, from cancer register (ICD-O-3)	944	314193	-0.0939697	0.101266	1.00365	0.91031	1.10657	0.999758	1	0.994512	1	0.96021	1	0.999904	1
BAFF-R on switched memory B cell || id:ebi-a-GCST90001718	outcome	ebi-a-GCST90001718	finngen_R10_C3_KIDNEY_CLEAR_CELL_CARCINOMA_EXALLC	rs146069723	-0.0110516	0.0506164	0.827165	Clear cell adenocarcinoma of kidney (controls excluding all cancers)	II Neoplasms, from cancer register (ICD-O-3)	944	314193	-0.11026	0.0881566	0.989009	0.895601	1.09216	0.999758	1	0.994512	1	0.827165	1	0.999904	1
BAFF-R on switched memory B cell || id:ebi-a-GCST90001718	outcome	ebi-a-GCST90001718	finngen_R10_C3_KIDNEY_CLEAR_CELL_CARCINOMA_EXALLC	rs2142827	-0.0166315	0.0521948	0.749998	Clear cell adenocarcinoma of kidney (controls excluding all cancers)	II Neoplasms, from cancer register (ICD-O-3)	944	314193	-0.118933	0.0856704	0.983506	0.887867	1.08945	0.999758	1	0.994512	1	0.749998	1	0.999904	1
BAFF-R on switched memory B cell || id:ebi-a-GCST90001718	outcome	ebi-a-GCST90001718	finngen_R10_C3_KIDNEY_CLEAR_CELL_CARCINOMA_EXALLC	rs4657041	-0.00451577	0.0503305	0.928508	Clear cell adenocarcinoma of kidney (controls excluding all cancers)	II Neoplasms, from cancer register (ICD-O-3)	944	314193	-0.103164	0.094132	0.995494	0.901979	1.0987	0.999758	1	0.994512	1	0.929996	1	0.999904	1
BAFF-R on switched memory B cell || id:ebi-a-GCST90001718	outcome	ebi-a-GCST90001718	finngen_R10_C3_KIDNEY_CLEAR_CELL_CARCINOMA_EXALLC	rs5758649	0.00294721	0.0501597	0.953146	Clear cell adenocarcinoma of kidney (controls excluding all cancers)	II Neoplasms, from cancer register (ICD-O-3)	944	314193	-0.0953659	0.10126	1.00295	0.90904	1.10656	0.999758	1	0.994512	1	0.996771	1	0.999904	1
BAFF-R on switched memory B cell || id:ebi-a-GCST90001718	outcome	ebi-a-GCST90001718	finngen_R10_C3_KIDNEY_CLEAR_CELL_CARCINOMA_EXALLC	rs73165129	0.143401	0.109014	0.188363	Clear cell adenocarcinoma of kidney (controls excluding all cancers)	II Neoplasms, from cancer register (ICD-O-3)	944	314193	-0.0702661	0.357067	1.15419	0.932146	1.42913	0.999758	1	0.438109	1	0.90737	1	0.999904	1
BAFF-R on switched memory B cell || id:ebi-a-GCST90001718	outcome	ebi-a-GCST90001718	finngen_R10_C3_KIDNEY_CLEAR_CELL_CARCINOMA_EXALLC	All	0.000341583	0.0496598	0.994512	Clear cell adenocarcinoma of kidney (controls excluding all cancers)	II Neoplasms, from cancer register (ICD-O-3)	944	314193	-0.0969915	0.0976747	1.00034	0.907564	1.1026	0.999758	1	0.994512	1	0.998822	1	0.999904	1
BAFF-R on IgD+ B cell || id:ebi-a-GCST90001719	outcome	ebi-a-GCST90001719	finngen_R10_C3_KIDNEY_CLEAR_CELL_CARCINOMA_EXALLC	rs1081003	0.148426	0.0964293	0.123752	Clear cell adenocarcinoma of kidney (controls excluding all cancers)	II Neoplasms, from cancer register (ICD-O-3)	944	314193	-0.0405759	0.337427	1.16001	0.960236	1.40134	0.999758	1	0.799981	1	0.661904	1	0.999904	1
BAFF-R on IgD+ B cell || id:ebi-a-GCST90001719	outcome	ebi-a-GCST90001719	finngen_R10_C3_KIDNEY_CLEAR_CELL_CARCINOMA_EXALLC	rs117705111	0.131437	0.104876	0.210111	Clear cell adenocarcinoma of kidney (controls excluding all cancers)	II Neoplasms, from cancer register (ICD-O-3)	944	314193	-0.07412	0.336994	1.14047	0.92856	1.40073	0.999758	1	0.799981	1	0.630332	1	0.999904	1
BAFF-R on IgD+ B cell || id:ebi-a-GCST90001719	outcome	ebi-a-GCST90001719	finngen_R10_C3_KIDNEY_CLEAR_CELL_CARCINOMA_EXALLC	rs149806587	0.091222	0.0940486	0.332074	Clear cell adenocarcinoma of kidney (controls excluding all cancers)	II Neoplasms, from cancer register (ICD-O-3)	944	314193	-0.0931133	0.275557	1.09551	0.91109	1.31726	0.999758	1	0.799981	1	0.943438	1	0.999904	1
BAFF-R on IgD+ B cell || id:ebi-a-GCST90001719	outcome	ebi-a-GCST90001719	finngen_R10_C3_KIDNEY_CLEAR_CELL_CARCINOMA_EXALLC	rs1801274	0.0996156	0.0986919	0.312802	Clear cell adenocarcinoma of kidney (controls excluding all cancers)	II Neoplasms, from cancer register (ICD-O-3)	944	314193	-0.0938204	0.293052	1.10475	0.910446	1.34051	0.999758	1	0.799981	1	0.996692	1	0.999904	1
BAFF-R on IgD+ B cell || id:ebi-a-GCST90001719	outcome	ebi-a-GCST90001719	finngen_R10_C3_KIDNEY_CLEAR_CELL_CARCINOMA_EXALLC	rs1894588	0.0975345	0.11085	0.378927	Clear cell adenocarcinoma of kidney (controls excluding all cancers)	II Neoplasms, from cancer register (ICD-O-3)	944	314193	-0.119732	0.314801	1.10245	0.887158	1.36999	0.999758	1	0.799981	1	0.940966	1	0.999904	1
BAFF-R on IgD+ B cell || id:ebi-a-GCST90001719	outcome	ebi-a-GCST90001719	finngen_R10_C3_KIDNEY_CLEAR_CELL_CARCINOMA_EXALLC	rs5757678	0.0845624	0.100474	0.399991	Clear cell adenocarcinoma of kidney (controls excluding all cancers)	II Neoplasms, from cancer register (ICD-O-3)	944	314193	-0.112366	0.281491	1.08824	0.893717	1.3251	0.999758	1	0.799981	1	0.961854	1	0.999904	1
BAFF-R on IgD+ B cell || id:ebi-a-GCST90001719	outcome	ebi-a-GCST90001719	finngen_R10_C3_KIDNEY_CLEAR_CELL_CARCINOMA_EXALLC	rs76146864	0.0962453	0.0993028	0.33244	Clear cell adenocarcinoma of kidney (controls excluding all cancers)	II Neoplasms, from cancer register (ICD-O-3)	944	314193	-0.0983882	0.290879	1.10103	0.906297	1.3376	0.999758	1	0.799981	1	0.991188	1	0.999904	1
BAFF-R on IgD+ B cell || id:ebi-a-GCST90001719	outcome	ebi-a-GCST90001719	finngen_R10_C3_KIDNEY_CLEAR_CELL_CARCINOMA_EXALLC	All	0.107074	0.0928453	0.248809	Clear cell adenocarcinoma of kidney (controls excluding all cancers)	II Neoplasms, from cancer register (ICD-O-3)	944	314193	-0.0749032	0.28905	1.11302	0.927833	1.33516	0.999758	1	0.799981	1	0.998822	1	0.999904	1
BAFF-R on transitional B cell || id:ebi-a-GCST90001720	outcome	ebi-a-GCST90001720	finngen_R10_C3_KIDNEY_CLEAR_CELL_CARCINOMA_EXALLC	rs1081003	0.00339219	0.0503109	0.946244	Clear cell adenocarcinoma of kidney (controls excluding all cancers)	II Neoplasms, from cancer register (ICD-O-3)	944	314193	-0.0952172	0.102002	1.0034	0.909175	1.10739	0.999758	1	0.998872	1	0.946244	1	0.999904	1
BAFF-R on transitional B cell || id:ebi-a-GCST90001720	outcome	ebi-a-GCST90001720	finngen_R10_C3_KIDNEY_CLEAR_CELL_CARCINOMA_EXALLC	rs117705111	-0.00612149	0.0511653	0.904767	Clear cell adenocarcinoma of kidney (controls excluding all cancers)	II Neoplasms, from cancer register (ICD-O-3)	944	314193	-0.106406	0.0941625	0.993897	0.89906	1.09874	0.999758	1	0.998872	1	0.995461	1	0.999904	1
BAFF-R on transitional B cell || id:ebi-a-GCST90001720	outcome	ebi-a-GCST90001720	finngen_R10_C3_KIDNEY_CLEAR_CELL_CARCINOMA_EXALLC	rs149806587	-0.00947759	0.0500069	0.849681	Clear cell adenocarcinoma of kidney (controls excluding all cancers)	II Neoplasms, from cancer register (ICD-O-3)	944	314193	-0.107491	0.0885359	0.990567	0.898085	1.09257	0.999758	1	0.998872	1	0.943438	1	0.999904	1
BAFF-R on transitional B cell || id:ebi-a-GCST90001720	outcome	ebi-a-GCST90001720	finngen_R10_C3_KIDNEY_CLEAR_CELL_CARCINOMA_EXALLC	rs1894588	-0.0162076	0.051787	0.754306	Clear cell adenocarcinoma of kidney (controls excluding all cancers)	II Neoplasms, from cancer register (ICD-O-3)	944	314193	-0.11771	0.0852949	0.983923	0.888954	1.08904	0.999758	1	0.998872	1	0.940966	1	0.999904	1
BAFF-R on transitional B cell || id:ebi-a-GCST90001720	outcome	ebi-a-GCST90001720	finngen_R10_C3_KIDNEY_CLEAR_CELL_CARCINOMA_EXALLC	rs5757678	-0.0151054	0.0508787	0.76655	Clear cell adenocarcinoma of kidney (controls excluding all cancers)	II Neoplasms, from cancer register (ICD-O-3)	944	314193	-0.114828	0.0846169	0.985008	0.89152	1.0883	0.999758	1	0.998872	1	0.961854	1	0.999904	1
BAFF-R on transitional B cell || id:ebi-a-GCST90001720	outcome	ebi-a-GCST90001720	finngen_R10_C3_KIDNEY_CLEAR_CELL_CARCINOMA_EXALLC	rs5759079	-0.00447959	0.0516607	0.930901	Clear cell adenocarcinoma of kidney (controls excluding all cancers)	II Neoplasms, from cancer register (ICD-O-3)	944	314193	-0.105735	0.0967755	0.99553	0.899663	1.10161	0.999758	1	0.998872	1	0.998129	1	0.999904	1
BAFF-R on transitional B cell || id:ebi-a-GCST90001720	outcome	ebi-a-GCST90001720	finngen_R10_C3_KIDNEY_CLEAR_CELL_CARCINOMA_EXALLC	rs73165129	0.0810574	0.0930885	0.383887	Clear cell adenocarcinoma of kidney (controls excluding all cancers)	II Neoplasms, from cancer register (ICD-O-3)	944	314193	-0.101396	0.263511	1.08443	0.903575	1.30149	0.999758	1	0.767774	1	0.90737	1	0.999904	1
BAFF-R on transitional B cell || id:ebi-a-GCST90001720	outcome	ebi-a-GCST90001720	finngen_R10_C3_KIDNEY_CLEAR_CELL_CARCINOMA_EXALLC	rs76146864	-0.0113381	0.0506795	0.822973	Clear cell adenocarcinoma of kidney (controls excluding all cancers)	II Neoplasms, from cancer register (ICD-O-3)	944	314193	-0.11067	0.0879936	0.988726	0.895234	1.09198	0.999758	1	0.998872	1	0.991188	1	0.999904	1
BAFF-R on transitional B cell || id:ebi-a-GCST90001720	outcome	ebi-a-GCST90001720	finngen_R10_C3_KIDNEY_CLEAR_CELL_CARCINOMA_EXALLC	All	-0.00476126	0.0498616	0.923926	Clear cell adenocarcinoma of kidney (controls excluding all cancers)	II Neoplasms, from cancer register (ICD-O-3)	944	314193	-0.10249	0.0929675	0.99525	0.902587	1.09743	0.999758	1	0.998872	1	0.998822	1	0.999904	1
CD19 on CD24+ CD27+ B cell || id:ebi-a-GCST90001723	outcome	ebi-a-GCST90001723	finngen_R10_C3_KIDNEY_CLEAR_CELL_CARCINOMA_EXALLC	All	0.00335505	0.285553	0.990626	Clear cell adenocarcinoma of kidney (controls excluding all cancers)	II Neoplasms, from cancer register (ICD-O-3)	944	314193	-0.556329	0.563039	1.00336	0.57331	1.756	0.999758	1	0.990626	1	0.998822	1	0.999904	1
CD19 on IgD+ CD24+ B cell || id:ebi-a-GCST90001724	outcome	ebi-a-GCST90001724	finngen_R10_C3_KIDNEY_CLEAR_CELL_CARCINOMA_EXALLC	rs113812519	0.00269865	0.292176	0.992631	Clear cell adenocarcinoma of kidney (controls excluding all cancers)	II Neoplasms, from cancer register (ICD-O-3)	944	314193	-0.569967	0.575364	1.0027	0.565544	1.77778	0.999758	1	0.992631	1	0.995261	1	0.999904	1
CD19 on IgD+ CD24+ B cell || id:ebi-a-GCST90001724	outcome	ebi-a-GCST90001724	finngen_R10_C3_KIDNEY_CLEAR_CELL_CARCINOMA_EXALLC	rs11643297	0.077843	0.24122	0.746918	Clear cell adenocarcinoma of kidney (controls excluding all cancers)	II Neoplasms, from cancer register (ICD-O-3)	944	314193	-0.394948	0.550634	1.08095	0.673715	1.73435	0.999758	1	0.992631	1	0.746918	1	0.999904	1
CD19 on IgD+ CD24+ B cell || id:ebi-a-GCST90001724	outcome	ebi-a-GCST90001724	finngen_R10_C3_KIDNEY_CLEAR_CELL_CARCINOMA_EXALLC	rs55712453	0.0178276	0.205658	0.930921	Clear cell adenocarcinoma of kidney (controls excluding all cancers)	II Neoplasms, from cancer register (ICD-O-3)	944	314193	-0.385263	0.420918	1.01799	0.680272	1.52336	0.999758	1	0.992631	1	0.930921	1	0.999904	1
CD19 on IgD+ CD24+ B cell || id:ebi-a-GCST90001724	outcome	ebi-a-GCST90001724	finngen_R10_C3_KIDNEY_CLEAR_CELL_CARCINOMA_EXALLC	All	0.0340846	0.1951	0.861312	Clear cell adenocarcinoma of kidney (controls excluding all cancers)	II Neoplasms, from cancer register (ICD-O-3)	944	314193	-0.34831	0.41648	1.03467	0.70588	1.51661	0.999758	1	0.992631	1	0.998822	1	0.999904	1
CD19 on IgD+ CD24- B cell || id:ebi-a-GCST90001725	outcome	ebi-a-GCST90001725	finngen_R10_C3_KIDNEY_CLEAR_CELL_CARCINOMA_EXALLC	rs112417310	0.0706628	0.250449	0.777833	Clear cell adenocarcinoma of kidney (controls excluding all cancers)	II Neoplasms, from cancer register (ICD-O-3)	944	314193	-0.420217	0.561543	1.07322	0.656904	1.75338	0.999758	1	0.777833	1	0.777833	1	0.999904	1
CD19 on IgD+ CD24- B cell || id:ebi-a-GCST90001725	outcome	ebi-a-GCST90001725	finngen_R10_C3_KIDNEY_CLEAR_CELL_CARCINOMA_EXALLC	rs113812519	0.164555	0.459316	0.720149	Clear cell adenocarcinoma of kidney (controls excluding all cancers)	II Neoplasms, from cancer register (ICD-O-3)	944	314193	-0.735705	1.06481	1.17887	0.479168	2.9003	0.999758	1	0.777833	1	0.995261	1	0.999904	1
CD19 on IgD+ CD24- B cell || id:ebi-a-GCST90001725	outcome	ebi-a-GCST90001725	finngen_R10_C3_KIDNEY_CLEAR_CELL_CARCINOMA_EXALLC	rs79856590	0.084293	0.253776	0.739772	Clear cell adenocarcinoma of kidney (controls excluding all cancers)	II Neoplasms, from cancer register (ICD-O-3)	944	314193	-0.413107	0.581693	1.08795	0.661591	1.78907	0.999758	1	0.777833	1	0.739772	1	0.999904	1
CD19 on IgD+ CD24- B cell || id:ebi-a-GCST90001725	outcome	ebi-a-GCST90001725	finngen_R10_C3_KIDNEY_CLEAR_CELL_CARCINOMA_EXALLC	All	0.0887983	0.235017	0.705552	Clear cell adenocarcinoma of kidney (controls excluding all cancers)	II Neoplasms, from cancer register (ICD-O-3)	944	314193	-0.371836	0.549432	1.09286	0.689467	1.73227	0.999758	1	0.777833	1	0.998822	1	0.999904	1
CD19 on IgD+ CD38- unswitched memory B cell || id:ebi-a-GCST90001728	outcome	ebi-a-GCST90001728	finngen_R10_C3_KIDNEY_CLEAR_CELL_CARCINOMA_EXALLC	rs113812519	0.131815	0.271442	0.627243	Clear cell adenocarcinoma of kidney (controls excluding all cancers)	II Neoplasms, from cancer register (ICD-O-3)	944	314193	-0.400212	0.663843	1.1409	0.670178	1.94224	0.999758	1	0.850971	1	0.995261	1	0.999904	1
CD19 on IgD+ CD38- unswitched memory B cell || id:ebi-a-GCST90001728	outcome	ebi-a-GCST90001728	finngen_R10_C3_KIDNEY_CLEAR_CELL_CARCINOMA_EXALLC	rs144743804	0.0602365	0.184906	0.7446	Clear cell adenocarcinoma of kidney (controls excluding all cancers)	II Neoplasms, from cancer register (ICD-O-3)	944	314193	-0.30218	0.422653	1.06209	0.739205	1.526	0.999758	1	0.850971	1	0.750998	1	0.999904	1
CD19 on IgD+ CD38- unswitched memory B cell || id:ebi-a-GCST90001728	outcome	ebi-a-GCST90001728	finngen_R10_C3_KIDNEY_CLEAR_CELL_CARCINOMA_EXALLC	rs55712453	0.0683312	0.17372	0.694067	Clear cell adenocarcinoma of kidney (controls excluding all cancers)	II Neoplasms, from cancer register (ICD-O-3)	944	314193	-0.27216	0.408822	1.07072	0.761733	1.50504	0.999758	1	0.850971	1	0.793595	1	0.999904	1
CD19 on IgD+ CD38- unswitched memory B cell || id:ebi-a-GCST90001728	outcome	ebi-a-GCST90001728	finngen_R10_C3_KIDNEY_CLEAR_CELL_CARCINOMA_EXALLC	All	0.0765577	0.162268	0.637071	Clear cell adenocarcinoma of kidney (controls excluding all cancers)	II Neoplasms, from cancer register (ICD-O-3)	944	314193	-0.241488	0.394603	1.07956	0.785458	1.4838	0.999758	1	0.850971	1	0.998822	1	0.999904	1
CD19 on IgD+ CD38+ B cell || id:ebi-a-GCST90001729	outcome	ebi-a-GCST90001729	finngen_R10_C3_KIDNEY_CLEAR_CELL_CARCINOMA_EXALLC	rs112417310	0.072302	0.18432	0.694863	Clear cell adenocarcinoma of kidney (controls excluding all cancers)	II Neoplasms, from cancer register (ICD-O-3)	944	314193	-0.288965	0.433569	1.07498	0.749039	1.54275	0.999758	1	0.847291	1	0.777833	1	0.999904	1
CD19 on IgD+ CD38+ B cell || id:ebi-a-GCST90001729	outcome	ebi-a-GCST90001729	finngen_R10_C3_KIDNEY_CLEAR_CELL_CARCINOMA_EXALLC	rs113812519	0.152201	0.302035	0.614318	Clear cell adenocarcinoma of kidney (controls excluding all cancers)	II Neoplasms, from cancer register (ICD-O-3)	944	314193	-0.439787	0.744189	1.16439	0.644174	2.10473	0.999758	1	0.847291	1	0.995261	1	0.999904	1
CD19 on IgD+ CD38+ B cell || id:ebi-a-GCST90001729	outcome	ebi-a-GCST90001729	finngen_R10_C3_KIDNEY_CLEAR_CELL_CARCINOMA_EXALLC	rs144743804	0.0658174	0.19943	0.741379	Clear cell adenocarcinoma of kidney (controls excluding all cancers)	II Neoplasms, from cancer register (ICD-O-3)	944	314193	-0.325066	0.456701	1.06803	0.72248	1.57886	0.999758	1	0.847291	1	0.750998	1	0.999904	1
CD19 on IgD+ CD38+ B cell || id:ebi-a-GCST90001729	outcome	ebi-a-GCST90001729	finngen_R10_C3_KIDNEY_CLEAR_CELL_CARCINOMA_EXALLC	All	0.083178	0.174688	0.633967	Clear cell adenocarcinoma of kidney (controls excluding all cancers)	II Neoplasms, from cancer register (ICD-O-3)	944	314193	-0.259211	0.425567	1.08674	0.77166	1.53046	0.999758	1	0.847291	1	0.998822	1	0.999904	1
CD19 on IgD+ CD38dim B cell || id:ebi-a-GCST90001730	outcome	ebi-a-GCST90001730	finngen_R10_C3_KIDNEY_CLEAR_CELL_CARCINOMA_EXALLC	rs112417310	0.0878984	0.22375	0.694436	Clear cell adenocarcinoma of kidney (controls excluding all cancers)	II Neoplasms, from cancer register (ICD-O-3)	944	314193	-0.350651	0.526448	1.09188	0.704229	1.69291	0.999758	1	0.844368	1	0.777833	1	0.999904	1
CD19 on IgD+ CD38dim B cell || id:ebi-a-GCST90001730	outcome	ebi-a-GCST90001730	finngen_R10_C3_KIDNEY_CLEAR_CELL_CARCINOMA_EXALLC	rs113812519	0.182079	0.360627	0.613632	Clear cell adenocarcinoma of kidney (controls excluding all cancers)	II Neoplasms, from cancer register (ICD-O-3)	944	314193	-0.52475	0.888908	1.19971	0.591704	2.43247	0.999758	1	0.844368	1	0.995261	1	0.999904	1
CD19 on IgD+ CD38dim B cell || id:ebi-a-GCST90001730	outcome	ebi-a-GCST90001730	finngen_R10_C3_KIDNEY_CLEAR_CELL_CARCINOMA_EXALLC	rs144743804	0.0803473	0.240984	0.738822	Clear cell adenocarcinoma of kidney (controls excluding all cancers)	II Neoplasms, from cancer register (ICD-O-3)	944	314193	-0.391981	0.552675	1.08366	0.675717	1.7379	0.999758	1	0.844368	1	0.750998	1	0.999904	1
CD19 on IgD+ CD38dim B cell || id:ebi-a-GCST90001730	outcome	ebi-a-GCST90001730	finngen_R10_C3_KIDNEY_CLEAR_CELL_CARCINOMA_EXALLC	All	0.101136	0.211092	0.631862	Clear cell adenocarcinoma of kidney (controls excluding all cancers)	II Neoplasms, from cancer register (ICD-O-3)	944	314193	-0.312605	0.514877	1.10643	0.731539	1.67343	0.999758	1	0.844368	1	0.998822	1	0.999904	1
CD19 on IgD- CD38dim B cell || id:ebi-a-GCST90001735	outcome	ebi-a-GCST90001735	finngen_R10_C3_KIDNEY_CLEAR_CELL_CARCINOMA_EXALLC	All	-0.000396823	0.268759	0.998822	Clear cell adenocarcinoma of kidney (controls excluding all cancers)	II Neoplasms, from cancer register (ICD-O-3)	944	314193	-0.527164	0.526371	0.999603	0.590276	1.69278	0.999758	1	0.998822	1	0.998822	1	0.999904	1
CD19 on memory B cell || id:ebi-a-GCST90001736	outcome	ebi-a-GCST90001736	finngen_R10_C3_KIDNEY_CLEAR_CELL_CARCINOMA_EXALLC	All	0.00263136	0.300312	0.993009	Clear cell adenocarcinoma of kidney (controls excluding all cancers)	II Neoplasms, from cancer register (ICD-O-3)	944	314193	-0.58598	0.591243	1.00263	0.55656	1.80623	0.999758	1	0.993009	1	0.998822	1	0.999904	1
CD19 on naive-mature B cell || id:ebi-a-GCST90001737	outcome	ebi-a-GCST90001737	finngen_R10_C3_KIDNEY_CLEAR_CELL_CARCINOMA_EXALLC	All	-0.132457	0.427906	0.756906	Clear cell adenocarcinoma of kidney (controls excluding all cancers)	II Neoplasms, from cancer register (ICD-O-3)	944	314193	-0.971152	0.706239	0.875941	0.378647	2.02636	0.999758	1	0.756906	1	0.998822	1	0.999904	1
CD19 on unswitched memory B cell || id:ebi-a-GCST90001738	outcome	ebi-a-GCST90001738	finngen_R10_C3_KIDNEY_CLEAR_CELL_CARCINOMA_EXALLC	rs113812519	0.177024	0.364569	0.627271	Clear cell adenocarcinoma of kidney (controls excluding all cancers)	II Neoplasms, from cancer register (ICD-O-3)	944	314193	-0.537531	0.89158	1.19366	0.584189	2.43898	0.999758	1	0.852191	1	0.995261	1	0.999904	1
CD19 on unswitched memory B cell || id:ebi-a-GCST90001738	outcome	ebi-a-GCST90001738	finngen_R10_C3_KIDNEY_CLEAR_CELL_CARCINOMA_EXALLC	rs144743804	0.0799791	0.246577	0.745668	Clear cell adenocarcinoma of kidney (controls excluding all cancers)	II Neoplasms, from cancer register (ICD-O-3)	944	314193	-0.403312	0.56327	1.08326	0.668103	1.75641	0.999758	1	0.852191	1	0.750998	1	0.999904	1
CD19 on unswitched memory B cell || id:ebi-a-GCST90001738	outcome	ebi-a-GCST90001738	finngen_R10_C3_KIDNEY_CLEAR_CELL_CARCINOMA_EXALLC	rs55712453	0.0908089	0.231126	0.694395	Clear cell adenocarcinoma of kidney (controls excluding all cancers)	II Neoplasms, from cancer register (ICD-O-3)	944	314193	-0.362199	0.543817	1.09506	0.696144	1.72257	0.999758	1	0.852191	1	0.793595	1	0.999904	1
CD19 on unswitched memory B cell || id:ebi-a-GCST90001738	outcome	ebi-a-GCST90001738	finngen_R10_C3_KIDNEY_CLEAR_CELL_CARCINOMA_EXALLC	All	0.101831	0.216445	0.638018	Clear cell adenocarcinoma of kidney (controls excluding all cancers)	II Neoplasms, from cancer register (ICD-O-3)	944	314193	-0.322401	0.526063	1.1072	0.724408	1.69226	0.999758	1	0.852191	1	0.998822	1	0.999904	1
CD19 on switched memory B cell || id:ebi-a-GCST90001740	outcome	ebi-a-GCST90001740	finngen_R10_C3_KIDNEY_CLEAR_CELL_CARCINOMA_EXALLC	All	-0.0276248	0.265867	0.917245	Clear cell adenocarcinoma of kidney (controls excluding all cancers)	II Neoplasms, from cancer register (ICD-O-3)	944	314193	-0.548724	0.493474	0.972753	0.577687	1.638	0.999758	1	0.917245	1	0.998822	1	0.999904	1
CD19 on IgD+ B cell || id:ebi-a-GCST90001741	outcome	ebi-a-GCST90001741	finngen_R10_C3_KIDNEY_CLEAR_CELL_CARCINOMA_EXALLC	All	0.0881702	0.263395	0.737818	Clear cell adenocarcinoma of kidney (controls excluding all cancers)	II Neoplasms, from cancer register (ICD-O-3)	944	314193	-0.428084	0.604425	1.09217	0.651756	1.8302	0.999758	1	0.737818	1	0.998822	1	0.999904	1
CD19 on transitional B cell || id:ebi-a-GCST90001742	outcome	ebi-a-GCST90001742	finngen_R10_C3_KIDNEY_CLEAR_CELL_CARCINOMA_EXALLC	rs113812519	0.167465	0.345681	0.628066	Clear cell adenocarcinoma of kidney (controls excluding all cancers)	II Neoplasms, from cancer register (ICD-O-3)	944	314193	-0.510069	0.844999	1.1823	0.600454	2.32798	0.999758	1	0.858284	1	0.995261	1	0.999904	1
CD19 on transitional B cell || id:ebi-a-GCST90001742	outcome	ebi-a-GCST90001742	finngen_R10_C3_KIDNEY_CLEAR_CELL_CARCINOMA_EXALLC	rs144743804	0.0732696	0.230899	0.750998	Clear cell adenocarcinoma of kidney (controls excluding all cancers)	II Neoplasms, from cancer register (ICD-O-3)	944	314193	-0.379292	0.525831	1.07602	0.684346	1.69186	0.999758	1	0.858284	1	0.750998	1	0.999904	1
CD19 on transitional B cell || id:ebi-a-GCST90001742	outcome	ebi-a-GCST90001742	finngen_R10_C3_KIDNEY_CLEAR_CELL_CARCINOMA_EXALLC	rs55712453	0.0836822	0.212476	0.693697	Clear cell adenocarcinoma of kidney (controls excluding all cancers)	II Neoplasms, from cancer register (ICD-O-3)	944	314193	-0.33277	0.500135	1.08728	0.716935	1.64894	0.999758	1	0.858284	1	0.793595	1	0.999904	1
CD19 on transitional B cell || id:ebi-a-GCST90001742	outcome	ebi-a-GCST90001742	finngen_R10_C3_KIDNEY_CLEAR_CELL_CARCINOMA_EXALLC	All	0.0939476	0.201465	0.640984	Clear cell adenocarcinoma of kidney (controls excluding all cancers)	II Neoplasms, from cancer register (ICD-O-3)	944	314193	-0.300923	0.488818	1.0985	0.740135	1.63039	0.999758	1	0.858284	1	0.998822	1	0.999904	1
CD20 on B cell || id:ebi-a-GCST90001743	outcome	ebi-a-GCST90001743	finngen_R10_C3_KIDNEY_CLEAR_CELL_CARCINOMA_EXALLC	rs12212931	-0.0605892	0.149723	0.685716	Clear cell adenocarcinoma of kidney (controls excluding all cancers)	II Neoplasms, from cancer register (ICD-O-3)	944	314193	-0.354047	0.232868	0.94121	0.701842	1.26221	0.999758	1	0.994698	1	0.745873	1	0.999904	1
CD20 on B cell || id:ebi-a-GCST90001743	outcome	ebi-a-GCST90001743	finngen_R10_C3_KIDNEY_CLEAR_CELL_CARCINOMA_EXALLC	rs1941018	0.00436192	0.157928	0.977966	Clear cell adenocarcinoma of kidney (controls excluding all cancers)	II Neoplasms, from cancer register (ICD-O-3)	944	314193	-0.305177	0.313901	1.00437	0.736993	1.36875	0.999758	1	0.994698	1	0.988784	1	0.999904	1
CD20 on B cell || id:ebi-a-GCST90001743	outcome	ebi-a-GCST90001743	finngen_R10_C3_KIDNEY_CLEAR_CELL_CARCINOMA_EXALLC	rs35139284	0.0283814	0.155382	0.855068	Clear cell adenocarcinoma of kidney (controls excluding all cancers)	II Neoplasms, from cancer register (ICD-O-3)	944	314193	-0.276168	0.33293	1.02879	0.758686	1.39505	0.999758	1	0.994698	1	0.994698	1	0.999904	1
CD20 on B cell || id:ebi-a-GCST90001743	outcome	ebi-a-GCST90001743	finngen_R10_C3_KIDNEY_CLEAR_CELL_CARCINOMA_EXALLC	rs354026	-0.130128	0.158642	0.412066	Clear cell adenocarcinoma of kidney (controls excluding all cancers)	II Neoplasms, from cancer register (ICD-O-3)	944	314193	-0.441065	0.18081	0.877983	0.643351	1.19819	0.999758	1	0.994698	1	0.528658	0.824132	0.999904	1
CD20 on B cell || id:ebi-a-GCST90001743	outcome	ebi-a-GCST90001743	finngen_R10_C3_KIDNEY_CLEAR_CELL_CARCINOMA_EXALLC	All	-0.039329	0.134491	0.76996	Clear cell adenocarcinoma of kidney (controls excluding all cancers)	II Neoplasms, from cancer register (ICD-O-3)	944	314193	-0.302932	0.224274	0.961434	0.738649	1.25141	0.999758	1	0.994698	1	0.998822	1	0.999904	1
CD20 on CD24+ CD27+ B cell || id:ebi-a-GCST90001745	outcome	ebi-a-GCST90001745	finngen_R10_C3_KIDNEY_CLEAR_CELL_CARCINOMA_EXALLC	rs111259171	0.248742	0.133644	0.0627113	Clear cell adenocarcinoma of kidney (controls excluding all cancers)	II Neoplasms, from cancer register (ICD-O-3)	944	314193	-0.0131996	0.510684	1.28241	0.986887	1.66643	0.999758	1	0.197101	0.752535	0.125423	0.125423	0.999904	1
CD20 on CD24+ CD27+ B cell || id:ebi-a-GCST90001745	outcome	ebi-a-GCST90001745	finngen_R10_C3_KIDNEY_CLEAR_CELL_CARCINOMA_EXALLC	rs11187166	0.197938	0.143557	0.167954	Clear cell adenocarcinoma of kidney (controls excluding all cancers)	II Neoplasms, from cancer register (ICD-O-3)	944	314193	-0.0834345	0.479311	1.21889	0.919951	1.61496	0.999758	1	0.335908	1	0.447665	0.671816	0.999904	1
CD20 on CD24+ CD27+ B cell || id:ebi-a-GCST90001745	outcome	ebi-a-GCST90001745	finngen_R10_C3_KIDNEY_CLEAR_CELL_CARCINOMA_EXALLC	rs55809481	0.442099	0.196333	0.0243363	Clear cell adenocarcinoma of kidney (controls excluding all cancers)	II Neoplasms, from cancer register (ICD-O-3)	944	314193	0.0572857	0.826911	1.55597	1.05896	2.28625	0.999758	1	0.197101	0.292035	0.19469	0.19469	0.999904	1
CD20 on CD24+ CD27+ B cell || id:ebi-a-GCST90001745	outcome	ebi-a-GCST90001745	finngen_R10_C3_KIDNEY_CLEAR_CELL_CARCINOMA_EXALLC	rs6459417	0.291379	0.158318	0.0657003	Clear cell adenocarcinoma of kidney (controls excluding all cancers)	II Neoplasms, from cancer register (ICD-O-3)	944	314193	-0.018925	0.601683	1.33827	0.981253	1.82519	0.999758	1	0.197101	0.788404	0.262801	0.262801	0.999904	1
CD20 on CD24+ CD27+ B cell || id:ebi-a-GCST90001745	outcome	ebi-a-GCST90001745	finngen_R10_C3_KIDNEY_CLEAR_CELL_CARCINOMA_EXALLC	rs74621542	0.265354	0.16017	0.0975797	Clear cell adenocarcinoma of kidney (controls excluding all cancers)	II Neoplasms, from cancer register (ICD-O-3)	944	314193	-0.0485792	0.579286	1.30389	0.952582	1.78476	0.999758	1	0.234191	1	0.195159	0.195159	0.999904	1
CD20 on CD24+ CD27+ B cell || id:ebi-a-GCST90001745	outcome	ebi-a-GCST90001745	finngen_R10_C3_KIDNEY_CLEAR_CELL_CARCINOMA_EXALLC	All	0.272608	0.132283	0.0393218	Clear cell adenocarcinoma of kidney (controls excluding all cancers)	II Neoplasms, from cancer register (ICD-O-3)	944	314193	0.0133345	0.531882	1.31339	1.01342	1.70213	0.999758	1	0.197101	0.471862	0.998822	1	0.999904	1
CD20 on IgD+ CD24+ B cell || id:ebi-a-GCST90001746	outcome	ebi-a-GCST90001746	finngen_R10_C3_KIDNEY_CLEAR_CELL_CARCINOMA_EXALLC	All	0.0762149	0.196799	0.698555	Clear cell adenocarcinoma of kidney (controls excluding all cancers)	II Neoplasms, from cancer register (ICD-O-3)	944	314193	-0.309512	0.461942	1.07919	0.733805	1.58715	0.999758	1	0.916964	1	0.998822	1	0.999904	1
CD20 on IgD+ CD24- B cell || id:ebi-a-GCST90001747	outcome	ebi-a-GCST90001747	finngen_R10_C3_KIDNEY_CLEAR_CELL_CARCINOMA_EXALLC	rs2066399	0.0732485	0.195466	0.707856	Clear cell adenocarcinoma of kidney (controls excluding all cancers)	II Neoplasms, from cancer register (ICD-O-3)	944	314193	-0.309865	0.456362	1.076	0.733546	1.57832	0.999758	1	0.855431	1	0.722644	1	0.999904	1
CD20 on IgD+ CD24- B cell || id:ebi-a-GCST90001747	outcome	ebi-a-GCST90001747	finngen_R10_C3_KIDNEY_CLEAR_CELL_CARCINOMA_EXALLC	rs4939384	0.196302	0.165511	0.235607	Clear cell adenocarcinoma of kidney (controls excluding all cancers)	II Neoplasms, from cancer register (ICD-O-3)	944	314193	-0.128099	0.520704	1.21689	0.879766	1.68321	0.999758	1	0.855431	1	0.235607	1	0.999904	1
CD20 on IgD+ CD24- B cell || id:ebi-a-GCST90001747	outcome	ebi-a-GCST90001747	finngen_R10_C3_KIDNEY_CLEAR_CELL_CARCINOMA_EXALLC	rs72836542	0.0343687	0.188639	0.855431	Clear cell adenocarcinoma of kidney (controls excluding all cancers)	II Neoplasms, from cancer register (ICD-O-3)	944	314193	-0.335364	0.404102	1.03497	0.715078	1.49796	0.999758	1	0.855431	1	0.855431	1	0.999904	1
CD20 on IgD+ CD24- B cell || id:ebi-a-GCST90001747	outcome	ebi-a-GCST90001747	finngen_R10_C3_KIDNEY_CLEAR_CELL_CARCINOMA_EXALLC	rs9270560	-0.059507	0.152672	0.696707	Clear cell adenocarcinoma of kidney (controls excluding all cancers)	II Neoplasms, from cancer register (ICD-O-3)	944	314193	-0.358745	0.239731	0.942229	0.698552	1.27091	0.999758	1	0.855431	1	0.9508	1	0.999904	1
CD20 on IgD+ CD24- B cell || id:ebi-a-GCST90001747	outcome	ebi-a-GCST90001747	finngen_R10_C3_KIDNEY_CLEAR_CELL_CARCINOMA_EXALLC	All	0.055549	0.141192	0.694002	Clear cell adenocarcinoma of kidney (controls excluding all cancers)	II Neoplasms, from cancer register (ICD-O-3)	944	314193	-0.221187	0.332285	1.05712	0.801567	1.39415	0.999758	1	0.855431	1	0.998822	1	0.999904	1
CD20 on IgD+ CD38- B cell || id:ebi-a-GCST90001748	outcome	ebi-a-GCST90001748	finngen_R10_C3_KIDNEY_CLEAR_CELL_CARCINOMA_EXALLC	rs12554596	0.14202	0.186276	0.445812	Clear cell adenocarcinoma of kidney (controls excluding all cancers)	II Neoplasms, from cancer register (ICD-O-3)	944	314193	-0.223081	0.507121	1.1526	0.80005	1.6605	0.999758	1	0.95731	1	0.891623	0.891623	0.999904	1
CD20 on IgD+ CD38- B cell || id:ebi-a-GCST90001748	outcome	ebi-a-GCST90001748	finngen_R10_C3_KIDNEY_CLEAR_CELL_CARCINOMA_EXALLC	rs2066399	0.123265	0.200568	0.538832	Clear cell adenocarcinoma of kidney (controls excluding all cancers)	II Neoplasms, from cancer register (ICD-O-3)	944	314193	-0.269848	0.516379	1.13118	0.763495	1.67595	0.999758	1	0.95731	1	0.718442	1	0.999904	1
CD20 on IgD+ CD38- B cell || id:ebi-a-GCST90001748	outcome	ebi-a-GCST90001748	finngen_R10_C3_KIDNEY_CLEAR_CELL_CARCINOMA_EXALLC	rs2070770	0.0556629	0.186907	0.765848	Clear cell adenocarcinoma of kidney (controls excluding all cancers)	II Neoplasms, from cancer register (ICD-O-3)	944	314193	-0.310675	0.422001	1.05724	0.732952	1.52501	0.999758	1	0.95731	1	0.909302	1	0.999904	1
CD20 on IgD+ CD38- B cell || id:ebi-a-GCST90001748	outcome	ebi-a-GCST90001748	finngen_R10_C3_KIDNEY_CLEAR_CELL_CARCINOMA_EXALLC	rs30003	0.0175939	0.229668	0.938937	Clear cell adenocarcinoma of kidney (controls excluding all cancers)	II Neoplasms, from cancer register (ICD-O-3)	944	314193	-0.432555	0.467743	1.01775	0.648849	1.59639	0.999758	1	0.986083	1	0.982492	1	0.999904	1
CD20 on IgD+ CD38- B cell || id:ebi-a-GCST90001748	outcome	ebi-a-GCST90001748	finngen_R10_C3_KIDNEY_CLEAR_CELL_CARCINOMA_EXALLC	All	0.0897088	0.172123	0.602234	Clear cell adenocarcinoma of kidney (controls excluding all cancers)	II Neoplasms, from cancer register (ICD-O-3)	944	314193	-0.247652	0.427069	1.09386	0.780632	1.53276	0.999758	1	0.95731	1	0.998822	1	0.999904	1
CD20 on IgD+ CD38+ B cell || id:ebi-a-GCST90001751	outcome	ebi-a-GCST90001751	finngen_R10_C3_KIDNEY_CLEAR_CELL_CARCINOMA_EXALLC	rs2066399	0.152664	0.152589	0.317073	Clear cell adenocarcinoma of kidney (controls excluding all cancers)	II Neoplasms, from cancer register (ICD-O-3)	944	314193	-0.146411	0.451739	1.16493	0.863803	1.57104	0.999758	1	0.754354	1	0.634145	1	0.999904	1
CD20 on IgD+ CD38+ B cell || id:ebi-a-GCST90001751	outcome	ebi-a-GCST90001751	finngen_R10_C3_KIDNEY_CLEAR_CELL_CARCINOMA_EXALLC	rs34486765	0.0392516	0.124338	0.752241	Clear cell adenocarcinoma of kidney (controls excluding all cancers)	II Neoplasms, from cancer register (ICD-O-3)	944	314193	-0.20445	0.282954	1.04003	0.815095	1.32704	0.999758	1	0.754354	1	0.752241	1	0.999904	1
CD20 on IgD+ CD38+ B cell || id:ebi-a-GCST90001751	outcome	ebi-a-GCST90001751	finngen_R10_C3_KIDNEY_CLEAR_CELL_CARCINOMA_EXALLC	rs72836542	0.0808775	0.13204	0.540193	Clear cell adenocarcinoma of kidney (controls excluding all cancers)	II Neoplasms, from cancer register (ICD-O-3)	944	314193	-0.177921	0.339676	1.08424	0.837008	1.40449	0.999758	1	0.754354	1	0.771704	1	0.999904	1
CD20 on IgD+ CD38+ B cell || id:ebi-a-GCST90001751	outcome	ebi-a-GCST90001751	finngen_R10_C3_KIDNEY_CLEAR_CELL_CARCINOMA_EXALLC	rs7768875	0.0488929	0.130277	0.707437	Clear cell adenocarcinoma of kidney (controls excluding all cancers)	II Neoplasms, from cancer register (ICD-O-3)	944	314193	-0.20645	0.304235	1.05011	0.813467	1.35559	0.999758	1	0.754354	1	0.718657	1	0.999904	1
CD20 on IgD+ CD38+ B cell || id:ebi-a-GCST90001751	outcome	ebi-a-GCST90001751	finngen_R10_C3_KIDNEY_CLEAR_CELL_CARCINOMA_EXALLC	rs7939177	0.156942	0.132768	0.237176	Clear cell adenocarcinoma of kidney (controls excluding all cancers)	II Neoplasms, from cancer register (ICD-O-3)	944	314193	-0.103284	0.417167	1.16993	0.901871	1.51766	0.999758	1	0.754354	1	0.273863	0.474353	0.999904	1
CD20 on IgD+ CD38+ B cell || id:ebi-a-GCST90001751	outcome	ebi-a-GCST90001751	finngen_R10_C3_KIDNEY_CLEAR_CELL_CARCINOMA_EXALLC	All	0.0907354	0.118223	0.442789	Clear cell adenocarcinoma of kidney (controls excluding all cancers)	II Neoplasms, from cancer register (ICD-O-3)	944	314193	-0.140982	0.322453	1.09498	0.868505	1.38051	0.999758	1	0.754354	1	0.998822	1	0.999904	1
CD20 on IgD+ CD38dim B cell || id:ebi-a-GCST90001752	outcome	ebi-a-GCST90001752	finngen_R10_C3_KIDNEY_CLEAR_CELL_CARCINOMA_EXALLC	rs1007337	0.101146	0.104993	0.335369	Clear cell adenocarcinoma of kidney (controls excluding all cancers)	II Neoplasms, from cancer register (ICD-O-3)	944	314193	-0.104641	0.306932	1.10644	0.900648	1.35925	0.999758	1	0.552634	1	0.335369	0.670738	0.999904	1
CD20 on IgD+ CD38dim B cell || id:ebi-a-GCST90001752	outcome	ebi-a-GCST90001752	finngen_R10_C3_KIDNEY_CLEAR_CELL_CARCINOMA_EXALLC	rs2066399	0.0945154	0.113391	0.404542	Clear cell adenocarcinoma of kidney (controls excluding all cancers)	II Neoplasms, from cancer register (ICD-O-3)	944	314193	-0.127731	0.316762	1.09913	0.88009	1.37268	0.999758	1	0.569204	1	0.647268	1	0.999904	1
CD20 on IgD+ CD38dim B cell || id:ebi-a-GCST90001752	outcome	ebi-a-GCST90001752	finngen_R10_C3_KIDNEY_CLEAR_CELL_CARCINOMA_EXALLC	rs34486765	0.0432309	0.104635	0.679489	Clear cell adenocarcinoma of kidney (controls excluding all cancers)	II Neoplasms, from cancer register (ICD-O-3)	944	314193	-0.161853	0.248315	1.04418	0.850566	1.28186	0.999758	1	0.724789	1	0.752241	1	0.999904	1
CD20 on IgD+ CD38dim B cell || id:ebi-a-GCST90001752	outcome	ebi-a-GCST90001752	finngen_R10_C3_KIDNEY_CLEAR_CELL_CARCINOMA_EXALLC	rs4939384	0.173885	0.117725	0.139666	Clear cell adenocarcinoma of kidney (controls excluding all cancers)	II Neoplasms, from cancer register (ICD-O-3)	944	314193	-0.0568571	0.404627	1.18992	0.944729	1.49874	0.999758	1	0.446931	1	0.209499	0.837995	0.999904	1
CD20 on IgD+ CD38dim B cell || id:ebi-a-GCST90001752	outcome	ebi-a-GCST90001752	finngen_R10_C3_KIDNEY_CLEAR_CELL_CARCINOMA_EXALLC	rs72836542	0.0721775	0.112491	0.521114	Clear cell adenocarcinoma of kidney (controls excluding all cancers)	II Neoplasms, from cancer register (ICD-O-3)	944	314193	-0.148305	0.29266	1.07485	0.862168	1.33999	0.999758	1	0.595558	1	0.771704	1	0.999904	1
CD20 on IgD+ CD38dim B cell || id:ebi-a-GCST90001752	outcome	ebi-a-GCST90001752	finngen_R10_C3_KIDNEY_CLEAR_CELL_CARCINOMA_EXALLC	rs7404890	0.0778313	0.111615	0.485602	Clear cell adenocarcinoma of kidney (controls excluding all cancers)	II Neoplasms, from cancer register (ICD-O-3)	944	314193	-0.140934	0.296597	1.08094	0.868547	1.34527	0.999758	1	0.595558	1	0.485602	0.971205	0.999904	1
CD20 on IgD+ CD38dim B cell || id:ebi-a-GCST90001752	outcome	ebi-a-GCST90001752	finngen_R10_C3_KIDNEY_CLEAR_CELL_CARCINOMA_EXALLC	rs9270560	0.00707059	0.114593	0.9508	Clear cell adenocarcinoma of kidney (controls excluding all cancers)	II Neoplasms, from cancer register (ICD-O-3)	944	314193	-0.217532	0.231673	1.0071	0.804502	1.26071	0.999758	1	0.9508	1	0.9508	1	0.999904	1
CD20 on IgD+ CD38dim B cell || id:ebi-a-GCST90001752	outcome	ebi-a-GCST90001752	finngen_R10_C3_KIDNEY_CLEAR_CELL_CARCINOMA_EXALLC	All	0.080221	0.10097	0.426903	Clear cell adenocarcinoma of kidney (controls excluding all cancers)	II Neoplasms, from cancer register (ICD-O-3)	944	314193	-0.11768	0.278123	1.08353	0.88898	1.32065	0.999758	1	0.569204	1	0.998822	1	0.999904	1
CD20 on IgD- CD24- B cell || id:ebi-a-GCST90001753	outcome	ebi-a-GCST90001753	finngen_R10_C3_KIDNEY_CLEAR_CELL_CARCINOMA_EXALLC	All	0.00481577	0.227492	0.983111	Clear cell adenocarcinoma of kidney (controls excluding all cancers)	II Neoplasms, from cancer register (ICD-O-3)	944	314193	-0.441068	0.450699	1.00483	0.643349	1.56941	0.999758	1	0.983111	1	0.998822	1	0.999904	1
CD20 on IgD- CD27- B cell || id:ebi-a-GCST90001754	outcome	ebi-a-GCST90001754	finngen_R10_C3_KIDNEY_CLEAR_CELL_CARCINOMA_EXALLC	rs1883832	-0.0303956	0.192797	0.874728	Clear cell adenocarcinoma of kidney (controls excluding all cancers)	II Neoplasms, from cancer register (ICD-O-3)	944	314193	-0.408278	0.347487	0.970062	0.664794	1.41551	0.999758	1	0.938933	1	0.938933	1	0.999904	1
CD20 on IgD- CD27- B cell || id:ebi-a-GCST90001754	outcome	ebi-a-GCST90001754	finngen_R10_C3_KIDNEY_CLEAR_CELL_CARCINOMA_EXALLC	rs30006	0.0493363	0.248791	0.842807	Clear cell adenocarcinoma of kidney (controls excluding all cancers)	II Neoplasms, from cancer register (ICD-O-3)	944	314193	-0.438294	0.536967	1.05057	0.645136	1.71081	0.999758	1	0.938933	1	0.842807	1	0.999904	1
CD20 on IgD- CD27- B cell || id:ebi-a-GCST90001754	outcome	ebi-a-GCST90001754	finngen_R10_C3_KIDNEY_CLEAR_CELL_CARCINOMA_EXALLC	rs4716010	0.185021	0.202235	0.360255	Clear cell adenocarcinoma of kidney (controls excluding all cancers)	II Neoplasms, from cancer register (ICD-O-3)	944	314193	-0.21136	0.581401	1.20324	0.809483	1.78854	0.999758	1	0.920162	1	0.360255	0.72051	0.999904	1
CD20 on IgD- CD27- B cell || id:ebi-a-GCST90001754	outcome	ebi-a-GCST90001754	finngen_R10_C3_KIDNEY_CLEAR_CELL_CARCINOMA_EXALLC	rs61731791	0.155628	0.164628	0.344488	Clear cell adenocarcinoma of kidney (controls excluding all cancers)	II Neoplasms, from cancer register (ICD-O-3)	944	314193	-0.167042	0.478298	1.16839	0.846164	1.61333	0.999758	1	0.920162	1	0.477319	1	0.999904	1
CD20 on IgD- CD27- B cell || id:ebi-a-GCST90001754	outcome	ebi-a-GCST90001754	finngen_R10_C3_KIDNEY_CLEAR_CELL_CARCINOMA_EXALLC	All	0.0981582	0.167211	0.557183	Clear cell adenocarcinoma of kidney (controls excluding all cancers)	II Neoplasms, from cancer register (ICD-O-3)	944	314193	-0.229576	0.425892	1.10314	0.794871	1.53096	0.999758	1	0.920162	1	0.998822	1	0.999904	1
CD20 on IgD- CD38- B cell || id:ebi-a-GCST90001755	outcome	ebi-a-GCST90001755	finngen_R10_C3_KIDNEY_CLEAR_CELL_CARCINOMA_EXALLC	rs10501383	0.0703308	0.195244	0.718682	Clear cell adenocarcinoma of kidney (controls excluding all cancers)	II Neoplasms, from cancer register (ICD-O-3)	944	314193	-0.312346	0.453008	1.07286	0.731728	1.57304	0.999758	1	0.798535	1	0.718682	1	0.999904	1
CD20 on IgD- CD38- B cell || id:ebi-a-GCST90001755	outcome	ebi-a-GCST90001755	finngen_R10_C3_KIDNEY_CLEAR_CELL_CARCINOMA_EXALLC	rs11751198	0.152343	0.199404	0.444873	Clear cell adenocarcinoma of kidney (controls excluding all cancers)	II Neoplasms, from cancer register (ICD-O-3)	944	314193	-0.23849	0.543176	1.16456	0.787817	1.72146	0.999758	1	0.798535	1	0.528584	1	0.999904	1
CD20 on IgD- CD38- B cell || id:ebi-a-GCST90001755	outcome	ebi-a-GCST90001755	finngen_R10_C3_KIDNEY_CLEAR_CELL_CARCINOMA_EXALLC	rs55809481	0.153897	0.358353	0.667591	Clear cell adenocarcinoma of kidney (controls excluding all cancers)	II Neoplasms, from cancer register (ICD-O-3)	944	314193	-0.548475	0.856269	1.16637	0.57783	2.35436	0.999758	1	0.798535	1	0.865199	1	0.999904	1
CD20 on IgD- CD38- B cell || id:ebi-a-GCST90001755	outcome	ebi-a-GCST90001755	finngen_R10_C3_KIDNEY_CLEAR_CELL_CARCINOMA_EXALLC	rs61731791	0.227853	0.181997	0.210584	Clear cell adenocarcinoma of kidney (controls excluding all cancers)	II Neoplasms, from cancer register (ICD-O-3)	944	314193	-0.128861	0.584566	1.2559	0.879096	1.79421	0.999758	1	0.798535	1	0.477319	1	0.999904	1
CD20 on IgD- CD38- B cell || id:ebi-a-GCST90001755	outcome	ebi-a-GCST90001755	finngen_R10_C3_KIDNEY_CLEAR_CELL_CARCINOMA_EXALLC	All	0.1538	0.174348	0.377699	Clear cell adenocarcinoma of kidney (controls excluding all cancers)	II Neoplasms, from cancer register (ICD-O-3)	944	314193	-0.187923	0.495523	1.16626	0.828679	1.64136	0.999758	1	0.798535	1	0.998822	1	0.999904	1
CD20 on IgD- CD38dim B cell || id:ebi-a-GCST90001757	outcome	ebi-a-GCST90001757	finngen_R10_C3_KIDNEY_CLEAR_CELL_CARCINOMA_EXALLC	rs11187166	0.142976	0.11754	0.223832	Clear cell adenocarcinoma of kidney (controls excluding all cancers)	II Neoplasms, from cancer register (ICD-O-3)	944	314193	-0.0874028	0.373355	1.1537	0.916308	1.4526	0.999758	1	0.435345	1	0.447665	0.89533	0.999904	1
CD20 on IgD- CD38dim B cell || id:ebi-a-GCST90001757	outcome	ebi-a-GCST90001757	finngen_R10_C3_KIDNEY_CLEAR_CELL_CARCINOMA_EXALLC	rs2070770	0.196508	0.133252	0.140292	Clear cell adenocarcinoma of kidney (controls excluding all cancers)	II Neoplasms, from cancer register (ICD-O-3)	944	314193	-0.0646667	0.457683	1.21715	0.93738	1.58041	0.999758	1	0.374111	1	0.841751	0.841751	0.999904	1
CD20 on IgD- CD38dim B cell || id:ebi-a-GCST90001757	outcome	ebi-a-GCST90001757	finngen_R10_C3_KIDNEY_CLEAR_CELL_CARCINOMA_EXALLC	rs55809481	0.282961	0.172892	0.101707	Clear cell adenocarcinoma of kidney (controls excluding all cancers)	II Neoplasms, from cancer register (ICD-O-3)	944	314193	-0.0559079	0.62183	1.32705	0.945626	1.86233	0.999758	1	0.374111	1	0.27122	0.81366	0.999904	1
CD20 on IgD- CD38dim B cell || id:ebi-a-GCST90001757	outcome	ebi-a-GCST90001757	finngen_R10_C3_KIDNEY_CLEAR_CELL_CARCINOMA_EXALLC	rs61731791	0.238057	0.113661	0.0362201	Clear cell adenocarcinoma of kidney (controls excluding all cancers)	II Neoplasms, from cancer register (ICD-O-3)	944	314193	0.0152814	0.460832	1.26878	1.0154	1.58539	0.999758	1	0.374111	0.579522	0.144881	0.289761	0.999904	1
CD20 on IgD- CD38dim B cell || id:ebi-a-GCST90001757	outcome	ebi-a-GCST90001757	finngen_R10_C3_KIDNEY_CLEAR_CELL_CARCINOMA_EXALLC	rs909846	0.238867	0.125078	0.0561669	Clear cell adenocarcinoma of kidney (controls excluding all cancers)	II Neoplasms, from cancer register (ICD-O-3)	944	314193	-0.00628663	0.48402	1.26981	0.993733	1.62258	0.999758	1	0.374111	0.89867	0.112334	0.112334	0.999904	1
CD20 on IgD- CD38dim B cell || id:ebi-a-GCST90001757	outcome	ebi-a-GCST90001757	finngen_R10_C3_KIDNEY_CLEAR_CELL_CARCINOMA_EXALLC	rs9271146	0.139309	0.126301	0.270032	Clear cell adenocarcinoma of kidney (controls excluding all cancers)	II Neoplasms, from cancer register (ICD-O-3)	944	314193	-0.108241	0.386859	1.14948	0.897411	1.47235	0.999758	1	0.435345	1	0.540063	1	0.999904	1
CD20 on IgD- CD38dim B cell || id:ebi-a-GCST90001757	outcome	ebi-a-GCST90001757	finngen_R10_C3_KIDNEY_CLEAR_CELL_CARCINOMA_EXALLC	rs9469053	0.199444	0.129486	0.123492	Clear cell adenocarcinoma of kidney (controls excluding all cancers)	II Neoplasms, from cancer register (ICD-O-3)	944	314193	-0.0543473	0.453236	1.22072	0.947103	1.5734	0.999758	1	0.374111	1	0.246983	0.246983	0.999904	1
CD20 on IgD- CD38dim B cell || id:ebi-a-GCST90001757	outcome	ebi-a-GCST90001757	finngen_R10_C3_KIDNEY_CLEAR_CELL_CARCINOMA_EXALLC	All	0.201523	0.117704	0.0868753	Clear cell adenocarcinoma of kidney (controls excluding all cancers)	II Neoplasms, from cancer register (ICD-O-3)	944	314193	-0.0291769	0.432222	1.22326	0.971245	1.54068	0.999758	1	0.374111	1	0.998822	1	0.999904	1
CD20 on memory B cell || id:ebi-a-GCST90001758	outcome	ebi-a-GCST90001758	finngen_R10_C3_KIDNEY_CLEAR_CELL_CARCINOMA_EXALLC	rs1569590	0.133141	0.165205	0.420294	Clear cell adenocarcinoma of kidney (controls excluding all cancers)	II Neoplasms, from cancer register (ICD-O-3)	944	314193	-0.190661	0.456943	1.14241	0.826412	1.57924	0.999758	1	0.982492	1	0.560392	1	0.999904	1
CD20 on memory B cell || id:ebi-a-GCST90001758	outcome	ebi-a-GCST90001758	finngen_R10_C3_KIDNEY_CLEAR_CELL_CARCINOMA_EXALLC	rs2070770	0.052987	0.156982	0.735713	Clear cell adenocarcinoma of kidney (controls excluding all cancers)	II Neoplasms, from cancer register (ICD-O-3)	944	314193	-0.254698	0.360672	1.05442	0.775151	1.43429	0.999758	1	0.982492	1	0.909302	1	0.999904	1
CD20 on memory B cell || id:ebi-a-GCST90001758	outcome	ebi-a-GCST90001758	finngen_R10_C3_KIDNEY_CLEAR_CELL_CARCINOMA_EXALLC	rs30003	-0.00524213	0.238883	0.982492	Clear cell adenocarcinoma of kidney (controls excluding all cancers)	II Neoplasms, from cancer register (ICD-O-3)	944	314193	-0.473453	0.462969	0.994772	0.622848	1.58878	0.999758	1	0.982492	1	0.982492	1	0.999904	1
CD20 on memory B cell || id:ebi-a-GCST90001758	outcome	ebi-a-GCST90001758	finngen_R10_C3_KIDNEY_CLEAR_CELL_CARCINOMA_EXALLC	rs9461562	0.0919547	0.150453	0.541077	Clear cell adenocarcinoma of kidney (controls excluding all cancers)	II Neoplasms, from cancer register (ICD-O-3)	944	314193	-0.202933	0.386843	1.09632	0.816333	1.47232	0.999758	1	0.982492	1	0.891048	1	0.999904	1
CD20 on memory B cell || id:ebi-a-GCST90001758	outcome	ebi-a-GCST90001758	finngen_R10_C3_KIDNEY_CLEAR_CELL_CARCINOMA_EXALLC	All	0.0791741	0.146953	0.590045	Clear cell adenocarcinoma of kidney (controls excluding all cancers)	II Neoplasms, from cancer register (ICD-O-3)	944	314193	-0.208854	0.367202	1.08239	0.811514	1.44369	0.999758	1	0.982492	1	0.998822	1	0.999904	1
CD20 on naive-mature B cell || id:ebi-a-GCST90001759	outcome	ebi-a-GCST90001759	finngen_R10_C3_KIDNEY_CLEAR_CELL_CARCINOMA_EXALLC	rs1941018	0.341886	0.154599	0.0270051	Clear cell adenocarcinoma of kidney (controls excluding all cancers)	II Neoplasms, from cancer register (ICD-O-3)	944	314193	0.0388729	0.6449	1.4076	1.03964	1.9058	0.999758	1	0.162031	0.324061	0.0540102	0.10802	0.999904	1
CD20 on naive-mature B cell || id:ebi-a-GCST90001759	outcome	ebi-a-GCST90001759	finngen_R10_C3_KIDNEY_CLEAR_CELL_CARCINOMA_EXALLC	rs30003	0.192965	0.166934	0.247709	Clear cell adenocarcinoma of kidney (controls excluding all cancers)	II Neoplasms, from cancer register (ICD-O-3)	944	314193	-0.134227	0.520156	1.21284	0.874392	1.68229	0.999758	1	0.32023	1	0.474571	1	0.999904	1
CD20 on naive-mature B cell || id:ebi-a-GCST90001759	outcome	ebi-a-GCST90001759	finngen_R10_C3_KIDNEY_CLEAR_CELL_CARCINOMA_EXALLC	rs388354	0.134742	0.138794	0.331646	Clear cell adenocarcinoma of kidney (controls excluding all cancers)	II Neoplasms, from cancer register (ICD-O-3)	944	314193	-0.137295	0.406779	1.14424	0.871713	1.50197	0.999758	1	0.361796	1	0.331646	0.663292	0.999904	1
CD20 on naive-mature B cell || id:ebi-a-GCST90001759	outcome	ebi-a-GCST90001759	finngen_R10_C3_KIDNEY_CLEAR_CELL_CARCINOMA_EXALLC	rs72836542	0.204585	0.164475	0.21355	Clear cell adenocarcinoma of kidney (controls excluding all cancers)	II Neoplasms, from cancer register (ICD-O-3)	944	314193	-0.117787	0.526956	1.22702	0.888886	1.69377	0.999758	1	0.32023	1	0.771704	1	0.999904	1
CD20 on naive-mature B cell || id:ebi-a-GCST90001759	outcome	ebi-a-GCST90001759	finngen_R10_C3_KIDNEY_CLEAR_CELL_CARCINOMA_EXALLC	rs9270560	0.12953	0.151453	0.392413	Clear cell adenocarcinoma of kidney (controls excluding all cancers)	II Neoplasms, from cancer register (ICD-O-3)	944	314193	-0.167318	0.426378	1.13829	0.845931	1.5317	0.999758	1	0.392413	1	0.919633	1	0.999904	1
CD20 on naive-mature B cell || id:ebi-a-GCST90001759	outcome	ebi-a-GCST90001759	finngen_R10_C3_KIDNEY_CLEAR_CELL_CARCINOMA_EXALLC	All	0.196562	0.13087	0.133108	Clear cell adenocarcinoma of kidney (controls excluding all cancers)	II Neoplasms, from cancer register (ICD-O-3)	944	314193	-0.0599443	0.453068	1.21721	0.941817	1.57313	0.999758	1	0.32023	1	0.998822	1	0.999904	1
CD20 on unswitched memory B cell || id:ebi-a-GCST90001760	outcome	ebi-a-GCST90001760	finngen_R10_C3_KIDNEY_CLEAR_CELL_CARCINOMA_EXALLC	rs112405902	0.159402	0.164501	0.332544	Clear cell adenocarcinoma of kidney (controls excluding all cancers)	II Neoplasms, from cancer register (ICD-O-3)	944	314193	-0.16302	0.481825	1.17281	0.849574	1.61903	0.999758	1	0.888138	1	0.665088	0.665088	0.999904	1
CD20 on unswitched memory B cell || id:ebi-a-GCST90001760	outcome	ebi-a-GCST90001760	finngen_R10_C3_KIDNEY_CLEAR_CELL_CARCINOMA_EXALLC	rs4447195	0.134013	0.175103	0.444069	Clear cell adenocarcinoma of kidney (controls excluding all cancers)	II Neoplasms, from cancer register (ICD-O-3)	944	314193	-0.209188	0.477214	1.14341	0.811243	1.61158	0.999758	1	0.888138	1	0.888138	0.888138	0.999904	1
CD20 on unswitched memory B cell || id:ebi-a-GCST90001760	outcome	ebi-a-GCST90001760	finngen_R10_C3_KIDNEY_CLEAR_CELL_CARCINOMA_EXALLC	rs6459417	0.144253	0.187657	0.442068	Clear cell adenocarcinoma of kidney (controls excluding all cancers)	II Neoplasms, from cancer register (ICD-O-3)	944	314193	-0.223555	0.512061	1.15518	0.799671	1.66873	0.999758	1	0.888138	1	0.601667	1	0.999904	1
CD20 on unswitched memory B cell || id:ebi-a-GCST90001760	outcome	ebi-a-GCST90001760	finngen_R10_C3_KIDNEY_CLEAR_CELL_CARCINOMA_EXALLC	rs6509428	0.140202	0.256645	0.584868	Clear cell adenocarcinoma of kidney (controls excluding all cancers)	II Neoplasms, from cancer register (ICD-O-3)	944	314193	-0.362822	0.643226	1.15051	0.69571	1.90261	0.999758	1	0.97478	1	0.584868	1	0.999904	1
CD20 on unswitched memory B cell || id:ebi-a-GCST90001760	outcome	ebi-a-GCST90001760	finngen_R10_C3_KIDNEY_CLEAR_CELL_CARCINOMA_EXALLC	All	0.145706	0.162831	0.37088	Clear cell adenocarcinoma of kidney (controls excluding all cancers)	II Neoplasms, from cancer register (ICD-O-3)	944	314193	-0.173444	0.464855	1.15686	0.840765	1.59178	0.999758	1	0.888138	1	0.998822	1	0.999904	1
CD20 on switched memory B cell || id:ebi-a-GCST90001761	outcome	ebi-a-GCST90001761	finngen_R10_C3_KIDNEY_CLEAR_CELL_CARCINOMA_EXALLC	rs10501383	0.203837	0.135964	0.133822	Clear cell adenocarcinoma of kidney (controls excluding all cancers)	II Neoplasms, from cancer register (ICD-O-3)	944	314193	-0.0626526	0.470327	1.2261	0.93927	1.60052	0.999758	1	0.308683	1	0.53529	0.53529	0.999904	1
CD20 on switched memory B cell || id:ebi-a-GCST90001761	outcome	ebi-a-GCST90001761	finngen_R10_C3_KIDNEY_CLEAR_CELL_CARCINOMA_EXALLC	rs11751198	0.226802	0.132111	0.086025	Clear cell adenocarcinoma of kidney (controls excluding all cancers)	II Neoplasms, from cancer register (ICD-O-3)	944	314193	-0.0321362	0.48574	1.25458	0.968375	1.62538	0.999758	1	0.27528	1	0.3441	0.3441	0.999904	1
CD20 on switched memory B cell || id:ebi-a-GCST90001761	outcome	ebi-a-GCST90001761	finngen_R10_C3_KIDNEY_CLEAR_CELL_CARCINOMA_EXALLC	rs1569590	0.265886	0.126506	0.0355741	Clear cell adenocarcinoma of kidney (controls excluding all cancers)	II Neoplasms, from cancer register (ICD-O-3)	944	314193	0.0179338	0.513837	1.30459	1.0181	1.67169	0.999758	1	0.23622	0.569185	0.142296	0.142296	0.999904	1
CD20 on switched memory B cell || id:ebi-a-GCST90001761	outcome	ebi-a-GCST90001761	finngen_R10_C3_KIDNEY_CLEAR_CELL_CARCINOMA_EXALLC	rs35039517	0.165273	0.116787	0.157019	Clear cell adenocarcinoma of kidney (controls excluding all cancers)	II Neoplasms, from cancer register (ICD-O-3)	944	314193	-0.0636294	0.394176	1.17972	0.938353	1.48316	0.999758	1	0.310953	1	0.314039	0.314039	0.999904	1
CD20 on switched memory B cell || id:ebi-a-GCST90001761	outcome	ebi-a-GCST90001761	finngen_R10_C3_KIDNEY_CLEAR_CELL_CARCINOMA_EXALLC	rs55809481	0.330004	0.170349	0.0527176	Clear cell adenocarcinoma of kidney (controls excluding all cancers)	II Neoplasms, from cancer register (ICD-O-3)	944	314193	-0.0038794	0.663888	1.39097	0.996128	1.94233	0.999758	1	0.23622	0.843482	0.210871	0.421741	0.999904	1
CD20 on switched memory B cell || id:ebi-a-GCST90001761	outcome	ebi-a-GCST90001761	finngen_R10_C3_KIDNEY_CLEAR_CELL_CARCINOMA_EXALLC	rs61731791	0.257299	0.111367	0.0208682	Clear cell adenocarcinoma of kidney (controls excluding all cancers)	II Neoplasms, from cancer register (ICD-O-3)	944	314193	0.0390188	0.475579	1.29343	1.03979	1.60895	0.999758	1	0.23622	0.333891	0.144881	0.166945	0.999904	1
CD20 on switched memory B cell || id:ebi-a-GCST90001761	outcome	ebi-a-GCST90001761	finngen_R10_C3_KIDNEY_CLEAR_CELL_CARCINOMA_EXALLC	rs9271146	0.174565	0.128679	0.174911	Clear cell adenocarcinoma of kidney (controls excluding all cancers)	II Neoplasms, from cancer register (ICD-O-3)	944	314193	-0.0776458	0.426775	1.19073	0.925292	1.53231	0.999758	1	0.310953	1	0.540063	0.699643	0.999904	1
CD20 on switched memory B cell || id:ebi-a-GCST90001761	outcome	ebi-a-GCST90001761	finngen_R10_C3_KIDNEY_CLEAR_CELL_CARCINOMA_EXALLC	All	0.226637	0.120054	0.0590549	Clear cell adenocarcinoma of kidney (controls excluding all cancers)	II Neoplasms, from cancer register (ICD-O-3)	944	314193	-0.00866977	0.461943	1.25437	0.991368	1.58716	0.999758	1	0.23622	0.944878	0.998822	1	0.999904	1
CD20 on IgD+ B cell || id:ebi-a-GCST90001762	outcome	ebi-a-GCST90001762	finngen_R10_C3_KIDNEY_CLEAR_CELL_CARCINOMA_EXALLC	rs12212931	0.108001	0.142769	0.449366	Clear cell adenocarcinoma of kidney (controls excluding all cancers)	II Neoplasms, from cancer register (ICD-O-3)	944	314193	-0.171827	0.387829	1.11405	0.842125	1.47378	0.999758	1	0.613089	1	0.745873	1	0.999904	1
CD20 on IgD+ B cell || id:ebi-a-GCST90001762	outcome	ebi-a-GCST90001762	finngen_R10_C3_KIDNEY_CLEAR_CELL_CARCINOMA_EXALLC	rs30003	0.0740774	0.140959	0.599219	Clear cell adenocarcinoma of kidney (controls excluding all cancers)	II Neoplasms, from cancer register (ICD-O-3)	944	314193	-0.202202	0.350357	1.07689	0.81693	1.41957	0.999758	1	0.653693	1	0.798959	1	0.999904	1
CD20 on IgD+ B cell || id:ebi-a-GCST90001762	outcome	ebi-a-GCST90001762	finngen_R10_C3_KIDNEY_CLEAR_CELL_CARCINOMA_EXALLC	rs4939384	0.218136	0.144179	0.130292	Clear cell adenocarcinoma of kidney (controls excluding all cancers)	II Neoplasms, from cancer register (ICD-O-3)	944	314193	-0.064455	0.500726	1.24376	0.937578	1.64992	0.999758	1	0.601203	1	0.209499	0.781752	0.999904	1
CD20 on IgD+ B cell || id:ebi-a-GCST90001762	outcome	ebi-a-GCST90001762	finngen_R10_C3_KIDNEY_CLEAR_CELL_CARCINOMA_EXALLC	rs72836542	0.0875817	0.139097	0.528928	Clear cell adenocarcinoma of kidney (controls excluding all cancers)	II Neoplasms, from cancer register (ICD-O-3)	944	314193	-0.185049	0.360213	1.09153	0.831063	1.43363	0.999758	1	0.634714	1	0.771704	1	0.999904	1
CD20 on IgD+ B cell || id:ebi-a-GCST90001762	outcome	ebi-a-GCST90001762	finngen_R10_C3_KIDNEY_CLEAR_CELL_CARCINOMA_EXALLC	rs9270560	0.00903408	0.138599	0.94803	Clear cell adenocarcinoma of kidney (controls excluding all cancers)	II Neoplasms, from cancer register (ICD-O-3)	944	314193	-0.262621	0.280689	1.00908	0.769034	1.32404	0.999758	1	0.94803	1	0.9508	1	0.999904	1
CD20 on IgD+ B cell || id:ebi-a-GCST90001762	outcome	ebi-a-GCST90001762	finngen_R10_C3_KIDNEY_CLEAR_CELL_CARCINOMA_EXALLC	All	0.0972201	0.122228	0.426379	Clear cell adenocarcinoma of kidney (controls excluding all cancers)	II Neoplasms, from cancer register (ICD-O-3)	944	314193	-0.142346	0.336786	1.1021	0.867321	1.40044	0.999758	1	0.613089	1	0.998822	1	0.999904	1
CD20 on transitional B cell || id:ebi-a-GCST90001763	outcome	ebi-a-GCST90001763	finngen_R10_C3_KIDNEY_CLEAR_CELL_CARCINOMA_EXALLC	All	-0.110263	0.160684	0.492583	Clear cell adenocarcinoma of kidney (controls excluding all cancers)	II Neoplasms, from cancer register (ICD-O-3)	944	314193	-0.425204	0.204679	0.895599	0.653636	1.22713	0.999758	1	0.492583	0.985167	0.998822	1	0.999904	1
CD24 on IgD+ CD24+ B cell || id:ebi-a-GCST90001765	outcome	ebi-a-GCST90001765	finngen_R10_C3_KIDNEY_CLEAR_CELL_CARCINOMA_EXALLC	All	-0.0346964	0.0980482	0.723435	Clear cell adenocarcinoma of kidney (controls excluding all cancers)	II Neoplasms, from cancer register (ICD-O-3)	944	314193	-0.226871	0.157478	0.965899	0.797024	1.17055	0.999758	1	0.723435	1	0.998822	1	0.999904	1
CD24 on IgD+ CD38- B cell || id:ebi-a-GCST90001766	outcome	ebi-a-GCST90001766	finngen_R10_C3_KIDNEY_CLEAR_CELL_CARCINOMA_EXALLC	All	-0.0368402	0.157767	0.815365	Clear cell adenocarcinoma of kidney (controls excluding all cancers)	II Neoplasms, from cancer register (ICD-O-3)	944	314193	-0.346063	0.272383	0.96383	0.707468	1.31309	0.999758	1	0.815365	1	0.998822	1	0.999904	1
CD24 on IgD+ CD38- unswitched memory B cell || id:ebi-a-GCST90001767	outcome	ebi-a-GCST90001767	finngen_R10_C3_KIDNEY_CLEAR_CELL_CARCINOMA_EXALLC	All	-0.0273455	0.0863573	0.751505	Clear cell adenocarcinoma of kidney (controls excluding all cancers)	II Neoplasms, from cancer register (ICD-O-3)	944	314193	-0.196606	0.141915	0.973025	0.821514	1.15248	0.999758	1	0.751505	1	0.998822	1	0.999904	1
CD24 on IgD+ CD38+ B cell || id:ebi-a-GCST90001768	outcome	ebi-a-GCST90001768	finngen_R10_C3_KIDNEY_CLEAR_CELL_CARCINOMA_EXALLC	All	-0.0283667	0.252845	0.910673	Clear cell adenocarcinoma of kidney (controls excluding all cancers)	II Neoplasms, from cancer register (ICD-O-3)	944	314193	-0.523942	0.467209	0.972032	0.592181	1.59554	0.999758	1	0.910673	1	0.998822	1	0.999904	1
CD24 on IgD- CD38- B cell || id:ebi-a-GCST90001769	outcome	ebi-a-GCST90001769	finngen_R10_C3_KIDNEY_CLEAR_CELL_CARCINOMA_EXALLC	All	-0.0272772	0.127028	0.829975	Clear cell adenocarcinoma of kidney (controls excluding all cancers)	II Neoplasms, from cancer register (ICD-O-3)	944	314193	-0.276252	0.221698	0.973092	0.758622	1.24819	0.999758	1	0.829975	1	0.998822	1	0.999904	1
CD24 on memory B cell || id:ebi-a-GCST90001771	outcome	ebi-a-GCST90001771	finngen_R10_C3_KIDNEY_CLEAR_CELL_CARCINOMA_EXALLC	All	0.0552569	0.148252	0.709354	Clear cell adenocarcinoma of kidney (controls excluding all cancers)	II Neoplasms, from cancer register (ICD-O-3)	944	314193	-0.235316	0.34583	1.05681	0.790321	1.41316	0.999758	1	0.709354	1	0.998822	1	0.999904	1
CD24 on unswitched memory B cell || id:ebi-a-GCST90001772	outcome	ebi-a-GCST90001772	finngen_R10_C3_KIDNEY_CLEAR_CELL_CARCINOMA_EXALLC	All	-0.0359072	0.106555	0.736129	Clear cell adenocarcinoma of kidney (controls excluding all cancers)	II Neoplasms, from cancer register (ICD-O-3)	944	314193	-0.244755	0.17294	0.96473	0.782897	1.18879	0.999758	1	0.736129	1	0.998822	1	0.999904	1
CD24 on switched memory B cell || id:ebi-a-GCST90001773	outcome	ebi-a-GCST90001773	finngen_R10_C3_KIDNEY_CLEAR_CELL_CARCINOMA_EXALLC	All	0.0571084	0.154732	0.712069	Clear cell adenocarcinoma of kidney (controls excluding all cancers)	II Neoplasms, from cancer register (ICD-O-3)	944	314193	-0.246166	0.360383	1.05877	0.781792	1.43388	0.999758	1	0.712069	1	0.998822	1	0.999904	1
CD25 on B cell || id:ebi-a-GCST90001775	outcome	ebi-a-GCST90001775	finngen_R10_C3_KIDNEY_CLEAR_CELL_CARCINOMA_EXALLC	rs147487472	0.302759	0.209235	0.147903	Clear cell adenocarcinoma of kidney (controls excluding all cancers)	II Neoplasms, from cancer register (ICD-O-3)	944	314193	-0.107342	0.71286	1.35359	0.898218	2.03982	0.999758	1	0.873552	1	0.295807	0.591613	0.999904	1
CD25 on B cell || id:ebi-a-GCST90001775	outcome	ebi-a-GCST90001775	finngen_R10_C3_KIDNEY_CLEAR_CELL_CARCINOMA_EXALLC	rs3793662	0.113035	0.238555	0.63562	Clear cell adenocarcinoma of kidney (controls excluding all cancers)	II Neoplasms, from cancer register (ICD-O-3)	944	314193	-0.354533	0.580602	1.11967	0.701501	1.78711	0.999758	1	0.873552	1	0.741557	1	0.999904	1
CD25 on B cell || id:ebi-a-GCST90001775	outcome	ebi-a-GCST90001775	finngen_R10_C3_KIDNEY_CLEAR_CELL_CARCINOMA_EXALLC	rs41294937	-0.0265438	0.166786	0.873552	Clear cell adenocarcinoma of kidney (controls excluding all cancers)	II Neoplasms, from cancer register (ICD-O-3)	944	314193	-0.353445	0.300358	0.973805	0.702264	1.35034	0.999758	1	0.873552	1	0.941635	1	0.999904	1
CD25 on B cell || id:ebi-a-GCST90001775	outcome	ebi-a-GCST90001775	finngen_R10_C3_KIDNEY_CLEAR_CELL_CARCINOMA_EXALLC	All	0.106203	0.153634	0.489393	Clear cell adenocarcinoma of kidney (controls excluding all cancers)	II Neoplasms, from cancer register (ICD-O-3)	944	314193	-0.194919	0.407326	1.11205	0.822901	1.50279	0.999758	1	0.873552	1	0.998822	1	0.999904	1
CD25 on CD24+ CD27+ B cell || id:ebi-a-GCST90001777	outcome	ebi-a-GCST90001777	finngen_R10_C3_KIDNEY_CLEAR_CELL_CARCINOMA_EXALLC	rs11598494	-0.144452	0.129507	0.264677	Clear cell adenocarcinoma of kidney (controls excluding all cancers)	II Neoplasms, from cancer register (ICD-O-3)	944	314193	-0.398285	0.109381	0.865496	0.67147	1.11559	0.999758	1	0.342325	1	0.466886	1	0.999904	1
CD25 on CD24+ CD27+ B cell || id:ebi-a-GCST90001777	outcome	ebi-a-GCST90001777	finngen_R10_C3_KIDNEY_CLEAR_CELL_CARCINOMA_EXALLC	rs1887027	-0.372024	0.358601	0.299534	Clear cell adenocarcinoma of kidney (controls excluding all cancers)	II Neoplasms, from cancer register (ICD-O-3)	944	314193	-1.07488	0.330833	0.689338	0.341338	1.39213	0.999758	1	0.342325	1	0.372633	1	0.999904	1
CD25 on CD24+ CD27+ B cell || id:ebi-a-GCST90001777	outcome	ebi-a-GCST90001777	finngen_R10_C3_KIDNEY_CLEAR_CELL_CARCINOMA_EXALLC	rs3793662	-0.273995	0.190908	0.151225	Clear cell adenocarcinoma of kidney (controls excluding all cancers)	II Neoplasms, from cancer register (ICD-O-3)	944	314193	-0.648175	0.100185	0.760336	0.522999	1.10538	0.999758	1	0.342325	1	0.529483	1	0.999904	1
CD25 on CD24+ CD27+ B cell || id:ebi-a-GCST90001777	outcome	ebi-a-GCST90001777	finngen_R10_C3_KIDNEY_CLEAR_CELL_CARCINOMA_EXALLC	All	-0.234687	0.149328	0.116039	Clear cell adenocarcinoma of kidney (controls excluding all cancers)	II Neoplasms, from cancer register (ICD-O-3)	944	314193	-0.527369	0.057996	0.790819	0.590155	1.05971	0.999758	1	0.342325	0.92831	0.998822	1	0.999904	1
CD25 on IgD+ CD24+ B cell || id:ebi-a-GCST90001778	outcome	ebi-a-GCST90001778	finngen_R10_C3_KIDNEY_CLEAR_CELL_CARCINOMA_EXALLC	All	-0.291403	0.216168	0.177645	Clear cell adenocarcinoma of kidney (controls excluding all cancers)	II Neoplasms, from cancer register (ICD-O-3)	944	314193	-0.715091	0.132286	0.747215	0.489147	1.14143	0.999758	1	0.233188	0.35529	0.998822	1	0.999904	1
CD25 on IgD+ CD24- B cell || id:ebi-a-GCST90001779	outcome	ebi-a-GCST90001779	finngen_R10_C3_KIDNEY_CLEAR_CELL_CARCINOMA_EXALLC	rs3793662	0.141732	0.280119	0.612879	Clear cell adenocarcinoma of kidney (controls excluding all cancers)	II Neoplasms, from cancer register (ICD-O-3)	944	314193	-0.407302	0.690765	1.15227	0.665443	1.99524	0.999758	1	0.783832	1	0.741557	1	0.999904	1
CD25 on IgD+ CD24- B cell || id:ebi-a-GCST90001779	outcome	ebi-a-GCST90001779	finngen_R10_C3_KIDNEY_CLEAR_CELL_CARCINOMA_EXALLC	rs62626323	-0.0810957	0.200489	0.685853	Clear cell adenocarcinoma of kidney (controls excluding all cancers)	II Neoplasms, from cancer register (ICD-O-3)	944	314193	-0.474054	0.311863	0.922105	0.622473	1.36597	0.999758	1	0.783832	1	0.942145	1	0.999904	1
CD25 on IgD+ CD24- B cell || id:ebi-a-GCST90001779	outcome	ebi-a-GCST90001779	finngen_R10_C3_KIDNEY_CLEAR_CELL_CARCINOMA_EXALLC	rs709589	0.258945	0.176446	0.142223	Clear cell adenocarcinoma of kidney (controls excluding all cancers)	II Neoplasms, from cancer register (ICD-O-3)	944	314193	-0.0868883	0.604778	1.29556	0.916779	1.83085	0.999758	1	0.767535	1	0.556476	1	0.999904	1
CD25 on IgD+ CD24- B cell || id:ebi-a-GCST90001779	outcome	ebi-a-GCST90001779	finngen_R10_C3_KIDNEY_CLEAR_CELL_CARCINOMA_EXALLC	All	0.122188	0.172883	0.47971	Clear cell adenocarcinoma of kidney (controls excluding all cancers)	II Neoplasms, from cancer register (ICD-O-3)	944	314193	-0.216662	0.461038	1.12997	0.805202	1.58572	0.999758	1	0.767535	1	0.998822	1	0.999904	1
CD25 on IgD+ CD38- B cell || id:ebi-a-GCST90001780	outcome	ebi-a-GCST90001780	finngen_R10_C3_KIDNEY_CLEAR_CELL_CARCINOMA_EXALLC	All	0.311893	0.228026	0.171376	Clear cell adenocarcinoma of kidney (controls excluding all cancers)	II Neoplasms, from cancer register (ICD-O-3)	944	314193	-0.135038	0.758825	1.36601	0.873683	2.13576	0.999758	1	0.342752	0.342752	0.998822	1	0.999904	1
CD25 on IgD+ CD38- naive B cell || id:ebi-a-GCST90001781	outcome	ebi-a-GCST90001781	finngen_R10_C3_KIDNEY_CLEAR_CELL_CARCINOMA_EXALLC	rs2275848	0.0668601	0.284819	0.814406	Clear cell adenocarcinoma of kidney (controls excluding all cancers)	II Neoplasms, from cancer register (ICD-O-3)	944	314193	-0.491386	0.625106	1.06915	0.611778	1.86844	0.999758	1	0.93075	1	0.814406	1	0.999904	1
CD25 on IgD+ CD38- naive B cell || id:ebi-a-GCST90001781	outcome	ebi-a-GCST90001781	finngen_R10_C3_KIDNEY_CLEAR_CELL_CARCINOMA_EXALLC	rs41294937	-0.0763858	0.158133	0.629061	Clear cell adenocarcinoma of kidney (controls excluding all cancers)	II Neoplasms, from cancer register (ICD-O-3)	944	314193	-0.386326	0.233555	0.926459	0.679549	1.26308	0.999758	1	0.93075	1	0.941635	1	0.999904	1
CD25 on IgD+ CD38- naive B cell || id:ebi-a-GCST90001781	outcome	ebi-a-GCST90001781	finngen_R10_C3_KIDNEY_CLEAR_CELL_CARCINOMA_EXALLC	rs709589	0.236125	0.196445	0.229366	Clear cell adenocarcinoma of kidney (controls excluding all cancers)	II Neoplasms, from cancer register (ICD-O-3)	944	314193	-0.148906	0.621157	1.26633	0.86165	1.86108	0.999758	1	0.93075	1	0.556476	1	0.999904	1
CD25 on IgD+ CD38- naive B cell || id:ebi-a-GCST90001781	outcome	ebi-a-GCST90001781	finngen_R10_C3_KIDNEY_CLEAR_CELL_CARCINOMA_EXALLC	All	0.0606783	0.170894	0.722541	Clear cell adenocarcinoma of kidney (controls excluding all cancers)	II Neoplasms, from cancer register (ICD-O-3)	944	314193	-0.274274	0.39563	1.06256	0.760124	1.48532	0.999758	1	0.93075	1	0.998822	1	0.999904	1
CD25 on IgD+ CD38+ B cell || id:ebi-a-GCST90001783	outcome	ebi-a-GCST90001783	finngen_R10_C3_KIDNEY_CLEAR_CELL_CARCINOMA_EXALLC	rs3793662	0.0242543	0.322491	0.940048	Clear cell adenocarcinoma of kidney (controls excluding all cancers)	II Neoplasms, from cancer register (ICD-O-3)	944	314193	-0.607827	0.656336	1.02455	0.544533	1.92772	0.999758	1	0.942145	1	0.940048	1	0.999904	1
CD25 on IgD+ CD38+ B cell || id:ebi-a-GCST90001783	outcome	ebi-a-GCST90001783	finngen_R10_C3_KIDNEY_CLEAR_CELL_CARCINOMA_EXALLC	rs62626323	-0.0863677	0.168581	0.608425	Clear cell adenocarcinoma of kidney (controls excluding all cancers)	II Neoplasms, from cancer register (ICD-O-3)	944	314193	-0.416786	0.24405	0.917257	0.659162	1.27641	0.999758	1	0.942145	1	0.942145	1	0.999904	1
CD25 on IgD+ CD38+ B cell || id:ebi-a-GCST90001783	outcome	ebi-a-GCST90001783	finngen_R10_C3_KIDNEY_CLEAR_CELL_CARCINOMA_EXALLC	rs709589	0.293203	0.269779	0.277113	Clear cell adenocarcinoma of kidney (controls excluding all cancers)	II Neoplasms, from cancer register (ICD-O-3)	944	314193	-0.235563	0.821968	1.34071	0.790126	2.27497	0.999758	1	0.942145	1	0.556476	1	0.999904	1
CD25 on IgD+ CD38+ B cell || id:ebi-a-GCST90001783	outcome	ebi-a-GCST90001783	finngen_R10_C3_KIDNEY_CLEAR_CELL_CARCINOMA_EXALLC	All	0.0348868	0.198373	0.8604	Clear cell adenocarcinoma of kidney (controls excluding all cancers)	II Neoplasms, from cancer register (ICD-O-3)	944	314193	-0.353924	0.423697	1.0355	0.701928	1.5276	0.999758	1	0.942145	1	0.998822	1	0.999904	1
CD25 on IgD- CD24- B cell || id:ebi-a-GCST90001785	outcome	ebi-a-GCST90001785	finngen_R10_C3_KIDNEY_CLEAR_CELL_CARCINOMA_EXALLC	All	0.424985	0.278566	0.127105	Clear cell adenocarcinoma of kidney (controls excluding all cancers)	II Neoplasms, from cancer register (ICD-O-3)	944	314193	-0.121003	0.970974	1.52957	0.886031	2.64052	0.999758	1	0.254209	0.254209	0.998822	1	0.999904	1
CD25 on IgD- CD27- B cell || id:ebi-a-GCST90001786	outcome	ebi-a-GCST90001786	finngen_R10_C3_KIDNEY_CLEAR_CELL_CARCINOMA_EXALLC	All	-0.0571662	0.428219	0.8938	Clear cell adenocarcinoma of kidney (controls excluding all cancers)	II Neoplasms, from cancer register (ICD-O-3)	944	314193	-0.896476	0.782143	0.944437	0.408005	2.18615	0.999758	1	0.8938	1	0.998822	1	0.999904	1
CD25 on IgD- CD38- B cell || id:ebi-a-GCST90001787	outcome	ebi-a-GCST90001787	finngen_R10_C3_KIDNEY_CLEAR_CELL_CARCINOMA_EXALLC	rs12342539	-0.176329	0.161108	0.273746	Clear cell adenocarcinoma of kidney (controls excluding all cancers)	II Neoplasms, from cancer register (ICD-O-3)	944	314193	-0.492101	0.139443	0.838342	0.611341	1.14963	0.999758	1	0.625186	1	0.312593	0.547493	0.999904	1
CD25 on IgD- CD38- B cell || id:ebi-a-GCST90001787	outcome	ebi-a-GCST90001787	finngen_R10_C3_KIDNEY_CLEAR_CELL_CARCINOMA_EXALLC	rs12722531	-0.0386816	0.299386	0.897197	Clear cell adenocarcinoma of kidney (controls excluding all cancers)	II Neoplasms, from cancer register (ICD-O-3)	944	314193	-0.625479	0.548116	0.962057	0.535005	1.72999	0.999758	1	0.897197	1	0.897197	1	0.999904	1
CD25 on IgD- CD38- B cell || id:ebi-a-GCST90001787	outcome	ebi-a-GCST90001787	finngen_R10_C3_KIDNEY_CLEAR_CELL_CARCINOMA_EXALLC	rs706779	0.523427	0.297701	0.0787086	Clear cell adenocarcinoma of kidney (controls excluding all cancers)	II Neoplasms, from cancer register (ICD-O-3)	944	314193	-0.0600676	1.10692	1.6878	0.941701	3.02503	0.999758	1	0.396934	0.629669	0.0992336	0.157417	0.999904	1
CD25 on IgD- CD38- B cell || id:ebi-a-GCST90001787	outcome	ebi-a-GCST90001787	finngen_R10_C3_KIDNEY_CLEAR_CELL_CARCINOMA_EXALLC	All	-0.0279999	0.214668	0.896223	Clear cell adenocarcinoma of kidney (controls excluding all cancers)	II Neoplasms, from cancer register (ICD-O-3)	944	314193	-0.44875	0.39275	0.972388	0.638426	1.48105	0.999758	1	0.897197	1	0.998822	1	0.999904	1
CD25 on IgD- CD38dim B cell || id:ebi-a-GCST90001789	outcome	ebi-a-GCST90001789	finngen_R10_C3_KIDNEY_CLEAR_CELL_CARCINOMA_EXALLC	All	0.278876	0.185619	0.132991	Clear cell adenocarcinoma of kidney (controls excluding all cancers)	II Neoplasms, from cancer register (ICD-O-3)	944	314193	-0.084937	0.642689	1.32164	0.91857	1.90159	0.999758	1	0.265982	0.265982	0.998822	1	0.999904	1
CD25 on memory B cell || id:ebi-a-GCST90001790	outcome	ebi-a-GCST90001790	finngen_R10_C3_KIDNEY_CLEAR_CELL_CARCINOMA_EXALLC	rs11598494	-0.144349	0.130231	0.267687	Clear cell adenocarcinoma of kidney (controls excluding all cancers)	II Neoplasms, from cancer register (ICD-O-3)	944	314193	-0.399603	0.110904	0.865586	0.670586	1.11729	0.999758	1	0.351226	1	0.466886	1	0.999904	1
CD25 on memory B cell || id:ebi-a-GCST90001790	outcome	ebi-a-GCST90001790	finngen_R10_C3_KIDNEY_CLEAR_CELL_CARCINOMA_EXALLC	rs1887027	-0.365493	0.358026	0.307323	Clear cell adenocarcinoma of kidney (controls excluding all cancers)	II Neoplasms, from cancer register (ICD-O-3)	944	314193	-1.06723	0.336238	0.693854	0.343962	1.39967	0.999758	1	0.351226	1	0.372633	1	0.999904	1
CD25 on memory B cell || id:ebi-a-GCST90001790	outcome	ebi-a-GCST90001790	finngen_R10_C3_KIDNEY_CLEAR_CELL_CARCINOMA_EXALLC	rs3793662	-0.276948	0.190818	0.146675	Clear cell adenocarcinoma of kidney (controls excluding all cancers)	II Neoplasms, from cancer register (ICD-O-3)	944	314193	-0.650951	0.0970547	0.758094	0.521549	1.10192	0.999758	1	0.351226	1	0.529483	1	0.999904	1
CD25 on memory B cell || id:ebi-a-GCST90001790	outcome	ebi-a-GCST90001790	finngen_R10_C3_KIDNEY_CLEAR_CELL_CARCINOMA_EXALLC	All	-0.235548	0.149987	0.116308	Clear cell adenocarcinoma of kidney (controls excluding all cancers)	II Neoplasms, from cancer register (ICD-O-3)	944	314193	-0.529521	0.0584257	0.790138	0.588887	1.06017	0.999758	1	0.351226	0.930465	0.998822	1	0.999904	1
CD25 on naive-mature B cell || id:ebi-a-GCST90001791	outcome	ebi-a-GCST90001791	finngen_R10_C3_KIDNEY_CLEAR_CELL_CARCINOMA_EXALLC	rs147487472	0.316003	0.170707	0.0641495	Clear cell adenocarcinoma of kidney (controls excluding all cancers)	II Neoplasms, from cancer register (ICD-O-3)	944	314193	-0.0185832	0.650589	1.37163	0.981588	1.91667	0.999758	1	0.641495	0.641495	0.256598	0.256598	0.999904	1
CD25 on naive-mature B cell || id:ebi-a-GCST90001791	outcome	ebi-a-GCST90001791	finngen_R10_C3_KIDNEY_CLEAR_CELL_CARCINOMA_EXALLC	rs17403348	0.103644	0.135833	0.445448	Clear cell adenocarcinoma of kidney (controls excluding all cancers)	II Neoplasms, from cancer register (ICD-O-3)	944	314193	-0.162589	0.369878	1.10921	0.849941	1.44756	0.999758	1	0.862782	1	0.690226	0.890895	0.999904	1
CD25 on naive-mature B cell || id:ebi-a-GCST90001791	outcome	ebi-a-GCST90001791	finngen_R10_C3_KIDNEY_CLEAR_CELL_CARCINOMA_EXALLC	rs3793662	0.160446	0.197325	0.416157	Clear cell adenocarcinoma of kidney (controls excluding all cancers)	II Neoplasms, from cancer register (ICD-O-3)	944	314193	-0.226311	0.547203	1.17403	0.79747	1.72841	0.999758	1	0.862782	1	0.728274	1	0.999904	1
CD25 on naive-mature B cell || id:ebi-a-GCST90001791	outcome	ebi-a-GCST90001791	finngen_R10_C3_KIDNEY_CLEAR_CELL_CARCINOMA_EXALLC	rs41294937	0.0411081	0.169433	0.808298	Clear cell adenocarcinoma of kidney (controls excluding all cancers)	II Neoplasms, from cancer register (ICD-O-3)	944	314193	-0.29098	0.373196	1.04196	0.747531	1.45237	0.999758	1	0.890407	1	0.941635	1	0.999904	1
CD25 on naive-mature B cell || id:ebi-a-GCST90001791	outcome	ebi-a-GCST90001791	finngen_R10_C3_KIDNEY_CLEAR_CELL_CARCINOMA_EXALLC	All	0.141979	0.146801	0.333466	Clear cell adenocarcinoma of kidney (controls excluding all cancers)	II Neoplasms, from cancer register (ICD-O-3)	944	314193	-0.14575	0.429709	1.15255	0.864374	1.53681	0.999758	1	0.862782	1	0.998822	1	0.999904	1
CD25 on unswitched memory B cell || id:ebi-a-GCST90001792	outcome	ebi-a-GCST90001792	finngen_R10_C3_KIDNEY_CLEAR_CELL_CARCINOMA_EXALLC	rs11598494	-0.146286	0.133938	0.274748	Clear cell adenocarcinoma of kidney (controls excluding all cancers)	II Neoplasms, from cancer register (ICD-O-3)	944	314193	-0.408805	0.116232	0.86391	0.664444	1.12326	0.999758	1	0.425867	1	0.466886	1	0.999904	1
CD25 on unswitched memory B cell || id:ebi-a-GCST90001792	outcome	ebi-a-GCST90001792	finngen_R10_C3_KIDNEY_CLEAR_CELL_CARCINOMA_EXALLC	rs1887027	-0.358305	0.40189	0.372633	Clear cell adenocarcinoma of kidney (controls excluding all cancers)	II Neoplasms, from cancer register (ICD-O-3)	944	314193	-1.14601	0.429399	0.69886	0.317903	1.53633	0.999758	1	0.425867	1	0.372633	1	0.999904	1
CD25 on unswitched memory B cell || id:ebi-a-GCST90001792	outcome	ebi-a-GCST90001792	finngen_R10_C3_KIDNEY_CLEAR_CELL_CARCINOMA_EXALLC	rs3793662	-0.2858	0.209085	0.171654	Clear cell adenocarcinoma of kidney (controls excluding all cancers)	II Neoplasms, from cancer register (ICD-O-3)	944	314193	-0.695605	0.124006	0.751413	0.498772	1.13202	0.999758	1	0.425867	1	0.529483	1	0.999904	1
CD25 on unswitched memory B cell || id:ebi-a-GCST90001792	outcome	ebi-a-GCST90001792	finngen_R10_C3_KIDNEY_CLEAR_CELL_CARCINOMA_EXALLC	All	-0.237404	0.16256	0.144178	Clear cell adenocarcinoma of kidney (controls excluding all cancers)	II Neoplasms, from cancer register (ICD-O-3)	944	314193	-0.556022	0.0812138	0.788673	0.573486	1.0846	0.999758	1	0.425867	1	0.998822	1	0.999904	1
CD25 on switched memory B cell || id:ebi-a-GCST90001793	outcome	ebi-a-GCST90001793	finngen_R10_C3_KIDNEY_CLEAR_CELL_CARCINOMA_EXALLC	All	0.17101	0.187205	0.360987	Clear cell adenocarcinoma of kidney (controls excluding all cancers)	II Neoplasms, from cancer register (ICD-O-3)	944	314193	-0.195913	0.537932	1.1865	0.822084	1.71246	0.999758	1	0.721974	0.721974	0.998822	1	0.999904	1
CD25 on IgD+ B cell || id:ebi-a-GCST90001794	outcome	ebi-a-GCST90001794	finngen_R10_C3_KIDNEY_CLEAR_CELL_CARCINOMA_EXALLC	All	0.133559	0.251689	0.595659	Clear cell adenocarcinoma of kidney (controls excluding all cancers)	II Neoplasms, from cancer register (ICD-O-3)	944	314193	-0.359751	0.626869	1.14289	0.69785	1.87174	0.999758	1	0.727135	1	0.998822	1	0.999904	1
CD25 on transitional B cell || id:ebi-a-GCST90001795	outcome	ebi-a-GCST90001795	finngen_R10_C3_KIDNEY_CLEAR_CELL_CARCINOMA_EXALLC	All	0.0175559	0.36113	0.961227	Clear cell adenocarcinoma of kidney (controls excluding all cancers)	II Neoplasms, from cancer register (ICD-O-3)	944	314193	-0.690259	0.725371	1.01771	0.501446	2.0655	0.999758	1	0.961227	1	0.998822	1	0.999904	1
CD27 on CD24+ CD27+ B cell || id:ebi-a-GCST90001798	outcome	ebi-a-GCST90001798	finngen_R10_C3_KIDNEY_CLEAR_CELL_CARCINOMA_EXALLC	rs147714617	0.134148	0.0715947	0.0609707	Clear cell adenocarcinoma of kidney (controls excluding all cancers)	II Neoplasms, from cancer register (ICD-O-3)	944	314193	-0.00617807	0.274473	1.14356	0.993841	1.31584	0.999758	1	0.190984	1	0.123594	0.487766	0.999904	1
CD27 on CD24+ CD27+ B cell || id:ebi-a-GCST90001798	outcome	ebi-a-GCST90001798	finngen_R10_C3_KIDNEY_CLEAR_CELL_CARCINOMA_EXALLC	rs162076	0.143949	0.0723578	0.0466566	Clear cell adenocarcinoma of kidney (controls excluding all cancers)	II Neoplasms, from cancer register (ICD-O-3)	944	314193	0.00212765	0.28577	1.15483	1.00213	1.33079	0.999758	1	0.171074	1	0.165839	0.373253	0.999904	1
CD27 on CD24+ CD27+ B cell || id:ebi-a-GCST90001798	outcome	ebi-a-GCST90001798	finngen_R10_C3_KIDNEY_CLEAR_CELL_CARCINOMA_EXALLC	rs1801274	0.137953	0.0759868	0.0694488	Clear cell adenocarcinoma of kidney (controls excluding all cancers)	II Neoplasms, from cancer register (ICD-O-3)	944	314193	-0.0109809	0.286887	1.14792	0.989079	1.33227	0.999758	1	0.190984	1	0.729212	1	0.999904	1
CD27 on CD24+ CD27+ B cell || id:ebi-a-GCST90001798	outcome	ebi-a-GCST90001798	finngen_R10_C3_KIDNEY_CLEAR_CELL_CARCINOMA_EXALLC	rs1883832	0.163114	0.110878	0.14126	Clear cell adenocarcinoma of kidney (controls excluding all cancers)	II Neoplasms, from cancer register (ICD-O-3)	944	314193	-0.0542066	0.380435	1.17717	0.947236	1.46292	0.999758	1	0.22123	1	0.938933	1	0.999904	1
CD27 on CD24+ CD27+ B cell || id:ebi-a-GCST90001798	outcome	ebi-a-GCST90001798	finngen_R10_C3_KIDNEY_CLEAR_CELL_CARCINOMA_EXALLC	rs25680	0.106299	0.0718198	0.138851	Clear cell adenocarcinoma of kidney (controls excluding all cancers)	II Neoplasms, from cancer register (ICD-O-3)	944	314193	-0.0344674	0.247066	1.11215	0.96612	1.28026	0.999758	1	0.22123	1	0.300091	1	0.999904	1
CD27 on CD24+ CD27+ B cell || id:ebi-a-GCST90001798	outcome	ebi-a-GCST90001798	finngen_R10_C3_KIDNEY_CLEAR_CELL_CARCINOMA_EXALLC	rs34101571	0.151004	0.0706918	0.0326721	Clear cell adenocarcinoma of kidney (controls excluding all cancers)	II Neoplasms, from cancer register (ICD-O-3)	944	314193	0.0124481	0.28956	1.163	1.01253	1.33584	0.999758	1	0.171074	0.718787	0.0980164	0.196033	0.999904	1
CD27 on CD24+ CD27+ B cell || id:ebi-a-GCST90001798	outcome	ebi-a-GCST90001798	finngen_R10_C3_KIDNEY_CLEAR_CELL_CARCINOMA_EXALLC	rs35574803	0.107335	0.0703815	0.127249	Clear cell adenocarcinoma of kidney (controls excluding all cancers)	II Neoplasms, from cancer register (ICD-O-3)	944	314193	-0.0306131	0.245282	1.11331	0.969851	1.27798	0.999758	1	0.22123	1	0.381747	1	0.999904	1
CD27 on CD24+ CD27+ B cell || id:ebi-a-GCST90001798	outcome	ebi-a-GCST90001798	finngen_R10_C3_KIDNEY_CLEAR_CELL_CARCINOMA_EXALLC	rs6011967	0.149749	0.0693388	0.0307984	Clear cell adenocarcinoma of kidney (controls excluding all cancers)	II Neoplasms, from cancer register (ICD-O-3)	944	314193	0.0138448	0.285653	1.16154	1.01394	1.33063	0.999758	1	0.171074	0.677564	0.0938438	0.18479	0.999904	1
CD27 on CD24+ CD27+ B cell || id:ebi-a-GCST90001798	outcome	ebi-a-GCST90001798	finngen_R10_C3_KIDNEY_CLEAR_CELL_CARCINOMA_EXALLC	rs75918255	0.144241	0.0708176	0.0416702	Clear cell adenocarcinoma of kidney (controls excluding all cancers)	II Neoplasms, from cancer register (ICD-O-3)	944	314193	0.0054387	0.283044	1.15516	1.00545	1.32716	0.999758	1	0.171074	0.916745	0.166681	0.666723	0.999904	1
CD27 on CD24+ CD27+ B cell || id:ebi-a-GCST90001798	outcome	ebi-a-GCST90001798	finngen_R10_C3_KIDNEY_CLEAR_CELL_CARCINOMA_EXALLC	rs7621492	0.142093	0.0686644	0.0385101	Clear cell adenocarcinoma of kidney (controls excluding all cancers)	II Neoplasms, from cancer register (ICD-O-3)	944	314193	0.00751075	0.276675	1.15268	1.00754	1.31874	0.999758	1	0.171074	0.847222	0.15404	0.15404	0.999904	1
CD27 on CD24+ CD27+ B cell || id:ebi-a-GCST90001798	outcome	ebi-a-GCST90001798	finngen_R10_C3_KIDNEY_CLEAR_CELL_CARCINOMA_EXALLC	All	0.136704	0.068457	0.0458317	Clear cell adenocarcinoma of kidney (controls excluding all cancers)	II Neoplasms, from cancer register (ICD-O-3)	944	314193	0.00252879	0.27088	1.14649	1.00253	1.31112	0.999758	1	0.171074	1	0.998822	1	0.999904	1
CD27 on IgD+ CD24+ B cell || id:ebi-a-GCST90001800	outcome	ebi-a-GCST90001800	finngen_R10_C3_KIDNEY_CLEAR_CELL_CARCINOMA_EXALLC	rs1883832	0.174942	0.225352	0.437569	Clear cell adenocarcinoma of kidney (controls excluding all cancers)	II Neoplasms, from cancer register (ICD-O-3)	944	314193	-0.266748	0.616631	1.19118	0.765866	1.85268	0.999758	1	0.471228	1	0.938933	1	0.999904	1
CD27 on IgD+ CD24+ B cell || id:ebi-a-GCST90001800	outcome	ebi-a-GCST90001800	finngen_R10_C3_KIDNEY_CLEAR_CELL_CARCINOMA_EXALLC	rs25680	0.112857	0.117266	0.335849	Clear cell adenocarcinoma of kidney (controls excluding all cancers)	II Neoplasms, from cancer register (ICD-O-3)	944	314193	-0.116985	0.342699	1.11947	0.889599	1.40874	0.999758	1	0.395522	1	0.335849	1	0.999904	1
CD27 on IgD+ CD24+ B cell || id:ebi-a-GCST90001800	outcome	ebi-a-GCST90001800	finngen_R10_C3_KIDNEY_CLEAR_CELL_CARCINOMA_EXALLC	rs35574803	0.10469	0.109496	0.339019	Clear cell adenocarcinoma of kidney (controls excluding all cancers)	II Neoplasms, from cancer register (ICD-O-3)	944	314193	-0.109923	0.319303	1.11037	0.895903	1.37617	0.999758	1	0.395522	1	0.508529	1	0.999904	1
CD27 on IgD+ CD24+ B cell || id:ebi-a-GCST90001800	outcome	ebi-a-GCST90001800	finngen_R10_C3_KIDNEY_CLEAR_CELL_CARCINOMA_EXALLC	rs75918255	0.163022	0.128755	0.205462	Clear cell adenocarcinoma of kidney (controls excluding all cancers)	II Neoplasms, from cancer register (ICD-O-3)	944	314193	-0.0893377	0.415382	1.17706	0.914537	1.51495	0.999758	1	0.319608	1	0.273949	1	0.999904	1
CD27 on IgD+ CD24+ B cell || id:ebi-a-GCST90001800	outcome	ebi-a-GCST90001800	finngen_R10_C3_KIDNEY_CLEAR_CELL_CARCINOMA_EXALLC	rs7621492	0.160435	0.122601	0.190671	Clear cell adenocarcinoma of kidney (controls excluding all cancers)	II Neoplasms, from cancer register (ICD-O-3)	944	314193	-0.0798627	0.400732	1.17402	0.923243	1.49292	0.999758	1	0.319608	1	0.190671	0.762686	0.999904	1
CD27 on IgD+ CD24+ B cell || id:ebi-a-GCST90001800	outcome	ebi-a-GCST90001800	finngen_R10_C3_KIDNEY_CLEAR_CELL_CARCINOMA_EXALLC	rs76929865	0.204414	0.114743	0.0748323	Clear cell adenocarcinoma of kidney (controls excluding all cancers)	II Neoplasms, from cancer register (ICD-O-3)	944	314193	-0.0204827	0.429311	1.22681	0.979726	1.5362	0.999758	1	0.319608	1	0.0957858	0.149665	0.999904	1
CD27 on IgD+ CD24+ B cell || id:ebi-a-GCST90001800	outcome	ebi-a-GCST90001800	finngen_R10_C3_KIDNEY_CLEAR_CELL_CARCINOMA_EXALLC	All	0.150629	0.116224	0.194966	Clear cell adenocarcinoma of kidney (controls excluding all cancers)	II Neoplasms, from cancer register (ICD-O-3)	944	314193	-0.0771693	0.378427	1.16257	0.925733	1.45999	0.999758	1	0.319608	1	0.998822	1	0.999904	1
CD27 on IgD+ CD38- unswitched memory B cell || id:ebi-a-GCST90001801	outcome	ebi-a-GCST90001801	finngen_R10_C3_KIDNEY_CLEAR_CELL_CARCINOMA_EXALLC	rs25680	0.126498	0.0900225	0.159966	Clear cell adenocarcinoma of kidney (controls excluding all cancers)	II Neoplasms, from cancer register (ICD-O-3)	944	314193	-0.0499458	0.302942	1.13485	0.951281	1.35384	0.999758	1	0.189929	1	0.300091	1	0.999904	1
CD27 on IgD+ CD38- unswitched memory B cell || id:ebi-a-GCST90001801	outcome	ebi-a-GCST90001801	finngen_R10_C3_KIDNEY_CLEAR_CELL_CARCINOMA_EXALLC	rs35574803	0.123012	0.076561	0.108117	Clear cell adenocarcinoma of kidney (controls excluding all cancers)	II Neoplasms, from cancer register (ICD-O-3)	944	314193	-0.027048	0.273071	1.1309	0.973315	1.31399	0.999758	1	0.172019	1	0.381747	1	0.999904	1
CD27 on IgD+ CD38- unswitched memory B cell || id:ebi-a-GCST90001801	outcome	ebi-a-GCST90001801	finngen_R10_C3_KIDNEY_CLEAR_CELL_CARCINOMA_EXALLC	rs4810485	0.208557	0.153447	0.174101	Clear cell adenocarcinoma of kidney (controls excluding all cancers)	II Neoplasms, from cancer register (ICD-O-3)	944	314193	-0.0921999	0.509313	1.2319	0.911923	1.66415	0.999758	1	0.189929	1	0.441876	1	0.999904	1
CD27 on IgD+ CD38- unswitched memory B cell || id:ebi-a-GCST90001801	outcome	ebi-a-GCST90001801	finngen_R10_C3_KIDNEY_CLEAR_CELL_CARCINOMA_EXALLC	rs56237381	0.19575	0.0922422	0.0338266	Clear cell adenocarcinoma of kidney (controls excluding all cancers)	II Neoplasms, from cancer register (ICD-O-3)	944	314193	0.0149555	0.376545	1.21622	1.01507	1.45724	0.999758	1	0.15814	0.405919	0.0741575	0.20296	0.999904	1
CD27 on IgD+ CD38- unswitched memory B cell || id:ebi-a-GCST90001801	outcome	ebi-a-GCST90001801	finngen_R10_C3_KIDNEY_CLEAR_CELL_CARCINOMA_EXALLC	rs75918255	0.169998	0.0950406	0.0736651	Clear cell adenocarcinoma of kidney (controls excluding all cancers)	II Neoplasms, from cancer register (ICD-O-3)	944	314193	-0.0162816	0.356278	1.1853	0.98385	1.428	0.999758	1	0.15814	0.883981	0.19644	1	0.999904	1
CD27 on IgD+ CD38- unswitched memory B cell || id:ebi-a-GCST90001801	outcome	ebi-a-GCST90001801	finngen_R10_C3_KIDNEY_CLEAR_CELL_CARCINOMA_EXALLC	All	0.158953	0.0856496	0.0634743	Clear cell adenocarcinoma of kidney (controls excluding all cancers)	II Neoplasms, from cancer register (ICD-O-3)	944	314193	-0.00892001	0.326826	1.17228	0.99112	1.38656	0.999758	1	0.15814	0.761691	0.998822	1	0.999904	1
CD27 on IgD- CD38- B cell || id:ebi-a-GCST90001802	outcome	ebi-a-GCST90001802	finngen_R10_C3_KIDNEY_CLEAR_CELL_CARCINOMA_EXALLC	rs162076	0.115814	0.111555	0.299189	Clear cell adenocarcinoma of kidney (controls excluding all cancers)	II Neoplasms, from cancer register (ICD-O-3)	944	314193	-0.102834	0.334462	1.12279	0.902276	1.39719	0.999758	1	0.718174	1	0.34193	1	0.999904	1
CD27 on IgD- CD38- B cell || id:ebi-a-GCST90001802	outcome	ebi-a-GCST90001802	finngen_R10_C3_KIDNEY_CLEAR_CELL_CARCINOMA_EXALLC	rs1801274	0.102503	0.118373	0.386526	Clear cell adenocarcinoma of kidney (controls excluding all cancers)	II Neoplasms, from cancer register (ICD-O-3)	944	314193	-0.129507	0.334513	1.10794	0.878528	1.39726	0.999758	1	0.718174	1	0.996692	1	0.999904	1
CD27 on IgD- CD38- B cell || id:ebi-a-GCST90001802	outcome	ebi-a-GCST90001802	finngen_R10_C3_KIDNEY_CLEAR_CELL_CARCINOMA_EXALLC	rs1883832	0.0526093	0.164679	0.749373	Clear cell adenocarcinoma of kidney (controls excluding all cancers)	II Neoplasms, from cancer register (ICD-O-3)	944	314193	-0.270161	0.37538	1.05402	0.763257	1.45554	0.999758	1	0.862838	1	0.938933	1	0.999904	1
CD27 on IgD- CD38- B cell || id:ebi-a-GCST90001802	outcome	ebi-a-GCST90001802	finngen_R10_C3_KIDNEY_CLEAR_CELL_CARCINOMA_EXALLC	rs2250246	0.161774	0.0906785	0.0744164	Clear cell adenocarcinoma of kidney (controls excluding all cancers)	II Neoplasms, from cancer register (ICD-O-3)	944	314193	-0.0159554	0.339504	1.1756	0.984171	1.40425	0.999758	1	0.718174	1	0.206137	0.297666	0.999904	1
CD27 on IgD- CD38- B cell || id:ebi-a-GCST90001802	outcome	ebi-a-GCST90001802	finngen_R10_C3_KIDNEY_CLEAR_CELL_CARCINOMA_EXALLC	rs35574803	0.0675954	0.0867737	0.435989	Clear cell adenocarcinoma of kidney (controls excluding all cancers)	II Neoplasms, from cancer register (ICD-O-3)	944	314193	-0.102481	0.237672	1.06993	0.902595	1.26829	0.999758	1	0.718174	1	0.560557	1	0.999904	1
CD27 on IgD- CD38- B cell || id:ebi-a-GCST90001802	outcome	ebi-a-GCST90001802	finngen_R10_C3_KIDNEY_CLEAR_CELL_CARCINOMA_EXALLC	rs75918255	0.114818	0.10815	0.288391	Clear cell adenocarcinoma of kidney (controls excluding all cancers)	II Neoplasms, from cancer register (ICD-O-3)	944	314193	-0.0971558	0.326792	1.12167	0.907415	1.38651	0.999758	1	0.718174	1	0.32959	1	0.999904	1
CD27 on IgD- CD38- B cell || id:ebi-a-GCST90001802	outcome	ebi-a-GCST90001802	finngen_R10_C3_KIDNEY_CLEAR_CELL_CARCINOMA_EXALLC	All	0.10686	0.0978531	0.274812	Clear cell adenocarcinoma of kidney (controls excluding all cancers)	II Neoplasms, from cancer register (ICD-O-3)	944	314193	-0.0849317	0.298652	1.11278	0.918575	1.34804	0.999758	1	0.718174	1	0.998822	1	0.999904	1
CD27 on IgD- CD38+ B cell || id:ebi-a-GCST90001803	outcome	ebi-a-GCST90001803	finngen_R10_C3_KIDNEY_CLEAR_CELL_CARCINOMA_EXALLC	All	-0.0110982	0.383917	0.976938	Clear cell adenocarcinoma of kidney (controls excluding all cancers)	II Neoplasms, from cancer register (ICD-O-3)	944	314193	-0.763576	0.74138	0.988963	0.465997	2.09883	0.999758	1	0.97769	1	0.998822	1	0.999904	1
CD27 on IgD- CD38dim B cell || id:ebi-a-GCST90001804	outcome	ebi-a-GCST90001804	finngen_R10_C3_KIDNEY_CLEAR_CELL_CARCINOMA_EXALLC	rs162076	0.0845472	0.072177	0.241444	Clear cell adenocarcinoma of kidney (controls excluding all cancers)	II Neoplasms, from cancer register (ICD-O-3)	944	314193	-0.0569198	0.226014	1.08822	0.94467	1.25359	0.999758	1	0.530893	1	0.321925	1	0.999904	1
CD27 on IgD- CD38dim B cell || id:ebi-a-GCST90001804	outcome	ebi-a-GCST90001804	finngen_R10_C3_KIDNEY_CLEAR_CELL_CARCINOMA_EXALLC	rs1801274	0.0738896	0.0738188	0.316847	Clear cell adenocarcinoma of kidney (controls excluding all cancers)	II Neoplasms, from cancer register (ICD-O-3)	944	314193	-0.0707952	0.218574	1.07669	0.931653	1.2443	0.999758	1	0.530893	1	0.996692	1	0.999904	1
CD27 on IgD- CD38dim B cell || id:ebi-a-GCST90001804	outcome	ebi-a-GCST90001804	finngen_R10_C3_KIDNEY_CLEAR_CELL_CARCINOMA_EXALLC	rs1883832	0.025975	0.117258	0.824687	Clear cell adenocarcinoma of kidney (controls excluding all cancers)	II Neoplasms, from cancer register (ICD-O-3)	944	314193	-0.20385	0.2558	1.02632	0.815585	1.29149	0.999758	1	0.824687	1	0.938933	1	0.999904	1
CD27 on IgD- CD38dim B cell || id:ebi-a-GCST90001804	outcome	ebi-a-GCST90001804	finngen_R10_C3_KIDNEY_CLEAR_CELL_CARCINOMA_EXALLC	rs2253610	0.0964321	0.0681405	0.157012	Clear cell adenocarcinoma of kidney (controls excluding all cancers)	II Neoplasms, from cancer register (ICD-O-3)	944	314193	-0.0371233	0.229988	1.10123	0.963557	1.25858	0.999758	1	0.530893	1	0.314023	0.314023	0.999904	1
CD27 on IgD- CD38dim B cell || id:ebi-a-GCST90001804	outcome	ebi-a-GCST90001804	finngen_R10_C3_KIDNEY_CLEAR_CELL_CARCINOMA_EXALLC	rs34101571	0.0923693	0.0709013	0.192647	Clear cell adenocarcinoma of kidney (controls excluding all cancers)	II Neoplasms, from cancer register (ICD-O-3)	944	314193	-0.0465972	0.231336	1.09677	0.954472	1.26028	0.999758	1	0.530893	1	0.232093	1	0.999904	1
CD27 on IgD- CD38dim B cell || id:ebi-a-GCST90001804	outcome	ebi-a-GCST90001804	finngen_R10_C3_KIDNEY_CLEAR_CELL_CARCINOMA_EXALLC	rs35574803	0.0529093	0.0671578	0.430793	Clear cell adenocarcinoma of kidney (controls excluding all cancers)	II Neoplasms, from cancer register (ICD-O-3)	944	314193	-0.07872	0.184539	1.05433	0.924299	1.20266	0.999758	1	0.530893	1	0.560557	1	0.999904	1
CD27 on IgD- CD38dim B cell || id:ebi-a-GCST90001804	outcome	ebi-a-GCST90001804	finngen_R10_C3_KIDNEY_CLEAR_CELL_CARCINOMA_EXALLC	rs6011967	0.0902134	0.0667164	0.176314	Clear cell adenocarcinoma of kidney (controls excluding all cancers)	II Neoplasms, from cancer register (ICD-O-3)	944	314193	-0.0405508	0.220978	1.09441	0.96026	1.2473	0.999758	1	0.530893	1	0.211577	1	0.999904	1
CD27 on IgD- CD38dim B cell || id:ebi-a-GCST90001804	outcome	ebi-a-GCST90001804	finngen_R10_C3_KIDNEY_CLEAR_CELL_CARCINOMA_EXALLC	rs75918255	0.0835194	0.0702297	0.234348	Clear cell adenocarcinoma of kidney (controls excluding all cancers)	II Neoplasms, from cancer register (ICD-O-3)	944	314193	-0.0541307	0.22117	1.08711	0.947308	1.24753	0.999758	1	0.530893	1	0.288428	1	0.999904	1
CD27 on IgD- CD38dim B cell || id:ebi-a-GCST90001804	outcome	ebi-a-GCST90001804	finngen_R10_C3_KIDNEY_CLEAR_CELL_CARCINOMA_EXALLC	All	0.0791554	0.0658849	0.229588	Clear cell adenocarcinoma of kidney (controls excluding all cancers)	II Neoplasms, from cancer register (ICD-O-3)	944	314193	-0.0499789	0.20829	1.08237	0.95125	1.23157	0.999758	1	0.530893	1	0.998822	1	0.999904	1
CD27 on memory B cell || id:ebi-a-GCST90001805	outcome	ebi-a-GCST90001805	finngen_R10_C3_KIDNEY_CLEAR_CELL_CARCINOMA_EXALLC	rs147714617	0.150281	0.0982305	0.126046	Clear cell adenocarcinoma of kidney (controls excluding all cancers)	II Neoplasms, from cancer register (ICD-O-3)	944	314193	-0.0422509	0.342813	1.16216	0.958629	1.4089	0.999758	1	0.263863	1	0.200768	1	0.999904	1
CD27 on memory B cell || id:ebi-a-GCST90001805	outcome	ebi-a-GCST90001805	finngen_R10_C3_KIDNEY_CLEAR_CELL_CARCINOMA_EXALLC	rs1883832	0.181318	0.156883	0.247781	Clear cell adenocarcinoma of kidney (controls excluding all cancers)	II Neoplasms, from cancer register (ICD-O-3)	944	314193	-0.126172	0.488808	1.1988	0.881463	1.63037	0.999758	1	0.283178	1	0.938933	1	0.999904	1
CD27 on memory B cell || id:ebi-a-GCST90001805	outcome	ebi-a-GCST90001805	finngen_R10_C3_KIDNEY_CLEAR_CELL_CARCINOMA_EXALLC	rs25680	0.118317	0.0872453	0.175053	Clear cell adenocarcinoma of kidney (controls excluding all cancers)	II Neoplasms, from cancer register (ICD-O-3)	944	314193	-0.0526835	0.289318	1.1256	0.94868	1.33552	0.999758	1	0.263863	1	0.300091	1	0.999904	1
CD27 on memory B cell || id:ebi-a-GCST90001805	outcome	ebi-a-GCST90001805	finngen_R10_C3_KIDNEY_CLEAR_CELL_CARCINOMA_EXALLC	rs35574803	0.117446	0.0829814	0.156974	Clear cell adenocarcinoma of kidney (controls excluding all cancers)	II Neoplasms, from cancer register (ICD-O-3)	944	314193	-0.045198	0.280089	1.12462	0.955808	1.32325	0.999758	1	0.263863	1	0.396879	1	0.999904	1
CD27 on memory B cell || id:ebi-a-GCST90001805	outcome	ebi-a-GCST90001805	finngen_R10_C3_KIDNEY_CLEAR_CELL_CARCINOMA_EXALLC	rs56237381	0.18272	0.0978291	0.0617979	Clear cell adenocarcinoma of kidney (controls excluding all cancers)	II Neoplasms, from cancer register (ICD-O-3)	944	314193	-0.00902543	0.374465	1.20048	0.991015	1.45421	0.999758	1	0.263863	0.988767	0.0741575	0.370788	0.999904	1
CD27 on memory B cell || id:ebi-a-GCST90001805	outcome	ebi-a-GCST90001805	finngen_R10_C3_KIDNEY_CLEAR_CELL_CARCINOMA_EXALLC	rs72485816	0.180396	0.095045	0.0576952	Clear cell adenocarcinoma of kidney (controls excluding all cancers)	II Neoplasms, from cancer register (ICD-O-3)	944	314193	-0.00589213	0.366684	1.19769	0.994125	1.44294	0.999758	1	0.263863	0.923123	0.0894267	0.11539	0.999904	1
CD27 on memory B cell || id:ebi-a-GCST90001805	outcome	ebi-a-GCST90001805	finngen_R10_C3_KIDNEY_CLEAR_CELL_CARCINOMA_EXALLC	rs75918255	0.162606	0.0966649	0.0925368	Clear cell adenocarcinoma of kidney (controls excluding all cancers)	II Neoplasms, from cancer register (ICD-O-3)	944	314193	-0.0268569	0.352069	1.17657	0.973501	1.42201	0.999758	1	0.263863	1	0.198069	1	0.999904	1
CD27 on memory B cell || id:ebi-a-GCST90001805	outcome	ebi-a-GCST90001805	finngen_R10_C3_KIDNEY_CLEAR_CELL_CARCINOMA_EXALLC	All	0.153598	0.089869	0.0874257	Clear cell adenocarcinoma of kidney (controls excluding all cancers)	II Neoplasms, from cancer register (ICD-O-3)	944	314193	-0.0225448	0.329742	1.16602	0.977707	1.39061	0.999758	1	0.263863	1	0.998822	1	0.999904	1
CD27 on unswitched memory B cell || id:ebi-a-GCST90001806	outcome	ebi-a-GCST90001806	finngen_R10_C3_KIDNEY_CLEAR_CELL_CARCINOMA_EXALLC	rs144642376	0.164718	0.0776711	0.0339463	Clear cell adenocarcinoma of kidney (controls excluding all cancers)	II Neoplasms, from cancer register (ICD-O-3)	944	314193	0.0124824	0.316953	1.17906	1.01256	1.37294	0.999758	1	0.0932645	0.746819	0.0787586	0.135785	0.999904	1
CD27 on unswitched memory B cell || id:ebi-a-GCST90001806	outcome	ebi-a-GCST90001806	finngen_R10_C3_KIDNEY_CLEAR_CELL_CARCINOMA_EXALLC	rs147714617	0.155717	0.0783117	0.0467649	Clear cell adenocarcinoma of kidney (controls excluding all cancers)	II Neoplasms, from cancer register (ICD-O-3)	944	314193	0.00222591	0.309208	1.1685	1.00223	1.36235	0.999758	1	0.0932645	1	0.123594	0.374119	0.999904	1
CD27 on unswitched memory B cell || id:ebi-a-GCST90001806	outcome	ebi-a-GCST90001806	finngen_R10_C3_KIDNEY_CLEAR_CELL_CARCINOMA_EXALLC	rs1801274	0.157388	0.0813507	0.0530289	Clear cell adenocarcinoma of kidney (controls excluding all cancers)	II Neoplasms, from cancer register (ICD-O-3)	944	314193	-0.00205932	0.316836	1.17045	0.997943	1.37278	0.999758	1	0.0932645	1	0.729212	1	0.999904	1
CD27 on unswitched memory B cell || id:ebi-a-GCST90001806	outcome	ebi-a-GCST90001806	finngen_R10_C3_KIDNEY_CLEAR_CELL_CARCINOMA_EXALLC	rs25680	0.12188	0.0820582	0.137469	Clear cell adenocarcinoma of kidney (controls excluding all cancers)	II Neoplasms, from cancer register (ICD-O-3)	944	314193	-0.0389544	0.282714	1.12962	0.961795	1.32673	0.999758	1	0.144015	1	0.300091	1	0.999904	1
CD27 on unswitched memory B cell || id:ebi-a-GCST90001806	outcome	ebi-a-GCST90001806	finngen_R10_C3_KIDNEY_CLEAR_CELL_CARCINOMA_EXALLC	rs35574803	0.122872	0.0798523	0.123869	Clear cell adenocarcinoma of kidney (controls excluding all cancers)	II Neoplasms, from cancer register (ICD-O-3)	944	314193	-0.033639	0.279382	1.13074	0.966921	1.32231	0.999758	1	0.143427	1	0.381747	1	0.999904	1
CD27 on unswitched memory B cell || id:ebi-a-GCST90001806	outcome	ebi-a-GCST90001806	finngen_R10_C3_KIDNEY_CLEAR_CELL_CARCINOMA_EXALLC	rs4810485	0.16561	0.11081	0.135035	Clear cell adenocarcinoma of kidney (controls excluding all cancers)	II Neoplasms, from cancer register (ICD-O-3)	944	314193	-0.0515776	0.382797	1.18011	0.94973	1.46638	0.999758	1	0.144015	1	0.441876	0.810208	0.999904	1
CD27 on unswitched memory B cell || id:ebi-a-GCST90001806	outcome	ebi-a-GCST90001806	finngen_R10_C3_KIDNEY_CLEAR_CELL_CARCINOMA_EXALLC	rs56237381	0.186897	0.0819667	0.0225986	Clear cell adenocarcinoma of kidney (controls excluding all cancers)	II Neoplasms, from cancer register (ICD-O-3)	944	314193	0.0262419	0.347552	1.2055	1.02659	1.4156	0.999758	1	0.0932645	0.497169	0.0741575	0.135592	0.999904	1
CD27 on unswitched memory B cell || id:ebi-a-GCST90001806	outcome	ebi-a-GCST90001806	finngen_R10_C3_KIDNEY_CLEAR_CELL_CARCINOMA_EXALLC	rs6066198	0.156571	0.0779745	0.0446453	Clear cell adenocarcinoma of kidney (controls excluding all cancers)	II Neoplasms, from cancer register (ICD-O-3)	944	314193	0.0037413	0.309402	1.16949	1.00375	1.36261	0.999758	1	0.0932645	0.982197	0.0721214	0.0892906	0.999904	1
CD27 on unswitched memory B cell || id:ebi-a-GCST90001806	outcome	ebi-a-GCST90001806	finngen_R10_C3_KIDNEY_CLEAR_CELL_CARCINOMA_EXALLC	rs709589	0.188197	0.0801525	0.0188753	Clear cell adenocarcinoma of kidney (controls excluding all cancers)	II Neoplasms, from cancer register (ICD-O-3)	944	314193	0.0310979	0.345296	1.20707	1.03159	1.41241	0.999758	1	0.0932645	0.415257	0.377506	0.377506	0.999904	1
CD27 on unswitched memory B cell || id:ebi-a-GCST90001806	outcome	ebi-a-GCST90001806	finngen_R10_C3_KIDNEY_CLEAR_CELL_CARCINOMA_EXALLC	rs75918255	0.169278	0.0784673	0.0309822	Clear cell adenocarcinoma of kidney (controls excluding all cancers)	II Neoplasms, from cancer register (ICD-O-3)	944	314193	0.0154817	0.323073	1.18445	1.0156	1.38137	0.999758	1	0.0932645	0.681608	0.166681	0.495715	0.999904	1
CD27 on unswitched memory B cell || id:ebi-a-GCST90001806	outcome	ebi-a-GCST90001806	finngen_R10_C3_KIDNEY_CLEAR_CELL_CARCINOMA_EXALLC	All	0.158662	0.0771596	0.0397556	Clear cell adenocarcinoma of kidney (controls excluding all cancers)	II Neoplasms, from cancer register (ICD-O-3)	944	314193	0.00742888	0.309894	1.17194	1.00746	1.36328	0.999758	1	0.0932645	0.874623	0.998822	1	0.999904	1
CD27 on switched memory B cell || id:ebi-a-GCST90001808	outcome	ebi-a-GCST90001808	finngen_R10_C3_KIDNEY_CLEAR_CELL_CARCINOMA_EXALLC	rs144642376	0.131836	0.0639916	0.0393793	Clear cell adenocarcinoma of kidney (controls excluding all cancers)	II Neoplasms, from cancer register (ICD-O-3)	944	314193	0.00641204	0.257259	1.14092	1.00643	1.29338	0.999758	1	0.155347	0.866345	0.0787586	0.157517	0.999904	1
CD27 on switched memory B cell || id:ebi-a-GCST90001808	outcome	ebi-a-GCST90001808	finngen_R10_C3_KIDNEY_CLEAR_CELL_CARCINOMA_EXALLC	rs147714617	0.125416	0.0644575	0.0516879	Clear cell adenocarcinoma of kidney (controls excluding all cancers)	II Neoplasms, from cancer register (ICD-O-3)	944	314193	-0.000920171	0.251753	1.13362	0.99908	1.28628	0.999758	1	0.155347	1	0.123594	0.413503	0.999904	1
CD27 on switched memory B cell || id:ebi-a-GCST90001808	outcome	ebi-a-GCST90001808	finngen_R10_C3_KIDNEY_CLEAR_CELL_CARCINOMA_EXALLC	rs162076	0.135272	0.0652206	0.0380728	Clear cell adenocarcinoma of kidney (controls excluding all cancers)	II Neoplasms, from cancer register (ICD-O-3)	944	314193	0.00743969	0.263104	1.14485	1.00747	1.30096	0.999758	1	0.155347	0.837602	0.165839	0.304583	0.999904	1
CD27 on switched memory B cell || id:ebi-a-GCST90001808	outcome	ebi-a-GCST90001808	finngen_R10_C3_KIDNEY_CLEAR_CELL_CARCINOMA_EXALLC	rs1801274	0.134239	0.070384	0.0564898	Clear cell adenocarcinoma of kidney (controls excluding all cancers)	II Neoplasms, from cancer register (ICD-O-3)	944	314193	-0.00371361	0.272192	1.14367	0.996293	1.31284	0.999758	1	0.155347	1	0.729212	1	0.999904	1
CD27 on switched memory B cell || id:ebi-a-GCST90001808	outcome	ebi-a-GCST90001808	finngen_R10_C3_KIDNEY_CLEAR_CELL_CARCINOMA_EXALLC	rs1883832	0.138367	0.0920397	0.132751	Clear cell adenocarcinoma of kidney (controls excluding all cancers)	II Neoplasms, from cancer register (ICD-O-3)	944	314193	-0.0420306	0.318765	1.1484	0.95884	1.37543	0.999758	1	0.202072	1	0.938933	1	0.999904	1
CD27 on switched memory B cell || id:ebi-a-GCST90001808	outcome	ebi-a-GCST90001808	finngen_R10_C3_KIDNEY_CLEAR_CELL_CARCINOMA_EXALLC	rs25680	0.0972311	0.0676848	0.150852	Clear cell adenocarcinoma of kidney (controls excluding all cancers)	II Neoplasms, from cancer register (ICD-O-3)	944	314193	-0.0354311	0.229893	1.10212	0.965189	1.25847	0.999758	1	0.202072	1	0.300091	1	0.999904	1
CD27 on switched memory B cell || id:ebi-a-GCST90001808	outcome	ebi-a-GCST90001808	finngen_R10_C3_KIDNEY_CLEAR_CELL_CARCINOMA_EXALLC	rs34101571	0.143753	0.0659516	0.0292816	Clear cell adenocarcinoma of kidney (controls excluding all cancers)	II Neoplasms, from cancer register (ICD-O-3)	944	314193	0.0144879	0.273018	1.1546	1.01459	1.31392	0.999758	1	0.155347	0.644196	0.0980164	0.17569	0.999904	1
CD27 on switched memory B cell || id:ebi-a-GCST90001808	outcome	ebi-a-GCST90001808	finngen_R10_C3_KIDNEY_CLEAR_CELL_CARCINOMA_EXALLC	rs35574803	0.103947	0.064992	0.109735	Clear cell adenocarcinoma of kidney (controls excluding all cancers)	II Neoplasms, from cancer register (ICD-O-3)	944	314193	-0.0234372	0.231332	1.10954	0.976835	1.26028	0.999758	1	0.202072	1	0.381747	1	0.999904	1
CD27 on switched memory B cell || id:ebi-a-GCST90001808	outcome	ebi-a-GCST90001808	finngen_R10_C3_KIDNEY_CLEAR_CELL_CARCINOMA_EXALLC	rs6011967	0.138612	0.0643667	0.0312813	Clear cell adenocarcinoma of kidney (controls excluding all cancers)	II Neoplasms, from cancer register (ICD-O-3)	944	314193	0.0124534	0.264771	1.14868	1.01253	1.30313	0.999758	1	0.155347	0.688188	0.0938438	0.187688	0.999904	1
CD27 on switched memory B cell || id:ebi-a-GCST90001808	outcome	ebi-a-GCST90001808	finngen_R10_C3_KIDNEY_CLEAR_CELL_CARCINOMA_EXALLC	rs75918255	0.133751	0.064333	0.0376139	Clear cell adenocarcinoma of kidney (controls excluding all cancers)	II Neoplasms, from cancer register (ICD-O-3)	944	314193	0.00765801	0.259843	1.14311	1.00769	1.29673	0.999758	1	0.155347	0.827507	0.166681	0.601823	0.999904	1
CD27 on switched memory B cell || id:ebi-a-GCST90001808	outcome	ebi-a-GCST90001808	finngen_R10_C3_KIDNEY_CLEAR_CELL_CARCINOMA_EXALLC	All	0.127875	0.0636899	0.0446671	Clear cell adenocarcinoma of kidney (controls excluding all cancers)	II Neoplasms, from cancer register (ICD-O-3)	944	314193	0.00304286	0.252707	1.13641	1.00305	1.28751	0.999758	1	0.155347	0.982676	0.998822	1	0.999904	1
CD38 on IgD+ CD24- B cell || id:ebi-a-GCST90001811	outcome	ebi-a-GCST90001811	finngen_R10_C3_KIDNEY_CLEAR_CELL_CARCINOMA_EXALLC	All	-0.069886	0.159913	0.662093	Clear cell adenocarcinoma of kidney (controls excluding all cancers)	II Neoplasms, from cancer register (ICD-O-3)	944	314193	-0.383315	0.243543	0.9325	0.681598	1.27576	0.999758	1	0.662093	1	0.998822	1	0.999904	1
CD38 on IgD+ CD38+ B cell || id:ebi-a-GCST90001812	outcome	ebi-a-GCST90001812	finngen_R10_C3_KIDNEY_CLEAR_CELL_CARCINOMA_EXALLC	All	-0.0892512	0.19737	0.651123	Clear cell adenocarcinoma of kidney (controls excluding all cancers)	II Neoplasms, from cancer register (ICD-O-3)	944	314193	-0.476096	0.297594	0.914616	0.621204	1.34661	0.999758	1	0.658067	1	0.998822	1	0.999904	1
CD38 on IgD+ CD38dim B cell || id:ebi-a-GCST90001813	outcome	ebi-a-GCST90001813	finngen_R10_C3_KIDNEY_CLEAR_CELL_CARCINOMA_EXALLC	rs115062208	-0.0634253	0.144668	0.661081	Clear cell adenocarcinoma of kidney (controls excluding all cancers)	II Neoplasms, from cancer register (ICD-O-3)	944	314193	-0.346974	0.220123	0.938544	0.706824	1.24623	0.999758	1	0.830868	1	0.998025	1	0.999904	1
CD38 on IgD+ CD38dim B cell || id:ebi-a-GCST90001813	outcome	ebi-a-GCST90001813	finngen_R10_C3_KIDNEY_CLEAR_CELL_CARCINOMA_EXALLC	rs572542	-0.0797161	0.111961	0.476465	Clear cell adenocarcinoma of kidney (controls excluding all cancers)	II Neoplasms, from cancer register (ICD-O-3)	944	314193	-0.29916	0.139727	0.923378	0.741441	1.14996	0.999758	1	0.830868	1	0.635287	1	0.999904	1
CD38 on IgD+ CD38dim B cell || id:ebi-a-GCST90001813	outcome	ebi-a-GCST90001813	finngen_R10_C3_KIDNEY_CLEAR_CELL_CARCINOMA_EXALLC	rs76112278	-0.11771	0.133355	0.377408	Clear cell adenocarcinoma of kidney (controls excluding all cancers)	II Neoplasms, from cancer register (ICD-O-3)	944	314193	-0.379086	0.143666	0.888954	0.684487	1.1545	0.999758	1	0.830868	1	0.804051	1	0.999904	1
CD38 on IgD+ CD38dim B cell || id:ebi-a-GCST90001813	outcome	ebi-a-GCST90001813	finngen_R10_C3_KIDNEY_CLEAR_CELL_CARCINOMA_EXALLC	rs76354299	-0.0504754	0.116453	0.664695	Clear cell adenocarcinoma of kidney (controls excluding all cancers)	II Neoplasms, from cancer register (ICD-O-3)	944	314193	-0.278723	0.177772	0.950777	0.75675	1.19455	0.999758	1	0.830868	1	0.664695	1	0.999904	1
CD38 on IgD+ CD38dim B cell || id:ebi-a-GCST90001813	outcome	ebi-a-GCST90001813	finngen_R10_C3_KIDNEY_CLEAR_CELL_CARCINOMA_EXALLC	All	-0.0766169	0.107932	0.477788	Clear cell adenocarcinoma of kidney (controls excluding all cancers)	II Neoplasms, from cancer register (ICD-O-3)	944	314193	-0.288163	0.134929	0.926245	0.749639	1.14446	0.999758	1	0.830868	1	0.998822	1	0.999904	1
CD38 on IgD- CD38dim B cell || id:ebi-a-GCST90001815	outcome	ebi-a-GCST90001815	finngen_R10_C3_KIDNEY_CLEAR_CELL_CARCINOMA_EXALLC	rs115062208	-0.0796157	0.175007	0.649161	Clear cell adenocarcinoma of kidney (controls excluding all cancers)	II Neoplasms, from cancer register (ICD-O-3)	944	314193	-0.422629	0.263398	0.923471	0.655321	1.30134	0.999758	1	0.846436	1	0.998025	1	0.999904	1
CD38 on IgD- CD38dim B cell || id:ebi-a-GCST90001815	outcome	ebi-a-GCST90001815	finngen_R10_C3_KIDNEY_CLEAR_CELL_CARCINOMA_EXALLC	rs76112278	-0.12822	0.14415	0.373739	Clear cell adenocarcinoma of kidney (controls excluding all cancers)	II Neoplasms, from cancer register (ICD-O-3)	944	314193	-0.410755	0.154314	0.879659	0.663149	1.16686	0.999758	1	0.846436	1	0.804051	1	0.999904	1
CD38 on IgD- CD38dim B cell || id:ebi-a-GCST90001815	outcome	ebi-a-GCST90001815	finngen_R10_C3_KIDNEY_CLEAR_CELL_CARCINOMA_EXALLC	rs76354299	-0.0581657	0.128949	0.651936	Clear cell adenocarcinoma of kidney (controls excluding all cancers)	II Neoplasms, from cancer register (ICD-O-3)	944	314193	-0.310906	0.194575	0.943494	0.732783	1.21479	0.999758	1	0.846436	1	0.664695	1	0.999904	1
CD38 on IgD- CD38dim B cell || id:ebi-a-GCST90001815	outcome	ebi-a-GCST90001815	finngen_R10_C3_KIDNEY_CLEAR_CELL_CARCINOMA_EXALLC	All	-0.0870606	0.119134	0.464915	Clear cell adenocarcinoma of kidney (controls excluding all cancers)	II Neoplasms, from cancer register (ICD-O-3)	944	314193	-0.320563	0.146442	0.916622	0.72574	1.15771	0.999758	1	0.846436	1	0.998822	1	0.999904	1
CD38 on naive-mature B cell || id:ebi-a-GCST90001816	outcome	ebi-a-GCST90001816	finngen_R10_C3_KIDNEY_CLEAR_CELL_CARCINOMA_EXALLC	rs115062208	-0.0825976	0.187747	0.659979	Clear cell adenocarcinoma of kidney (controls excluding all cancers)	II Neoplasms, from cancer register (ICD-O-3)	944	314193	-0.450581	0.285386	0.920722	0.637258	1.33028	0.999758	1	0.855915	1	0.998025	1	0.999904	1
CD38 on naive-mature B cell || id:ebi-a-GCST90001816	outcome	ebi-a-GCST90001816	finngen_R10_C3_KIDNEY_CLEAR_CELL_CARCINOMA_EXALLC	rs76112278	-0.145588	0.162842	0.3713	Clear cell adenocarcinoma of kidney (controls excluding all cancers)	II Neoplasms, from cancer register (ICD-O-3)	944	314193	-0.464759	0.173583	0.864514	0.628287	1.18956	0.999758	1	0.855915	1	0.804051	1	0.999904	1
CD38 on naive-mature B cell || id:ebi-a-GCST90001816	outcome	ebi-a-GCST90001816	finngen_R10_C3_KIDNEY_CLEAR_CELL_CARCINOMA_EXALLC	rs76354299	-0.0624452	0.142437	0.661092	Clear cell adenocarcinoma of kidney (controls excluding all cancers)	II Neoplasms, from cancer register (ICD-O-3)	944	314193	-0.341622	0.216731	0.939465	0.710617	1.24201	0.999758	1	0.855915	1	0.664695	1	0.999904	1
CD38 on naive-mature B cell || id:ebi-a-GCST90001816	outcome	ebi-a-GCST90001816	finngen_R10_C3_KIDNEY_CLEAR_CELL_CARCINOMA_EXALLC	All	-0.0945774	0.131664	0.472559	Clear cell adenocarcinoma of kidney (controls excluding all cancers)	II Neoplasms, from cancer register (ICD-O-3)	944	314193	-0.35264	0.163485	0.909757	0.70283	1.17761	0.999758	1	0.855915	1	0.998822	1	0.999904	1
CD38 on transitional B cell || id:ebi-a-GCST90001819	outcome	ebi-a-GCST90001819	finngen_R10_C3_KIDNEY_CLEAR_CELL_CARCINOMA_EXALLC	rs115062208	0.000326045	0.131725	0.998025	Clear cell adenocarcinoma of kidney (controls excluding all cancers)	II Neoplasms, from cancer register (ICD-O-3)	944	314193	-0.257854	0.258506	1.00033	0.772708	1.29499	0.999758	1	0.998025	1	0.998025	1	0.999904	1
CD38 on transitional B cell || id:ebi-a-GCST90001819	outcome	ebi-a-GCST90001819	finngen_R10_C3_KIDNEY_CLEAR_CELL_CARCINOMA_EXALLC	rs149852991	-0.00672001	0.10957	0.951096	Clear cell adenocarcinoma of kidney (controls excluding all cancers)	II Neoplasms, from cancer register (ICD-O-3)	944	314193	-0.221476	0.208036	0.993303	0.801335	1.23126	0.999758	1	0.998025	1	0.951096	1	0.999904	1
CD38 on transitional B cell || id:ebi-a-GCST90001819	outcome	ebi-a-GCST90001819	finngen_R10_C3_KIDNEY_CLEAR_CELL_CARCINOMA_EXALLC	rs197429	-0.0780091	0.107113	0.466439	Clear cell adenocarcinoma of kidney (controls excluding all cancers)	II Neoplasms, from cancer register (ICD-O-3)	944	314193	-0.287951	0.131933	0.924956	0.749798	1.14103	0.999758	1	0.896397	1	0.534285	0.932877	0.999904	1
CD38 on transitional B cell || id:ebi-a-GCST90001819	outcome	ebi-a-GCST90001819	finngen_R10_C3_KIDNEY_CLEAR_CELL_CARCINOMA_EXALLC	rs572542	-0.0369655	0.104624	0.723851	Clear cell adenocarcinoma of kidney (controls excluding all cancers)	II Neoplasms, from cancer register (ICD-O-3)	944	314193	-0.242029	0.168098	0.963709	0.785034	1.18305	0.999758	1	0.896397	1	0.723851	1	0.999904	1
CD38 on transitional B cell || id:ebi-a-GCST90001819	outcome	ebi-a-GCST90001819	finngen_R10_C3_KIDNEY_CLEAR_CELL_CARCINOMA_EXALLC	rs76112278	-0.0530361	0.120916	0.660938	Clear cell adenocarcinoma of kidney (controls excluding all cancers)	II Neoplasms, from cancer register (ICD-O-3)	944	314193	-0.290032	0.18396	0.948346	0.748239	1.20197	0.999758	1	0.896397	1	0.804051	1	0.999904	1
CD38 on transitional B cell || id:ebi-a-GCST90001819	outcome	ebi-a-GCST90001819	finngen_R10_C3_KIDNEY_CLEAR_CELL_CARCINOMA_EXALLC	All	-0.0369861	0.101556	0.715712	Clear cell adenocarcinoma of kidney (controls excluding all cancers)	II Neoplasms, from cancer register (ICD-O-3)	944	314193	-0.236035	0.162063	0.96369	0.789753	1.17593	0.999758	1	0.896397	1	0.998822	1	0.999904	1
IgD on IgD+ CD24+ B cell || id:ebi-a-GCST90001820	outcome	ebi-a-GCST90001820	finngen_R10_C3_KIDNEY_CLEAR_CELL_CARCINOMA_EXALLC	rs112421400	-0.014062	0.114592	0.902334	Clear cell adenocarcinoma of kidney (controls excluding all cancers)	II Neoplasms, from cancer register (ICD-O-3)	944	314193	-0.238663	0.210539	0.986036	0.78768	1.23434	0.999758	1	0.991212	1	0.902334	1	0.999904	1
IgD on IgD+ CD24+ B cell || id:ebi-a-GCST90001820	outcome	ebi-a-GCST90001820	finngen_R10_C3_KIDNEY_CLEAR_CELL_CARCINOMA_EXALLC	rs139084170	-0.0148301	0.112561	0.89518	Clear cell adenocarcinoma of kidney (controls excluding all cancers)	II Neoplasms, from cancer register (ICD-O-3)	944	314193	-0.23545	0.205789	0.985279	0.790215	1.22849	0.999758	1	0.991212	1	0.89518	1	0.999904	1
IgD on IgD+ CD24+ B cell || id:ebi-a-GCST90001820	outcome	ebi-a-GCST90001820	finngen_R10_C3_KIDNEY_CLEAR_CELL_CARCINOMA_EXALLC	rs1794511	-0.0515936	0.0791546	0.514525	Clear cell adenocarcinoma of kidney (controls excluding all cancers)	II Neoplasms, from cancer register (ICD-O-3)	944	314193	-0.206737	0.103549	0.949715	0.813234	1.1091	0.999758	1	0.991212	1	0.869559	1	0.999904	1
IgD on IgD+ CD24+ B cell || id:ebi-a-GCST90001820	outcome	ebi-a-GCST90001820	finngen_R10_C3_KIDNEY_CLEAR_CELL_CARCINOMA_EXALLC	rs709589	0.404481	0.237086	0.087998	Clear cell adenocarcinoma of kidney (controls excluding all cancers)	II Neoplasms, from cancer register (ICD-O-3)	944	314193	-0.0602069	0.869169	1.49852	0.94157	2.38493	0.999758	1	0.991212	1	0.43999	1	0.999904	1
IgD on IgD+ CD24+ B cell || id:ebi-a-GCST90001820	outcome	ebi-a-GCST90001820	finngen_R10_C3_KIDNEY_CLEAR_CELL_CARCINOMA_EXALLC	rs9265515	0.00128898	0.117026	0.991212	Clear cell adenocarcinoma of kidney (controls excluding all cancers)	II Neoplasms, from cancer register (ICD-O-3)	944	314193	-0.228082	0.23066	1.00129	0.796059	1.25943	0.999758	1	0.991212	1	0.991212	1	0.999904	1
IgD on IgD+ CD24+ B cell || id:ebi-a-GCST90001820	outcome	ebi-a-GCST90001820	finngen_R10_C3_KIDNEY_CLEAR_CELL_CARCINOMA_EXALLC	All	-0.00713633	0.102594	0.944545	Clear cell adenocarcinoma of kidney (controls excluding all cancers)	II Neoplasms, from cancer register (ICD-O-3)	944	314193	-0.20822	0.193948	0.992889	0.812028	1.21403	0.999758	1	0.991212	1	0.998822	1	0.999904	1
IgD on IgD+ CD24- B cell || id:ebi-a-GCST90001821	outcome	ebi-a-GCST90001821	finngen_R10_C3_KIDNEY_CLEAR_CELL_CARCINOMA_EXALLC	rs28634695	-0.0319916	0.0668117	0.632058	Clear cell adenocarcinoma of kidney (controls excluding all cancers)	II Neoplasms, from cancer register (ICD-O-3)	944	314193	-0.162943	0.0989593	0.968515	0.84964	1.10402	0.999758	1	0.842259	1	0.673807	1	0.999904	1
IgD on IgD+ CD24- B cell || id:ebi-a-GCST90001821	outcome	ebi-a-GCST90001821	finngen_R10_C3_KIDNEY_CLEAR_CELL_CARCINOMA_EXALLC	rs28723652	-0.0692472	0.0698585	0.321564	Clear cell adenocarcinoma of kidney (controls excluding all cancers)	II Neoplasms, from cancer register (ICD-O-3)	944	314193	-0.20617	0.0676755	0.933096	0.813695	1.07002	0.999758	1	0.842259	1	0.96396	1	0.999904	1
IgD on IgD+ CD24- B cell || id:ebi-a-GCST90001821	outcome	ebi-a-GCST90001821	finngen_R10_C3_KIDNEY_CLEAR_CELL_CARCINOMA_EXALLC	rs35501848	-0.0291612	0.0658426	0.657843	Clear cell adenocarcinoma of kidney (controls excluding all cancers)	II Neoplasms, from cancer register (ICD-O-3)	944	314193	-0.158213	0.0998902	0.97126	0.853668	1.10505	0.999758	1	0.842259	1	0.657843	1	0.999904	1
IgD on IgD+ CD24- B cell || id:ebi-a-GCST90001821	outcome	ebi-a-GCST90001821	finngen_R10_C3_KIDNEY_CLEAR_CELL_CARCINOMA_EXALLC	rs709589	0.0143772	0.123049	0.906986	Clear cell adenocarcinoma of kidney (controls excluding all cancers)	II Neoplasms, from cancer register (ICD-O-3)	944	314193	-0.226798	0.255552	1.01448	0.797082	1.29117	0.999758	1	0.96396	1	0.986723	1	0.999904	1
IgD on IgD+ CD24- B cell || id:ebi-a-GCST90001821	outcome	ebi-a-GCST90001821	finngen_R10_C3_KIDNEY_CLEAR_CELL_CARCINOMA_EXALLC	All	-0.0373919	0.0642981	0.560877	Clear cell adenocarcinoma of kidney (controls excluding all cancers)	II Neoplasms, from cancer register (ICD-O-3)	944	314193	-0.163416	0.0886324	0.963299	0.849238	1.09268	0.999758	1	0.842259	1	0.998822	1	0.999904	1
IgD on IgD+ CD38- unswitched memory B cell || id:ebi-a-GCST90001823	outcome	ebi-a-GCST90001823	finngen_R10_C3_KIDNEY_CLEAR_CELL_CARCINOMA_EXALLC	All	-0.00524967	0.139038	0.969881	Clear cell adenocarcinoma of kidney (controls excluding all cancers)	II Neoplasms, from cancer register (ICD-O-3)	944	314193	-0.277764	0.267265	0.994764	0.757475	1.30639	0.999758	1	0.969881	1	0.998822	1	0.999904	1
IgD on IgD+ CD38+ B cell || id:ebi-a-GCST90001824	outcome	ebi-a-GCST90001824	finngen_R10_C3_KIDNEY_CLEAR_CELL_CARCINOMA_EXALLC	rs2018404	-0.0258158	0.0634634	0.684168	Clear cell adenocarcinoma of kidney (controls excluding all cancers)	II Neoplasms, from cancer register (ICD-O-3)	944	314193	-0.150204	0.0985724	0.974515	0.860532	1.10359	0.999758	1	0.967604	1	0.797926	1	0.999904	1
IgD on IgD+ CD38+ B cell || id:ebi-a-GCST90001824	outcome	ebi-a-GCST90001824	finngen_R10_C3_KIDNEY_CLEAR_CELL_CARCINOMA_EXALLC	rs2338377	-0.0348148	0.0663003	0.599509	Clear cell adenocarcinoma of kidney (controls excluding all cancers)	II Neoplasms, from cancer register (ICD-O-3)	944	314193	-0.164763	0.0951339	0.965784	0.848094	1.09981	0.999758	1	0.967604	1	0.827979	1	0.999904	1
IgD on IgD+ CD38+ B cell || id:ebi-a-GCST90001824	outcome	ebi-a-GCST90001824	finngen_R10_C3_KIDNEY_CLEAR_CELL_CARCINOMA_EXALLC	rs28669075	-0.00270622	0.0666333	0.967604	Clear cell adenocarcinoma of kidney (controls excluding all cancers)	II Neoplasms, from cancer register (ICD-O-3)	944	314193	-0.133307	0.127895	0.997297	0.875196	1.13643	0.999758	1	0.967604	1	0.967604	1	0.999904	1
IgD on IgD+ CD38+ B cell || id:ebi-a-GCST90001824	outcome	ebi-a-GCST90001824	finngen_R10_C3_KIDNEY_CLEAR_CELL_CARCINOMA_EXALLC	rs709589	0.116152	0.118165	0.325622	Clear cell adenocarcinoma of kidney (controls excluding all cancers)	II Neoplasms, from cancer register (ICD-O-3)	944	314193	-0.115451	0.347755	1.12317	0.890965	1.41589	0.999758	1	0.967604	1	0.556476	1	0.999904	1
IgD on IgD+ CD38+ B cell || id:ebi-a-GCST90001824	outcome	ebi-a-GCST90001824	finngen_R10_C3_KIDNEY_CLEAR_CELL_CARCINOMA_EXALLC	All	-0.00834719	0.0611219	0.891374	Clear cell adenocarcinoma of kidney (controls excluding all cancers)	II Neoplasms, from cancer register (ICD-O-3)	944	314193	-0.128146	0.111452	0.991688	0.879725	1.1179	0.999758	1	0.967604	1	0.998822	1	0.999904	1
IgD on IgD+ CD38dim B cell || id:ebi-a-GCST90001825	outcome	ebi-a-GCST90001825	finngen_R10_C3_KIDNEY_CLEAR_CELL_CARCINOMA_EXALLC	rs28669075	-0.0340214	0.0706019	0.629894	Clear cell adenocarcinoma of kidney (controls excluding all cancers)	II Neoplasms, from cancer register (ICD-O-3)	944	314193	-0.172401	0.104358	0.966551	0.841641	1.11	0.999758	1	0.846553	1	0.90299	1	0.999904	1
IgD on IgD+ CD38dim B cell || id:ebi-a-GCST90001825	outcome	ebi-a-GCST90001825	finngen_R10_C3_KIDNEY_CLEAR_CELL_CARCINOMA_EXALLC	rs28723652	-0.0734982	0.0732655	0.315776	Clear cell adenocarcinoma of kidney (controls excluding all cancers)	II Neoplasms, from cancer register (ICD-O-3)	944	314193	-0.217099	0.0701022	0.929138	0.804851	1.07262	0.999758	1	0.846553	1	0.96396	1	0.999904	1
IgD on IgD+ CD38dim B cell || id:ebi-a-GCST90001825	outcome	ebi-a-GCST90001825	finngen_R10_C3_KIDNEY_CLEAR_CELL_CARCINOMA_EXALLC	rs35501848	-0.0308914	0.0692414	0.655496	Clear cell adenocarcinoma of kidney (controls excluding all cancers)	II Neoplasms, from cancer register (ICD-O-3)	944	314193	-0.166604	0.104822	0.969581	0.846534	1.11051	0.999758	1	0.846553	1	0.657843	1	0.999904	1
IgD on IgD+ CD38dim B cell || id:ebi-a-GCST90001825	outcome	ebi-a-GCST90001825	finngen_R10_C3_KIDNEY_CLEAR_CELL_CARCINOMA_EXALLC	rs709589	0.00958322	0.124545	0.938667	Clear cell adenocarcinoma of kidney (controls excluding all cancers)	II Neoplasms, from cancer register (ICD-O-3)	944	314193	-0.234525	0.253691	1.00963	0.790947	1.28877	0.999758	1	0.96374	1	0.986723	1	0.999904	1
IgD on IgD+ CD38dim B cell || id:ebi-a-GCST90001825	outcome	ebi-a-GCST90001825	finngen_R10_C3_KIDNEY_CLEAR_CELL_CARCINOMA_EXALLC	All	-0.0399162	0.0674221	0.553827	Clear cell adenocarcinoma of kidney (controls excluding all cancers)	II Neoplasms, from cancer register (ICD-O-3)	944	314193	-0.172064	0.0922311	0.96087	0.841926	1.09662	0.999758	1	0.846553	1	0.998822	1	0.999904	1
IgD on unswitched memory B cell || id:ebi-a-GCST90001826	outcome	ebi-a-GCST90001826	finngen_R10_C3_KIDNEY_CLEAR_CELL_CARCINOMA_EXALLC	rs139084170	-0.0279536	0.0783377	0.721215	Clear cell adenocarcinoma of kidney (controls excluding all cancers)	II Neoplasms, from cancer register (ICD-O-3)	944	314193	-0.181496	0.125588	0.972433	0.834022	1.13382	0.999758	1	0.914992	1	0.89518	1	0.999904	1
IgD on unswitched memory B cell || id:ebi-a-GCST90001826	outcome	ebi-a-GCST90001826	finngen_R10_C3_KIDNEY_CLEAR_CELL_CARCINOMA_EXALLC	rs241409	-0.00875753	0.082042	0.914992	Clear cell adenocarcinoma of kidney (controls excluding all cancers)	II Neoplasms, from cancer register (ICD-O-3)	944	314193	-0.16956	0.152045	0.991281	0.844036	1.16421	0.999758	1	0.914992	1	0.914992	1	0.999904	1
IgD on unswitched memory B cell || id:ebi-a-GCST90001826	outcome	ebi-a-GCST90001826	finngen_R10_C3_KIDNEY_CLEAR_CELL_CARCINOMA_EXALLC	rs28723652	-0.0572157	0.0817914	0.48422	Clear cell adenocarcinoma of kidney (controls excluding all cancers)	II Neoplasms, from cancer register (ICD-O-3)	944	314193	-0.217527	0.103095	0.94439	0.804506	1.1086	0.999758	1	0.914992	1	0.96396	1	0.999904	1
IgD on unswitched memory B cell || id:ebi-a-GCST90001826	outcome	ebi-a-GCST90001826	finngen_R10_C3_KIDNEY_CLEAR_CELL_CARCINOMA_EXALLC	rs709589	0.119046	0.152129	0.4339	Clear cell adenocarcinoma of kidney (controls excluding all cancers)	II Neoplasms, from cancer register (ICD-O-3)	944	314193	-0.179126	0.417219	1.12642	0.836	1.51774	0.999758	1	0.914992	1	0.562087	1	0.999904	1
IgD on unswitched memory B cell || id:ebi-a-GCST90001826	outcome	ebi-a-GCST90001826	finngen_R10_C3_KIDNEY_CLEAR_CELL_CARCINOMA_EXALLC	rs9267517	-0.0266108	0.0740782	0.719426	Clear cell adenocarcinoma of kidney (controls excluding all cancers)	II Neoplasms, from cancer register (ICD-O-3)	944	314193	-0.171804	0.118582	0.97374	0.842144	1.1259	0.999758	1	0.914992	1	0.719426	1	0.999904	1
IgD on unswitched memory B cell || id:ebi-a-GCST90001826	outcome	ebi-a-GCST90001826	finngen_R10_C3_KIDNEY_CLEAR_CELL_CARCINOMA_EXALLC	All	-0.020242	0.0751938	0.787778	Clear cell adenocarcinoma of kidney (controls excluding all cancers)	II Neoplasms, from cancer register (ICD-O-3)	944	314193	-0.167622	0.127138	0.979962	0.845674	1.13557	0.999758	1	0.914992	1	0.998822	1	0.999904	1
IgD on IgD+ B cell || id:ebi-a-GCST90001827	outcome	ebi-a-GCST90001827	finngen_R10_C3_KIDNEY_CLEAR_CELL_CARCINOMA_EXALLC	All	-0.0684096	0.0804024	0.394858	Clear cell adenocarcinoma of kidney (controls excluding all cancers)	II Neoplasms, from cancer register (ICD-O-3)	944	314193	-0.225998	0.0891792	0.933878	0.797719	1.09328	0.999758	1	0.789717	0.789717	0.998822	1	0.999904	1
IgD on transitional B cell || id:ebi-a-GCST90001828	outcome	ebi-a-GCST90001828	finngen_R10_C3_KIDNEY_CLEAR_CELL_CARCINOMA_EXALLC	rs1037633	-0.0334125	0.0810392	0.68012	Clear cell adenocarcinoma of kidney (controls excluding all cancers)	II Neoplasms, from cancer register (ICD-O-3)	944	314193	-0.192249	0.125424	0.96714	0.825101	1.13363	0.999758	1	0.986723	1	0.866927	1	0.999904	1
IgD on transitional B cell || id:ebi-a-GCST90001828	outcome	ebi-a-GCST90001828	finngen_R10_C3_KIDNEY_CLEAR_CELL_CARCINOMA_EXALLC	rs200474	-0.0557086	0.102977	0.588519	Clear cell adenocarcinoma of kidney (controls excluding all cancers)	II Neoplasms, from cancer register (ICD-O-3)	944	314193	-0.257543	0.146125	0.945815	0.772949	1.15734	0.999758	1	0.986723	1	0.901797	1	0.999904	1
IgD on transitional B cell || id:ebi-a-GCST90001828	outcome	ebi-a-GCST90001828	finngen_R10_C3_KIDNEY_CLEAR_CELL_CARCINOMA_EXALLC	rs2018404	-0.0876416	0.0837948	0.295604	Clear cell adenocarcinoma of kidney (controls excluding all cancers)	II Neoplasms, from cancer register (ICD-O-3)	944	314193	-0.251879	0.0765962	0.916089	0.777339	1.07961	0.999758	1	0.986723	1	0.797926	1	0.999904	1
IgD on transitional B cell || id:ebi-a-GCST90001828	outcome	ebi-a-GCST90001828	finngen_R10_C3_KIDNEY_CLEAR_CELL_CARCINOMA_EXALLC	rs709589	-0.00395887	0.237903	0.986723	Clear cell adenocarcinoma of kidney (controls excluding all cancers)	II Neoplasms, from cancer register (ICD-O-3)	944	314193	-0.470249	0.462332	0.996049	0.624846	1.58777	0.999758	1	0.986723	1	0.986723	1	0.999904	1
IgD on transitional B cell || id:ebi-a-GCST90001828	outcome	ebi-a-GCST90001828	finngen_R10_C3_KIDNEY_CLEAR_CELL_CARCINOMA_EXALLC	All	-0.0551136	0.0824689	0.503945	Clear cell adenocarcinoma of kidney (controls excluding all cancers)	II Neoplasms, from cancer register (ICD-O-3)	944	314193	-0.216753	0.106525	0.946378	0.805129	1.11241	0.999758	1	0.986723	1	0.998822	1	0.999904	1
BAFF-R on B cell || id:ebi-a-GCST90001829	outcome	ebi-a-GCST90001829	finngen_R10_C3_KIDNEY_CLEAR_CELL_CARCINOMA_EXALLC	rs1081003	0.00711921	0.0459862	0.87697	Clear cell adenocarcinoma of kidney (controls excluding all cancers)	II Neoplasms, from cancer register (ICD-O-3)	944	314193	-0.0830138	0.0972522	1.00714	0.920338	1.10214	0.999758	1	0.998129	1	0.928556	1	0.999904	1
BAFF-R on B cell || id:ebi-a-GCST90001829	outcome	ebi-a-GCST90001829	finngen_R10_C3_KIDNEY_CLEAR_CELL_CARCINOMA_EXALLC	rs117705111	-0.00169288	0.0467517	0.971115	Clear cell adenocarcinoma of kidney (controls excluding all cancers)	II Neoplasms, from cancer register (ICD-O-3)	944	314193	-0.0933263	0.0899405	0.998309	0.910896	1.09411	0.999758	1	0.998129	1	0.995461	1	0.999904	1
BAFF-R on B cell || id:ebi-a-GCST90001829	outcome	ebi-a-GCST90001829	finngen_R10_C3_KIDNEY_CLEAR_CELL_CARCINOMA_EXALLC	rs149806587	-0.00502383	0.0456878	0.912441	Clear cell adenocarcinoma of kidney (controls excluding all cancers)	II Neoplasms, from cancer register (ICD-O-3)	944	314193	-0.094572	0.0845243	0.994989	0.909762	1.0882	0.999758	1	0.998129	1	0.943438	1	0.999904	1
BAFF-R on B cell || id:ebi-a-GCST90001829	outcome	ebi-a-GCST90001829	finngen_R10_C3_KIDNEY_CLEAR_CELL_CARCINOMA_EXALLC	rs1801274	-0.00542888	0.0462163	0.90649	Clear cell adenocarcinoma of kidney (controls excluding all cancers)	II Neoplasms, from cancer register (ICD-O-3)	944	314193	-0.0960128	0.085155	0.994586	0.908452	1.08889	0.999758	1	0.998129	1	0.996692	1	0.999904	1
BAFF-R on B cell || id:ebi-a-GCST90001829	outcome	ebi-a-GCST90001829	finngen_R10_C3_KIDNEY_CLEAR_CELL_CARCINOMA_EXALLC	rs1894588	-0.0104783	0.047206	0.824338	Clear cell adenocarcinoma of kidney (controls excluding all cancers)	II Neoplasms, from cancer register (ICD-O-3)	944	314193	-0.103002	0.0820455	0.989576	0.902125	1.08551	0.999758	1	0.998129	1	0.940966	1	0.999904	1
BAFF-R on B cell || id:ebi-a-GCST90001829	outcome	ebi-a-GCST90001829	finngen_R10_C3_KIDNEY_CLEAR_CELL_CARCINOMA_EXALLC	rs5757678	-0.00917259	0.0463379	0.843084	Clear cell adenocarcinoma of kidney (controls excluding all cancers)	II Neoplasms, from cancer register (ICD-O-3)	944	314193	-0.099995	0.0816498	0.990869	0.904842	1.08508	0.999758	1	0.998129	1	0.961854	1	0.999904	1
BAFF-R on B cell || id:ebi-a-GCST90001829	outcome	ebi-a-GCST90001829	finngen_R10_C3_KIDNEY_CLEAR_CELL_CARCINOMA_EXALLC	rs5759079	-0.00011068	0.0471974	0.998129	Clear cell adenocarcinoma of kidney (controls excluding all cancers)	II Neoplasms, from cancer register (ICD-O-3)	944	314193	-0.0926175	0.0923961	0.999889	0.911542	1.0968	0.999758	1	0.998129	1	0.998129	1	0.999904	1
BAFF-R on B cell || id:ebi-a-GCST90001829	outcome	ebi-a-GCST90001829	finngen_R10_C3_KIDNEY_CLEAR_CELL_CARCINOMA_EXALLC	rs73165129	0.0805102	0.0823802	0.328421	Clear cell adenocarcinoma of kidney (controls excluding all cancers)	II Neoplasms, from cancer register (ICD-O-3)	944	314193	-0.0809551	0.241975	1.08384	0.922235	1.27376	0.999758	1	0.656842	1	0.90737	1	0.999904	1
BAFF-R on B cell || id:ebi-a-GCST90001829	outcome	ebi-a-GCST90001829	finngen_R10_C3_KIDNEY_CLEAR_CELL_CARCINOMA_EXALLC	rs76146864	-0.00632106	0.046247	0.891284	Clear cell adenocarcinoma of kidney (controls excluding all cancers)	II Neoplasms, from cancer register (ICD-O-3)	944	314193	-0.0969653	0.0843232	0.993699	0.907588	1.08798	0.999758	1	0.998129	1	0.991188	1	0.999904	1
BAFF-R on B cell || id:ebi-a-GCST90001829	outcome	ebi-a-GCST90001829	finngen_R10_C3_KIDNEY_CLEAR_CELL_CARCINOMA_EXALLC	All	-0.000641182	0.0455492	0.988769	Clear cell adenocarcinoma of kidney (controls excluding all cancers)	II Neoplasms, from cancer register (ICD-O-3)	944	314193	-0.0899176	0.0886352	0.999359	0.914007	1.09268	0.999758	1	0.998129	1	0.998822	1	0.999904	1
CD62L on CD62L+ plasmacytoid Dendritic Cell || id:ebi-a-GCST90001832	outcome	ebi-a-GCST90001832	finngen_R10_C3_KIDNEY_CLEAR_CELL_CARCINOMA_EXALLC	All	-0.0180405	0.145974	0.901642	Clear cell adenocarcinoma of kidney (controls excluding all cancers)	II Neoplasms, from cancer register (ICD-O-3)	944	314193	-0.30415	0.268069	0.982121	0.73775	1.30744	0.999758	1	0.901642	1	0.998822	1	0.999904	1
CD62L on CD62L+ Dendritic Cell || id:ebi-a-GCST90001833	outcome	ebi-a-GCST90001833	finngen_R10_C3_KIDNEY_CLEAR_CELL_CARCINOMA_EXALLC	All	0.408455	0.191511	0.0329408	Clear cell adenocarcinoma of kidney (controls excluding all cancers)	II Neoplasms, from cancer register (ICD-O-3)	944	314193	0.0330938	0.783815	1.50449	1.03365	2.18981	0.999758	1	0.0658816	0.0658816	0.998822	1	0.999904	1
CD3 on naive CD8+ T cell || id:ebi-a-GCST90001838	outcome	ebi-a-GCST90001838	finngen_R10_C3_KIDNEY_CLEAR_CELL_CARCINOMA_EXALLC	rs111780443	-0.0571166	0.0662773	0.388808	Clear cell adenocarcinoma of kidney (controls excluding all cancers)	II Neoplasms, from cancer register (ICD-O-3)	944	314193	-0.18702	0.072787	0.944484	0.829427	1.0755	0.999758	1	0.694319	1	0.43694	0.777616	0.999904	1
CD3 on naive CD8+ T cell || id:ebi-a-GCST90001838	outcome	ebi-a-GCST90001838	finngen_R10_C3_KIDNEY_CLEAR_CELL_CARCINOMA_EXALLC	rs12142987	-0.0578195	0.0680725	0.395669	Clear cell adenocarcinoma of kidney (controls excluding all cancers)	II Neoplasms, from cancer register (ICD-O-3)	944	314193	-0.191242	0.0756026	0.94382	0.825933	1.07853	0.999758	1	0.694319	1	0.395669	0.791339	0.999904	1
CD3 on naive CD8+ T cell || id:ebi-a-GCST90001838	outcome	ebi-a-GCST90001838	finngen_R10_C3_KIDNEY_CLEAR_CELL_CARCINOMA_EXALLC	rs12921174	-0.0465993	0.0684389	0.495942	Clear cell adenocarcinoma of kidney (controls excluding all cancers)	II Neoplasms, from cancer register (ICD-O-3)	944	314193	-0.180739	0.087541	0.95447	0.834653	1.09149	0.999758	1	0.694319	1	0.623935	1	0.999904	1
CD3 on naive CD8+ T cell || id:ebi-a-GCST90001838	outcome	ebi-a-GCST90001838	finngen_R10_C3_KIDNEY_CLEAR_CELL_CARCINOMA_EXALLC	rs2949661	-0.128506	0.102354	0.209294	Clear cell adenocarcinoma of kidney (controls excluding all cancers)	II Neoplasms, from cancer register (ICD-O-3)	944	314193	-0.32912	0.0721073	0.879408	0.719557	1.07477	0.999758	1	0.694319	1	0.386388	1	0.999904	1
CD3 on naive CD8+ T cell || id:ebi-a-GCST90001838	outcome	ebi-a-GCST90001838	finngen_R10_C3_KIDNEY_CLEAR_CELL_CARCINOMA_EXALLC	rs4657649	-0.0521655	0.0730981	0.475452	Clear cell adenocarcinoma of kidney (controls excluding all cancers)	II Neoplasms, from cancer register (ICD-O-3)	944	314193	-0.195438	0.0911069	0.949172	0.822475	1.09539	0.999758	1	0.694319	1	0.807539	1	0.999904	1
CD3 on naive CD8+ T cell || id:ebi-a-GCST90001838	outcome	ebi-a-GCST90001838	finngen_R10_C3_KIDNEY_CLEAR_CELL_CARCINOMA_EXALLC	rs61814886	-0.0291121	0.0685697	0.671156	Clear cell adenocarcinoma of kidney (controls excluding all cancers)	II Neoplasms, from cancer register (ICD-O-3)	944	314193	-0.163509	0.105284	0.971308	0.849159	1.11103	0.999758	1	0.722783	1	0.884222	1	0.999904	1
CD3 on naive CD8+ T cell || id:ebi-a-GCST90001838	outcome	ebi-a-GCST90001838	finngen_R10_C3_KIDNEY_CLEAR_CELL_CARCINOMA_EXALLC	All	-0.0552402	0.065874	0.401709	Clear cell adenocarcinoma of kidney (controls excluding all cancers)	II Neoplasms, from cancer register (ICD-O-3)	944	314193	-0.184353	0.0738728	0.946258	0.831642	1.07667	0.999758	1	0.694319	1	0.998822	1	0.999904	1
CD3 on Effector Memory CD8+ T cell || id:ebi-a-GCST90001839	outcome	ebi-a-GCST90001839	finngen_R10_C3_KIDNEY_CLEAR_CELL_CARCINOMA_EXALLC	rs17664049	0.117624	0.171208	0.492065	Clear cell adenocarcinoma of kidney (controls excluding all cancers)	II Neoplasms, from cancer register (ICD-O-3)	944	314193	-0.217942	0.453191	1.12482	0.804172	1.57333	0.999758	1	0.784499	1	0.683943	0.98413	0.999904	1
CD3 on Effector Memory CD8+ T cell || id:ebi-a-GCST90001839	outcome	ebi-a-GCST90001839	finngen_R10_C3_KIDNEY_CLEAR_CELL_CARCINOMA_EXALLC	rs2480679	0.07812	0.128854	0.544336	Clear cell adenocarcinoma of kidney (controls excluding all cancers)	II Neoplasms, from cancer register (ICD-O-3)	944	314193	-0.174433	0.330673	1.08125	0.839933	1.3919	0.999758	1	0.784499	1	0.906781	1	0.999904	1
CD3 on Effector Memory CD8+ T cell || id:ebi-a-GCST90001839	outcome	ebi-a-GCST90001839	finngen_R10_C3_KIDNEY_CLEAR_CELL_CARCINOMA_EXALLC	rs2988279	0.274408	0.195657	0.160767	Clear cell adenocarcinoma of kidney (controls excluding all cancers)	II Neoplasms, from cancer register (ICD-O-3)	944	314193	-0.109079	0.657896	1.31575	0.896659	1.93072	0.999758	1	0.784499	1	0.321534	0.321534	0.999904	1
CD3 on Effector Memory CD8+ T cell || id:ebi-a-GCST90001839	outcome	ebi-a-GCST90001839	finngen_R10_C3_KIDNEY_CLEAR_CELL_CARCINOMA_EXALLC	All	0.130126	0.120702	0.280999	Clear cell adenocarcinoma of kidney (controls excluding all cancers)	II Neoplasms, from cancer register (ICD-O-3)	944	314193	-0.10645	0.366702	1.13897	0.89902	1.44297	0.999758	1	0.784499	1	0.998822	1	0.999904	1
CD3 on Central Memory CD4+ T cell || id:ebi-a-GCST90001841	outcome	ebi-a-GCST90001841	finngen_R10_C3_KIDNEY_CLEAR_CELL_CARCINOMA_EXALLC	rs2949661	-0.164342	0.122277	0.178945	Clear cell adenocarcinoma of kidney (controls excluding all cancers)	II Neoplasms, from cancer register (ICD-O-3)	944	314193	-0.404006	0.0753218	0.848452	0.66764	1.07823	0.999758	1	0.715133	1	0.382956	1	0.999904	1
CD3 on Central Memory CD4+ T cell || id:ebi-a-GCST90001841	outcome	ebi-a-GCST90001841	finngen_R10_C3_KIDNEY_CLEAR_CELL_CARCINOMA_EXALLC	rs4657649	-0.0616967	0.0939865	0.51154	Clear cell adenocarcinoma of kidney (controls excluding all cancers)	II Neoplasms, from cancer register (ICD-O-3)	944	314193	-0.24591	0.122517	0.940168	0.781992	1.13034	0.999758	1	0.715133	1	0.807539	1	0.999904	1
CD3 on Central Memory CD4+ T cell || id:ebi-a-GCST90001841	outcome	ebi-a-GCST90001841	finngen_R10_C3_KIDNEY_CLEAR_CELL_CARCINOMA_EXALLC	rs61814886	-0.0321267	0.0777652	0.679516	Clear cell adenocarcinoma of kidney (controls excluding all cancers)	II Neoplasms, from cancer register (ICD-O-3)	944	314193	-0.184546	0.120293	0.968384	0.831481	1.12783	0.999758	1	0.715133	1	0.884222	1	0.999904	1
CD3 on Central Memory CD4+ T cell || id:ebi-a-GCST90001841	outcome	ebi-a-GCST90001841	finngen_R10_C3_KIDNEY_CLEAR_CELL_CARCINOMA_EXALLC	rs9842595	-0.0548254	0.0774549	0.479047	Clear cell adenocarcinoma of kidney (controls excluding all cancers)	II Neoplasms, from cancer register (ICD-O-3)	944	314193	-0.206637	0.0969862	0.94665	0.813315	1.10185	0.999758	1	0.715133	1	0.562902	1	0.999904	1
CD3 on Central Memory CD4+ T cell || id:ebi-a-GCST90001841	outcome	ebi-a-GCST90001841	finngen_R10_C3_KIDNEY_CLEAR_CELL_CARCINOMA_EXALLC	All	-0.0631333	0.074361	0.395875	Clear cell adenocarcinoma of kidney (controls excluding all cancers)	II Neoplasms, from cancer register (ICD-O-3)	944	314193	-0.208881	0.0826141	0.938818	0.811492	1.08612	0.999758	1	0.715133	1	0.998822	1	0.999904	1
CD3 on Naive CD4+ T cell || id:ebi-a-GCST90001842	outcome	ebi-a-GCST90001842	finngen_R10_C3_KIDNEY_CLEAR_CELL_CARCINOMA_EXALLC	rs2949661	-0.146576	0.10841	0.17636	Clear cell adenocarcinoma of kidney (controls excluding all cancers)	II Neoplasms, from cancer register (ICD-O-3)	944	314193	-0.35906	0.0659084	0.86366	0.698332	1.06813	0.999758	1	0.730931	1	0.382956	1	0.999904	1
CD3 on Naive CD4+ T cell || id:ebi-a-GCST90001842	outcome	ebi-a-GCST90001842	finngen_R10_C3_KIDNEY_CLEAR_CELL_CARCINOMA_EXALLC	rs4657649	-0.0490268	0.0791253	0.535515	Clear cell adenocarcinoma of kidney (controls excluding all cancers)	II Neoplasms, from cancer register (ICD-O-3)	944	314193	-0.204112	0.106059	0.952156	0.815371	1.11189	0.999758	1	0.730931	1	0.807539	1	0.999904	1
CD3 on Naive CD4+ T cell || id:ebi-a-GCST90001842	outcome	ebi-a-GCST90001842	finngen_R10_C3_KIDNEY_CLEAR_CELL_CARCINOMA_EXALLC	rs61814886	-0.026083	0.0656345	0.691074	Clear cell adenocarcinoma of kidney (controls excluding all cancers)	II Neoplasms, from cancer register (ICD-O-3)	944	314193	-0.154727	0.102561	0.974254	0.856649	1.108	0.999758	1	0.730931	1	0.884222	1	0.999904	1
CD3 on Naive CD4+ T cell || id:ebi-a-GCST90001842	outcome	ebi-a-GCST90001842	finngen_R10_C3_KIDNEY_CLEAR_CELL_CARCINOMA_EXALLC	rs9842595	-0.0445356	0.0661841	0.501007	Clear cell adenocarcinoma of kidney (controls excluding all cancers)	II Neoplasms, from cancer register (ICD-O-3)	944	314193	-0.174256	0.0851851	0.956442	0.840081	1.08892	0.999758	1	0.730931	1	0.562902	1	0.999904	1
CD3 on Naive CD4+ T cell || id:ebi-a-GCST90001842	outcome	ebi-a-GCST90001842	finngen_R10_C3_KIDNEY_CLEAR_CELL_CARCINOMA_EXALLC	All	-0.0515157	0.0629813	0.413384	Clear cell adenocarcinoma of kidney (controls excluding all cancers)	II Neoplasms, from cancer register (ICD-O-3)	944	314193	-0.174959	0.0719275	0.949789	0.839491	1.07458	0.999758	1	0.730931	1	0.998822	1	0.999904	1
CD3 on CD45RA- CD4+ T cell || id:ebi-a-GCST90001845	outcome	ebi-a-GCST90001845	finngen_R10_C3_KIDNEY_CLEAR_CELL_CARCINOMA_EXALLC	rs2949661	-0.181408	0.15565	0.243821	Clear cell adenocarcinoma of kidney (controls excluding all cancers)	II Neoplasms, from cancer register (ICD-O-3)	944	314193	-0.486481	0.123665	0.834095	0.614786	1.13164	0.999758	1	0.828288	1	0.390113	1	0.999904	1
CD3 on CD45RA- CD4+ T cell || id:ebi-a-GCST90001845	outcome	ebi-a-GCST90001845	finngen_R10_C3_KIDNEY_CLEAR_CELL_CARCINOMA_EXALLC	rs4657649	-0.055753	0.137135	0.684334	Clear cell adenocarcinoma of kidney (controls excluding all cancers)	II Neoplasms, from cancer register (ICD-O-3)	944	314193	-0.324537	0.213031	0.945773	0.722862	1.23742	0.999758	1	0.828288	1	0.807539	1	0.999904	1
CD3 on CD45RA- CD4+ T cell || id:ebi-a-GCST90001845	outcome	ebi-a-GCST90001845	finngen_R10_C3_KIDNEY_CLEAR_CELL_CARCINOMA_EXALLC	rs61814886	-0.0229484	0.0883073	0.794965	Clear cell adenocarcinoma of kidney (controls excluding all cancers)	II Neoplasms, from cancer register (ICD-O-3)	944	314193	-0.196031	0.150134	0.977313	0.821987	1.16199	0.999758	1	0.828288	1	0.884222	1	0.999904	1
CD3 on CD45RA- CD4+ T cell || id:ebi-a-GCST90001845	outcome	ebi-a-GCST90001845	finngen_R10_C3_KIDNEY_CLEAR_CELL_CARCINOMA_EXALLC	All	-0.0611554	0.0856264	0.475097	Clear cell adenocarcinoma of kidney (controls excluding all cancers)	II Neoplasms, from cancer register (ICD-O-3)	944	314193	-0.228983	0.106672	0.940677	0.795342	1.11257	0.999758	1	0.828288	1	0.998822	1	0.999904	1
CD3 on Central Memory CD8+ T cell || id:ebi-a-GCST90001846	outcome	ebi-a-GCST90001846	finngen_R10_C3_KIDNEY_CLEAR_CELL_CARCINOMA_EXALLC	rs1723018	-0.0129277	0.539909	0.980897	Clear cell adenocarcinoma of kidney (controls excluding all cancers)	II Neoplasms, from cancer register (ICD-O-3)	944	314193	-1.07115	1.04529	0.987156	0.342615	2.84423	0.999758	1	0.991381	1	0.980897	1	0.999904	1
CD3 on Central Memory CD8+ T cell || id:ebi-a-GCST90001846	outcome	ebi-a-GCST90001846	finngen_R10_C3_KIDNEY_CLEAR_CELL_CARCINOMA_EXALLC	rs58313897	0.106156	0.171623	0.536217	Clear cell adenocarcinoma of kidney (controls excluding all cancers)	II Neoplasms, from cancer register (ICD-O-3)	944	314193	-0.230224	0.442536	1.112	0.794356	1.55665	0.999758	1	0.991381	1	0.991381	1	0.999904	1
CD3 on Central Memory CD8+ T cell || id:ebi-a-GCST90001846	outcome	ebi-a-GCST90001846	finngen_R10_C3_KIDNEY_CLEAR_CELL_CARCINOMA_EXALLC	rs858545	-0.0555792	0.213814	0.794909	Clear cell adenocarcinoma of kidney (controls excluding all cancers)	II Neoplasms, from cancer register (ICD-O-3)	944	314193	-0.474655	0.363496	0.945937	0.6221	1.43835	0.999758	1	0.991381	1	0.794909	1	0.999904	1
CD3 on Central Memory CD8+ T cell || id:ebi-a-GCST90001846	outcome	ebi-a-GCST90001846	finngen_R10_C3_KIDNEY_CLEAR_CELL_CARCINOMA_EXALLC	All	0.0207018	0.195674	0.915743	Clear cell adenocarcinoma of kidney (controls excluding all cancers)	II Neoplasms, from cancer register (ICD-O-3)	944	314193	-0.362819	0.404223	1.02092	0.695712	1.49814	0.999758	1	0.991381	1	0.998822	1	0.999904	1
CD3 on HLA DR+ T cell || id:ebi-a-GCST90001847	outcome	ebi-a-GCST90001847	finngen_R10_C3_KIDNEY_CLEAR_CELL_CARCINOMA_EXALLC	All	0.043845	0.120233	0.715361	Clear cell adenocarcinoma of kidney (controls excluding all cancers)	II Neoplasms, from cancer register (ICD-O-3)	944	314193	-0.191813	0.279503	1.04482	0.825462	1.32247	0.999758	1	0.923965	1	0.998822	1	0.999904	1
CD3 on Natural Killer T || id:ebi-a-GCST90001848	outcome	ebi-a-GCST90001848	finngen_R10_C3_KIDNEY_CLEAR_CELL_CARCINOMA_EXALLC	All	-0.0385262	0.274644	0.888441	Clear cell adenocarcinoma of kidney (controls excluding all cancers)	II Neoplasms, from cancer register (ICD-O-3)	944	314193	-0.576828	0.499776	0.962206	0.561677	1.64835	0.999758	1	0.888441	1	0.998822	1	0.999904	1
CD3 on T cell || id:ebi-a-GCST90001851	outcome	ebi-a-GCST90001851	finngen_R10_C3_KIDNEY_CLEAR_CELL_CARCINOMA_EXALLC	All	-0.035544	0.106211	0.737886	Clear cell adenocarcinoma of kidney (controls excluding all cancers)	II Neoplasms, from cancer register (ICD-O-3)	944	314193	-0.243718	0.17263	0.96508	0.783708	1.18843	0.999758	1	0.737886	1	0.998822	1	0.999904	1
CD3 on activated CD4 regulatory T cell || id:ebi-a-GCST90001853	outcome	ebi-a-GCST90001853	finngen_R10_C3_KIDNEY_CLEAR_CELL_CARCINOMA_EXALLC	rs114672530	0.0114609	0.0733937	0.87591	Clear cell adenocarcinoma of kidney (controls excluding all cancers)	II Neoplasms, from cancer register (ICD-O-3)	944	314193	-0.132391	0.155313	1.01153	0.875999	1.16802	0.999758	1	0.973233	1	0.993343	1	0.999904	1
CD3 on activated CD4 regulatory T cell || id:ebi-a-GCST90001853	outcome	ebi-a-GCST90001853	finngen_R10_C3_KIDNEY_CLEAR_CELL_CARCINOMA_EXALLC	rs12138291	-0.0350892	0.087429	0.688166	Clear cell adenocarcinoma of kidney (controls excluding all cancers)	II Neoplasms, from cancer register (ICD-O-3)	944	314193	-0.20645	0.136272	0.965519	0.813467	1.14599	0.999758	1	0.973233	1	0.877583	1	0.999904	1
CD3 on activated CD4 regulatory T cell || id:ebi-a-GCST90001853	outcome	ebi-a-GCST90001853	finngen_R10_C3_KIDNEY_CLEAR_CELL_CARCINOMA_EXALLC	rs2949661	-0.0528973	0.150563	0.725341	Clear cell adenocarcinoma of kidney (controls excluding all cancers)	II Neoplasms, from cancer register (ICD-O-3)	944	314193	-0.348002	0.242207	0.948477	0.706098	1.27406	0.999758	1	0.973233	1	0.742999	1	0.999904	1
CD3 on activated CD4 regulatory T cell || id:ebi-a-GCST90001853	outcome	ebi-a-GCST90001853	finngen_R10_C3_KIDNEY_CLEAR_CELL_CARCINOMA_EXALLC	rs35055340	-0.0235935	0.0910744	0.795591	Clear cell adenocarcinoma of kidney (controls excluding all cancers)	II Neoplasms, from cancer register (ICD-O-3)	944	314193	-0.202099	0.154912	0.976683	0.817014	1.16756	0.999758	1	0.973233	1	0.882752	1	0.999904	1
CD3 on activated CD4 regulatory T cell || id:ebi-a-GCST90001853	outcome	ebi-a-GCST90001853	finngen_R10_C3_KIDNEY_CLEAR_CELL_CARCINOMA_EXALLC	All	-0.0190239	0.0710699	0.788946	Clear cell adenocarcinoma of kidney (controls excluding all cancers)	II Neoplasms, from cancer register (ICD-O-3)	944	314193	-0.158321	0.120273	0.981156	0.853576	1.1278	0.999758	1	0.973233	1	0.998822	1	0.999904	1
CD3 on CD39+ activated CD4 regulatory T cell || id:ebi-a-GCST90001854	outcome	ebi-a-GCST90001854	finngen_R10_C3_KIDNEY_CLEAR_CELL_CARCINOMA_EXALLC	rs10882659	-0.0322612	0.0921616	0.726301	Clear cell adenocarcinoma of kidney (controls excluding all cancers)	II Neoplasms, from cancer register (ICD-O-3)	944	314193	-0.212898	0.148376	0.968254	0.808239	1.15995	0.999758	1	0.899116	1	0.814777	1	0.999904	1
CD3 on CD39+ activated CD4 regulatory T cell || id:ebi-a-GCST90001854	outcome	ebi-a-GCST90001854	finngen_R10_C3_KIDNEY_CLEAR_CELL_CARCINOMA_EXALLC	rs12138291	-0.034868	0.0911502	0.702066	Clear cell adenocarcinoma of kidney (controls excluding all cancers)	II Neoplasms, from cancer register (ICD-O-3)	944	314193	-0.213522	0.143786	0.965733	0.807734	1.15464	0.999758	1	0.899116	1	0.877583	1	0.999904	1
CD3 on CD39+ activated CD4 regulatory T cell || id:ebi-a-GCST90001854	outcome	ebi-a-GCST90001854	finngen_R10_C3_KIDNEY_CLEAR_CELL_CARCINOMA_EXALLC	rs2949661	-0.0457635	0.139572	0.742999	Clear cell adenocarcinoma of kidney (controls excluding all cancers)	II Neoplasms, from cancer register (ICD-O-3)	944	314193	-0.319325	0.227798	0.955268	0.72664	1.25583	0.999758	1	0.899116	1	0.742999	1	0.999904	1
CD3 on CD39+ activated CD4 regulatory T cell || id:ebi-a-GCST90001854	outcome	ebi-a-GCST90001854	finngen_R10_C3_KIDNEY_CLEAR_CELL_CARCINOMA_EXALLC	rs35055340	-0.0244051	0.0930408	0.793086	Clear cell adenocarcinoma of kidney (controls excluding all cancers)	II Neoplasms, from cancer register (ICD-O-3)	944	314193	-0.206765	0.157955	0.97589	0.813211	1.17111	0.999758	1	0.899116	1	0.882752	1	0.999904	1
CD3 on CD39+ activated CD4 regulatory T cell || id:ebi-a-GCST90001854	outcome	ebi-a-GCST90001854	finngen_R10_C3_KIDNEY_CLEAR_CELL_CARCINOMA_EXALLC	rs552999	0.0193338	0.0736366	0.792892	Clear cell adenocarcinoma of kidney (controls excluding all cancers)	II Neoplasms, from cancer register (ICD-O-3)	944	314193	-0.124994	0.163662	1.01952	0.882502	1.17782	0.999758	1	0.899116	1	0.967405	1	0.999904	1
CD3 on CD39+ activated CD4 regulatory T cell || id:ebi-a-GCST90001854	outcome	ebi-a-GCST90001854	finngen_R10_C3_KIDNEY_CLEAR_CELL_CARCINOMA_EXALLC	All	-0.0203504	0.0768024	0.791032	Clear cell adenocarcinoma of kidney (controls excluding all cancers)	II Neoplasms, from cancer register (ICD-O-3)	944	314193	-0.170883	0.130182	0.979855	0.84292	1.13904	0.999758	1	0.899116	1	0.998822	1	0.999904	1
CD3 on secreting CD4 regulatory T cell || id:ebi-a-GCST90001855	outcome	ebi-a-GCST90001855	finngen_R10_C3_KIDNEY_CLEAR_CELL_CARCINOMA_EXALLC	rs12752576	-0.0453793	0.117851	0.700195	Clear cell adenocarcinoma of kidney (controls excluding all cancers)	II Neoplasms, from cancer register (ICD-O-3)	944	314193	-0.276367	0.185609	0.955635	0.758534	1.20395	0.999758	1	0.755828	1	0.861918	1	0.999904	1
CD3 on secreting CD4 regulatory T cell || id:ebi-a-GCST90001855	outcome	ebi-a-GCST90001855	finngen_R10_C3_KIDNEY_CLEAR_CELL_CARCINOMA_EXALLC	rs2949661	-0.458752	0.159142	0.00394323	Clear cell adenocarcinoma of kidney (controls excluding all cancers)	II Neoplasms, from cancer register (ICD-O-3)	944	314193	-0.770669	-0.146835	0.632072	0.462703	0.863437	0.999758	1	0.0315458	0.0315458	0.0493407	0.0946375	0.999904	1
CD3 on secreting CD4 regulatory T cell || id:ebi-a-GCST90001855	outcome	ebi-a-GCST90001855	finngen_R10_C3_KIDNEY_CLEAR_CELL_CARCINOMA_EXALLC	rs61814886	-0.0778372	0.1815	0.668029	Clear cell adenocarcinoma of kidney (controls excluding all cancers)	II Neoplasms, from cancer register (ICD-O-3)	944	314193	-0.433578	0.277903	0.925115	0.648186	1.32036	0.999758	1	0.755828	1	0.884222	1	0.999904	1
CD3 on secreting CD4 regulatory T cell || id:ebi-a-GCST90001855	outcome	ebi-a-GCST90001855	finngen_R10_C3_KIDNEY_CLEAR_CELL_CARCINOMA_EXALLC	All	-0.107054	0.137106	0.434913	Clear cell adenocarcinoma of kidney (controls excluding all cancers)	II Neoplasms, from cancer register (ICD-O-3)	944	314193	-0.375781	0.161673	0.898477	0.686753	1.17548	0.999758	1	0.755828	1	0.998822	1	0.999904	1
CD3 on CD39+ secreting CD4 regulatory T cell || id:ebi-a-GCST90001856	outcome	ebi-a-GCST90001856	finngen_R10_C3_KIDNEY_CLEAR_CELL_CARCINOMA_EXALLC	rs2949661	-0.162558	0.242708	0.503006	Clear cell adenocarcinoma of kidney (controls excluding all cancers)	II Neoplasms, from cancer register (ICD-O-3)	944	314193	-0.638266	0.31315	0.849967	0.528208	1.36773	0.999758	1	0.945461	1	0.726177	1	0.999904	1
CD3 on CD39+ secreting CD4 regulatory T cell || id:ebi-a-GCST90001856	outcome	ebi-a-GCST90001856	finngen_R10_C3_KIDNEY_CLEAR_CELL_CARCINOMA_EXALLC	rs61814886	0.00621786	0.0908948	0.945461	Clear cell adenocarcinoma of kidney (controls excluding all cancers)	II Neoplasms, from cancer register (ICD-O-3)	944	314193	-0.171936	0.184372	1.00624	0.842033	1.20246	0.999758	1	0.945461	1	0.945461	1	0.999904	1
CD3 on CD39+ secreting CD4 regulatory T cell || id:ebi-a-GCST90001856	outcome	ebi-a-GCST90001856	finngen_R10_C3_KIDNEY_CLEAR_CELL_CARCINOMA_EXALLC	rs76540213	-0.0523954	0.131035	0.68926	Clear cell adenocarcinoma of kidney (controls excluding all cancers)	II Neoplasms, from cancer register (ICD-O-3)	944	314193	-0.309223	0.204433	0.948954	0.734017	1.22683	0.999758	1	0.945461	1	0.745082	1	0.999904	1
CD3 on CD39+ secreting CD4 regulatory T cell || id:ebi-a-GCST90001856	outcome	ebi-a-GCST90001856	finngen_R10_C3_KIDNEY_CLEAR_CELL_CARCINOMA_EXALLC	All	-0.0381332	0.0921477	0.679001	Clear cell adenocarcinoma of kidney (controls excluding all cancers)	II Neoplasms, from cancer register (ICD-O-3)	944	314193	-0.218743	0.142476	0.962585	0.803528	1.15313	0.999758	1	0.945461	1	0.998822	1	0.999904	1
CD3 on activated & secreting CD4 regulatory T cell || id:ebi-a-GCST90001857	outcome	ebi-a-GCST90001857	finngen_R10_C3_KIDNEY_CLEAR_CELL_CARCINOMA_EXALLC	rs114672530	0.0111758	0.0725219	0.877529	Clear cell adenocarcinoma of kidney (controls excluding all cancers)	II Neoplasms, from cancer register (ICD-O-3)	944	314193	-0.130967	0.153319	1.01124	0.877247	1.1657	0.999758	1	0.97333	1	0.993343	1	0.999904	1
CD3 on activated & secreting CD4 regulatory T cell || id:ebi-a-GCST90001857	outcome	ebi-a-GCST90001857	finngen_R10_C3_KIDNEY_CLEAR_CELL_CARCINOMA_EXALLC	rs12138291	-0.0358087	0.0859292	0.676881	Clear cell adenocarcinoma of kidney (controls excluding all cancers)	II Neoplasms, from cancer register (ICD-O-3)	944	314193	-0.20423	0.132613	0.964825	0.815275	1.14181	0.999758	1	0.97333	1	0.877583	1	0.999904	1
CD3 on activated & secreting CD4 regulatory T cell || id:ebi-a-GCST90001857	outcome	ebi-a-GCST90001857	finngen_R10_C3_KIDNEY_CLEAR_CELL_CARCINOMA_EXALLC	rs2949661	-0.0576397	0.150407	0.701553	Clear cell adenocarcinoma of kidney (controls excluding all cancers)	II Neoplasms, from cancer register (ICD-O-3)	944	314193	-0.352437	0.237158	0.94399	0.702973	1.26764	0.999758	1	0.97333	1	0.742999	1	0.999904	1
CD3 on activated & secreting CD4 regulatory T cell || id:ebi-a-GCST90001857	outcome	ebi-a-GCST90001857	finngen_R10_C3_KIDNEY_CLEAR_CELL_CARCINOMA_EXALLC	rs35055340	-0.0239533	0.0889365	0.787676	Clear cell adenocarcinoma of kidney (controls excluding all cancers)	II Neoplasms, from cancer register (ICD-O-3)	944	314193	-0.198269	0.150362	0.976331	0.820149	1.16226	0.999758	1	0.97333	1	0.882752	1	0.999904	1
CD3 on activated & secreting CD4 regulatory T cell || id:ebi-a-GCST90001857	outcome	ebi-a-GCST90001857	finngen_R10_C3_KIDNEY_CLEAR_CELL_CARCINOMA_EXALLC	All	-0.0198445	0.0700761	0.777035	Clear cell adenocarcinoma of kidney (controls excluding all cancers)	II Neoplasms, from cancer register (ICD-O-3)	944	314193	-0.157194	0.117505	0.980351	0.854538	1.12469	0.999758	1	0.97333	1	0.998822	1	0.999904	1
CD3 on CD45RA+ CD4+ T cell || id:ebi-a-GCST90001858	outcome	ebi-a-GCST90001858	finngen_R10_C3_KIDNEY_CLEAR_CELL_CARCINOMA_EXALLC	rs12921174	-0.0611409	0.0674762	0.364878	Clear cell adenocarcinoma of kidney (controls excluding all cancers)	II Neoplasms, from cancer register (ICD-O-3)	944	314193	-0.193394	0.0711125	0.940691	0.824157	1.0737	0.999758	1	0.506953	1	0.623935	1	0.999904	1
CD3 on CD45RA+ CD4+ T cell || id:ebi-a-GCST90001858	outcome	ebi-a-GCST90001858	finngen_R10_C3_KIDNEY_CLEAR_CELL_CARCINOMA_EXALLC	rs2949661	-0.163691	0.0998366	0.101091	Clear cell adenocarcinoma of kidney (controls excluding all cancers)	II Neoplasms, from cancer register (ICD-O-3)	944	314193	-0.359371	0.0319888	0.849004	0.698116	1.03251	0.999758	1	0.506953	1	0.313773	1	0.999904	1
CD3 on CD45RA+ CD4+ T cell || id:ebi-a-GCST90001858	outcome	ebi-a-GCST90001858	finngen_R10_C3_KIDNEY_CLEAR_CELL_CARCINOMA_EXALLC	rs4657649	-0.0702858	0.075111	0.349397	Clear cell adenocarcinoma of kidney (controls excluding all cancers)	II Neoplasms, from cancer register (ICD-O-3)	944	314193	-0.217503	0.0769316	0.932127	0.804525	1.07997	0.999758	1	0.506953	1	0.807539	1	0.999904	1
CD3 on CD45RA+ CD4+ T cell || id:ebi-a-GCST90001858	outcome	ebi-a-GCST90001858	finngen_R10_C3_KIDNEY_CLEAR_CELL_CARCINOMA_EXALLC	rs61814886	-0.0451254	0.0659975	0.494137	Clear cell adenocarcinoma of kidney (controls excluding all cancers)	II Neoplasms, from cancer register (ICD-O-3)	944	314193	-0.174481	0.0842298	0.955878	0.839893	1.08788	0.999758	1	0.506953	1	0.884222	1	0.999904	1
CD3 on CD45RA+ CD4+ T cell || id:ebi-a-GCST90001858	outcome	ebi-a-GCST90001858	finngen_R10_C3_KIDNEY_CLEAR_CELL_CARCINOMA_EXALLC	rs79179998	-0.0558531	0.0648551	0.38913	Clear cell adenocarcinoma of kidney (controls excluding all cancers)	II Neoplasms, from cancer register (ICD-O-3)	944	314193	-0.182969	0.071263	0.945678	0.832794	1.07386	0.999758	1	0.506953	1	0.38913	0.778259	0.999904	1
CD3 on CD45RA+ CD4+ T cell || id:ebi-a-GCST90001858	outcome	ebi-a-GCST90001858	finngen_R10_C3_KIDNEY_CLEAR_CELL_CARCINOMA_EXALLC	All	-0.068339	0.0635779	0.282425	Clear cell adenocarcinoma of kidney (controls excluding all cancers)	II Neoplasms, from cancer register (ICD-O-3)	944	314193	-0.192952	0.0562736	0.933944	0.824522	1.05789	0.999758	1	0.506953	1	0.998822	1	0.999904	1
CD3 on CD8+ T cell || id:ebi-a-GCST90001859	outcome	ebi-a-GCST90001859	finngen_R10_C3_KIDNEY_CLEAR_CELL_CARCINOMA_EXALLC	All	0.112595	0.171838	0.512315	Clear cell adenocarcinoma of kidney (controls excluding all cancers)	II Neoplasms, from cancer register (ICD-O-3)	944	314193	-0.224208	0.449398	1.11918	0.799149	1.56737	0.999758	1	0.970563	1	0.998822	1	0.999904	1
CD3 on CD39+ CD4+ T cell || id:ebi-a-GCST90001860	outcome	ebi-a-GCST90001860	finngen_R10_C3_KIDNEY_CLEAR_CELL_CARCINOMA_EXALLC	rs12138291	0.00443138	0.0795886	0.955598	Clear cell adenocarcinoma of kidney (controls excluding all cancers)	II Neoplasms, from cancer register (ICD-O-3)	944	314193	-0.151562	0.160425	1.00444	0.859364	1.17401	0.999758	1	0.955598	1	0.955598	1	0.999904	1
CD3 on CD39+ CD4+ T cell || id:ebi-a-GCST90001860	outcome	ebi-a-GCST90001860	finngen_R10_C3_KIDNEY_CLEAR_CELL_CARCINOMA_EXALLC	rs2949661	0.0906646	0.163536	0.579305	Clear cell adenocarcinoma of kidney (controls excluding all cancers)	II Neoplasms, from cancer register (ICD-O-3)	944	314193	-0.229866	0.411196	1.0949	0.79464	1.50862	0.999758	1	0.955598	1	0.742999	1	0.999904	1
CD3 on CD39+ CD4+ T cell || id:ebi-a-GCST90001860	outcome	ebi-a-GCST90001860	finngen_R10_C3_KIDNEY_CLEAR_CELL_CARCINOMA_EXALLC	rs858496	0.00992638	0.0759054	0.895955	Clear cell adenocarcinoma of kidney (controls excluding all cancers)	II Neoplasms, from cancer register (ICD-O-3)	944	314193	-0.138848	0.158701	1.00998	0.87036	1.17199	0.999758	1	0.955598	1	0.895955	1	0.999904	1
CD3 on CD39+ CD4+ T cell || id:ebi-a-GCST90001860	outcome	ebi-a-GCST90001860	finngen_R10_C3_KIDNEY_CLEAR_CELL_CARCINOMA_EXALLC	All	0.0157596	0.0736387	0.830537	Clear cell adenocarcinoma of kidney (controls excluding all cancers)	II Neoplasms, from cancer register (ICD-O-3)	944	314193	-0.128572	0.160091	1.01588	0.87935	1.17362	0.999758	1	0.955598	1	0.998822	1	0.999904	1
CD3 on CD28+ CD4+ T cell || id:ebi-a-GCST90001861	outcome	ebi-a-GCST90001861	finngen_R10_C3_KIDNEY_CLEAR_CELL_CARCINOMA_EXALLC	All	-0.0327209	0.0935198	0.726427	Clear cell adenocarcinoma of kidney (controls excluding all cancers)	II Neoplasms, from cancer register (ICD-O-3)	944	314193	-0.21602	0.150578	0.967809	0.805719	1.16251	0.999758	1	0.726427	1	0.998822	1	0.999904	1
CD3 on CD28+ CD45RA- CD8+ T cell || id:ebi-a-GCST90001863	outcome	ebi-a-GCST90001863	finngen_R10_C3_KIDNEY_CLEAR_CELL_CARCINOMA_EXALLC	rs1723018	0.646098	0.284329	0.0230644	Clear cell adenocarcinoma of kidney (controls excluding all cancers)	II Neoplasms, from cancer register (ICD-O-3)	944	314193	0.0888146	1.20338	1.90808	1.09288	3.33137	0.999758	1	0.184515	0.184515	0.0922576	0.0922576	0.999904	1
CD3 on CD28+ CD45RA- CD8+ T cell || id:ebi-a-GCST90001863	outcome	ebi-a-GCST90001863	finngen_R10_C3_KIDNEY_CLEAR_CELL_CARCINOMA_EXALLC	rs62028293	0.1239	0.196212	0.527739	Clear cell adenocarcinoma of kidney (controls excluding all cancers)	II Neoplasms, from cancer register (ICD-O-3)	944	314193	-0.260675	0.508476	1.1319	0.770531	1.66276	0.999758	1	0.969581	1	0.983975	1	0.999904	1
CD3 on CD28+ CD45RA- CD8+ T cell || id:ebi-a-GCST90001863	outcome	ebi-a-GCST90001863	finngen_R10_C3_KIDNEY_CLEAR_CELL_CARCINOMA_EXALLC	rs858545	0.0867792	0.197943	0.661092	Clear cell adenocarcinoma of kidney (controls excluding all cancers)	II Neoplasms, from cancer register (ICD-O-3)	944	314193	-0.301188	0.474747	1.09066	0.739938	1.60761	0.999758	1	0.969581	1	0.794909	1	0.999904	1
CD3 on CD28+ CD45RA- CD8+ T cell || id:ebi-a-GCST90001863	outcome	ebi-a-GCST90001863	finngen_R10_C3_KIDNEY_CLEAR_CELL_CARCINOMA_EXALLC	All	0.161236	0.178322	0.365896	Clear cell adenocarcinoma of kidney (controls excluding all cancers)	II Neoplasms, from cancer register (ICD-O-3)	944	314193	-0.188274	0.510747	1.17496	0.828388	1.66653	0.999758	1	0.969581	1	0.998822	1	0.999904	1
CD3 on CD28+ CD45RA+ CD8+ T cell || id:ebi-a-GCST90001864	outcome	ebi-a-GCST90001864	finngen_R10_C3_KIDNEY_CLEAR_CELL_CARCINOMA_EXALLC	rs12128145	-0.00950592	0.126467	0.940083	Clear cell adenocarcinoma of kidney (controls excluding all cancers)	II Neoplasms, from cancer register (ICD-O-3)	944	314193	-0.257382	0.23837	0.990539	0.773073	1.26918	0.999758	1	0.997185	1	0.940083	1	0.999904	1
CD3 on CD28+ CD45RA+ CD8+ T cell || id:ebi-a-GCST90001864	outcome	ebi-a-GCST90001864	finngen_R10_C3_KIDNEY_CLEAR_CELL_CARCINOMA_EXALLC	rs12138291	-0.190191	0.165071	0.249249	Clear cell adenocarcinoma of kidney (controls excluding all cancers)	II Neoplasms, from cancer register (ICD-O-3)	944	314193	-0.513729	0.133348	0.826801	0.59826	1.14265	0.999758	1	0.996994	1	0.877583	1	0.999904	1
CD3 on CD28+ CD45RA+ CD8+ T cell || id:ebi-a-GCST90001864	outcome	ebi-a-GCST90001864	finngen_R10_C3_KIDNEY_CLEAR_CELL_CARCINOMA_EXALLC	rs4657649	-0.129659	0.251674	0.606421	Clear cell adenocarcinoma of kidney (controls excluding all cancers)	II Neoplasms, from cancer register (ICD-O-3)	944	314193	-0.62294	0.363621	0.878395	0.536365	1.43853	0.999758	1	0.997185	1	0.807539	1	0.999904	1
CD3 on CD28+ CD45RA+ CD8+ T cell || id:ebi-a-GCST90001864	outcome	ebi-a-GCST90001864	finngen_R10_C3_KIDNEY_CLEAR_CELL_CARCINOMA_EXALLC	All	-0.104066	0.132318	0.431583	Clear cell adenocarcinoma of kidney (controls excluding all cancers)	II Neoplasms, from cancer register (ICD-O-3)	944	314193	-0.363409	0.155277	0.901166	0.695302	1.16798	0.999758	1	0.997185	1	0.998822	1	0.999904	1
CD3 on CD4+ T cell || id:ebi-a-GCST90001867	outcome	ebi-a-GCST90001867	finngen_R10_C3_KIDNEY_CLEAR_CELL_CARCINOMA_EXALLC	All	-0.124928	0.156324	0.424197	Clear cell adenocarcinoma of kidney (controls excluding all cancers)	II Neoplasms, from cancer register (ICD-O-3)	944	314193	-0.431322	0.181466	0.882561	0.64965	1.19897	0.999758	1	0.587255	0.848393	0.998822	1	0.999904	1
CD3 on CD4 regulatory T cell || id:ebi-a-GCST90001868	outcome	ebi-a-GCST90001868	finngen_R10_C3_KIDNEY_CLEAR_CELL_CARCINOMA_EXALLC	rs12752576	-0.0442109	0.11546	0.701786	Clear cell adenocarcinoma of kidney (controls excluding all cancers)	II Neoplasms, from cancer register (ICD-O-3)	944	314193	-0.270513	0.182091	0.956752	0.762988	1.19972	0.999758	1	0.762794	1	0.861918	1	0.999904	1
CD3 on CD4 regulatory T cell || id:ebi-a-GCST90001868	outcome	ebi-a-GCST90001868	finngen_R10_C3_KIDNEY_CLEAR_CELL_CARCINOMA_EXALLC	rs2949661	-0.463297	0.161458	0.00411172	Clear cell adenocarcinoma of kidney (controls excluding all cancers)	II Neoplasms, from cancer register (ICD-O-3)	944	314193	-0.779755	-0.14684	0.629206	0.458518	0.863432	0.999758	1	0.0328938	0.0328938	0.0493407	0.0986814	0.999904	1
CD3 on CD4 regulatory T cell || id:ebi-a-GCST90001868	outcome	ebi-a-GCST90001868	finngen_R10_C3_KIDNEY_CLEAR_CELL_CARCINOMA_EXALLC	rs61814886	-0.0730483	0.180603	0.685869	Clear cell adenocarcinoma of kidney (controls excluding all cancers)	II Neoplasms, from cancer register (ICD-O-3)	944	314193	-0.427031	0.280934	0.929556	0.652443	1.32437	0.999758	1	0.762794	1	0.884222	1	0.999904	1
CD3 on CD4 regulatory T cell || id:ebi-a-GCST90001868	outcome	ebi-a-GCST90001868	finngen_R10_C3_KIDNEY_CLEAR_CELL_CARCINOMA_EXALLC	All	-0.102273	0.136487	0.453661	Clear cell adenocarcinoma of kidney (controls excluding all cancers)	II Neoplasms, from cancer register (ICD-O-3)	944	314193	-0.369788	0.165241	0.902783	0.690881	1.17968	0.999758	1	0.762794	1	0.998822	1	0.999904	1
CD3 on resting CD4 regulatory T cell || id:ebi-a-GCST90001869	outcome	ebi-a-GCST90001869	finngen_R10_C3_KIDNEY_CLEAR_CELL_CARCINOMA_EXALLC	rs12752576	0.234608	0.259248	0.36549	Clear cell adenocarcinoma of kidney (controls excluding all cancers)	II Neoplasms, from cancer register (ICD-O-3)	944	314193	-0.273519	0.742734	1.26441	0.760698	2.10167	0.999758	1	0.87801	1	0.861918	1	0.999904	1
CD3 on resting CD4 regulatory T cell || id:ebi-a-GCST90001869	outcome	ebi-a-GCST90001869	finngen_R10_C3_KIDNEY_CLEAR_CELL_CARCINOMA_EXALLC	rs6668517	-0.0712592	0.464251	0.87801	Clear cell adenocarcinoma of kidney (controls excluding all cancers)	II Neoplasms, from cancer register (ICD-O-3)	944	314193	-0.981191	0.838672	0.931221	0.374864	2.31329	0.999758	1	0.87801	1	0.87801	1	0.999904	1
CD3 on resting CD4 regulatory T cell || id:ebi-a-GCST90001869	outcome	ebi-a-GCST90001869	finngen_R10_C3_KIDNEY_CLEAR_CELL_CARCINOMA_EXALLC	rs75169391	-0.385549	0.179098	0.0313401	Clear cell adenocarcinoma of kidney (controls excluding all cancers)	II Neoplasms, from cancer register (ICD-O-3)	944	314193	-0.736581	-0.0345171	0.680077	0.478748	0.966072	0.999758	1	0.250721	0.250721	0.0626802	0.0626802	0.999904	1
CD3 on resting CD4 regulatory T cell || id:ebi-a-GCST90001869	outcome	ebi-a-GCST90001869	finngen_R10_C3_KIDNEY_CLEAR_CELL_CARCINOMA_EXALLC	All	-0.0814684	0.294359	0.78196	Clear cell adenocarcinoma of kidney (controls excluding all cancers)	II Neoplasms, from cancer register (ICD-O-3)	944	314193	-0.658413	0.495476	0.921762	0.517672	1.64128	0.999758	1	0.87801	1	0.998822	1	0.999904	1
CD34 on Hematopoietic Stem Cell || id:ebi-a-GCST90001870	outcome	ebi-a-GCST90001870	finngen_R10_C3_KIDNEY_CLEAR_CELL_CARCINOMA_EXALLC	rs139489968	0.0102601	0.137523	0.940528	Clear cell adenocarcinoma of kidney (controls excluding all cancers)	II Neoplasms, from cancer register (ICD-O-3)	944	314193	-0.259286	0.279806	1.01031	0.771603	1.32287	0.999758	1	0.940528	1	0.940528	1	0.999904	1
CD34 on Hematopoietic Stem Cell || id:ebi-a-GCST90001870	outcome	ebi-a-GCST90001870	finngen_R10_C3_KIDNEY_CLEAR_CELL_CARCINOMA_EXALLC	rs36102158	-0.0609404	0.151011	0.686544	Clear cell adenocarcinoma of kidney (controls excluding all cancers)	II Neoplasms, from cancer register (ICD-O-3)	944	314193	-0.356922	0.235041	0.940879	0.699827	1.26496	0.999758	1	0.940528	1	0.922493	1	0.999904	1
CD34 on Hematopoietic Stem Cell || id:ebi-a-GCST90001870	outcome	ebi-a-GCST90001870	finngen_R10_C3_KIDNEY_CLEAR_CELL_CARCINOMA_EXALLC	rs4406271	-0.102554	0.14497	0.479311	Clear cell adenocarcinoma of kidney (controls excluding all cancers)	II Neoplasms, from cancer register (ICD-O-3)	944	314193	-0.386695	0.181588	0.90253	0.679298	1.19912	0.999758	1	0.940528	1	0.72288	0.958622	0.999904	1
CD34 on Hematopoietic Stem Cell || id:ebi-a-GCST90001870	outcome	ebi-a-GCST90001870	finngen_R10_C3_KIDNEY_CLEAR_CELL_CARCINOMA_EXALLC	rs586030	0.0922692	0.133082	0.488104	Clear cell adenocarcinoma of kidney (controls excluding all cancers)	II Neoplasms, from cancer register (ICD-O-3)	944	314193	-0.168571	0.35311	1.09666	0.844871	1.42349	0.999758	1	0.940528	1	0.73309	0.976209	0.999904	1
CD34 on Hematopoietic Stem Cell || id:ebi-a-GCST90001870	outcome	ebi-a-GCST90001870	finngen_R10_C3_KIDNEY_CLEAR_CELL_CARCINOMA_EXALLC	All	-0.0100667	0.114879	0.930171	Clear cell adenocarcinoma of kidney (controls excluding all cancers)	II Neoplasms, from cancer register (ICD-O-3)	944	314193	-0.235229	0.215096	0.989984	0.79039	1.23998	0.999758	1	0.940528	1	0.998822	1	0.999904	1
HVEM on naive CD8+ T cell || id:ebi-a-GCST90001872	outcome	ebi-a-GCST90001872	finngen_R10_C3_KIDNEY_CLEAR_CELL_CARCINOMA_EXALLC	All	-0.0881886	0.155796	0.571357	Clear cell adenocarcinoma of kidney (controls excluding all cancers)	II Neoplasms, from cancer register (ICD-O-3)	944	314193	-0.393548	0.217171	0.915588	0.674659	1.24256	0.999758	1	0.571357	1	0.998822	1	0.999904	1
CD16-CD56 on Natural Killer T || id:ebi-a-GCST90001883	outcome	ebi-a-GCST90001883	finngen_R10_C3_KIDNEY_CLEAR_CELL_CARCINOMA_EXALLC	rs11214436	0.145287	0.141217	0.303563	Clear cell adenocarcinoma of kidney (controls excluding all cancers)	II Neoplasms, from cancer register (ICD-O-3)	944	314193	-0.131498	0.422072	1.15637	0.876781	1.52512	0.999758	1	0.457951	1	0.600751	1	0.999904	1
CD16-CD56 on Natural Killer T || id:ebi-a-GCST90001883	outcome	ebi-a-GCST90001883	finngen_R10_C3_KIDNEY_CLEAR_CELL_CARCINOMA_EXALLC	rs117147408	0.0453844	0.13464	0.736058	Clear cell adenocarcinoma of kidney (controls excluding all cancers)	II Neoplasms, from cancer register (ICD-O-3)	944	314193	-0.218511	0.309279	1.04643	0.803715	1.36244	0.999758	1	0.736058	1	0.937192	1	0.999904	1
CD16-CD56 on Natural Killer T || id:ebi-a-GCST90001883	outcome	ebi-a-GCST90001883	finngen_R10_C3_KIDNEY_CLEAR_CELL_CARCINOMA_EXALLC	rs77738700	0.11758	0.118373	0.320566	Clear cell adenocarcinoma of kidney (controls excluding all cancers)	II Neoplasms, from cancer register (ICD-O-3)	944	314193	-0.114432	0.349592	1.12477	0.891872	1.41849	0.999758	1	0.457951	1	0.768784	1	0.999904	1
CD16-CD56 on Natural Killer T || id:ebi-a-GCST90001883	outcome	ebi-a-GCST90001883	finngen_R10_C3_KIDNEY_CLEAR_CELL_CARCINOMA_EXALLC	rs79251210	0.0763849	0.115727	0.509224	Clear cell adenocarcinoma of kidney (controls excluding all cancers)	II Neoplasms, from cancer register (ICD-O-3)	944	314193	-0.150439	0.303209	1.07938	0.86033	1.3542	0.999758	1	0.565804	1	0.989097	1	0.999904	1
CD16-CD56 on Natural Killer T || id:ebi-a-GCST90001883	outcome	ebi-a-GCST90001883	finngen_R10_C3_KIDNEY_CLEAR_CELL_CARCINOMA_EXALLC	All	0.0950245	0.109252	0.384423	Clear cell adenocarcinoma of kidney (controls excluding all cancers)	II Neoplasms, from cancer register (ICD-O-3)	944	314193	-0.119109	0.309158	1.09969	0.887711	1.36228	0.999758	1	0.480528	1	0.998822	1	0.999904	1
CD16-CD56 on Natural Killer || id:ebi-a-GCST90001884	outcome	ebi-a-GCST90001884	finngen_R10_C3_KIDNEY_CLEAR_CELL_CARCINOMA_EXALLC	rs10919544	0.0226708	0.0948353	0.811063	Clear cell adenocarcinoma of kidney (controls excluding all cancers)	II Neoplasms, from cancer register (ICD-O-3)	944	314193	-0.163206	0.208548	1.02293	0.849416	1.23189	0.999758	1	0.811063	1	0.811063	1	0.999904	1
CD16-CD56 on Natural Killer || id:ebi-a-GCST90001884	outcome	ebi-a-GCST90001884	finngen_R10_C3_KIDNEY_CLEAR_CELL_CARCINOMA_EXALLC	rs111579151	0.0532755	0.0891659	0.550182	Clear cell adenocarcinoma of kidney (controls excluding all cancers)	II Neoplasms, from cancer register (ICD-O-3)	944	314193	-0.12149	0.228041	1.05472	0.8856	1.25614	0.999758	1	0.677147	1	0.550182	1	0.999904	1
CD16-CD56 on Natural Killer || id:ebi-a-GCST90001884	outcome	ebi-a-GCST90001884	finngen_R10_C3_KIDNEY_CLEAR_CELL_CARCINOMA_EXALLC	rs11214436	0.0808977	0.107224	0.450563	Clear cell adenocarcinoma of kidney (controls excluding all cancers)	II Neoplasms, from cancer register (ICD-O-3)	944	314193	-0.129261	0.291056	1.08426	0.878745	1.33784	0.999758	1	0.665231	1	0.600751	1	0.999904	1
CD16-CD56 on Natural Killer || id:ebi-a-GCST90001884	outcome	ebi-a-GCST90001884	finngen_R10_C3_KIDNEY_CLEAR_CELL_CARCINOMA_EXALLC	rs117533070	0.0592207	0.0866543	0.494346	Clear cell adenocarcinoma of kidney (controls excluding all cancers)	II Neoplasms, from cancer register (ICD-O-3)	944	314193	-0.110622	0.229063	1.06101	0.895277	1.25742	0.999758	1	0.665231	1	0.494346	0.988692	0.999904	1
CD16-CD56 on Natural Killer || id:ebi-a-GCST90001884	outcome	ebi-a-GCST90001884	finngen_R10_C3_KIDNEY_CLEAR_CELL_CARCINOMA_EXALLC	rs148849191	0.0466544	0.0902568	0.605221	Clear cell adenocarcinoma of kidney (controls excluding all cancers)	II Neoplasms, from cancer register (ICD-O-3)	944	314193	-0.130249	0.223558	1.04776	0.877877	1.25052	0.999758	1	0.691681	1	0.605221	1	0.999904	1
CD16-CD56 on Natural Killer || id:ebi-a-GCST90001884	outcome	ebi-a-GCST90001884	finngen_R10_C3_KIDNEY_CLEAR_CELL_CARCINOMA_EXALLC	rs17504675	0.0767121	0.0920938	0.404857	Clear cell adenocarcinoma of kidney (controls excluding all cancers)	II Neoplasms, from cancer register (ICD-O-3)	944	314193	-0.103792	0.257216	1.07973	0.901413	1.29332	0.999758	1	0.665231	1	0.404857	0.809714	0.999904	1
CD16-CD56 on Natural Killer || id:ebi-a-GCST90001884	outcome	ebi-a-GCST90001884	finngen_R10_C3_KIDNEY_CLEAR_CELL_CARCINOMA_EXALLC	rs77291736	0.0747591	0.0959737	0.436007	Clear cell adenocarcinoma of kidney (controls excluding all cancers)	II Neoplasms, from cancer register (ICD-O-3)	944	314193	-0.113349	0.262867	1.07762	0.892839	1.30065	0.999758	1	0.665231	1	0.436007	0.872014	0.999904	1
CD16-CD56 on Natural Killer || id:ebi-a-GCST90001884	outcome	ebi-a-GCST90001884	finngen_R10_C3_KIDNEY_CLEAR_CELL_CARCINOMA_EXALLC	All	0.0583284	0.086261	0.498923	Clear cell adenocarcinoma of kidney (controls excluding all cancers)	II Neoplasms, from cancer register (ICD-O-3)	944	314193	-0.110743	0.2274	1.06006	0.895169	1.25533	0.999758	1	0.665231	1	0.998822	1	0.999904	1
CD16-CD56 on HLA DR+ Natural Killer || id:ebi-a-GCST90001885	outcome	ebi-a-GCST90001885	finngen_R10_C3_KIDNEY_CLEAR_CELL_CARCINOMA_EXALLC	All	0.0512906	0.281493	0.855419	Clear cell adenocarcinoma of kidney (controls excluding all cancers)	II Neoplasms, from cancer register (ICD-O-3)	944	314193	-0.500436	0.603018	1.05263	0.606266	1.82763	0.999758	1	0.855419	1	0.998822	1	0.999904	1
CD28 on secreting CD4 regulatory T cell || id:ebi-a-GCST90001887	outcome	ebi-a-GCST90001887	finngen_R10_C3_KIDNEY_CLEAR_CELL_CARCINOMA_EXALLC	rs34460712	-0.234674	0.149691	0.116945	Clear cell adenocarcinoma of kidney (controls excluding all cancers)	II Neoplasms, from cancer register (ICD-O-3)	944	314193	-0.528068	0.0587197	0.790828	0.589743	1.06048	0.999758	1	0.199015	0.935559	0.23389	0.23389	0.999904	1
CD28 on secreting CD4 regulatory T cell || id:ebi-a-GCST90001887	outcome	ebi-a-GCST90001887	finngen_R10_C3_KIDNEY_CLEAR_CELL_CARCINOMA_EXALLC	rs3757247	-0.296651	0.197687	0.133456	Clear cell adenocarcinoma of kidney (controls excluding all cancers)	II Neoplasms, from cancer register (ICD-O-3)	944	314193	-0.684117	0.090815	0.743303	0.504535	1.09507	0.999758	1	0.199015	1	0.133456	0.266912	0.999904	1
CD28 on secreting CD4 regulatory T cell || id:ebi-a-GCST90001887	outcome	ebi-a-GCST90001887	finngen_R10_C3_KIDNEY_CLEAR_CELL_CARCINOMA_EXALLC	rs62183989	-0.420412	0.291518	0.149261	Clear cell adenocarcinoma of kidney (controls excluding all cancers)	II Neoplasms, from cancer register (ICD-O-3)	944	314193	-0.991788	0.150964	0.656776	0.370913	1.16295	0.999758	1	0.199015	1	0.298522	0.298522	0.999904	1
CD28 on secreting CD4 regulatory T cell || id:ebi-a-GCST90001887	outcome	ebi-a-GCST90001887	finngen_R10_C3_KIDNEY_CLEAR_CELL_CARCINOMA_EXALLC	All	-0.28564	0.143856	0.0470782	Clear cell adenocarcinoma of kidney (controls excluding all cancers)	II Neoplasms, from cancer register (ICD-O-3)	944	314193	-0.567599	-0.00368212	0.751533	0.566885	0.996325	0.999758	1	0.199015	0.376626	0.998822	1	0.999904	1
CD28 on CD39+ secreting CD4 regulatory T cell || id:ebi-a-GCST90001888	outcome	ebi-a-GCST90001888	finngen_R10_C3_KIDNEY_CLEAR_CELL_CARCINOMA_EXALLC	All	-0.0354786	0.110428	0.747997	Clear cell adenocarcinoma of kidney (controls excluding all cancers)	II Neoplasms, from cancer register (ICD-O-3)	944	314193	-0.251918	0.18096	0.965143	0.777309	1.19837	0.999758	1	0.80868	1	0.998822	1	0.999904	1
CD28 on CD45RA+ CD4+ T cell || id:ebi-a-GCST90001890	outcome	ebi-a-GCST90001890	finngen_R10_C3_KIDNEY_CLEAR_CELL_CARCINOMA_EXALLC	All	-0.107694	0.141649	0.447081	Clear cell adenocarcinoma of kidney (controls excluding all cancers)	II Neoplasms, from cancer register (ICD-O-3)	944	314193	-0.385326	0.169938	0.897902	0.680229	1.18523	0.999758	1	0.837755	0.894162	0.998822	1	0.999904	1
CD28 on CD45RA- CD4 not regulatory T cell || id:ebi-a-GCST90001891	outcome	ebi-a-GCST90001891	finngen_R10_C3_KIDNEY_CLEAR_CELL_CARCINOMA_EXALLC	All	-0.288534	0.223265	0.19624	Clear cell adenocarcinoma of kidney (controls excluding all cancers)	II Neoplasms, from cancer register (ICD-O-3)	944	314193	-0.726134	0.149066	0.749361	0.483776	1.16075	0.999758	1	0.19624	0.39248	0.998822	1	0.999904	1
CD28 on CD39+ CD4+ T cell || id:ebi-a-GCST90001892	outcome	ebi-a-GCST90001892	finngen_R10_C3_KIDNEY_CLEAR_CELL_CARCINOMA_EXALLC	rs10882701	-0.0615125	0.073507	0.402691	Clear cell adenocarcinoma of kidney (controls excluding all cancers)	II Neoplasms, from cancer register (ICD-O-3)	944	314193	-0.205586	0.0825613	0.940341	0.81417	1.08607	0.999758	1	0.870762	1	0.999787	1	0.999904	1
CD28 on CD39+ CD4+ T cell || id:ebi-a-GCST90001892	outcome	ebi-a-GCST90001892	finngen_R10_C3_KIDNEY_CLEAR_CELL_CARCINOMA_EXALLC	rs117458836	-0.0405387	0.0728026	0.577643	Clear cell adenocarcinoma of kidney (controls excluding all cancers)	II Neoplasms, from cancer register (ICD-O-3)	944	314193	-0.183232	0.102154	0.960272	0.832575	1.10755	0.999758	1	0.870762	1	0.920229	1	0.999904	1
CD28 on CD39+ CD4+ T cell || id:ebi-a-GCST90001892	outcome	ebi-a-GCST90001892	finngen_R10_C3_KIDNEY_CLEAR_CELL_CARCINOMA_EXALLC	rs12778618	-0.0476722	0.0719967	0.507878	Clear cell adenocarcinoma of kidney (controls excluding all cancers)	II Neoplasms, from cancer register (ICD-O-3)	944	314193	-0.188786	0.0934413	0.953446	0.827964	1.09795	0.999758	1	0.870762	1	0.964872	1	0.999904	1
CD28 on CD39+ CD4+ T cell || id:ebi-a-GCST90001892	outcome	ebi-a-GCST90001892	finngen_R10_C3_KIDNEY_CLEAR_CELL_CARCINOMA_EXALLC	rs1539433	-0.0993125	0.12973	0.443955	Clear cell adenocarcinoma of kidney (controls excluding all cancers)	II Neoplasms, from cancer register (ICD-O-3)	944	314193	-0.353584	0.154959	0.90546	0.702167	1.16761	0.999758	1	0.870762	1	0.870762	0.88791	0.999904	1
CD28 on CD39+ CD4+ T cell || id:ebi-a-GCST90001892	outcome	ebi-a-GCST90001892	finngen_R10_C3_KIDNEY_CLEAR_CELL_CARCINOMA_EXALLC	rs7084635	-0.0580935	0.0736742	0.430394	Clear cell adenocarcinoma of kidney (controls excluding all cancers)	II Neoplasms, from cancer register (ICD-O-3)	944	314193	-0.202495	0.086308	0.943562	0.816691	1.09014	0.999758	1	0.870762	1	0.914052	1	0.999904	1
CD28 on CD39+ CD4+ T cell || id:ebi-a-GCST90001892	outcome	ebi-a-GCST90001892	finngen_R10_C3_KIDNEY_CLEAR_CELL_CARCINOMA_EXALLC	rs7426056	-0.013014	0.0763937	0.864732	Clear cell adenocarcinoma of kidney (controls excluding all cancers)	II Neoplasms, from cancer register (ICD-O-3)	944	314193	-0.162746	0.136718	0.98707	0.849807	1.1465	0.999758	1	0.870762	1	0.864732	1	0.999904	1
CD28 on CD39+ CD4+ T cell || id:ebi-a-GCST90001892	outcome	ebi-a-GCST90001892	finngen_R10_C3_KIDNEY_CLEAR_CELL_CARCINOMA_EXALLC	All	-0.0479423	0.071368	0.501735	Clear cell adenocarcinoma of kidney (controls excluding all cancers)	II Neoplasms, from cancer register (ICD-O-3)	944	314193	-0.187824	0.0919388	0.953189	0.828761	1.0963	0.999758	1	0.870762	1	0.998822	1	0.999904	1
CD28 on CD28+ CD4+ T cell || id:ebi-a-GCST90001894	outcome	ebi-a-GCST90001894	finngen_R10_C3_KIDNEY_CLEAR_CELL_CARCINOMA_EXALLC	All	-0.0427725	0.134419	0.75033	Clear cell adenocarcinoma of kidney (controls excluding all cancers)	II Neoplasms, from cancer register (ICD-O-3)	944	314193	-0.306233	0.220688	0.958129	0.736215	1.24693	0.999758	1	0.807447	1	0.998822	1	0.999904	1
CD28 on CD4+ T cell || id:ebi-a-GCST90001898	outcome	ebi-a-GCST90001898	finngen_R10_C3_KIDNEY_CLEAR_CELL_CARCINOMA_EXALLC	All	-0.0459578	0.142352	0.746812	Clear cell adenocarcinoma of kidney (controls excluding all cancers)	II Neoplasms, from cancer register (ICD-O-3)	944	314193	-0.324969	0.233053	0.955082	0.72255	1.26245	0.999758	1	0.799746	1	0.998822	1	0.999904	1
CD28 on CD39+ resting CD4 regulatory T cell || id:ebi-a-GCST90001901	outcome	ebi-a-GCST90001901	finngen_R10_C3_KIDNEY_CLEAR_CELL_CARCINOMA_EXALLC	All	0.0042915	0.198874	0.982784	Clear cell adenocarcinoma of kidney (controls excluding all cancers)	II Neoplasms, from cancer register (ICD-O-3)	944	314193	-0.385501	0.394084	1.0043	0.68011	1.48303	0.999758	1	0.982784	1	0.998822	1	0.999904	1
CD86 on granulocyte || id:ebi-a-GCST90001906	outcome	ebi-a-GCST90001906	finngen_R10_C3_KIDNEY_CLEAR_CELL_CARCINOMA_EXALLC	All	0.173217	0.345311	0.615931	Clear cell adenocarcinoma of kidney (controls excluding all cancers)	II Neoplasms, from cancer register (ICD-O-3)	944	314193	-0.503593	0.850027	1.18912	0.604355	2.33971	0.999758	1	0.615931	1	0.998822	1	0.999904	1
CCR7 on naive CD4+ T cell || id:ebi-a-GCST90001907	outcome	ebi-a-GCST90001907	finngen_R10_C3_KIDNEY_CLEAR_CELL_CARCINOMA_EXALLC	rs2228015	-0.121714	0.124624	0.328743	Clear cell adenocarcinoma of kidney (controls excluding all cancers)	II Neoplasms, from cancer register (ICD-O-3)	944	314193	-0.365976	0.122549	0.885402	0.693519	1.13037	0.999758	1	0.415472	1	0.351552	0.657485	0.999904	1
CCR7 on naive CD4+ T cell || id:ebi-a-GCST90001907	outcome	ebi-a-GCST90001907	finngen_R10_C3_KIDNEY_CLEAR_CELL_CARCINOMA_EXALLC	rs5020353	-0.104229	0.142078	0.463192	Clear cell adenocarcinoma of kidney (controls excluding all cancers)	II Neoplasms, from cancer register (ICD-O-3)	944	314193	-0.382703	0.174245	0.901019	0.682016	1.19035	0.999758	1	0.463192	1	0.463192	0.926383	0.999904	1
[truncated: 1,867 more rows]

## Sheet: pval
exposure	outcome	id.exposure	id.outcome	SNP	b	se	pval	phenotype	category	num_cases	num_controls	lo_ci	up_ci	or	or_lci95	or_uci95	pval_BH_id.outcome	pval_Bonferroni_id.outcome	pval_BH_exposure	pval_Bonferroni_exposure	pval_BH_SNP	pval_Bonferroni_SNP	pval_BH_category	pval_Bonferroni_category
[truncated: 105 more rows]

[truncated: 4 more sheets: pval_BH_exposure, pval_Bonferroni_exposure, pval_BH_SNP, pval_Bonferroni_SNP]
