# Supplementary material for: Multi-omics analysis of kidney renal cell carcinoma in silico with preliminary in vivo validation
Source: Front Immunol. 2026 Jun 8;17:1732965. doi: 10.3389/fimmu.2026.1732965 (PMC13284111; doi:10.3389/fimmu.2026.1732965)
Supplement: Supplementary Table 12 — Original enrichment data. [file Table12.xlsx]

## Sheet: All enriched terms (without Pub
#category	term ID	term description	observed gene count	background gene count	strength	signal	false discovery rate	matching proteins in your network (IDs)	matching proteins in your network (labels)
GO Process	GO:0051459	Regulation of corticotropin secretion	3	6	3.39	4.17	4.13e-06	9606.ENSP00000274368,9606.ENSP00000276571,9606.ENSP00000296099	CRHBP,CRH,UCN
GO Process	GO:0046888	Negative regulation of hormone secretion	3	62	2.38	2.3	0.00071	9606.ENSP00000274368,9606.ENSP00000276571,9606.ENSP00000296099	CRHBP,CRH,UCN
GO Process	GO:0051461	Positive regulation of corticotropin secretion	2	5	3.29	2.03	0.0025	9606.ENSP00000276571,9606.ENSP00000296099	CRH,UCN
GO Process	GO:0001963	Synaptic transmission, dopaminergic	2	16	2.79	1.7	0.0062	9606.ENSP00000274368,9606.ENSP00000276571	CRHBP,CRH
GO Process	GO:0007565	Female pregnancy	3	170	1.94	1.52	0.0062	9606.ENSP00000274368,9606.ENSP00000276571,9606.ENSP00000296099	CRHBP,CRH,UCN
GO Process	GO:0048521	Negative regulation of behavior	2	12	2.91	1.71	0.0062	9606.ENSP00000276571,9606.ENSP00000296099	CRH,UCN
GO Process	GO:2000310	Regulation of NMDA receptor activity	2	23	2.63	1.56	0.0091	9606.ENSP00000274368,9606.ENSP00000276571	CRHBP,CRH
GO Process	GO:0007611	Learning or memory	3	271	1.74	1.31	0.0097	9606.ENSP00000274368,9606.ENSP00000276571,9606.ENSP00000296099	CRHBP,CRH,UCN
GO Process	GO:0048520	Positive regulation of behavior	2	26	2.58	1.52	0.0102	9606.ENSP00000276571,9606.ENSP00000296099	CRH,UCN
GO Process	GO:0090278	Negative regulation of peptide hormone secretion	2	41	2.38	1.26	0.0218	9606.ENSP00000274368,9606.ENSP00000276571	CRHBP,CRH
GO Function	GO:0051431	Corticotropin-releasing hormone receptor 2 binding	2	3	3.52	2.21	0.0015	9606.ENSP00000273610,9606.ENSP00000296099	UCN2,UCN
GO Function	GO:0005179	Hormone activity	3	129	2.06	1.89	0.0019	9606.ENSP00000273610,9606.ENSP00000276571,9606.ENSP00000296099	UCN2,CRH,UCN
GO Function	GO:0005184	Neuropeptide hormone activity	2	30	2.52	1.39	0.0151	9606.ENSP00000276571,9606.ENSP00000296099	CRH,UCN
GO Component	GO:0043196	Varicosity	2	7	3.15	2.05	0.0023	9606.ENSP00000274368,9606.ENSP00000296099	CRHBP,UCN
STRING clusters	CL:24031	Vasopressin-like receptors, and Corticotropin-releasing factor	4	14	3.15	6.57	2.23e-09	9606.ENSP00000273610,9606.ENSP00000274368,9606.ENSP00000276571,9606.ENSP00000296099	UCN2,CRHBP,CRH,UCN
STRING clusters	CL:24033	Corticotropin-releasing hormone receptor 2 binding, and Corticotrophin-releasing factor receptor activity	2	5	3.29	2.62	0.00042	9606.ENSP00000273610,9606.ENSP00000296099	UCN2,UCN
KEGG	hsa04080	Neuroactive ligand-receptor interaction	3	329	1.65	1.36	0.0063	9606.ENSP00000273610,9606.ENSP00000276571,9606.ENSP00000296099	UCN2,CRH,UCN
Reactome	HSA-373080	Class B/2 (Secretin family receptors)	4	94	2.32	3.99	1.31e-06	9606.ENSP00000273610,9606.ENSP00000274368,9606.ENSP00000276571,9606.ENSP00000296099	UCN2,CRHBP,CRH,UCN
UniProt Keywords	KW-0372	Hormone	3	92	2.21	2.47	0.00029	9606.ENSP00000273610,9606.ENSP00000276571,9606.ENSP00000296099	UCN2,CRH,UCN
UniProt Keywords	KW-0027	Amidation	2	46	2.33	1.44	0.0117	9606.ENSP00000276571,9606.ENSP00000296099	CRH,UCN
UniProt Keywords	KW-0964	Secreted	4	1839	1.03	0.72	0.0171	9606.ENSP00000273610,9606.ENSP00000274368,9606.ENSP00000276571,9606.ENSP00000296099	UCN2,CRHBP,CRH,UCN
InterPro	IPR000187	Corticotropin-releasing factor	3	4	3.57	4.75	7.89e-07	9606.ENSP00000273610,9606.ENSP00000276571,9606.ENSP00000296099	UCN2,CRH,UCN
InterPro	IPR003620	Urocortin/corticotropin-releasing factor	2	2	3.69	2.48	0.00067	9606.ENSP00000276571,9606.ENSP00000296099	CRH,UCN
InterPro	IPR018446	Corticotropin-releasing factor conserved site	2	2	3.69	2.48	0.00067	9606.ENSP00000276571,9606.ENSP00000296099	CRH,UCN
SMART	SM00039	Corticotropin-releasing factor	3	3	3.69	5.67	5.15e-08	9606.ENSP00000273610,9606.ENSP00000276571,9606.ENSP00000296099	UCN2,CRH,UCN

## Sheet: Reference Publications (PubMed)
#term ID	term description	observed gene count	background gene count	strength	signal	false discovery rate	matching proteins in your network (IDs)	matching proteins in your network (labels)
PMID:19269291	(2009) Effects of acidic-astressin and ovine-CRF microinfusions into the ventral hippocampus on defensive behaviors in rats.	4	7	3.45	5.09	2.67e-07	9606.ENSP00000273610,9606.ENSP00000274368,9606.ENSP00000276571,9606.ENSP00000296099	UCN2,CRHBP,CRH,UCN
PMID:16413023	(2006) Widespread tissue distribution and diverse functions of corticotropin-releasing factor and related peptides.	4	7	3.45	5.09	2.67e-07	9606.ENSP00000273610,9606.ENSP00000274368,9606.ENSP00000276571,9606.ENSP00000296099	UCN2,CRHBP,CRH,UCN
PMID:31935510	(2020) The suppression effects of feeding and mechanisms in CRF system of animals.	4	8	3.39	5.08	2.67e-07	9606.ENSP00000273610,9606.ENSP00000274368,9606.ENSP00000276571,9606.ENSP00000296099	UCN2,CRHBP,CRH,UCN
PMID:29510883	(2018) The corticotropin releasing factor binding protein: A strange case of Dr. Jekyll and Mr. Hyde in the stress system?	4	8	3.39	5.08	2.67e-07	9606.ENSP00000273610,9606.ENSP00000274368,9606.ENSP00000276571,9606.ENSP00000296099	UCN2,CRHBP,CRH,UCN
PMID:28071586	(2017) Milestones in CRH Research.	4	8	3.39	5.08	2.67e-07	9606.ENSP00000273610,9606.ENSP00000274368,9606.ENSP00000276571,9606.ENSP00000296099	UCN2,CRHBP,CRH,UCN
PMID:15223302	(2004) Three-amino acid motifs of urocortin II and III determine their CRF receptor subtype selectivity.	4	8	3.39	5.08	2.67e-07	9606.ENSP00000273610,9606.ENSP00000274368,9606.ENSP00000276571,9606.ENSP00000296099	UCN2,CRHBP,CRH,UCN
PMID:37626714	(2023) The Role of Corticotropin-Releasing Factor (CRF) and CRF-Related Peptides in the Social Behavior of Rodents.	4	9	3.34	5.07	2.67e-07	9606.ENSP00000273610,9606.ENSP00000274368,9606.ENSP00000276571,9606.ENSP00000296099	UCN2,CRHBP,CRH,UCN
PMID:25236411	(2014) Differential stress response in rats subjected to chronic mild stress is accompanied by changes in CRH-family gene expression at the pituitary level.	4	9	3.34	5.07	2.67e-07	9606.ENSP00000273610,9606.ENSP00000274368,9606.ENSP00000276571,9606.ENSP00000296099	UCN2,CRHBP,CRH,UCN
PMID:19800323	(2010) A ventral tegmental CRF-glutamate-dopamine interaction in addiction.	4	10	3.29	5.06	2.67e-07	9606.ENSP00000273610,9606.ENSP00000274368,9606.ENSP00000276571,9606.ENSP00000296099	UCN2,CRHBP,CRH,UCN
PMID:36531188	(2022) Corticotropin releasing factor and drug seeking in substance use disorders: Preclinical evidence and translational limitations.	4	13	3.18	5.04	2.67e-07	9606.ENSP00000273610,9606.ENSP00000274368,9606.ENSP00000276571,9606.ENSP00000296099	UCN2,CRHBP,CRH,UCN
PMID:31641098	(2019) Corticotropin releasing factor-binding protein (CRF-BP) as a potential new therapeutic target in Alzheimers disease and stress disorders.	4	13	3.18	5.04	2.67e-07	9606.ENSP00000273610,9606.ENSP00000274368,9606.ENSP00000276571,9606.ENSP00000296099	UCN2,CRHBP,CRH,UCN
PMID:25731977	(2015) Pituitary CRH-binding protein and stress in female mice.	4	13	3.18	5.04	2.67e-07	9606.ENSP00000273610,9606.ENSP00000274368,9606.ENSP00000276571,9606.ENSP00000296099	UCN2,CRHBP,CRH,UCN
PMID:19912996	(2010) The role of CRF and CRF-related peptides in the dark side of addiction.	4	13	3.18	5.04	2.67e-07	9606.ENSP00000273610,9606.ENSP00000274368,9606.ENSP00000276571,9606.ENSP00000296099	UCN2,CRHBP,CRH,UCN
PMID:25349575	(2014) Corticotropin-releasing Hormone and Its Biological Diversity toward Angiogenesis.	4	14	3.15	5.03	2.67e-07	9606.ENSP00000273610,9606.ENSP00000274368,9606.ENSP00000276571,9606.ENSP00000296099	UCN2,CRHBP,CRH,UCN
PMID:22033745	(2002) On the role of corticotropin-releasing hormone receptors in anxiety and depression.	4	14	3.15	5.03	2.67e-07	9606.ENSP00000273610,9606.ENSP00000274368,9606.ENSP00000276571,9606.ENSP00000296099	UCN2,CRHBP,CRH,UCN
PMID:23607589	(2013) Reduced mRNA expression level of corticotropin-releasing hormone-binding protein is associated with aggressive human kidney cancer.	4	15	3.12	5.02	2.67e-07	9606.ENSP00000273610,9606.ENSP00000274368,9606.ENSP00000276571,9606.ENSP00000296099	UCN2,CRHBP,CRH,UCN
PMID:18478589	(2008) Corticotropin-releasing factor binding protein within the ventral tegmental area is expressed in a subset of dopaminergic neurons.	4	15	3.12	5.02	2.67e-07	9606.ENSP00000273610,9606.ENSP00000274368,9606.ENSP00000276571,9606.ENSP00000296099	UCN2,CRHBP,CRH,UCN
PMID:25058917	(2014) Using high resolution imaging to determine trafficking of corticotropin-releasing factor receptors in noradrenergic neurons of the rat locus coeruleus.	4	16	3.09	5.01	2.67e-07	9606.ENSP00000273610,9606.ENSP00000274368,9606.ENSP00000276571,9606.ENSP00000296099	UCN2,CRHBP,CRH,UCN
PMID:20010888	(2010) The CRF system, stress, depression and anxiety-insights from human genetic studies.	4	17	3.06	5	2.67e-07	9606.ENSP00000273610,9606.ENSP00000274368,9606.ENSP00000276571,9606.ENSP00000296099	UCN2,CRHBP,CRH,UCN
PMID:21949667	(2011) Ghrelin, appetite regulation, and food reward: interaction with chronic stress.	4	18	3.04	4.96	2.96e-07	9606.ENSP00000273610,9606.ENSP00000274368,9606.ENSP00000276571,9606.ENSP00000296099	UCN2,CRHBP,CRH,UCN
PMID:23846219	(2013) Urocortin protects chondrocytes from NO-induced apoptosis: a future therapy for osteoarthritis?	4	19	3.02	4.91	3.41e-07	9606.ENSP00000273610,9606.ENSP00000274368,9606.ENSP00000276571,9606.ENSP00000296099	UCN2,CRHBP,CRH,UCN
PMID:19631614	(2010) Role of CRF and other neuropeptides in stress-induced reinstatement of drug seeking.	4	19	3.02	4.91	3.41e-07	9606.ENSP00000273610,9606.ENSP00000274368,9606.ENSP00000276571,9606.ENSP00000296099	UCN2,CRHBP,CRH,UCN
PMID:24659554	(....) Interaction of stress, corticotropin-releasing factor, arginine vasopressin and behaviour.	4	19	3.02	4.91	3.41e-07	9606.ENSP00000273610,9606.ENSP00000274368,9606.ENSP00000276571,9606.ENSP00000296099	UCN2,CRHBP,CRH,UCN
PMID:28170426	(2017) Chronic social stress in pigs impairs intestinal barrier and nutrient transporter function, and alters neuro-immune mediator and receptor expression.	4	20	2.99	4.88	3.58e-07	9606.ENSP00000273610,9606.ENSP00000274368,9606.ENSP00000276571,9606.ENSP00000296099	UCN2,CRHBP,CRH,UCN
PMID:28123817	(2016) Teneurins, TCAP, and latrophilins: roles in the etiology of mood disorders.	4	21	2.97	4.83	4.09e-07	9606.ENSP00000273610,9606.ENSP00000274368,9606.ENSP00000276571,9606.ENSP00000296099	UCN2,CRHBP,CRH,UCN
PMID:28698554	(2017) Chondroprotection by urocortin involves blockade of the mechanosensitive ion channel Piezo1.	4	24	2.91	4.67	6.36e-07	9606.ENSP00000273610,9606.ENSP00000274368,9606.ENSP00000276571,9606.ENSP00000296099	UCN2,CRHBP,CRH,UCN
PMID:36552294	(2022) Corticotropin-Releasing Hormone: Biology and Therapeutic Opportunities.	4	30	2.82	4.38	1.39e-06	9606.ENSP00000273610,9606.ENSP00000274368,9606.ENSP00000276571,9606.ENSP00000296099	UCN2,CRHBP,CRH,UCN
PMID:23997750	(2013) Mechanisms in the bed nucleus of the stria terminalis involved in control of autonomic and neuroendocrine functions: a review.	4	30	2.82	4.38	1.39e-06	9606.ENSP00000273610,9606.ENSP00000274368,9606.ENSP00000276571,9606.ENSP00000296099	UCN2,CRHBP,CRH,UCN
PMID:33192369	(2020) Turning the Tides on Neuropsychiatric Diseases: The Role of Peptides in the Prefrontal Cortex.	4	31	2.8	4.36	1.46e-06	9606.ENSP00000273610,9606.ENSP00000274368,9606.ENSP00000276571,9606.ENSP00000296099	UCN2,CRHBP,CRH,UCN
PMID:20234885	(2010) Emerging role of alternative splicing of CRF1 receptor in CRF signaling.	4	32	2.79	4.32	1.59e-06	9606.ENSP00000273610,9606.ENSP00000274368,9606.ENSP00000276571,9606.ENSP00000296099	UCN2,CRHBP,CRH,UCN
PMID:26271720	(2015) Evidence for the role of corticotropin-releasing factor in major depressive disorder.	4	36	2.74	4.17	2.38e-06	9606.ENSP00000273610,9606.ENSP00000274368,9606.ENSP00000276571,9606.ENSP00000296099	UCN2,CRHBP,CRH,UCN
PMID:37313093	(2023) Exploring the Role of Urocortin in Osteoporosis.	4	37	2.73	4.15	2.56e-06	9606.ENSP00000273610,9606.ENSP00000274368,9606.ENSP00000276571,9606.ENSP00000296099	UCN2,CRHBP,CRH,UCN
PMID:29165617	(2018) Selective Activation of Striatal NGF-TrkAp75NTRMAPK Intracellular Signaling in Rats That Show Suppression of Methamphetamine Intake 30 Days following Drug Abstinence.	4	44	2.65	3.92	4.77e-06	9606.ENSP00000273610,9606.ENSP00000274368,9606.ENSP00000276571,9606.ENSP00000296099	UCN2,CRHBP,CRH,UCN
PMID:35800635	(2022) Neuropeptide System Regulation of Prefrontal Cortex Circuitry: Implications for Neuropsychiatric Disorders.	4	45	2.64	3.9	5.04e-06	9606.ENSP00000273610,9606.ENSP00000274368,9606.ENSP00000276571,9606.ENSP00000296099	UCN2,CRHBP,CRH,UCN
PMID:29670001	(2018) Epigenetic Programming of Synthesis, Release, andor Receptor Expression of Common Mediators Participating in the RiskResilience for Comorbid Stress-Related Disorders and Coronary Artery Disease.	4	52	2.58	3.7	8.48e-06	9606.ENSP00000273610,9606.ENSP00000274368,9606.ENSP00000276571,9606.ENSP00000296099	UCN2,CRHBP,CRH,UCN
PMID:39690939	(2025) Regulation and function of the gill corticotropin-releasing factor system during osmoregulatory disturbances in Atlantic salmon.	3	3	3.69	3.94	8.84e-06	9606.ENSP00000273610,9606.ENSP00000274368,9606.ENSP00000276571	UCN2,CRHBP,CRH
PMID:27368148	(2016) Brain CRF-binding protein modulates aspects of maternal behavior under stressful conditions and supports a hypo-anxious state in lactating rats.	3	3	3.69	3.94	8.84e-06	9606.ENSP00000274368,9606.ENSP00000276571,9606.ENSP00000296099	CRHBP,CRH,UCN
PMID:25239507	(2015) Secretion of urocortin I by human glioblastoma cell lines, possibly via the constitutive pathway.	3	3	3.69	3.94	8.84e-06	9606.ENSP00000273610,9606.ENSP00000276571,9606.ENSP00000296099	UCN2,CRH,UCN
PMID:24946071	(2014) Fear extinction learning can be impaired or enhanced by modulation of the CRF system in the basolateral nucleus of the amygdala.	3	3	3.69	3.94	8.84e-06	9606.ENSP00000274368,9606.ENSP00000276571,9606.ENSP00000296099	CRHBP,CRH,UCN
PMID:22028729	(2012) Immune aspects and myometrial actions of progesterone and CRH in labor.	4	53	2.57	3.69	8.84e-06	9606.ENSP00000273610,9606.ENSP00000274368,9606.ENSP00000276571,9606.ENSP00000296099	UCN2,CRHBP,CRH,UCN
PMID:19846063	(2010) Subgenual prefrontal cortex activity predicts individual differences in hypothalamic-pituitary-adrenal activity across different contexts.	3	3	3.69	3.94	8.84e-06	9606.ENSP00000273610,9606.ENSP00000274368,9606.ENSP00000276571	UCN2,CRHBP,CRH
PMID:19334530	(2009) [cDNA cloning and analysis of tissue-specific gene expression of rat urocortin II].	3	3	3.69	3.94	8.84e-06	9606.ENSP00000273610,9606.ENSP00000276571,9606.ENSP00000296099	UCN2,CRH,UCN
PMID:17581834	(2007) Differences in response to corticotropin-releasing factor after short- and long-term consumption of a high-fat diet.	3	3	3.69	3.94	8.84e-06	9606.ENSP00000273610,9606.ENSP00000276571,9606.ENSP00000296099	UCN2,CRH,UCN
PMID:17690168	(2007) Expression and role of the corticotropin-releasing hormoneurocortin-receptor-binding protein system in the primate corpus luteum during the menstrual cycle.	3	3	3.69	3.94	8.84e-06	9606.ENSP00000274368,9606.ENSP00000276571,9606.ENSP00000296099	CRHBP,CRH,UCN
PMID:16223946	(2006) Urocortin 2 acts centrally to delay gastric emptying through sympathetic pathways while CRF and urocortin 1 inhibitory actions are vagal dependent in rats.	3	3	3.69	3.94	8.84e-06	9606.ENSP00000273610,9606.ENSP00000276571,9606.ENSP00000296099	UCN2,CRH,UCN
PMID:16368564	(2006) CRH-BP: the regulation and function of a phylogenetically conserved binding protein.	3	3	3.69	3.94	8.84e-06	9606.ENSP00000274368,9606.ENSP00000276571,9606.ENSP00000296099	CRHBP,CRH,UCN
PMID:16543727	(2006) Urocortin II inhibits the apoptosis of mesenteric arterial smooth muscle cells via L-type calcium channels in spontaneously hypertensive rats.	3	3	3.69	3.94	8.84e-06	9606.ENSP00000273610,9606.ENSP00000276571,9606.ENSP00000296099	UCN2,CRH,UCN
PMID:16972272	(2006) Corticotropin-releasing factor (CRF) receptor type 2 in the human stomach: protective biological role by inhibition of apoptosis.	3	3	3.69	3.94	8.84e-06	9606.ENSP00000273610,9606.ENSP00000276571,9606.ENSP00000296099	UCN2,CRH,UCN
PMID:15796765	(2005) Distribution of corticotropin-releasing factor binding protein-immunoreactivity in the rat hypothalamus: association with corticotropin-releasing factor-, urocortin 1- and vimentin-immunoreactive fibres.	3	3	3.69	3.94	8.84e-06	9606.ENSP00000274368,9606.ENSP00000276571,9606.ENSP00000296099	CRHBP,CRH,UCN
PMID:15883387	(2005) Role of peripheral corticotropin-releasing factor and urocortin II in intestinal inflammation and motility in terminal ileum.	3	3	3.69	3.94	8.84e-06	9606.ENSP00000273610,9606.ENSP00000276571,9606.ENSP00000296099	UCN2,CRH,UCN
PMID:16534239	(2005) Urocortin and corticotropin-releasing hormone receptor type 2 expression in the human gallbladder.	3	3	3.69	3.94	8.84e-06	9606.ENSP00000274368,9606.ENSP00000276571,9606.ENSP00000296099	CRHBP,CRH,UCN
PMID:12686471	(2003) Intravenous urocortin II decreases blood pressure through CRF(2) receptor in rats.	3	3	3.69	3.94	8.84e-06	9606.ENSP00000273610,9606.ENSP00000276571,9606.ENSP00000296099	UCN2,CRH,UCN
PMID:11751155	(2002) Human urocortin II, a new CRF-related peptide, displays selective CRF(2)-mediated action on gastric transit in rats.	3	3	3.69	3.94	8.84e-06	9606.ENSP00000273610,9606.ENSP00000276571,9606.ENSP00000296099	UCN2,CRH,UCN
PMID:11223175	(2001) Biochemical characterization and expression analysis of the Xenopus laevis corticotropin-releasing hormone binding protein.	3	3	3.69	3.94	8.84e-06	9606.ENSP00000274368,9606.ENSP00000276571,9606.ENSP00000296099	CRHBP,CRH,UCN
PMID:10320788	(1999) Ovine genomic urocortin: cloning, pharmacologic characterization, and distribution of central mRNA.	3	3	3.69	3.94	8.84e-06	9606.ENSP00000274368,9606.ENSP00000276571,9606.ENSP00000296099	CRHBP,CRH,UCN
PMID:10448894	(1999) Urocortin: slower dissociation than corticotropin releasing factor from the CRF binding protein.	3	3	3.69	3.94	8.84e-06	9606.ENSP00000274368,9606.ENSP00000276571,9606.ENSP00000296099	CRHBP,CRH,UCN
PMID:10657512	(1999) The role of corticotropin-releasing factor and urocortin in the modulation of ingestive behavior.	3	3	3.69	3.94	8.84e-06	9606.ENSP00000274368,9606.ENSP00000276571,9606.ENSP00000296099	CRHBP,CRH,UCN
PMID:9142133	(1997) Corticotropin-releasing factor (CRF) and endocrine responses to stress: CRF receptors, binding protein, and related peptides.	3	3	3.69	3.94	8.84e-06	9606.ENSP00000274368,9606.ENSP00000276571,9606.ENSP00000296099	CRHBP,CRH,UCN
PMID:8836534	(1996) Urocortin interaction with corticotropin-releasing factor (CRF) binding protein (CRF-BP): a novel mechanism for elevating free CRF levels in human brain.	3	3	3.69	3.94	8.84e-06	9606.ENSP00000274368,9606.ENSP00000276571,9606.ENSP00000296099	CRHBP,CRH,UCN
PMID:8986836	(1996) Corticotropin-releasing factor-binding protein ligand inhibitor blunts excessive weight gain in genetically obese Zucker rats and rats during nicotine withdrawal.	3	3	3.69	3.94	8.84e-06	9606.ENSP00000274368,9606.ENSP00000276571,9606.ENSP00000296099	CRHBP,CRH,UCN
PMID:31542153	(2019) The Relationship Between the Uncinate Fasciculus and Anxious Temperament Is Evolutionarily Conserved and Sexually Dimorphic.	3	4	3.57	3.92	9.13e-06	9606.ENSP00000273610,9606.ENSP00000274368,9606.ENSP00000276571	UCN2,CRHBP,CRH
PMID:27777046	(2017) CRH peptide evolution occurred in three phases: Evidence from characterizing sea lamprey CRH system members.	3	4	3.57	3.92	9.13e-06	9606.ENSP00000274368,9606.ENSP00000276571,9606.ENSP00000296099	CRHBP,CRH,UCN
PMID:24076419	(2013) Evolution and phylogeny of the corticotropin-releasing factor (CRF) family of peptides: expansion and specialization in the vertebrates.	3	4	3.57	3.92	9.13e-06	9606.ENSP00000273610,9606.ENSP00000276571,9606.ENSP00000296099	UCN2,CRH,UCN
PMID:19646444	(2010) Characterization of a corticotropin-releasing factor (CRF)diuretic hormone-like peptide from tunicates: insight into the origins of the vertebrate CRF family.	3	4	3.57	3.92	9.13e-06	9606.ENSP00000273610,9606.ENSP00000276571,9606.ENSP00000296099	UCN2,CRH,UCN
PMID:20451246	(2010) Placental urocortin-2 and -3: endocrine or paracrine functioning during healthy pregnancy?	3	4	3.57	3.92	9.13e-06	9606.ENSP00000273610,9606.ENSP00000276571,9606.ENSP00000296099	UCN2,CRH,UCN
PMID:19204182	(2009) Immediate and sustained blood pressure lowering by urocortin 2: a novel approach to antihypertensive therapy?	3	4	3.57	3.92	9.13e-06	9606.ENSP00000273610,9606.ENSP00000276571,9606.ENSP00000296099	UCN2,CRH,UCN
PMID:19428773	(2009) In vivo evidence for ligand-specific receptor activation in the central CRF system, as measured by local cerebral glucose utilization.	3	4	3.57	3.92	9.13e-06	9606.ENSP00000273610,9606.ENSP00000276571,9606.ENSP00000296099	UCN2,CRH,UCN
PMID:17083971	(2007) Physiology, pharmacology, and therapeutic relevance of urocortins in mammals: ancient CRF paralogs.	3	4	3.57	3.92	9.13e-06	9606.ENSP00000273610,9606.ENSP00000276571,9606.ENSP00000296099	UCN2,CRH,UCN
PMID:17551267	(2007) Modulation of corticotropin-releasing hormone type 2 receptor and urocortin 1 and urocortin 2 mRNA expression in the cardiovascular system of prairie voles following acute or chronic stress.	3	4	3.57	3.92	9.13e-06	9606.ENSP00000273610,9606.ENSP00000276571,9606.ENSP00000296099	UCN2,CRH,UCN
PMID:17717045	(2007) Urocortin I is present in the enteric nervous system and exerts an excitatory effect via cholinergic and serotonergic pathways in the rat colon.	3	4	3.57	3.92	9.13e-06	9606.ENSP00000273610,9606.ENSP00000276571,9606.ENSP00000296099	UCN2,CRH,UCN
PMID:16476507	(2006) Modifications of the human urocortin 2 peptide that improve pharmacological properties.	3	4	3.57	3.92	9.13e-06	9606.ENSP00000273610,9606.ENSP00000274368,9606.ENSP00000276571	UCN2,CRHBP,CRH
PMID:16787262	(2006) The roles of corticotropin-releasing factor-related peptides and their receptors in the cardiovascular system.	3	4	3.57	3.92	9.13e-06	9606.ENSP00000273610,9606.ENSP00000276571,9606.ENSP00000296099	UCN2,CRH,UCN
PMID:16269317	(2005) The role of corticotropin-releasing factor-like peptides in cannabis, nicotine, and alcohol dependence.	3	4	3.57	3.92	9.13e-06	9606.ENSP00000273610,9606.ENSP00000276571,9606.ENSP00000296099	UCN2,CRH,UCN
PMID:15476935	(2004) Ancient evolution of stress-regulating peptides in vertebrates.	3	4	3.57	3.92	9.13e-06	9606.ENSP00000273610,9606.ENSP00000276571,9606.ENSP00000296099	UCN2,CRH,UCN
PMID:15476942	(2004) Urocortins in human reproduction.	3	4	3.57	3.92	9.13e-06	9606.ENSP00000274368,9606.ENSP00000276571,9606.ENSP00000296099	CRHBP,CRH,UCN
PMID:15601952	(2004) Central structures necessary and sufficient for ingestive and glycemic responses to Urocortin I administration.	3	4	3.57	3.92	9.13e-06	9606.ENSP00000273610,9606.ENSP00000276571,9606.ENSP00000296099	UCN2,CRH,UCN
PMID:12535076	(2003) Modified yeast cells to investigate the coupling of G protein-coupled receptors to specific G proteins.	3	4	3.57	3.92	9.13e-06	9606.ENSP00000273610,9606.ENSP00000276571,9606.ENSP00000296099	UCN2,CRH,UCN
PMID:11337087	(2001) Mouse models of altered CRH-binding protein expression.	3	4	3.57	3.92	9.13e-06	9606.ENSP00000274368,9606.ENSP00000276571,9606.ENSP00000296099	CRHBP,CRH,UCN
PMID:11416224	(2001) Identification of urocortin III, an additional member of the corticotropin-releasing factor (CRF) family with high affinity for the CRF2 receptor.	3	4	3.57	3.92	9.13e-06	9606.ENSP00000273610,9606.ENSP00000276571,9606.ENSP00000296099	UCN2,CRH,UCN
PMID:10818395	(2000) Placental corticotropin-releasing factor. An update.	3	4	3.57	3.92	9.13e-06	9606.ENSP00000274368,9606.ENSP00000276571,9606.ENSP00000296099	CRHBP,CRH,UCN
PMID:10376266	(1999) Putative role of placental corticotropin-releasing factor in the mechanisms of human parturition.	3	4	3.57	3.92	9.13e-06	9606.ENSP00000274368,9606.ENSP00000276571,9606.ENSP00000296099	CRHBP,CRH,UCN
PMID:10500222	(1999) Altered anxiety and weight gain in corticotropin-releasing hormone-binding protein-deficient mice.	3	4	3.57	3.92	9.13e-06	9606.ENSP00000274368,9606.ENSP00000276571,9606.ENSP00000296099	CRHBP,CRH,UCN
PMID:33628986	(2021) Transcriptional Profiling of Amygdala Neurons Implicates PKCdelta in Primate Anxious Temperament.	3	5	3.47	3.86	1.07e-05	9606.ENSP00000273610,9606.ENSP00000274368,9606.ENSP00000276571	UCN2,CRHBP,CRH
PMID:29497387	(2018) Evaluation of Alcohol Preference and Drinking in msP Rats Bearing a Crhr1 Promoter Polymorphism.	3	5	3.47	3.86	1.07e-05	9606.ENSP00000274368,9606.ENSP00000276571,9606.ENSP00000296099	CRHBP,CRH,UCN
PMID:30127978	(2018) Decreased CRHBP expression is predictive of poor prognosis in patients with hepatocellular carcinoma.	3	5	3.47	3.86	1.07e-05	9606.ENSP00000274368,9606.ENSP00000276571,9606.ENSP00000296099	CRHBP,CRH,UCN
PMID:24249730	(2013) Protective role of the neuropeptide urocortin II against experimental sepsis and leishmaniasis by direct killing of pathogens.	3	5	3.47	3.86	1.07e-05	9606.ENSP00000273610,9606.ENSP00000276571,9606.ENSP00000296099	UCN2,CRH,UCN
PMID:19452635	(2009) Social isolation modulates corticotropin-releasing factor type 2 receptor, urocortin 1 and urocortin 2 mRNAs expression in the cardiovascular system of prairie voles.	3	5	3.47	3.86	1.07e-05	9606.ENSP00000273610,9606.ENSP00000276571,9606.ENSP00000296099	UCN2,CRH,UCN
PMID:19456342	(2009) Evolution of complementary peptide systems: teneurin C-terminal-associated peptides and corticotropin-releasing factor superfamilies.	3	5	3.47	3.86	1.07e-05	9606.ENSP00000273610,9606.ENSP00000276571,9606.ENSP00000296099	UCN2,CRH,UCN
PMID:17237259	(2007) A comparison between the cardiovascular actions of urocortin 1 and urocortin 2 (stresscopin-related peptide) in conscious rats.	3	5	3.47	3.86	1.07e-05	9606.ENSP00000273610,9606.ENSP00000276571,9606.ENSP00000296099	UCN2,CRH,UCN
PMID:17437087	(2007) Stress-induced relapse to cocaine seeking: roles for the CRF(2) receptor and CRF-binding protein in the ventral tegmental area of the rat.	3	5	3.47	3.86	1.07e-05	9606.ENSP00000274368,9606.ENSP00000276571,9606.ENSP00000296099	CRHBP,CRH,UCN
PMID:15953348	(2005) Differential monoaminergic, neuroendocrine and behavioural responses after central administration of corticotropin-releasing factor receptor type 1 and type 2 agonists.	3	5	3.47	3.86	1.07e-05	9606.ENSP00000273610,9606.ENSP00000276571,9606.ENSP00000296099	UCN2,CRH,UCN
PMID:12970163	(2004) Urocortin-II and urocortin-III are cardioprotective against ischemia reperfusion injury: an essential endogenous cardioprotective role for corticotropin releasing factor receptor type 2 in the murine heart.	3	5	3.47	3.86	1.07e-05	9606.ENSP00000273610,9606.ENSP00000276571,9606.ENSP00000296099	UCN2,CRH,UCN
PMID:12960070	(2003) Urocortin II treatment reduces skeletal muscle mass and function loss during atrophy and increases nonatrophying skeletal muscle mass and function.	3	5	3.47	3.86	1.07e-05	9606.ENSP00000273610,9606.ENSP00000276571,9606.ENSP00000296099	UCN2,CRH,UCN
PMID:12065889	(2002) Differential interactions of urocortincorticotropin-releasing hormone peptides with the blood-brain barrier.	3	5	3.47	3.86	1.07e-05	9606.ENSP00000273610,9606.ENSP00000276571,9606.ENSP00000296099	UCN2,CRH,UCN
PMID:11459800	(2001) IL-1alpha and TNFalpha down-regulate CRH receptor-2 mRNA expression in the mouse heart.	3	5	3.47	3.86	1.07e-05	9606.ENSP00000273610,9606.ENSP00000276571,9606.ENSP00000296099	UCN2,CRH,UCN
PMID:31721113	(2020) Cancer-Specific Loss of Urocortin 3 in Human Renal Cancer.	3	6	3.39	3.77	1.39e-05	9606.ENSP00000274368,9606.ENSP00000276571,9606.ENSP00000296099	CRHBP,CRH,UCN
PMID:27374820	(2016) Binge Drinking Decreases Corticotropin-Releasing Factor-Binding Protein Expression in the Medial Prefrontal Cortex of Mice.	3	6	3.39	3.77	1.39e-05	9606.ENSP00000274368,9606.ENSP00000276571,9606.ENSP00000296099	CRHBP,CRH,UCN
PMID:25918498	(2015) Energy metabolism and behavior in the corticotropin-releasing factor family of peptides.	3	6	3.39	3.77	1.39e-05	9606.ENSP00000273610,9606.ENSP00000276571,9606.ENSP00000296099	UCN2,CRH,UCN
PMID:24776623	(2014) A complete corticotropin releasing factor system localized in human fetal lung.	3	6	3.39	3.77	1.39e-05	9606.ENSP00000273610,9606.ENSP00000274368,9606.ENSP00000276571	UCN2,CRHBP,CRH
PMID:20705077	(2010) Blocking corticotropin-releasing factor-2 receptors, but not corticotropin-releasing factor-1 receptors or glucocorticoid feedback, disrupts the development of conditioned defeat.	3	6	3.39	3.77	1.39e-05	9606.ENSP00000273610,9606.ENSP00000276571,9606.ENSP00000296099	UCN2,CRH,UCN
PMID:18996180	(2009) Neonatal immune challenge affects the regulation of estrus cyclicity and feeding behavior in female rats.	3	6	3.39	3.77	1.39e-05	9606.ENSP00000273610,9606.ENSP00000276571,9606.ENSP00000296099	UCN2,CRH,UCN
PMID:19318426	(2009) Regulation of urocortin I and its related peptide urocortin II by inflammatory and oxidative stresses in HL-1 cardiomyocytes.	3	6	3.39	3.77	1.39e-05	9606.ENSP00000273610,9606.ENSP00000276571,9606.ENSP00000296099	UCN2,CRH,UCN
PMID:17090973	(2006) Neuropeptide urocortin and its receptors are expressed in rat Kupffer cells.	3	6	3.39	3.77	1.39e-05	9606.ENSP00000274368,9606.ENSP00000276571,9606.ENSP00000296099	CRHBP,CRH,UCN
PMID:15784708	(2005) Preeclampsia is associated with impaired regulation of the placental nitric oxide-cyclic guanosine monophosphate pathway by corticotropin-releasing hormone (CRH) and CRH-related peptides.	3	6	3.39	3.77	1.39e-05	9606.ENSP00000273610,9606.ENSP00000276571,9606.ENSP00000296099	UCN2,CRH,UCN
PMID:15974983	(2005) The corticotropin-releasing factor (CRF) family of neuropeptides in inflammation: potential therapeutic applications.	3	6	3.39	3.77	1.39e-05	9606.ENSP00000273610,9606.ENSP00000276571,9606.ENSP00000296099	UCN2,CRH,UCN
PMID:14736736	(2004) Urocortin II gene is highly expressed in mouse skin and skeletal muscle tissues: localization, basal expression in corticotropin-releasing factor receptor (CRFR) 1- and CRFR2-null mice, and regulation by glucocorticoids.	3	6	3.39	3.77	1.39e-05	9606.ENSP00000273610,9606.ENSP00000276571,9606.ENSP00000296099	UCN2,CRH,UCN
PMID:14990799	(2004) The cardiovascular physiologic actions of urocortin II: acute effects in murine heart failure.	3	6	3.39	3.77	1.39e-05	9606.ENSP00000273610,9606.ENSP00000276571,9606.ENSP00000296099	UCN2,CRH,UCN
PMID:15100165	(2004) CRF1 receptor signaling pathways are involved in stress-related alterations of colonic function and viscerosensitivity: implications for irritable bowel syndrome.	3	6	3.39	3.77	1.39e-05	9606.ENSP00000273610,9606.ENSP00000276571,9606.ENSP00000296099	UCN2,CRH,UCN
PMID:15102917	(2004) Corticotropin-releasing factor and Urocortin I modulate excitatory glutamatergic synaptic transmission.	3	6	3.39	3.77	1.39e-05	9606.ENSP00000273610,9606.ENSP00000276571,9606.ENSP00000296099	UCN2,CRH,UCN
PMID:15381637	(2004) CRF2 receptors are highly expressed in the human cardiovascular system and their cognate ligands urocortins 2 and 3 are potent vasodilators.	3	6	3.39	3.77	1.39e-05	9606.ENSP00000273610,9606.ENSP00000276571,9606.ENSP00000296099	UCN2,CRH,UCN
PMID:11784785	(2002) Urocortin, but not urocortin II, protects cultured hippocampal neurons from oxidative and excitotoxic cell death via corticotropin-releasing hormone receptor type I.	3	6	3.39	3.77	1.39e-05	9606.ENSP00000273610,9606.ENSP00000276571,9606.ENSP00000296099	UCN2,CRH,UCN
PMID:9118350	(1996) Neurobiology of corticotropin releasing factor (CRF) receptors and CRF-binding protein: implications for the treatment of CNS disorders.	3	6	3.39	3.77	1.39e-05	9606.ENSP00000274368,9606.ENSP00000276571,9606.ENSP00000296099	CRHBP,CRH,UCN
PMID:39523064	(2024) The CRFUrocortin systems as therapeutic targets for alcohol use disorders.	3	7	3.32	3.7	1.69e-05	9606.ENSP00000274368,9606.ENSP00000276571,9606.ENSP00000296099	CRHBP,CRH,UCN
PMID:31456701	(2019) Dynamic Expression and Regulation of Urotensin I and Corticotropin-Releasing Hormone Receptors in Ovary of Olive Flounder Paralichthys olivaceus.	3	7	3.32	3.7	1.69e-05	9606.ENSP00000273610,9606.ENSP00000276571,9606.ENSP00000296099	UCN2,CRH,UCN
PMID:27377597	(2016) Corticotropin-releasing factor (CRF) system localization in human fetal heart.	3	7	3.32	3.7	1.69e-05	9606.ENSP00000273610,9606.ENSP00000274368,9606.ENSP00000276571	UCN2,CRHBP,CRH
PMID:30091054	(2016) Corticotropin-releasing factor (CRF) system localization in human fetal heart.	3	7	3.32	3.7	1.69e-05	9606.ENSP00000273610,9606.ENSP00000274368,9606.ENSP00000276571	UCN2,CRHBP,CRH
PMID:25888455	(2015) GABA and NMDA receptors in CRF neurons have opposing effects in fear acquisition and anxiety in central amygdala vs. bed nucleus of the stria terminalis.	3	7	3.32	3.7	1.69e-05	9606.ENSP00000274368,9606.ENSP00000276571,9606.ENSP00000296099	CRHBP,CRH,UCN
PMID:25913553	(2015) Noise stress changes mRNA expressions of corticotropin-releasing hormone, its receptors in amygdala, and anxiety-related behaviors.	3	7	3.32	3.7	1.69e-05	9606.ENSP00000273610,9606.ENSP00000276571,9606.ENSP00000296099	UCN2,CRH,UCN
PMID:26247973	(2015) Corticotropin Releasing Factor Binding Protein and CRF2 Receptors in the Ventral Tegmental Area: Modulation of Ethanol Binge Drinking in C57BL6J Mice.	3	7	3.32	3.7	1.69e-05	9606.ENSP00000274368,9606.ENSP00000276571,9606.ENSP00000296099	CRHBP,CRH,UCN
PMID:26332847	(2015) Intrathecal urocortin I in the spinal cord as a murine model of stress hormone-induced musculoskeletal and tactile hyperalgesia.	3	7	3.32	3.7	1.69e-05	9606.ENSP00000273610,9606.ENSP00000276571,9606.ENSP00000296099	UCN2,CRH,UCN
PMID:23847465	(2013) Central corticotropin releasing factor and social stress.	3	7	3.32	3.7	1.69e-05	9606.ENSP00000273610,9606.ENSP00000274368,9606.ENSP00000276571	UCN2,CRHBP,CRH
PMID:24083959	(2013) Regulation of corticotropin-releasing factor and urocortin 23 mRNA by leptin in hypothalamic N39 cells.	3	7	3.32	3.7	1.69e-05	9606.ENSP00000273610,9606.ENSP00000276571,9606.ENSP00000296099	UCN2,CRH,UCN
PMID:22684850	(2012) Expression of urocortin and corticotropin-releasing hormone receptors in the horse thyroid gland.	3	7	3.32	3.7	1.69e-05	9606.ENSP00000274368,9606.ENSP00000276571,9606.ENSP00000296099	CRHBP,CRH,UCN
PMID:21476084	(2011) Corticotropin-releasing factor family and its receptors: pro-inflammatory or anti-inflammatory targets in the periphery?	3	7	3.32	3.7	1.69e-05	9606.ENSP00000274368,9606.ENSP00000276571,9606.ENSP00000296099	CRHBP,CRH,UCN
PMID:21696829	(2011) Expression of CRH, CRH-related peptide and CRH receptor in the ovary and potential CRH signalling pathways.	3	7	3.32	3.7	1.69e-05	9606.ENSP00000273610,9606.ENSP00000276571,9606.ENSP00000296099	UCN2,CRH,UCN
PMID:22183439	(2011) Corticotropin-releasing factor: innocent until proven guilty.	3	7	3.32	3.7	1.69e-05	9606.ENSP00000274368,9606.ENSP00000276571,9606.ENSP00000296099	CRHBP,CRH,UCN
PMID:19008330	(2009) Corticotropin-releasing hormone receptor expression and functional signaling in murine gonadotrope-like cells.	3	7	3.32	3.7	1.69e-05	9606.ENSP00000273610,9606.ENSP00000276571,9606.ENSP00000296099	UCN2,CRH,UCN
PMID:19359038	(2009) Placental urocortins and CRF in late gestation.	3	7	3.32	3.7	1.69e-05	9606.ENSP00000273610,9606.ENSP00000276571,9606.ENSP00000296099	UCN2,CRH,UCN
PMID:18048641	(2008) Intracellular mechanisms regulating corticotropin-releasing hormone receptor-2beta endocytosis and interaction with extracellularly regulated kinase 12 and p38 mitogen-activated protein kinase signaling cascades.	3	7	3.32	3.7	1.69e-05	9606.ENSP00000273610,9606.ENSP00000276571,9606.ENSP00000296099	UCN2,CRH,UCN
PMID:18158090	(2008) The effects of CRF and the urocortins on [3H]GABA release from the rat amygdala--an in vitro superfusion study.	3	7	3.32	3.7	1.69e-05	9606.ENSP00000273610,9606.ENSP00000276571,9606.ENSP00000296099	UCN2,CRH,UCN
PMID:18632307	(2008) Footshock-induced urinary bladder hypersensitivity: role of spinal corticotropin-releasing factor receptors.	3	7	3.32	3.7	1.69e-05	9606.ENSP00000273610,9606.ENSP00000276571,9606.ENSP00000296099	UCN2,CRH,UCN
PMID:18775757	(2008) Involvement of CRH receptors in urocortin-induced hyperthermia.	3	7	3.32	3.7	1.69e-05	9606.ENSP00000273610,9606.ENSP00000276571,9606.ENSP00000296099	UCN2,CRH,UCN
PMID:17194738	(2007) Corticotropin-releasing factor (CRF) and the urocortins differentially regulate catecholamine secretion in human and rat adrenals, in a CRF receptor type-specific manner.	3	7	3.32	3.7	1.69e-05	9606.ENSP00000273610,9606.ENSP00000276571,9606.ENSP00000296099	UCN2,CRH,UCN
PMID:17463062	(2007) Corticotropin-releasing hormone receptor type 1 and type 2 mediate differential effects on 15-hydroxy prostaglandin dehydrogenase expression in cultured human chorion trophoblasts.	3	7	3.32	3.7	1.69e-05	9606.ENSP00000273610,9606.ENSP00000276571,9606.ENSP00000296099	UCN2,CRH,UCN
PMID:16518577	(2006) The effects of corticoptropin-releasing factor and the urocortins on striatal dopamine release induced by electrical stimulation-an in vitro superfusion study.	3	7	3.32	3.7	1.69e-05	9606.ENSP00000273610,9606.ENSP00000276571,9606.ENSP00000296099	UCN2,CRH,UCN
PMID:15659593	(2005) Chronic cocaine administration switches corticotropin-releasing factor2 receptor-mediated depression to facilitation of glutamatergic transmission in the lateral septum.	3	7	3.32	3.7	1.69e-05	9606.ENSP00000273610,9606.ENSP00000276571,9606.ENSP00000296099	UCN2,CRH,UCN
PMID:16037378	(2005) Urocortins of the South African clawed frog, Xenopus laevis: conservation of structure and function in tetrapod evolution.	3	7	3.32	3.7	1.69e-05	9606.ENSP00000274368,9606.ENSP00000276571,9606.ENSP00000296099	CRHBP,CRH,UCN
PMID:16081642	(2005) Urocortin 2 suppresses host resistance to Listeria monocytogenes infection via up-regulation of interleukin-10.	3	7	3.32	3.7	1.69e-05	9606.ENSP00000273610,9606.ENSP00000276571,9606.ENSP00000296099	UCN2,CRH,UCN
PMID:14744257	(2004) CRF and CRF receptors: role in stress responsivity and other behaviors.	3	7	3.32	3.7	1.69e-05	9606.ENSP00000273610,9606.ENSP00000274368,9606.ENSP00000276571	UCN2,CRHBP,CRH
PMID:12611895	(2003) A soluble form of the first extracellular domain of mouse type 2beta corticotropin-releasing factor receptor reveals differential ligand specificity.	3	7	3.32	3.7	1.69e-05	9606.ENSP00000273610,9606.ENSP00000276571,9606.ENSP00000296099	UCN2,CRH,UCN
PMID:11830263	(2002) The CRF peptide family and their receptors: yet more partners discovered.	3	7	3.32	3.7	1.69e-05	9606.ENSP00000273610,9606.ENSP00000276571,9606.ENSP00000296099	UCN2,CRH,UCN
PMID:11226328	(2001) Urocortin II: a member of the corticotropin-releasing factor (CRF) neuropeptide family that is selectively bound by type 2 CRF receptors.	3	7	3.32	3.7	1.69e-05	9606.ENSP00000273610,9606.ENSP00000276571,9606.ENSP00000296099	UCN2,CRH,UCN
PMID:10519912	(1999) Actions of CRF and its analogs.	3	7	3.32	3.7	1.69e-05	9606.ENSP00000274368,9606.ENSP00000276571,9606.ENSP00000296099	CRHBP,CRH,UCN
PMID:26630389	(2016) CRF-R1 activation in the anterior-dorsal BNST induces maternal neglect in lactating rats via an HPA axis-independent central mechanism.	3	8	3.27	3.67	1.82e-05	9606.ENSP00000274368,9606.ENSP00000276571,9606.ENSP00000296099	CRHBP,CRH,UCN
PMID:27695045	(2016) Tumor Specific Epigenetic Silencing of Corticotropin Releasing Hormone -Binding Protein in Renal Cell Carcinoma: Association of Hypermethylation and Metastasis.	3	8	3.27	3.67	1.82e-05	9606.ENSP00000274368,9606.ENSP00000276571,9606.ENSP00000296099	CRHBP,CRH,UCN
PMID:25565358	(2015) Preclinical evidence implicating corticotropin-releasing factor signaling in ethanol consumption and neuroadaptation.	3	8	3.27	3.67	1.82e-05	9606.ENSP00000273610,9606.ENSP00000274368,9606.ENSP00000276571	UCN2,CRHBP,CRH
PMID:24331779	(2014) The effect of urocortin I on the hypothalamic ACTH secretagogues and its impact on the hypothalamic-pituitary-adrenal axis.	3	8	3.27	3.67	1.82e-05	9606.ENSP00000273610,9606.ENSP00000276571,9606.ENSP00000296099	UCN2,CRH,UCN
PMID:22191943	(2012) Nicotine stimulates secretion of corticosterone via both CRH and AVP receptors.	3	8	3.27	3.67	1.82e-05	9606.ENSP00000273610,9606.ENSP00000276571,9606.ENSP00000296099	UCN2,CRH,UCN
PMID:22973190	(2012) Stress and addiction: contribution of the corticotropin releasing factor (CRF) system in neuroplasticity.	3	8	3.27	3.67	1.82e-05	9606.ENSP00000273610,9606.ENSP00000274368,9606.ENSP00000276571	UCN2,CRHBP,CRH
PMID:19026699	(2009) Possible involvement of corticotropin-releasing factor receptor signaling on vascular inflammation.	3	8	3.27	3.67	1.82e-05	9606.ENSP00000273610,9606.ENSP00000276571,9606.ENSP00000296099	UCN2,CRH,UCN
PMID:19409200	(2009) Gestational hypoxia alone or combined with restraint sensitizes the hypothalamic-pituitary-adrenal axis and induces anxiety-like behavior in adult male rat offspring.	3	8	3.27	3.67	1.82e-05	9606.ENSP00000273610,9606.ENSP00000276571,9606.ENSP00000296099	UCN2,CRH,UCN
PMID:17188689	(2007) Involvement of the corticotropin-releasing factor (CRF) type 2 receptor in CRF-induced thyrotropin release by the amphibian pituitary gland.	3	8	3.27	3.67	1.82e-05	9606.ENSP00000273610,9606.ENSP00000276571,9606.ENSP00000296099	UCN2,CRH,UCN
PMID:16449328	(2006) Dynamic expression and regulation of the corticotropin-releasing hormoneurocortin-receptor-binding protein system in the primate ovary during the menstrual cycle.	3	8	3.27	3.67	1.82e-05	9606.ENSP00000274368,9606.ENSP00000276571,9606.ENSP00000296099	CRHBP,CRH,UCN
PMID:16920976	(2006) Corticotropin-releasing hormone receptor 2-deficient mice have reduced intestinal inflammatory responses.	3	8	3.27	3.67	1.82e-05	9606.ENSP00000273610,9606.ENSP00000276571,9606.ENSP00000296099	UCN2,CRH,UCN
PMID:15831766	(2005) Corticotropin-releasing factor receptor subtypes mediating nutritional suppression of estrous behavior in Syrian hamsters.	3	8	3.27	3.67	1.82e-05	9606.ENSP00000273610,9606.ENSP00000276571,9606.ENSP00000296099	UCN2,CRH,UCN
PMID:16005543	(2005) Effects of urocortin II on neonatal rat cardiac myocytes and non-myocytes.	3	8	3.27	3.67	1.82e-05	9606.ENSP00000273610,9606.ENSP00000276571,9606.ENSP00000296099	UCN2,CRH,UCN
PMID:14670995	(2004) Specificity and regulation of extracellularly regulated kinase12 phosphorylation through corticotropin-releasing factor (CRF) receptors 1 and 2beta by the CRFurocortin family of peptides.	3	8	3.27	3.67	1.82e-05	9606.ENSP00000273610,9606.ENSP00000276571,9606.ENSP00000296099	UCN2,CRH,UCN
PMID:10338682	(1999) New approaches in the pharmacological treatment of obesity.	3	8	3.27	3.67	1.82e-05	9606.ENSP00000274368,9606.ENSP00000276571,9606.ENSP00000296099	CRHBP,CRH,UCN
PMID:34681077	(2021) Expression of Urocortin 3 mRNA in the Central Nervous System of the Sea Lamprey Petromyzon marinus.	3	9	3.22	3.6	2.20e-05	9606.ENSP00000273610,9606.ENSP00000276571,9606.ENSP00000296099	UCN2,CRH,UCN
PMID:29330004	(2019) Recovery of stress-impaired social behavior by an antagonist of the CRF binding protein, CRF6-33, in the bed nucleus of the stria terminalis of male rats.	3	9	3.22	3.6	2.20e-05	9606.ENSP00000274368,9606.ENSP00000276571,9606.ENSP00000296099	CRHBP,CRH,UCN
PMID:26831220	(2016) Corticotropin releasing factor excites neurons of posterior hypothalamic nucleus to produce tachycardia in rats.	3	9	3.22	3.6	2.20e-05	9606.ENSP00000273610,9606.ENSP00000276571,9606.ENSP00000296099	UCN2,CRH,UCN
PMID:23754975	(2013) The CRF system and social behavior: a review.	3	9	3.22	3.6	2.20e-05	9606.ENSP00000274368,9606.ENSP00000276571,9606.ENSP00000296099	CRHBP,CRH,UCN
PMID:20047160	(2010) Neurobiological mechanisms of addiction: focus on corticotropin-releasing factor.	3	9	3.22	3.6	2.20e-05	9606.ENSP00000274368,9606.ENSP00000276571,9606.ENSP00000296099	CRHBP,CRH,UCN
PMID:20052275	(2009) CRF1-R activation of the dynorphinkappa opioid system in the mouse basolateral amygdala mediates anxiety-like behavior.	3	9	3.22	3.6	2.20e-05	9606.ENSP00000273610,9606.ENSP00000276571,9606.ENSP00000296099	UCN2,CRH,UCN
PMID:18325997	(2008) Differential regulation of prostaglandin production mediated by corticotropin-releasing hormone receptor type 1 and type 2 in cultured human placental trophoblasts.	3	9	3.22	3.6	2.20e-05	9606.ENSP00000273610,9606.ENSP00000276571,9606.ENSP00000296099	UCN2,CRH,UCN
PMID:17326013	(2007) Corticotropin-releasing hormone skin signaling is receptor-mediated and is predominant in the sebaceous glands.	3	9	3.22	3.6	2.20e-05	9606.ENSP00000274368,9606.ENSP00000276571,9606.ENSP00000296099	CRHBP,CRH,UCN
PMID:16778399	(2006) Corticotropin-releasing factor (CRF) and urocortin promote the survival of cultured cerebellar GABAergic neurons through the type 1 CRF receptor.	3	9	3.22	3.6	2.20e-05	9606.ENSP00000273610,9606.ENSP00000276571,9606.ENSP00000296099	UCN2,CRH,UCN
PMID:15476938	(2004) Urocortins and corticotropin releasing factor type 2 receptors in the hypothalamus and the cardiovascular system.	3	9	3.22	3.6	2.20e-05	9606.ENSP00000273610,9606.ENSP00000276571,9606.ENSP00000296099	UCN2,CRH,UCN
PMID:30298965	(2019) Brain corticotropin-releasing factor signaling: Involvement in acute stress-induced visceral analgesia in male rats.	3	10	3.17	3.53	2.69e-05	9606.ENSP00000273610,9606.ENSP00000274368,9606.ENSP00000276571	UCN2,CRHBP,CRH
PMID:31005044	(2019) Increased protein and mRNA expression of corticotropin-releasing factor (CRF), decreased CRF receptors and CRF binding protein in specific postmortem brain areas of teenage suicide subjects.	3	10	3.17	3.53	2.69e-05	9606.ENSP00000274368,9606.ENSP00000276571,9606.ENSP00000296099	CRHBP,CRH,UCN
PMID:26908365	(2017) Connectivity between the central nucleus of the amygdala and the bed nucleus of the stria terminalis in the non-human primate: neuronal tract tracing and developmental neuroimaging studies.	3	10	3.17	3.53	2.69e-05	9606.ENSP00000273610,9606.ENSP00000274368,9606.ENSP00000276571	UCN2,CRHBP,CRH
PMID:27397599	(2016) Influence of Adrenalectomy on Protective Effects of Urocortin I, a Corticotropin-Releasing Factor, Against Indomethacin-Induced Enteropathy in Rats.	3	10	3.17	3.53	2.69e-05	9606.ENSP00000273610,9606.ENSP00000276571,9606.ENSP00000296099	UCN2,CRH,UCN
PMID:26503065	(2015) Ethanol produces corticotropin-releasing factor receptor-dependent enhancement of spontaneous glutamatergic transmission in the mouse central amygdala.	3	10	3.17	3.53	2.69e-05	9606.ENSP00000273610,9606.ENSP00000276571,9606.ENSP00000296099	UCN2,CRH,UCN
PMID:24755994	(2014) Sustained AAV-mediated overexpression of CRF in the central amygdala diminishes the depressive-like state associated with nicotine withdrawal.	3	10	3.17	3.53	2.69e-05	9606.ENSP00000273610,9606.ENSP00000276571,9606.ENSP00000296099	UCN2,CRH,UCN
PMID:21813699	(2011) Augmented cocaine seeking in response to stress or CRF delivered into the ventral tegmental area following long-access self-administration is mediated by CRF receptor type 1 but not CRF receptor type 2.	3	10	3.17	3.53	2.69e-05	9606.ENSP00000273610,9606.ENSP00000274368,9606.ENSP00000276571	UCN2,CRHBP,CRH
PMID:14519439	(2003) Protective effects of the urocortin homologues stresscopin (SCP) and stresscopin-related peptide (SRP) against hypoxiareoxygenation injury in rat neonatal cardiomyocytes.	3	10	3.17	3.53	2.69e-05	9606.ENSP00000273610,9606.ENSP00000276571,9606.ENSP00000296099	UCN2,CRH,UCN
PMID:37078022	(2023) Chronic stress negatively impacts wound healing, welfare, and stress regulation in internally tagged Atlantic salmon (Salmo salar).	3	11	3.13	3.46	3.27e-05	9606.ENSP00000274368,9606.ENSP00000276571,9606.ENSP00000296099	CRHBP,CRH,UCN
PMID:34351805	(2021) Cardioprotective and Vasoprotective Effects of Corticotropin-Releasing Hormone and Urocortins: Receptors and Signaling.	3	11	3.13	3.46	3.27e-05	9606.ENSP00000273610,9606.ENSP00000276571,9606.ENSP00000296099	UCN2,CRH,UCN
PMID:34912198	(2021) Corticotropin Releasing Factor Binding Protein as a Novel Target to Restore Brain Homeostasis: Lessons Learned From Alcohol Use Disorder Research.	3	11	3.13	3.46	3.27e-05	9606.ENSP00000273610,9606.ENSP00000274368,9606.ENSP00000276571	UCN2,CRHBP,CRH
PMID:28722336	(2017) Evidence for the modulation of nociception in mice by central mast cells.	3	11	3.13	3.46	3.27e-05	9606.ENSP00000273610,9606.ENSP00000276571,9606.ENSP00000296099	UCN2,CRH,UCN
PMID:26808377	(2016) Corticotropin-Releasing Hormone Receptor 2 Gene Variants in Irritable Bowel Syndrome.	3	11	3.13	3.46	3.27e-05	9606.ENSP00000273610,9606.ENSP00000276571,9606.ENSP00000296099	UCN2,CRH,UCN
PMID:24194695	(2013) Appetite-suppressing effects and interactions of centrally administered corticotropin-releasing factor, urotensin I and serotonin in rainbow trout (Oncorhynchus mykiss).	3	11	3.13	3.46	3.27e-05	9606.ENSP00000274368,9606.ENSP00000276571,9606.ENSP00000296099	CRHBP,CRH,UCN
PMID:24210138	(2013) Role of neuropeptides in anxiety, stress, and depression: from animals to humans.	3	11	3.13	3.46	3.27e-05	9606.ENSP00000273610,9606.ENSP00000276571,9606.ENSP00000296099	UCN2,CRH,UCN
PMID:22865371	(2012) Regulation of estradiol and progesterone production by CRH-R1 and -R2 is through divergent signaling pathways in cultured human placental trophoblasts.	3	11	3.13	3.46	3.27e-05	9606.ENSP00000273610,9606.ENSP00000276571,9606.ENSP00000296099	UCN2,CRH,UCN
PMID:20826181	(2010) Therapeutic utility of non-peptidic CRF1 receptor antagonists in anxiety, depression, and stress-related disorders: evidence from animal models.	3	11	3.13	3.46	3.27e-05	9606.ENSP00000273610,9606.ENSP00000276571,9606.ENSP00000296099	UCN2,CRH,UCN
PMID:19432998	(2009) Reduced expression of CRH receptor type 1 in upper segment human myometrium during labour.	3	11	3.13	3.46	3.27e-05	9606.ENSP00000273610,9606.ENSP00000276571,9606.ENSP00000296099	UCN2,CRH,UCN
PMID:19893766	(2009) Urocortin in second trimester amniotic fluid: its role as predictor of preterm labor.	3	11	3.13	3.46	3.27e-05	9606.ENSP00000273610,9606.ENSP00000276571,9606.ENSP00000296099	UCN2,CRH,UCN
PMID:18958192	(2008) CRF1 receptor activation increases the response of neurons in the basolateral nucleus of the amygdala to afferent stimulation.	3	11	3.13	3.46	3.27e-05	9606.ENSP00000273610,9606.ENSP00000276571,9606.ENSP00000296099	UCN2,CRH,UCN
PMID:35391925	(2022) Urocortin I Protects against Myocardial IschemiaReperfusion Injury by Sustaining Respiratory Function and Cardiolipin Content via Mitochondrial ATP-Sensitive Potassium Channel Opening.	3	12	3.09	3.4	3.83e-05	9606.ENSP00000273610,9606.ENSP00000276571,9606.ENSP00000296099	UCN2,CRH,UCN
PMID:25557223	(2015) Corticotrophin-releasing factor 1 activation in the central amygdale and visceral hyperalgesia.	3	12	3.09	3.4	3.83e-05	9606.ENSP00000273610,9606.ENSP00000276571,9606.ENSP00000296099	UCN2,CRH,UCN
PMID:24611993	(2014) Alcohol-preferring rats show decreased corticotropin-releasing hormone-2 receptor expression and differences in HPA activation compared to alcohol-nonpreferring rats.	3	12	3.09	3.4	3.83e-05	9606.ENSP00000273610,9606.ENSP00000274368,9606.ENSP00000276571	UCN2,CRHBP,CRH
PMID:22774996	(2012) Urocortin 3 elevates cytosolic calcium in nucleus ambiguus neurons.	3	12	3.09	3.4	3.83e-05	9606.ENSP00000274368,9606.ENSP00000276571,9606.ENSP00000296099	CRHBP,CRH,UCN
PMID:23584111	(2012) Effects of alcohol dependence and withdrawal on stress responsiveness and alcohol consumption.	3	12	3.09	3.4	3.83e-05	9606.ENSP00000274368,9606.ENSP00000276571,9606.ENSP00000296099	CRHBP,CRH,UCN
PMID:21765100	(2011) Different effects of corticotropin-releasing factor and urocortin 2 on apoptosis of prostate cancer cells in vitro.	3	12	3.09	3.4	3.83e-05	9606.ENSP00000273610,9606.ENSP00000276571,9606.ENSP00000296099	UCN2,CRH,UCN
PMID:20026088	(2010) Role of innate and drug-induced dysregulation of brain stress and arousal systems in addiction: Focus on corticotropin-releasing factor, nociceptinorphanin FQ, and orexinhypocretin.	3	12	3.09	3.4	3.83e-05	9606.ENSP00000274368,9606.ENSP00000276571,9606.ENSP00000296099	CRHBP,CRH,UCN
PMID:14508243	(2003) Vasodilative effects of urocortin II via protein kinase A and a mitogen-activated protein kinase in rat thoracic aorta.	3	12	3.09	3.4	3.83e-05	9606.ENSP00000273610,9606.ENSP00000276571,9606.ENSP00000296099	UCN2,CRH,UCN
PMID:34248496	(2021) Editorial: The Phylogenetic History of Hypothalamic Neuromodulators.	3	13	3.06	3.34	4.52e-05	9606.ENSP00000273610,9606.ENSP00000276571,9606.ENSP00000296099	UCN2,CRH,UCN
PMID:28633663	(2017) Targeting psychologic stress signaling pathways in Alzheimers disease.	3	13	3.06	3.34	4.52e-05	9606.ENSP00000273610,9606.ENSP00000276571,9606.ENSP00000296099	UCN2,CRH,UCN
PMID:28790894	(2017) Anatomical Organization of Urocortin 3-Synthesizing Neurons and Immunoreactive Terminals in the Central Nervous System of Non-Human Primates [Sapajus spp.].	3	13	3.06	3.34	4.52e-05	9606.ENSP00000273610,9606.ENSP00000276571,9606.ENSP00000296099	UCN2,CRH,UCN
PMID:19800322	(2010) Corticotropin-releasing factor in the dorsal raphe nucleus: Linking stress coping and addiction.	3	13	3.06	3.34	4.52e-05	9606.ENSP00000273610,9606.ENSP00000276571,9606.ENSP00000296099	UCN2,CRH,UCN
PMID:20696048	(2010) Association of HPA axis-related genetic variation with stress reactivity and aggressive behaviour in pigs.	3	13	3.06	3.34	4.52e-05	9606.ENSP00000274368,9606.ENSP00000276571,9606.ENSP00000296099	CRHBP,CRH,UCN
PMID:32549763	(2020) Long-term UVA exposure to the eye compromises memory and learning ability in mice via corticotropin-releasing hormone type 2 receptor.	3	14	3.02	3.28	5.36e-05	9606.ENSP00000273610,9606.ENSP00000276571,9606.ENSP00000296099	UCN2,CRH,UCN
PMID:32709417	(2020) Transcriptional Profiling of Primate Central Nucleus of the Amygdala Neurons to Understand the Molecular Underpinnings of Early-Life Anxious Temperament.	3	14	3.02	3.28	5.36e-05	9606.ENSP00000273610,9606.ENSP00000274368,9606.ENSP00000276571	UCN2,CRHBP,CRH
PMID:31293517	(2019) Changes in Musculoskeletal System and Metabolism in Osteoporotic Rats Treated With Urocortin.	3	14	3.02	3.28	5.36e-05	9606.ENSP00000273610,9606.ENSP00000276571,9606.ENSP00000296099	UCN2,CRH,UCN
PMID:28260504	(2018) The CRF Family of Neuropeptides and their Receptors - Mediators of the Central Stress Response.	3	14	3.02	3.28	5.36e-05	9606.ENSP00000273610,9606.ENSP00000274368,9606.ENSP00000276571	UCN2,CRHBP,CRH
PMID:29515519	(2018) Molecular Modeling of Structures and Interaction of Human Corticotropin-Releasing Factor (CRF) Binding Protein and CRF Type-2 Receptor.	3	14	3.02	3.28	5.36e-05	9606.ENSP00000273610,9606.ENSP00000274368,9606.ENSP00000276571	UCN2,CRHBP,CRH
PMID:28431971	(2017) Influence of stress associated with chronic alcohol exposure on drinking.	3	14	3.02	3.28	5.36e-05	9606.ENSP00000274368,9606.ENSP00000276571,9606.ENSP00000296099	CRHBP,CRH,UCN
PMID:27818644	(2016) An Update on CRF Mechanisms Underlying Alcohol Use Disorders and Dependence.	3	14	3.02	3.28	5.36e-05	9606.ENSP00000273610,9606.ENSP00000274368,9606.ENSP00000276571	UCN2,CRHBP,CRH
PMID:23898237	(2013) Stress induced obesity: lessons from rodent models of stress.	3	14	3.02	3.28	5.36e-05	9606.ENSP00000273610,9606.ENSP00000276571,9606.ENSP00000296099	UCN2,CRH,UCN
PMID:22484834	(2012) Stress-related serotonergic systems: implications for symptomatology of anxiety and affective disorders.	3	14	3.02	3.28	5.36e-05	9606.ENSP00000273610,9606.ENSP00000276571,9606.ENSP00000296099	UCN2,CRH,UCN
PMID:21303672	(2011) Urocortin I inhibits the effects of ghrelin and neuropeptide Y on feeding and energy substrate utilization.	3	14	3.02	3.28	5.36e-05	9606.ENSP00000273610,9606.ENSP00000276571,9606.ENSP00000296099	UCN2,CRH,UCN
PMID:21860814	(2011) Stress-related alterations of visceral sensation: animal models for irritable bowel syndrome study.	3	14	3.02	3.28	5.36e-05	9606.ENSP00000273610,9606.ENSP00000276571,9606.ENSP00000296099	UCN2,CRH,UCN
PMID:18928406	(2009) Neuroendocrine control of the gut during stress: corticotropin-releasing factor signaling pathways in the spotlight.	3	14	3.02	3.28	5.36e-05	9606.ENSP00000273610,9606.ENSP00000274368,9606.ENSP00000276571	UCN2,CRHBP,CRH
PMID:19332030	(2009) Brain stress systems in the amygdala and addiction.	3	14	3.02	3.28	5.36e-05	9606.ENSP00000273610,9606.ENSP00000276571,9606.ENSP00000296099	UCN2,CRH,UCN
PMID:19437022	(2009) Urocortin and corticotropin-releasing factor receptor 2 in human renal cell carcinoma: disruption of an endogenous inhibitor of angiogenesis and proliferation.	3	14	3.02	3.28	5.36e-05	9606.ENSP00000274368,9606.ENSP00000276571,9606.ENSP00000296099	CRHBP,CRH,UCN
PMID:34610289	(2021) Basolateral amygdala corticotropin-releasing factor receptor type 1 regulates context-cocaine memory strength during reconsolidation in a sex-dependent manner.	3	15	2.99	3.24	6.01e-05	9606.ENSP00000274368,9606.ENSP00000276571,9606.ENSP00000296099	CRHBP,CRH,UCN
PMID:32059962	(2020) Chronic alcohol disrupts hypothalamic responses to stress by modifying CRF and NMDA receptor function.	3	15	2.99	3.24	6.01e-05	9606.ENSP00000274368,9606.ENSP00000276571,9606.ENSP00000296099	CRHBP,CRH,UCN
PMID:29066956	(2017) Cell Type-Specific Expression of Corticotropin-Releasing Hormone-Binding Protein in GABAergic Interneurons in the Prefrontal Cortex.	3	15	2.99	3.24	6.01e-05	9606.ENSP00000274368,9606.ENSP00000276571,9606.ENSP00000296099	CRHBP,CRH,UCN
PMID:25709489	(2015) New approach to the understanding of keloid: psychoneuroimmune-endocrine aspects.	3	15	2.99	3.24	6.01e-05	9606.ENSP00000273610,9606.ENSP00000276571,9606.ENSP00000296099	UCN2,CRH,UCN
PMID:23916481	(2014) Neurobiological mechanisms that contribute to stress-related cocaine use.	3	15	2.99	3.24	6.01e-05	9606.ENSP00000273610,9606.ENSP00000274368,9606.ENSP00000276571	UCN2,CRHBP,CRH
PMID:24829219	(2014) Corticotropin-releasing factor family peptide signaling in feline bladder urothelial cells.	3	15	2.99	3.24	6.01e-05	9606.ENSP00000273610,9606.ENSP00000276571,9606.ENSP00000296099	UCN2,CRH,UCN
PMID:22885871	(2012) The behavioral, anatomical and pharmacological parallels between social attachment, love and addiction.	3	15	2.99	3.24	6.01e-05	9606.ENSP00000273610,9606.ENSP00000276571,9606.ENSP00000296099	UCN2,CRH,UCN
PMID:21856381	(2011) Reduction of high-fat diet-induced obesity after chronic administration of brain-derived neurotrophic factor in the hypothalamic ventromedial nucleus.	3	15	2.99	3.24	6.01e-05	9606.ENSP00000273610,9606.ENSP00000276571,9606.ENSP00000296099	UCN2,CRH,UCN
PMID:16959871	(2006) Identification of signaling molecules mediating corticotropin-releasing hormone-R1alpha-mitogen-activated protein kinase (MAPK) interactions: the critical role of phosphatidylinositol 3-kinase in regulating ERK12 but not p38 MAPK activation.	3	15	2.99	3.24	6.01e-05	9606.ENSP00000273610,9606.ENSP00000276571,9606.ENSP00000296099	UCN2,CRH,UCN
PMID:35464141	(2022) Neurobiology of Loneliness, Isolation, and Loss: Integrating Human and Animal Perspectives.	3	16	2.97	3.19	6.85e-05	9606.ENSP00000274368,9606.ENSP00000276571,9606.ENSP00000296099	CRHBP,CRH,UCN
PMID:27321013	(2016) CRF-like receptor SEB-3 in sex-common interneurons potentiates stress handling and reproductive drive in C. elegans.	3	16	2.97	3.19	6.85e-05	9606.ENSP00000273610,9606.ENSP00000276571,9606.ENSP00000296099	UCN2,CRH,UCN
PMID:24269930	(2014) Corticotropin-releasing factor peptide antagonists: design, characterization and potential clinical relevance.	3	16	2.97	3.19	6.85e-05	9606.ENSP00000274368,9606.ENSP00000276571,9606.ENSP00000296099	CRHBP,CRH,UCN
PMID:19716811	(2010) The dynorphinkappa opioid system as a modulator of stress-induced and pro-addictive behaviors.	3	16	2.97	3.19	6.85e-05	9606.ENSP00000273610,9606.ENSP00000276571,9606.ENSP00000296099	UCN2,CRH,UCN
PMID:20544827	(2010) Corticotropin-releasing factor-2 activation prevents gentamicin-induced oxidative stress in cells derived from the inner ear.	3	16	2.97	3.19	6.85e-05	9606.ENSP00000273610,9606.ENSP00000276571,9606.ENSP00000296099	UCN2,CRH,UCN
PMID:19940429	(2009) Neurogenetics of dopaminergic receptor supersensitivity in activation of brain reward circuitry and relapse: proposing deprivation-amplification relapse therapy (DART).	3	16	2.97	3.19	6.85e-05	9606.ENSP00000273610,9606.ENSP00000276571,9606.ENSP00000296099	UCN2,CRH,UCN
PMID:35275963	(2022) Beyond depression and anxiety; a systematic review about the role of corticotropin-releasing hormone antagonists in diseases of the pelvic and abdominal organs.	3	17	2.94	3.14	7.85e-05	9606.ENSP00000273610,9606.ENSP00000276571,9606.ENSP00000296099	UCN2,CRH,UCN
PMID:24062636	(2013) Teneurin C-terminal associated peptides (TCAP): modulators of corticotropin-releasing factor (CRF) physiology and behavior.	3	17	2.94	3.14	7.85e-05	9606.ENSP00000273610,9606.ENSP00000276571,9606.ENSP00000296099	UCN2,CRH,UCN
PMID:36280261	(2022) Corticotropin Releasing Factor (CRF) Coexpression in GABAergic, Glutamatergic, and GABAGlutamatergic Subpopulations in the Central Extended Amygdala and Ventral Pallidum of Young Male Primates.	3	18	2.91	3.09	9.08e-05	9606.ENSP00000273610,9606.ENSP00000276571,9606.ENSP00000296099	UCN2,CRH,UCN
PMID:33494263	(2021) Corticotropin-Releasing Hormone Receptor Alters the Tumor Development and Growth in Apcmin+ Mice and in a Chemically-Induced Model of Colon Cancer.	3	18	2.91	3.09	9.08e-05	9606.ENSP00000273610,9606.ENSP00000276571,9606.ENSP00000296099	UCN2,CRH,UCN
PMID:30439403	(2019) Mast cell corticotropin-releasing factor subtype 2 suppresses mast cell degranulation and limits the severity of anaphylaxis and stress-induced intestinal permeability.	3	18	2.91	3.09	9.08e-05	9606.ENSP00000273610,9606.ENSP00000276571,9606.ENSP00000296099	UCN2,CRH,UCN
PMID:31585551	(2019) Urocortins in the mammalian endocrine system.	3	18	2.91	3.09	9.08e-05	9606.ENSP00000273610,9606.ENSP00000274368,9606.ENSP00000276571	UCN2,CRHBP,CRH
PMID:34901719	(2021) The role of the corticotropin-releasing hormone and its receptors in the regulation of stress response.	3	19	2.89	3.05	0.0001	9606.ENSP00000273610,9606.ENSP00000274368,9606.ENSP00000276571	UCN2,CRHBP,CRH
PMID:32330519	(2020) Role of corticotropin-releasing factor in alcohol and nicotine addiction.	3	19	2.89	3.05	0.0001	9606.ENSP00000273610,9606.ENSP00000274368,9606.ENSP00000276571	UCN2,CRHBP,CRH
PMID:32973673	(2020) Corticotropin-Releasing Factor: An Ancient Peptide Family Related to the Secretin Peptide Superfamily.	3	19	2.89	3.05	0.0001	9606.ENSP00000273610,9606.ENSP00000276571,9606.ENSP00000296099	UCN2,CRH,UCN
PMID:29374836	(2018) Corticotropin-Releasing Factor (CRF) Neurocircuitry and Neuropharmacology in Alcohol Drinking.	3	19	2.89	3.05	0.0001	9606.ENSP00000273610,9606.ENSP00000274368,9606.ENSP00000276571	UCN2,CRHBP,CRH
PMID:29704516	(2018) The neuroanatomic complexity of the CRF and DA systems and their interface: What we still dont know.	3	19	2.89	3.05	0.0001	9606.ENSP00000274368,9606.ENSP00000276571,9606.ENSP00000296099	CRHBP,CRH,UCN
PMID:17290797	(2006) The role of the hypothalamic-pituitary-adrenal axis in neuroendocrine responses to stress.	3	19	2.89	3.05	0.0001	9606.ENSP00000273610,9606.ENSP00000274368,9606.ENSP00000276571	UCN2,CRHBP,CRH
PMID:36145342	(2022) Modulation of Intestinal Corticotropin-Releasing Hormone Signaling by the Herbal Preparation STW 5-II: Possible Mechanisms for Irritable Bowel Syndrome Management.	3	20	2.87	2.99	0.00012	9606.ENSP00000273610,9606.ENSP00000276571,9606.ENSP00000296099	UCN2,CRH,UCN
PMID:25097660	(2014) Xiao Yao San Improves Depressive-Like Behavior in Rats through Modulation of beta-Arrestin 2-Mediated Pathways in Hippocampus.	3	20	2.87	2.99	0.00012	9606.ENSP00000273610,9606.ENSP00000276571,9606.ENSP00000296099	UCN2,CRH,UCN
PMID:23588380	(2013) Sex differences in anxiety and emotional behavior.	3	20	2.87	2.99	0.00012	9606.ENSP00000273610,9606.ENSP00000276571,9606.ENSP00000296099	UCN2,CRH,UCN
PMID:34171353	(2021) Neuroendocrine interactions of the stress and reproductive axes.	3	21	2.85	2.96	0.00013	9606.ENSP00000273610,9606.ENSP00000276571,9606.ENSP00000296099	UCN2,CRH,UCN
PMID:30622500	(2018) Interaction Between Stress and Addiction: Contributions From Latin-American Neuroscience.	3	21	2.85	2.96	0.00013	9606.ENSP00000273610,9606.ENSP00000274368,9606.ENSP00000276571	UCN2,CRHBP,CRH
PMID:22405889	(2012) Tobacco addiction and the dysregulation of brain stress systems.	3	21	2.85	2.96	0.00013	9606.ENSP00000273610,9606.ENSP00000276571,9606.ENSP00000296099	UCN2,CRH,UCN
PMID:22484018	(2012) The cochlea as an independent neuroendocrine organ: expression and possible roles of a local hypothalamic-pituitary-adrenal axis-equivalent signaling system.	3	21	2.85	2.96	0.00013	9606.ENSP00000273610,9606.ENSP00000276571,9606.ENSP00000296099	UCN2,CRH,UCN
PMID:19949969	(2009) Differentiation dependent expression of urocortins mRNA and peptide in human osteoprogenitor cells: influence of BMP-2, TGF-beta-1 and dexamethasone.	3	21	2.85	2.96	0.00013	9606.ENSP00000273610,9606.ENSP00000276571,9606.ENSP00000296099	UCN2,CRH,UCN
PMID:17183713	(2006) Cross species association examination of UCN3 and CRHR2 as potential pharmacological targets for antiobesity drugs.	3	21	2.85	2.96	0.00013	9606.ENSP00000273610,9606.ENSP00000276571,9606.ENSP00000296099	UCN2,CRH,UCN
PMID:38233378	(2024) Cdk5-dependent rapid formation and stabilization of dendritic spines by corticotropin-releasing factor.	3	22	2.83	2.91	0.00015	9606.ENSP00000273610,9606.ENSP00000276571,9606.ENSP00000296099	UCN2,CRH,UCN
PMID:31935997	(2020) The Role of Urocortins in Intracerebral Hemorrhage.	3	22	2.83	2.91	0.00015	9606.ENSP00000273610,9606.ENSP00000274368,9606.ENSP00000276571	UCN2,CRHBP,CRH
PMID:26506154	(2015) Decreased SGK1 Expression and Function Contributes to Behavioral Deficits Induced by Traumatic Stress.	3	22	2.83	2.91	0.00015	9606.ENSP00000274368,9606.ENSP00000276571,9606.ENSP00000296099	CRHBP,CRH,UCN
PMID:18434353	(2008) Vasopressin potentiates corticotropin-releasing hormone-induced insulin release from mouse pancreatic beta-cells.	3	22	2.83	2.91	0.00015	9606.ENSP00000273610,9606.ENSP00000276571,9606.ENSP00000296099	UCN2,CRH,UCN
PMID:38239406	(2023) The expression and possible role of corticotropin-releasing hormone family peptides and their corresponding receptors in gynaecological malignancies and premalignant conditions: a systematic review.	3	23	2.81	2.88	0.00016	9606.ENSP00000273610,9606.ENSP00000276571,9606.ENSP00000296099	UCN2,CRH,UCN
PMID:31781029	(2019) Synthetic Peptides as Therapeutic Agents: Lessons Learned From Evolutionary Ancient Peptides and Their Transit Across Blood-Brain Barriers.	3	23	2.81	2.88	0.00016	9606.ENSP00000273610,9606.ENSP00000276571,9606.ENSP00000296099	UCN2,CRH,UCN
PMID:28028605	(2017) Neuropeptide systems and new treatments for nicotine addiction.	3	23	2.81	2.88	0.00016	9606.ENSP00000273610,9606.ENSP00000276571,9606.ENSP00000296099	UCN2,CRH,UCN
PMID:25573209	(2015) Corticotropin releasing hormone and imaging, rethinking the stress axis.	3	23	2.81	2.88	0.00016	9606.ENSP00000273610,9606.ENSP00000276571,9606.ENSP00000296099	UCN2,CRH,UCN
PMID:23626705	(2013) The cytokine ciliary neurotrophic factor (CNTF) activates hypothalamic urocortin-expressing neurons both in vitro and in vivo.	3	23	2.81	2.88	0.00016	9606.ENSP00000273610,9606.ENSP00000276571,9606.ENSP00000296099	UCN2,CRH,UCN
PMID:22548056	(2012) Clinical perspectives of urocortin and related agents for the treatment of cardiovascular disease.	3	23	2.81	2.88	0.00016	9606.ENSP00000273610,9606.ENSP00000276571,9606.ENSP00000296099	UCN2,CRH,UCN
PMID:22783191	(2012) Brain-Gut Interactions in IBS.	3	23	2.81	2.88	0.00016	9606.ENSP00000273610,9606.ENSP00000276571,9606.ENSP00000296099	UCN2,CRH,UCN
PMID:20386654	(2010) Novel neuroprotective strategies in ischemic retinal lesions.	3	23	2.81	2.88	0.00016	9606.ENSP00000273610,9606.ENSP00000276571,9606.ENSP00000296099	UCN2,CRH,UCN
PMID:21667214	(2011) Urocortin 3 transgenic mice exhibit a metabolically favourable phenotype resisting obesity and hyperglycaemia on a high-fat diet.	3	24	2.79	2.84	0.00018	9606.ENSP00000273610,9606.ENSP00000276571,9606.ENSP00000296099	UCN2,CRH,UCN
PMID:19168862	(2009) The effects of luteinizing hormone ablationreplacement versus steroid ablationreplacement on gene expression in the primate corpus luteum.	3	24	2.79	2.84	0.00018	9606.ENSP00000274368,9606.ENSP00000276571,9606.ENSP00000296099	CRHBP,CRH,UCN
PMID:25540945	(2015) Multi-facets of Corticotropin-releasing Factor in Modulating Inflammation and Angiogenesis.	3	25	2.77	2.81	0.0002	9606.ENSP00000273610,9606.ENSP00000274368,9606.ENSP00000276571	UCN2,CRHBP,CRH
PMID:20206175	(2010) Corticotropin-releasing hormone family of peptides regulates intestinal angiogenesis.	3	25	2.77	2.81	0.0002	9606.ENSP00000273610,9606.ENSP00000276571,9606.ENSP00000296099	UCN2,CRH,UCN
PMID:36971048	(2023) Urocortin stimulates the ERK12 signaling pathway and the proliferation of HeLa cells via CRF receptor 1.	3	26	2.75	2.77	0.00022	9606.ENSP00000273610,9606.ENSP00000274368,9606.ENSP00000276571	UCN2,CRHBP,CRH
PMID:31070089	(2019) Current Landscape of Heart Failure Gene Therapy.	3	26	2.75	2.77	0.00022	9606.ENSP00000273610,9606.ENSP00000276571,9606.ENSP00000296099	UCN2,CRH,UCN
PMID:29468912	(2018) Hormone treatments in congestive heart failure.	3	26	2.75	2.77	0.00022	9606.ENSP00000273610,9606.ENSP00000276571,9606.ENSP00000296099	UCN2,CRH,UCN
PMID:28458653	(2017) Appetite-Controlling Endocrine Systems in Teleosts.	3	26	2.75	2.77	0.00022	9606.ENSP00000273610,9606.ENSP00000276571,9606.ENSP00000296099	UCN2,CRH,UCN
PMID:22969795	(2012) Psychological Stress and the Cutaneous Immune Response: Roles of the HPA Axis and the Sympathetic Nervous System in Atopic Dermatitis and Psoriasis.	3	27	2.74	2.74	0.00024	9606.ENSP00000273610,9606.ENSP00000276571,9606.ENSP00000296099	UCN2,CRH,UCN
PMID:18614026	(2008) A role for brain stress systems in addiction.	3	27	2.74	2.74	0.00024	9606.ENSP00000273610,9606.ENSP00000276571,9606.ENSP00000296099	UCN2,CRH,UCN
PMID:35937826	(2022) New Insights Into the Evolution of Corticotropin-Releasing Hormone Family With a Special Focus on Teleosts.	3	28	2.72	2.71	0.00026	9606.ENSP00000273610,9606.ENSP00000276571,9606.ENSP00000296099	UCN2,CRH,UCN
PMID:30175279	(2018) Designer Approaches for G Protein-Coupled Receptor Modulation for Cardiovascular Disease.	3	28	2.72	2.71	0.00026	9606.ENSP00000273610,9606.ENSP00000276571,9606.ENSP00000296099	UCN2,CRH,UCN
PMID:20875132	(2010) The impact of stress on tumor growth: peripheral CRF mediates tumor-promoting effects of stress.	3	28	2.72	2.71	0.00026	9606.ENSP00000273610,9606.ENSP00000276571,9606.ENSP00000296099	UCN2,CRH,UCN
PMID:21786203	(2013) Synaptic effects induced by alcohol.	3	29	2.71	2.68	0.00028	9606.ENSP00000273610,9606.ENSP00000274368,9606.ENSP00000276571	UCN2,CRHBP,CRH
PMID:32244319	(2020) Corticotropin-Releasing Factor Family: A Stress Hormone-Receptor Systems Emerging Role in Mediating Sex-Specific Signaling.	3	30	2.69	2.65	0.00031	9606.ENSP00000273610,9606.ENSP00000274368,9606.ENSP00000276571	UCN2,CRHBP,CRH
PMID:21575632	(2012) Stress and visceral pain: from animal models to clinical therapies.	3	30	2.69	2.65	0.00031	9606.ENSP00000273610,9606.ENSP00000276571,9606.ENSP00000296099	UCN2,CRH,UCN
PMID:31312123	(2019) Role of Corticotropin Releasing Factor in the Neuroimmune Mechanisms of Depression: Examination of Current Pharmaceutical and Herbal Therapies.	3	31	2.68	2.62	0.00034	9606.ENSP00000273610,9606.ENSP00000276571,9606.ENSP00000296099	UCN2,CRH,UCN
PMID:21541251	(2011) Corticotrophin-releasing factor, related peptides, and receptors in the normal and inflamed gastrointestinal tract.	3	31	2.68	2.62	0.00034	9606.ENSP00000273610,9606.ENSP00000274368,9606.ENSP00000276571	UCN2,CRHBP,CRH
PMID:23115556	(2012) Brain neuropeptides in central ventilatory and cardiovascular regulation in trout.	3	33	2.65	2.56	0.0004	9606.ENSP00000274368,9606.ENSP00000276571,9606.ENSP00000296099	CRHBP,CRH,UCN
PMID:36267563	(2022) Recent advances in neuropeptide-related omics and gene editing: Spotlight on NPY and somatostatin and their roles in growth and food intake of fish.	3	34	2.64	2.53	0.00044	9606.ENSP00000273610,9606.ENSP00000274368,9606.ENSP00000276571	UCN2,CRHBP,CRH
PMID:28811708	(2017) Involvement of CRF2 signaling in enterocyte differentiation.	3	34	2.64	2.53	0.00044	9606.ENSP00000273610,9606.ENSP00000276571,9606.ENSP00000296099	UCN2,CRH,UCN
PMID:23874274	(2013) Missing and Possible Link between Neuroendocrine Factors, Neuropsychiatric Disorders, and Microglia.	3	35	2.63	2.5	0.00047	9606.ENSP00000273610,9606.ENSP00000276571,9606.ENSP00000296099	UCN2,CRH,UCN
PMID:35937837	(2022) Domestication of farmed fish via the attenuation of stress responses mediated by the hypothalamus-pituitary-inter-renal endocrine axis.	3	39	2.58	2.39	0.00064	9606.ENSP00000273610,9606.ENSP00000276571,9606.ENSP00000296099	UCN2,CRH,UCN
PMID:22649351	(2010) About a snail, a toad, and rodents: animal models for adaptation research.	3	39	2.58	2.39	0.00064	9606.ENSP00000273610,9606.ENSP00000276571,9606.ENSP00000296099	UCN2,CRH,UCN
PMID:24428962	(2014) Stress triggers coronary mast cells leading to cardiac events.	3	41	2.56	2.35	0.00073	9606.ENSP00000273610,9606.ENSP00000276571,9606.ENSP00000296099	UCN2,CRH,UCN
PMID:32188569	(2020) Amygdala, neuropeptides, and chronic pain-related affective behaviors.	3	42	2.55	2.32	0.00078	9606.ENSP00000274368,9606.ENSP00000276571,9606.ENSP00000296099	CRHBP,CRH,UCN
PMID:28710078	(2017) Endocrinology and the brain: corticotropin-releasing hormone signaling.	3	42	2.55	2.32	0.00078	9606.ENSP00000273610,9606.ENSP00000274368,9606.ENSP00000276571	UCN2,CRHBP,CRH
PMID:31073117	(2019) Urocortin Induces Phosphorylation of Distinct Residues of Signal Transducer and Activator of Transcription 3 (STAT3) via Different Signaling Pathways.	3	44	2.53	2.28	0.00089	9606.ENSP00000273610,9606.ENSP00000276571,9606.ENSP00000296099	UCN2,CRH,UCN
PMID:31784286	(2019) Single-Cell Profiles of Retinal Ganglion Cells Differing in Resilience to Injury Reveal Neuroprotective Genes.	3	49	2.48	2.18	0.0012	9606.ENSP00000274368,9606.ENSP00000276571,9606.ENSP00000296099	CRHBP,CRH,UCN
PMID:31374938	(2019) Neuroprotective Peptides in Retinal Disease.	3	50	2.47	2.15	0.0013	9606.ENSP00000273610,9606.ENSP00000276571,9606.ENSP00000296099	UCN2,CRH,UCN
PMID:35767994	(2022) Overlapping transcriptional programs promote survival and axonal regeneration of injured retinal ganglion cells.	3	59	2.4	2	0.002	9606.ENSP00000274368,9606.ENSP00000276571,9606.ENSP00000296099	CRHBP,CRH,UCN
PMID:20798846	(2010) Integrating GHS into the Ghrelin System.	3	59	2.4	2	0.002	9606.ENSP00000273610,9606.ENSP00000276571,9606.ENSP00000296099	UCN2,CRH,UCN
PMID:36674963	(2023) Optic Nerve Regeneration in Diabetic Retinopathy: Potentials and Challenges Ahead.	3	65	2.36	1.9	0.0027	9606.ENSP00000274368,9606.ENSP00000276571,9606.ENSP00000296099	CRHBP,CRH,UCN
PMID:21185371	(2012) Mast cells and inflammation.	3	68	2.34	1.85	0.0031	9606.ENSP00000273610,9606.ENSP00000276571,9606.ENSP00000296099	UCN2,CRH,UCN
PMID:37947291	(2024) Downregulation of CRHBP is associated with trophoblast invasion inhibition in recurrent pregnancy loss.	2	2	3.69	1.95	0.0032	9606.ENSP00000274368,9606.ENSP00000276571	CRHBP,CRH
PMID:36960908	(2023) By what molecular mechanisms do social determinants impact cardiometabolic risk?	3	70	2.32	1.84	0.0032	9606.ENSP00000274368,9606.ENSP00000276571,9606.ENSP00000296099	CRHBP,CRH,UCN
PMID:37393534	(2023) Mapping of corticotropin-releasing factor, receptors, and binding protein mRNA in the chicken telencephalon throughout development.	2	2	3.69	1.95	0.0032	9606.ENSP00000274368,9606.ENSP00000276571	CRHBP,CRH
PMID:37969569	(2023) Crucial role of corticotropin-releasing hormone, corticotropin-releasing hormone -binding protein, mir-200c, and mir-181a in preterm delivery: A case-control study.	2	3	3.52	1.95	0.0032	9606.ENSP00000274368,9606.ENSP00000276571	CRHBP,CRH
PMID:33994037	(2022) Urocortin-2 in Acute Heart Failure: Role as a Marker of Volume Overload and Pulmonary Hypertension.	2	3	3.52	1.95	0.0032	9606.ENSP00000273610,9606.ENSP00000296099	UCN2,UCN
PMID:34939089	(2022) Urocortins as biomarkers in cardiovascular disease.	2	2	3.69	1.95	0.0032	9606.ENSP00000276571,9606.ENSP00000296099	CRH,UCN
PMID:36089237	(2022) The Double Insult of Neonatal Cystitis Plus Adult Somatic Inflammation Results in Corticotropin Releasing Factor Type II Receptor-Dependent Bladder Hypersensitivity in Female Rats.	2	3	3.52	1.95	0.0032	9606.ENSP00000273610,9606.ENSP00000276571	UCN2,CRH
PMID:36228871	(2022) Greater avoidance of a saccharin cue paired with passive delivery of heroin is associated with a select increase in expression of CRFR2 and CRFbp in the hippocampus in rats.	2	3	3.52	1.95	0.0032	9606.ENSP00000274368,9606.ENSP00000276571	CRHBP,CRH
PMID:36440232	(2022) Prenatal polycyclic aromatic hydrocarbon (PAH) exposure in relation to placental corticotropin releasing hormone (pCRH) in the CANDLE pregnancy cohort.	2	2	3.69	1.95	0.0032	9606.ENSP00000274368,9606.ENSP00000276571	CRHBP,CRH
PMID:31925709	(2020) Evaluation of Serum Urocortin 2 Levels in Patients with Hypertension.	2	2	3.69	1.95	0.0032	9606.ENSP00000273610,9606.ENSP00000276571	UCN2,CRH
PMID:32105136	(2020) Behavioral economic demand as a unifying language for addiction science: Promoting collaboration and integration of animal and human models.	2	2	3.69	1.95	0.0032	9606.ENSP00000274368,9606.ENSP00000276571	CRHBP,CRH
PMID:32259550	(2020) Changes in corticotropin releasing factor system transcript levels in relation to feeding condition in Acipenser dabryanus.	2	3	3.52	1.95	0.0032	9606.ENSP00000274368,9606.ENSP00000276571	CRHBP,CRH
PMID:32696892	(2020) Corticotropin-releasing factor receptor signaling and modulation: implications for stress response and resilience.	2	2	3.69	1.95	0.0032	9606.ENSP00000274368,9606.ENSP00000276571	CRHBP,CRH
PMID:30003813	(2019) Urocortin 3 Gene Transfer Increases Function of the Failing Murine Heart.	2	3	3.52	1.95	0.0032	9606.ENSP00000273610,9606.ENSP00000276571	UCN2,CRH
PMID:30048979	(2019) The Effect of Metformin on the Endometrium of Women with Polycystic Ovary Syndrome.	2	3	3.52	1.95	0.0032	9606.ENSP00000276571,9606.ENSP00000296099	CRH,UCN
PMID:30213567	(2019) Do urocortins have a role in treating cardiovascular disease?	2	2	3.69	1.95	0.0032	9606.ENSP00000276571,9606.ENSP00000296099	CRH,UCN
PMID:30644237	(2019) Urocortin Expression in Endometriosis: A Systematic Review.	2	3	3.52	1.95	0.0032	9606.ENSP00000276571,9606.ENSP00000296099	CRH,UCN
PMID:31082703	(2019) Aroclor 1254 inhibits vasotocinergic pathways related to osmoregulatory and stress functions in the gilthead sea bream (Sparus aurata, Linnaeus 1758).	2	3	3.52	1.95	0.0032	9606.ENSP00000274368,9606.ENSP00000276571	CRHBP,CRH
PMID:31473519	(2019) Stressors affect urocortin 1 and urocortin 2 gene expression in rat spleen: The role of glucocorticoids.	2	2	3.69	1.95	0.0032	9606.ENSP00000273610,9606.ENSP00000296099	UCN2,UCN
PMID:28228090	(2018) Cardioprotective Utility of Urocortin in Myocardial Ischemia- Reperfusion Injury: Where do We Stand?	2	2	3.69	1.95	0.0032	9606.ENSP00000276571,9606.ENSP00000296099	CRH,UCN
PMID:28859972	(2018) Increased oxytocin-monomeric red fluorescent protein 1 fluorescent intensity with urocortin-like immunoreactivity in the hypothalamo-neurohypophysial system of aged transgenic rats.	2	3	3.52	1.95	0.0032	9606.ENSP00000276571,9606.ENSP00000296099	CRH,UCN
PMID:29527918	(2018) Modulation of iris sphincter and ciliary muscles by urocortin 2.	2	3	3.52	1.95	0.0032	9606.ENSP00000273610,9606.ENSP00000276571	UCN2,CRH
PMID:29604138	(2018) Glucocorticoid withdrawal affects stress-induced changes of urocortin 2 gene expression in rat adrenal medulla and brain.	2	2	3.69	1.95	0.0032	9606.ENSP00000273610,9606.ENSP00000276571	UCN2,CRH
PMID:27914245	(2017) Perinatal hypothalamic-pituitary-adrenal axis regulation among women with eating disorders and their infants.	2	2	3.69	1.95	0.0032	9606.ENSP00000274368,9606.ENSP00000276571	CRHBP,CRH
PMID:28245760	(2017) Peripheral Corticotropin Releasing Factor Signaling Inhibits Gastric Emptying: Mechanisms of Action and Role in Stress-related Gastric Alterations of Motor Function.	2	3	3.52	1.95	0.0032	9606.ENSP00000276571,9606.ENSP00000296099	CRH,UCN
PMID:28347187	(2017) Second-trimester amniotic fluid corticotropin-releasing hormone and urocortin in relation to maternal stress and fetal growth in human pregnancy.	2	2	3.69	1.95	0.0032	9606.ENSP00000276571,9606.ENSP00000296099	CRH,UCN
PMID:28652516	(2017) Gastric emptying after artificial ulceration in rats: differences due to the site of the ulcer and the effects of prokinetic drugs.	2	3	3.52	1.95	0.0032	9606.ENSP00000276571,9606.ENSP00000296099	CRH,UCN
PMID:28958860	(2017) High environmental ammonia exposure has developmental-stage specific and long-term consequences on the cortisol stress response in zebrafish.	2	2	3.69	1.95	0.0032	9606.ENSP00000274368,9606.ENSP00000276571	CRHBP,CRH
PMID:29056154	(2017) Contribution of Urocortin to the Development of Excessive Drinking.	2	3	3.52	1.95	0.0032	9606.ENSP00000276571,9606.ENSP00000296099	CRH,UCN
PMID:25655525	(2016) The effect of magnesium sulfate on the placental corticotropin-releasing factor (CRF) and CRF binding protein mRNA expression in perfused human placental cotyledon.	2	3	3.52	1.95	0.0032	9606.ENSP00000274368,9606.ENSP00000276571	CRHBP,CRH
PMID:26780729	(2016) Stress hormone potentiates Zn(2+)-induced neurotoxicity via TRPM7 channel in dopaminergic neuron.	2	3	3.52	1.95	0.0032	9606.ENSP00000276571,9606.ENSP00000296099	CRH,UCN
PMID:26920808	(2016) In vivo neutralization of IL-6 receptors ameliorates gastrointestinal dysfunction in dystrophin-deficient mdx mice.	2	3	3.52	1.95	0.0032	9606.ENSP00000273610,9606.ENSP00000276571	UCN2,CRH
PMID:27035969	(2016) CRF binding protein facilitates the presence of CRF type 2alpha receptor on the cell surface.	2	3	3.52	1.95	0.0032	9606.ENSP00000274368,9606.ENSP00000296099	CRHBP,UCN
PMID:27492720	(2016) Dynamic expression of corticotropin-releasing hormone and urocortin in estrogen induced-cholestasis pregnant rat.	2	2	3.69	1.95	0.0032	9606.ENSP00000276571,9606.ENSP00000296099	CRH,UCN
PMID:27693397	(2016) Selective CRF2 receptor agonists ameliorate the anxiety- and depression-like state developed during chronic nicotine treatment and consequent acute withdrawal in mice.	2	3	3.52	1.95	0.0032	9606.ENSP00000273610,9606.ENSP00000276571	UCN2,CRH
PMID:28011950	(2016) Involvement of corticotropin-releasing factor and corticotropin-releasing factor 2 receptors in pathogenesis of ischemiareperfusion-induced enteritis in rats.	2	2	3.69	1.95	0.0032	9606.ENSP00000276571,9606.ENSP00000296099	CRH,UCN
PMID:24633537	(2015) Effect of Urocortin on strength and microarchitecture of osteopenic rat femur.	2	2	3.69	1.95	0.0032	9606.ENSP00000276571,9606.ENSP00000296099	CRH,UCN
PMID:25541373	(2015) Urocortin--from Parkinsons disease to the skeleton.	2	2	3.69	1.95	0.0032	9606.ENSP00000276571,9606.ENSP00000296099	CRH,UCN
PMID:25712670	(2015) The effects of vasoactive peptide urocortin 2 on hemodynamics in spontaneous hypertensive rat and the role of L-type calcium channel and CRFR2.	2	3	3.52	1.95	0.0032	9606.ENSP00000273610,9606.ENSP00000296099	UCN2,UCN
PMID:25748088	(2015) Urocortin 2 in cardiovascular health and disease.	2	3	3.52	1.95	0.0032	9606.ENSP00000273610,9606.ENSP00000296099	UCN2,UCN
PMID:25942073	(2015) Adrenal and Ovarian Phenotype of a Tissue-Specific Urocortin 2-Overexpressing Mouse Model.	2	3	3.52	1.95	0.0032	9606.ENSP00000273610,9606.ENSP00000276571	UCN2,CRH
PMID:25964265	(2015) Skin under the (Spot)-Light: Cross-Talk with the Central Hypothalamic-Pituitary-Adrenal (HPA) Axis.	2	3	3.52	1.95	0.0032	9606.ENSP00000276571,9606.ENSP00000296099	CRH,UCN
PMID:25998974	(2015) The effect of urocortin 1 on motility in isolated, vascularly perfused rat colon.	2	2	3.69	1.95	0.0032	9606.ENSP00000276571,9606.ENSP00000296099	CRH,UCN
PMID:26146233	(2015) Sex and estrogen affect the distribution of urocortin-1 immunoreactivity in brainstem autonomic nuclei of the rat.	2	2	3.69	1.95	0.0032	9606.ENSP00000276571,9606.ENSP00000296099	CRH,UCN
PMID:26839731	(2015) Angiogenesis in Inflammatory Bowel Disease.	3	69	2.33	1.84	0.0032	9606.ENSP00000273610,9606.ENSP00000276571,9606.ENSP00000296099	UCN2,CRH,UCN
PMID:24113112	(2014) Activation of urocortin 1 and ghrelin signaling in the basolateral amygdala induces anxiogenesis.	2	3	3.52	1.95	0.0032	9606.ENSP00000276571,9606.ENSP00000296099	CRH,UCN
PMID:24711645	(2014) Molecular evolution of GPCRs: CRHCRH receptors.	2	3	3.52	1.95	0.0032	9606.ENSP00000276571,9606.ENSP00000296099	CRH,UCN
PMID:24793550	(2014) Urocortin 2 blocks the suppression of gastric antral contractions induced by lipopolysaccharide in freely moving conscious rats.	2	3	3.52	1.95	0.0032	9606.ENSP00000273610,9606.ENSP00000276571	UCN2,CRH
PMID:24933190	(2014) CRF family peptides are differently altered by acute restraint stress and chronic unpredictable stress.	2	3	3.52	1.95	0.0032	9606.ENSP00000276571,9606.ENSP00000296099	CRH,UCN
PMID:25088183	(2014) Different stressors induce differential responses of the CRH-stress system in the gilthead sea bream (Sparus aurata).	2	2	3.69	1.95	0.0032	9606.ENSP00000274368,9606.ENSP00000276571	CRHBP,CRH
PMID:25339828	(2014) Production of corticotropin-releasing factor and urocortin from human monocyte-derived dendritic cells is stimulated by commensal bacteria in intestine.	2	2	3.69	1.95	0.0032	9606.ENSP00000276571,9606.ENSP00000296099	CRH,UCN
PMID:22547117	(2013) Corticotropin-releasing factor and urocortin regulate spine and synapse formation: structural basis for stress-induced neuronal remodeling and pathology.	2	3	3.52	1.95	0.0032	9606.ENSP00000276571,9606.ENSP00000296099	CRH,UCN
PMID:23076252	(2013) Urocortin 1 administered into the hypothalamic supraoptic nucleus inhibits food intake in freely fed and food-deprived rats.	2	2	3.69	1.95	0.0032	9606.ENSP00000276571,9606.ENSP00000296099	CRH,UCN
PMID:23205497	(2013) Peripheral corticotropin-releasing factor (CRF) induces stimulation of gastric contractions in freely moving conscious rats: role of CRF receptor types 1 and 2.	2	2	3.69	1.95	0.0032	9606.ENSP00000273610,9606.ENSP00000276571	UCN2,CRH
PMID:23403855	(2013) Pregnancy complicated by morbidly adherent placenta in a patient with bilateral ovarian agenesis: a case report.	2	3	3.52	1.95	0.0032	9606.ENSP00000276571,9606.ENSP00000296099	CRH,UCN
PMID:23421721	(2013) Daily rhythms in the hypothalamus-pituitary-interrenal axis and acute stress responses in a teleost flatfish, Solea senegalensis.	2	3	3.52	1.95	0.0032	9606.ENSP00000274368,9606.ENSP00000276571	CRHBP,CRH
PMID:23493376	(2013) Posttranslational processing of human and mouse urocortin 2: characterization and bioactivity of gene products.	2	2	3.69	1.95	0.0032	9606.ENSP00000273610,9606.ENSP00000276571	UCN2,CRH
PMID:23826308	(2013) Fetal DNA Methylation Associates with Early Spontaneous Preterm Birth and Gestational Age.	2	2	3.69	1.95	0.0032	9606.ENSP00000274368,9606.ENSP00000276571	CRHBP,CRH
PMID:23905640	(2013) New insights into the mechanisms underlying vascular and cardiac effects of urocortin.	2	2	3.69	1.95	0.0032	9606.ENSP00000276571,9606.ENSP00000296099	CRH,UCN
PMID:23987517	(2013) Metformin reduces the expression of corticotropin-releasing hormone and urocortin in the endometrium of healthy women.	2	2	3.69	1.95	0.0032	9606.ENSP00000276571,9606.ENSP00000296099	CRH,UCN
PMID:24043794	(2013) Urocortin 2 autocrineparacrine and pharmacologic effects to activate AMP-activated protein kinase in the heart.	2	3	3.52	1.95	0.0032	9606.ENSP00000273610,9606.ENSP00000276571	UCN2,CRH
PMID:24109089	(2013) Estrogens downregulate urocortin 2 expression in rat uterus.	2	3	3.52	1.95	0.0032	9606.ENSP00000273610,9606.ENSP00000276571	UCN2,CRH
PMID:24265604	(2013) Stress and serial adult metamorphosis: multiple roles for the stress axis in socially regulated sex change.	2	3	3.52	1.95	0.0032	9606.ENSP00000274368,9606.ENSP00000276571	CRHBP,CRH
PMID:21684787	(2012) Experimental neuropathy increases limbic forebrain CRF.	2	3	3.52	1.95	0.0032	9606.ENSP00000276571,9606.ENSP00000296099	CRH,UCN
PMID:21736884	(2012) The cannabinoid receptor CB1 inverse agonist AM251 potentiates the anxiogenic activity of urocortin I in the basolateral amygdala.	2	2	3.69	1.95	0.0032	9606.ENSP00000273610,9606.ENSP00000296099	UCN2,UCN
PMID:22134582	(2012) PD-sauvagine: a novel sauvaginecorticotropin releasing factor analogue from the skin secretion of the Mexican giant leaf frog, Pachymedusa dacnicolor.	2	2	3.69	1.95	0.0032	9606.ENSP00000276571,9606.ENSP00000296099	CRH,UCN
PMID:22252941	(2012) Increased expression of miR-325-3p by urocortin 2 and its involvement in stress-induced suppression of LH secretion in rat pituitary.	2	3	3.52	1.95	0.0032	9606.ENSP00000273610,9606.ENSP00000276571	UCN2,CRH
PMID:22281790	(2012) Relationship of urocortin-2 with systolic and diastolic functions and coronary artery disease: an observational study.	2	2	3.69	1.95	0.0032	9606.ENSP00000273610,9606.ENSP00000296099	UCN2,UCN
PMID:22494987	(2012) Role of corticotropin-releasing hormone family peptides in androgen receptor and vitamin D receptor expression and translocation in human breast cancer MCF-7 cells.	2	2	3.69	1.95	0.0032	9606.ENSP00000273610,9606.ENSP00000296099	UCN2,UCN
PMID:22516685	(2012) Food deprivation induces chronic stress and affects thyroid hormone metabolism in Senegalese sole (Solea senegalensis) post-larvae.	2	3	3.52	1.95	0.0032	9606.ENSP00000274368,9606.ENSP00000276571	CRHBP,CRH
PMID:22531819	(2012) Cocaine use in the past year is associated with altitude of residence.	2	2	3.69	1.95	0.0032	9606.ENSP00000274368,9606.ENSP00000276571	CRHBP,CRH
PMID:22640813	(2012) Urocortin 2 modulates aspects of social behaviour in mice.	2	2	3.69	1.95	0.0032	9606.ENSP00000273610,9606.ENSP00000276571	UCN2,CRH
PMID:20801165	(2011) Corticotropin releasing factor-distribution in rat intestine and role in neuroprotection.	2	2	3.69	1.95	0.0032	9606.ENSP00000276571,9606.ENSP00000296099	CRH,UCN
PMID:21061090	(2011) Centrally administered urocortin 3 inhibits food intake and gastric emptying in mice.	2	3	3.52	1.95	0.0032	9606.ENSP00000276571,9606.ENSP00000296099	CRH,UCN
PMID:21130089	(2011) Ontogeny of the corticotropin-releasing factor system in rainbow trout and differential effects of hypoxia on the endocrine and cellular stress responses during development.	2	3	3.52	1.95	0.0032	9606.ENSP00000274368,9606.ENSP00000276571	CRHBP,CRH
PMID:21291885	(2011) Chronic and acute stress responses in Senegalese sole (Solea senegalensis): the involvement of cortisol, CRH and CRH-BP.	2	3	3.52	1.95	0.0032	9606.ENSP00000274368,9606.ENSP00000276571	CRHBP,CRH
PMID:21463663	(2011) Differential responses of corticotropin-releasing factor and urocortin 1 to acute pain stress in the rat brain.	2	3	3.52	1.95	0.0032	9606.ENSP00000276571,9606.ENSP00000296099	CRH,UCN
PMID:21621194	(2011) Acute ether stress differentially affects corticotropin-releasing factor and urocortin 1 in the Brattleboro rat.	2	3	3.52	1.95	0.0032	9606.ENSP00000276571,9606.ENSP00000296099	CRH,UCN
PMID:21627635	(2011) Systemic urocortin 2, but not urocortin 1 or stressin 1-A, suppresses feeding via CRF2 receptors without malaise and stress.	2	3	3.52	1.95	0.0032	9606.ENSP00000273610,9606.ENSP00000276571	UCN2,CRH
PMID:21834767	(2011) Cytokine signaling modulates blood-brain barrier function.	3	69	2.33	1.84	0.0032	9606.ENSP00000273610,9606.ENSP00000276571,9606.ENSP00000296099	UCN2,CRH,UCN
PMID:19771492	(2010) Urocortin 1 administered into the hypothalamic supraoptic nucleus affects open-field behaviour in rats.	2	2	3.69	1.95	0.0032	9606.ENSP00000276571,9606.ENSP00000296099	CRH,UCN
PMID:19914944	(2010) Urocortin 2 induces potent long-lasting inhibition of cardiac sympathetic drive despite baroreflex activation in conscious sheep.	2	2	3.69	1.95	0.0032	9606.ENSP00000273610,9606.ENSP00000296099	UCN2,UCN
PMID:20002096	(2010) Differential actions of urocortins on neurons of the myenteric division of the enteric nervous system in guinea pig distal colon.	2	3	3.52	1.95	0.0032	9606.ENSP00000276571,9606.ENSP00000296099	CRH,UCN
PMID:20010891	(2010) The missing link; the significance of urocortin 1urocortin 2 in the modulation of the dorsal raphe serotoninergic system.	2	2	3.69	1.95	0.0032	9606.ENSP00000273610,9606.ENSP00000296099	UCN2,UCN
PMID:20368512	(2010) Association of polymorphisms in genes regulating the corticotropin-releasing factor system with antidepressant treatment response.	2	3	3.52	1.95	0.0032	9606.ENSP00000274368,9606.ENSP00000276571	CRHBP,CRH
PMID:20388649	(2010) Acute effects of urocortin 2 on cardiac function and propensity for arrhythmias in an animal model of hypertension-induced left ventricular hypertrophy and heart failure.	2	2	3.69	1.95	0.0032	9606.ENSP00000273610,9606.ENSP00000276571	UCN2,CRH
PMID:20533356	(2010) Localized expression of urocortin genes in the developing zebrafish brain.	2	3	3.52	1.95	0.0032	9606.ENSP00000276571,9606.ENSP00000296099	CRH,UCN
PMID:20624690	(2010) Corticotropin-releasing factor in the rat amygdala differentially influences sensory-discriminative and emotional-like pain response in peripheral neuropathy.	2	2	3.69	1.95	0.0032	9606.ENSP00000274368,9606.ENSP00000276571	CRHBP,CRH
PMID:20663987	(2010) Role of urocortin 2 secreted by the pituitary in the stress-induced suppression of luteinizing hormone secretion in rats.	2	3	3.52	1.95	0.0032	9606.ENSP00000273610,9606.ENSP00000276571	UCN2,CRH
PMID:20714124	(2010) Interactions of corticotropin-releasing factor, urocortin and citalopram in a primate model of stress-induced amenorrhea.	2	2	3.69	1.95	0.0032	9606.ENSP00000276571,9606.ENSP00000296099	CRH,UCN
PMID:20798157	(2010) Maternal coping style and perceived adequacy of income predict CRH levels at 14-20 weeks of gestation.	2	3	3.52	1.95	0.0032	9606.ENSP00000276571,9606.ENSP00000296099	CRH,UCN
PMID:20833218	(2010) mRNA expression of corticotropin-releasing factor and urocortin 1 after restraint and foot shock together with alprazolam administration.	2	3	3.52	1.95	0.0032	9606.ENSP00000276571,9606.ENSP00000296099	CRH,UCN
PMID:20872786	(2010) Pattern of maternal circulating CRH in laboratory-housed squirrel and owl monkeys.	2	2	3.69	1.95	0.0032	9606.ENSP00000274368,9606.ENSP00000276571	CRHBP,CRH
PMID:20933497	(2010) Cardioprotective activity of urocortin by preventing caspase-independent, non-apoptotic death in cultured neonatal rat cardiomyocytes exposed to ischemia.	2	2	3.69	1.95	0.0032	9606.ENSP00000276571,9606.ENSP00000296099	CRH,UCN
PMID:20937857	(2010) A triple urocortin knockout mouse model reveals an essential role for urocortins in stress recovery.	2	2	3.69	1.95	0.0032	9606.ENSP00000276571,9606.ENSP00000296099	CRH,UCN
PMID:18850494	(2009) Diurnal expression of period 2 and urocortin 1 in neurones of the non-preganglionic Edinger-Westphal nucleus in the rat.	2	3	3.52	1.95	0.0032	9606.ENSP00000276571,9606.ENSP00000296099	CRH,UCN
PMID:19096201	(2009) Neuropeptide urocortin 1 and its receptors are expressed in the human liver.	2	2	3.69	1.95	0.0032	9606.ENSP00000276571,9606.ENSP00000296099	CRH,UCN
PMID:19131402	(2009) Predicting risk of bacterial vaginosis: the role of race, smoking and corticotropin-releasing hormone-related genes.	2	2	3.69	1.95	0.0032	9606.ENSP00000274368,9606.ENSP00000276571	CRHBP,CRH
PMID:19193717	(2009) Novel action of pituitary urocortin 2 in the regulation of expression and secretion of gonadotropins.	2	3	3.52	1.95	0.0032	9606.ENSP00000273610,9606.ENSP00000276571	UCN2,CRH
PMID:19341734	(2009) Central hyperventilatory action of the stress-related neurohormonal peptides, corticotropin-releasing factor and urotensin-I in the trout Oncorhynchus mykiss.	2	2	3.69	1.95	0.0032	9606.ENSP00000276571,9606.ENSP00000296099	CRH,UCN
PMID:19393654	(2009) Structural evolution of urotensin-I: reflections of life before corticotropin releasing factor.	2	2	3.69	1.95	0.0032	9606.ENSP00000276571,9606.ENSP00000296099	CRH,UCN
PMID:19417223	(2009) Urocortin 2 stimulates estradiol secretion from cultured human placental cells: an effect mediated by the type 2 corticotrophin-releasing hormone (CRH) receptor.	2	2	3.69	1.95	0.0032	9606.ENSP00000273610,9606.ENSP00000296099	UCN2,UCN
PMID:19418633	(2009) Inhibition of serotonin outflow by nociceptinorphaninFQ in dorsal raphe nucleus slices from normal and stressed rats: Role of corticotropin releasing factor.	2	3	3.52	1.95	0.0032	9606.ENSP00000273610,9606.ENSP00000276571	UCN2,CRH
PMID:19429103	(2009) Urocortin 2 protects against retinal degeneration following bilateral common carotid artery occlusion in the rat.	2	2	3.69	1.95	0.0032	9606.ENSP00000273610,9606.ENSP00000276571	UCN2,CRH
PMID:19635511	(2009) Participation of corticotropin-releasing factor type 2 receptors in the acute, chronic and withdrawal actions of nicotine associated with feeding behavior in rats.	2	2	3.69	1.95	0.0032	9606.ENSP00000276571,9606.ENSP00000296099	CRH,UCN
PMID:19729048	(2009) Regulation of somatodendritic dopamine release by corticotropin-releasing factor via the inhibition of voltage-operated Ca2+ channels.	2	2	3.69	1.95	0.0032	9606.ENSP00000276571,9606.ENSP00000296099	CRH,UCN
PMID:19864211	(2009) Urocortin-like immunoreactivity in the primary lymphoid organs of the duck (Anas platyrhynchos).	2	3	3.52	1.95	0.0032	9606.ENSP00000276571,9606.ENSP00000296099	CRH,UCN
PMID:18267110	(2008) Urocortin: a beneficial or detrimental agent to endothelium?	2	2	3.69	1.95	0.0032	9606.ENSP00000276571,9606.ENSP00000296099	CRH,UCN
PMID:18308934	(2008) Urocortin2 inhibits tumor growth via effects on vascularization and cell proliferation.	2	3	3.52	1.95	0.0032	9606.ENSP00000273610,9606.ENSP00000276571	UCN2,CRH
PMID:18325980	(2008) Obestatin inhibits motor activity in the antrum and duodenum in the fed state of conscious rats.	2	3	3.52	1.95	0.0032	9606.ENSP00000273610,9606.ENSP00000276571	UCN2,CRH
PMID:18337115	(2008) Urocortins: emerging metabolic and energy homeostasis perspectives.	2	3	3.52	1.95	0.0032	9606.ENSP00000273610,9606.ENSP00000276571	UCN2,CRH
PMID:18355626	(2008) Antidepressant-like effects of the CRF family peptides, urocortin 1, urocortin 2 and urocortin 3 in a modified forced swimming test in mice.	2	3	3.52	1.95	0.0032	9606.ENSP00000273610,9606.ENSP00000276571	UCN2,CRH
PMID:18394812	(2008) Chronic psychosocial stress affects corticotropin-releasing factor in the paraventricular nucleus and central extended amygdala as well as urocortin 1 in the non-preganglionic Edinger-Westphal nucleus of the tree shrew.	2	2	3.69	1.95	0.0032	9606.ENSP00000276571,9606.ENSP00000296099	CRH,UCN
PMID:18501902	(2008) Sequences, expression patterns and regulation of the corticotropin-releasing factor system in a teleost.	2	2	3.69	1.95	0.0032	9606.ENSP00000274368,9606.ENSP00000276571	CRHBP,CRH
PMID:18508084	(2008) The CRF-like peptide urocortin produces a long-lasting recovery in rats made hemiparkinsonian by 6-hydroxydopamine or lipopolysaccharide.	2	2	3.69	1.95	0.0032	9606.ENSP00000276571,9606.ENSP00000296099	CRH,UCN
PMID:18516596	(2008) Differential blockade of CRF-evoked behaviors by depletion of norepinephrine and serotonin in rats.	2	2	3.69	1.95	0.0032	9606.ENSP00000273610,9606.ENSP00000276571	UCN2,CRH
PMID:18555995	(2008) A corticotropin-releasing hormone binding protein (CRH-BP) gene from the intertidal copepod, Tigriopus japonicus.	2	2	3.69	1.95	0.0032	9606.ENSP00000274368,9606.ENSP00000276571	CRHBP,CRH
PMID:18559919	(2008) Amniotic fluid and umbilical cord plasma corticotropin-releasing factor (CRF), CRF-binding protein, adrenocorticotropin, and cortisol concentrations in intraamniotic infection and inflammation at term.	2	3	3.52	1.95	0.0032	9606.ENSP00000274368,9606.ENSP00000276571	CRHBP,CRH
PMID:18579737	(2008) Corticotropin-releasing factor in the basolateral amygdala enhances memory consolidation via an interaction with the beta-adrenoceptor-cAMP pathway: dependence on glucocorticoid receptor activation.	2	2	3.69	1.95	0.0032	9606.ENSP00000274368,9606.ENSP00000276571	CRHBP,CRH
PMID:16698078	(2007) Expression of urocortin in the extravillous human trophoblast at the implantation site.	2	2	3.69	1.95	0.0032	9606.ENSP00000276571,9606.ENSP00000296099	CRH,UCN
PMID:17019404	(2007) Delayed satiety-like actions and altered feeding microstructure by a selective type 2 corticotropin-releasing factor agonist in rats: intra-hypothalamic urocortin 3 administration reduces food intake by prolonging the post-meal interval.	2	3	3.52	1.95	0.0032	9606.ENSP00000276571,9606.ENSP00000296099	CRH,UCN
PMID:17194724	(2007) Enhanced pelvic responses to stressors in female CRF-overexpressing mice.	2	2	3.69	1.95	0.0032	9606.ENSP00000273610,9606.ENSP00000276571	UCN2,CRH
PMID:17283244	(2007) Regulation of the expression and secretion of urocortin 2 in rat pituitary.	2	3	3.52	1.95	0.0032	9606.ENSP00000273610,9606.ENSP00000276571	UCN2,CRH
PMID:17320879	(2007) CRF receptors in the nucleus accumbens modulate partner preference in prairie voles.	2	2	3.69	1.95	0.0032	9606.ENSP00000276571,9606.ENSP00000296099	CRH,UCN
PMID:17391780	(2007) Reduced urocortin 1 immunoreactivity in the non-preganglionic Edinger-Westphal nucleus during late pregnancy in rats.	2	2	3.69	1.95	0.0032	9606.ENSP00000276571,9606.ENSP00000296099	CRH,UCN
PMID:17403421	(2007) Corticotropin-releasing factor inhibition of sheep fetal colonic contractility: mechanisms to prevent meconium passage in utero.	2	3	3.52	1.95	0.0032	9606.ENSP00000276571,9606.ENSP00000296099	CRH,UCN
PMID:17404036	(2007) Cardioprotective action of urocortin in early pre- and postconditioning.	2	2	3.69	1.95	0.0032	9606.ENSP00000276571,9606.ENSP00000296099	CRH,UCN
PMID:17436299	(2007) Localization of corticotropin-releasing factor, urotensin I, and CRF-binding protein gene expression in the brain of the zebrafish, Danio rerio.	2	2	3.69	1.95	0.0032	9606.ENSP00000274368,9606.ENSP00000276571	CRHBP,CRH
PMID:17453142	(2007) The corticotropin-releasing factor (CRF) family of peptides as local modulators of adrenal function.	2	3	3.52	1.95	0.0032	9606.ENSP00000274368,9606.ENSP00000276571	CRHBP,CRH
PMID:17473448	(2007) Vasodilation of retinal arteriole mediated by corticotropin-releasing factor receptor is impaired in streptozotocin-induced diabetic rats.	2	2	3.69	1.95	0.0032	9606.ENSP00000273610,9606.ENSP00000296099	UCN2,UCN
PMID:17506295	(2007) [Urocortin: molecular biology and cardiovascular effects].	2	2	3.69	1.95	0.0032	9606.ENSP00000276571,9606.ENSP00000296099	CRH,UCN
PMID:17517410	(2007) On the role of urocortin 1 in the non-preganglionic Edinger-Westphal nucleus in stress adaptation.	2	2	3.69	1.95	0.0032	9606.ENSP00000273610,9606.ENSP00000296099	UCN2,UCN
PMID:17533422	(2007) Achieving signalling selectivity of ligands for the corticotropin-releasing factor type 1 receptor by modifying the agonists signalling domain.	2	2	3.69	1.95	0.0032	9606.ENSP00000276571,9606.ENSP00000296099	CRH,UCN
PMID:17535873	(2007) Corticotropin-releasing factor (CRF) and CRF-binding protein expression in and release from the head kidney of common carp: evolutionary conservation of the adrenal CRF system.	2	2	3.69	1.95	0.0032	9606.ENSP00000274368,9606.ENSP00000276571	CRHBP,CRH
PMID:17597629	(2007) Over-expression of neuropeptide urocortin and its receptors in human allergic nasal mucosa.	2	2	3.69	1.95	0.0032	9606.ENSP00000276571,9606.ENSP00000296099	CRH,UCN
PMID:17627984	(2007) Feeding microstructure in diet-induced obesity susceptible versus resistant rats: central effects of urocortin 2.	2	2	3.69	1.95	0.0032	9606.ENSP00000273610,9606.ENSP00000276571	UCN2,CRH
PMID:17644386	(2007) Corticotropin-releasing hormone and urocortin expression in peripheral blood cells from experimentally infected cattle with Mycobacterium avium subsp. paratuberculosis.	2	2	3.69	1.95	0.0032	9606.ENSP00000276571,9606.ENSP00000296099	CRH,UCN
PMID:17704118	(2007) Abortion is associated with increased expression of FasL in decidual leukocytes and apoptosis of extravillous trophoblasts: a role for CRH and urocortin.	2	3	3.52	1.95	0.0032	9606.ENSP00000276571,9606.ENSP00000296099	CRH,UCN
PMID:17728670	(2007) Single nucleotide polymorphism analysis of corticotropin-releasing factor-binding protein gene in bipolar disorder.	2	2	3.69	1.95	0.0032	9606.ENSP00000274368,9606.ENSP00000276571	CRHBP,CRH
PMID:17766605	(2007) Plasma urocortin levels in the diagnosis of ovarian endometriosis.	2	2	3.69	1.95	0.0032	9606.ENSP00000276571,9606.ENSP00000296099	CRH,UCN
PMID:17766709	(2007) Maternal plasma corticotropin-releasing factor (CRF) and CRF-binding protein (CRF-BP) levels in post-term pregnancy: effect of prostaglandin administration.	2	2	3.69	1.95	0.0032	9606.ENSP00000274368,9606.ENSP00000276571	CRHBP,CRH
PMID:17785957	(2007) Urocortin induces endothelium-dependent vasodilatation and hyperpolarization of rat mesenteric arteries by activating Ca2+-activated K+ channels.	2	2	3.69	1.95	0.0032	9606.ENSP00000276571,9606.ENSP00000296099	CRH,UCN
PMID:17917258	(2007) Effects of urocortin, corticotropin-releasing factor (CRF) receptor agonist, and astressin, CRF receptor antagonist, on the sleep-wake pattern: analysis by radiotelemetry in conscious rats.	2	2	3.69	1.95	0.0032	9606.ENSP00000276571,9606.ENSP00000296099	CRH,UCN
PMID:16125201	(2006) Possible role of CRF peptides in burn-induced hypermetabolism.	2	3	3.52	1.95	0.0032	9606.ENSP00000276571,9606.ENSP00000296099	CRH,UCN
PMID:16338088	(2006) Urocortin 1 in the dorsal raphe regulates food and fluid consumption, but not ethanol preference in C57BL6J mice.	2	2	3.69	1.95	0.0032	9606.ENSP00000276571,9606.ENSP00000296099	CRH,UCN
PMID:16424101	(2006) Corticotropin-releasing hormone-receptor 1 (CRH-R1) and CRH-binding protein (CRH-BP) are expressed in the gills and skin of common carp Cyprinus carpio L. and respond to acute stress and infection.	2	3	3.52	1.95	0.0032	9606.ENSP00000274368,9606.ENSP00000276571	CRHBP,CRH
PMID:16457789	(2006) Aging associated changes in amygdalar corticotropin-releasing hormone (CRH) and CRH-binding protein in Fischer 344 rats.	2	2	3.69	1.95	0.0032	9606.ENSP00000274368,9606.ENSP00000276571	CRHBP,CRH
PMID:16472809	(2006) Phylogeny of the corticotropin-releasing factor family of peptides in the metazoa.	2	2	3.69	1.95	0.0032	9606.ENSP00000274368,9606.ENSP00000276571	CRHBP,CRH
PMID:16482088	(2006) Decreased amygdala CRF-binding protein mRNA in post-mortem tissue from male but not female bipolar and schizophrenic subjects.	2	2	3.69	1.95	0.0032	9606.ENSP00000274368,9606.ENSP00000276571	CRHBP,CRH
PMID:16545343	(2006) Corticotropin-releasing factor (CRF), but not corticosterone, increases basolateral amygdala CRF-binding protein.	2	2	3.69	1.95	0.0032	9606.ENSP00000274368,9606.ENSP00000276571	CRHBP,CRH
PMID:16574904	(2006) Urocortin-induced decrease in Ca2+ sensitivity of contraction in mouse tail arteries is attributable to cAMP-dependent dephosphorylation of MYPT1 and activation of myosin light chain phosphatase.	2	3	3.52	1.95	0.0032	9606.ENSP00000276571,9606.ENSP00000296099	CRH,UCN
PMID:16614391	(2006) Expression of urocortin in rat lung and its effect on pulmonary vascular permeability.	2	2	3.69	1.95	0.0032	9606.ENSP00000276571,9606.ENSP00000296099	CRH,UCN
PMID:16650509	(2006) The action of urocortins on body temperature in rats.	2	3	3.52	1.95	0.0032	9606.ENSP00000273610,9606.ENSP00000296099	UCN2,UCN
PMID:16650605	(2006) Intron retention as an alternative splice variant of the rat urocortin 1 gene.	2	2	3.69	1.95	0.0032	9606.ENSP00000276571,9606.ENSP00000296099	CRH,UCN
PMID:16707802	(2006) Urocortin 2-deficient mice exhibit gender-specific alterations in circadian hypothalamus-pituitary-adrenal axis and depressive-like behavior.	2	3	3.52	1.95	0.0032	9606.ENSP00000273610,9606.ENSP00000276571	UCN2,CRH
PMID:16753930	(2006) The role of neuropeptide Y in the amygdala on corticotropin-releasing factor receptor-mediated behavioral stress responses in the rat.	2	3	3.52	1.95	0.0032	9606.ENSP00000276571,9606.ENSP00000296099	CRH,UCN
PMID:16918397	(2006) Corticotropin releasing factor (CRF) receptor signaling in the central nervous system: new molecular targets.	2	2	3.69	1.95	0.0032	9606.ENSP00000276571,9606.ENSP00000296099	CRH,UCN
PMID:17074339	(2006) Human endometrium expresses urocortin II and III messenger RNA and peptides.	2	3	3.52	1.95	0.0032	9606.ENSP00000273610,9606.ENSP00000276571	UCN2,CRH
PMID:17131811	(2006) [Urocortin decreases phosphorylation of MYPT1 and increases the myosin phosphatase activity via elevation of the intracellular level of cAMP].	2	3	3.52	1.95	0.0032	9606.ENSP00000276571,9606.ENSP00000296099	CRH,UCN
PMID:15328375	(2005) Regional hemodynamic actions of selective corticotropin-releasing factor type 2 receptor ligands in conscious rats.	2	2	3.69	1.95	0.0032	9606.ENSP00000273610,9606.ENSP00000276571	UCN2,CRH
PMID:15388651	(2005) Role of corticotropin-releasing factor receptor-2 in stress-induced suppression of pulsatile luteinizing hormone secretion in the rat.	2	3	3.52	1.95	0.0032	9606.ENSP00000273610,9606.ENSP00000276571	UCN2,CRH
PMID:15647195	(2005) Effect of central corticotropin releasing factor on hepatic circulation in rats: the role of the CRF2 receptor in the brain.	2	3	3.52	1.95	0.0032	9606.ENSP00000273610,9606.ENSP00000276571	UCN2,CRH
PMID:15718273	(2005) The remarkable conservation of corticotropin-releasing hormone (CRH)-binding protein in the honeybee (Apis mellifera) dates the CRH system to a common ancestor of insects and vertebrates.	2	2	3.69	1.95	0.0032	9606.ENSP00000274368,9606.ENSP00000276571	CRHBP,CRH
PMID:15740730	(2005) Influence of urocortin and corticotropin releasing factor on venous tone in conscious rats.	2	2	3.69	1.95	0.0032	9606.ENSP00000276571,9606.ENSP00000296099	CRH,UCN
PMID:15804422	(2005) Evidence that urocortin I acts as a neurohormone to stimulate alpha MSH release in the toad Xenopus laevis.	2	3	3.52	1.95	0.0032	9606.ENSP00000276571,9606.ENSP00000296099	CRH,UCN
PMID:15870911	(2005) Intracerebroventricularly administered urocortin inhibits gastric emptying in mice.	2	2	3.69	1.95	0.0032	9606.ENSP00000276571,9606.ENSP00000296099	CRH,UCN
PMID:15891035	(2005) Opioid peptides, CRF, and urocortin in cerebrospinal fluid-contacting neurons in Xenopus laevis.	2	3	3.52	1.95	0.0032	9606.ENSP00000276571,9606.ENSP00000296099	CRH,UCN
PMID:15891057	(2005) Regulation of the stress response in early vertebrates.	2	2	3.69	1.95	0.0032	9606.ENSP00000274368,9606.ENSP00000276571	CRHBP,CRH
PMID:15924674	(2005) [Study on the level of placental urocortin and corticotropin-releasing hormone receptor 2beta of preeclampsia].	2	2	3.69	1.95	0.0032	9606.ENSP00000276571,9606.ENSP00000296099	CRH,UCN
PMID:15949465	(2005) Urocortin: a cardiac protective peptide?	2	2	3.69	1.95	0.0032	9606.ENSP00000276571,9606.ENSP00000296099	CRH,UCN
PMID:15970357	(2005) Urocortin reduces the viability of adult rat vascular smooth muscle cells via inhibiting L-type calcium channels.	2	2	3.69	1.95	0.0032	9606.ENSP00000276571,9606.ENSP00000296099	CRH,UCN
PMID:15996902	(2005) Corticotropin-releasing factor-binding protein, stress and major depression.	2	2	3.69	1.95	0.0032	9606.ENSP00000274368,9606.ENSP00000276571	CRHBP,CRH
PMID:16039794	(2005) Urocortin 1-containing neurons in the human Edinger-Westphal nucleus.	2	3	3.52	1.95	0.0032	9606.ENSP00000276571,9606.ENSP00000296099	CRH,UCN
PMID:16159378	(2005) Distribution of urocortin 2 in various tissues of the rat.	2	3	3.52	1.95	0.0032	9606.ENSP00000273610,9606.ENSP00000296099	UCN2,UCN
PMID:16187848	(2005) resolving apparent contradictions concerning the relationships among fear or anxiety and aggression during lactation: theoretical comment on DAnna, Stevenson, and Gammie (2005).	2	3	3.52	1.95	0.0032	9606.ENSP00000276571,9606.ENSP00000296099	CRH,UCN
PMID:16198122	(2005) CRF and urocortin differentially modulate GluRdelta2 expression and distribution in parallel fiber-Purkinje cell synapses.	2	3	3.52	1.95	0.0032	9606.ENSP00000276571,9606.ENSP00000296099	CRH,UCN
PMID:16250837	(2005) Corticotropin-releasing factor binding protein--a ligand trap?	2	2	3.69	1.95	0.0032	9606.ENSP00000274368,9606.ENSP00000276571	CRHBP,CRH
PMID:14576187	(2004) Corticotropin-releasing hormone and its structurally related urocortin are synthesized and secreted by human mast cells.	2	2	3.69	1.95	0.0032	9606.ENSP00000276571,9606.ENSP00000296099	CRH,UCN
PMID:14668969	(2004) Characterization of peptide-protein interactions using photoaffinity labeling and LCMS.	2	2	3.69	1.95	0.0032	9606.ENSP00000274368,9606.ENSP00000276571	CRHBP,CRH
PMID:14706771	(2004) Urocortin expression in the Edinger-Westphal nucleus is down-regulated in transgenic mice over-expressing neuronal corticotropin-releasing factor.	2	2	3.69	1.95	0.0032	9606.ENSP00000276571,9606.ENSP00000296099	CRH,UCN
PMID:14751291	(2004) Effects of chronic cocaine exposure on corticotropin-releasing hormone binding protein in the central nucleus of the amygdala and bed nucleus of the stria terminalis.	2	2	3.69	1.95	0.0032	9606.ENSP00000274368,9606.ENSP00000276571	CRHBP,CRH
PMID:15000874	(2004) Urocortin and cardiovascular protection.	2	3	3.52	1.95	0.0032	9606.ENSP00000276571,9606.ENSP00000296099	CRH,UCN
PMID:15024751	(2004) The postnatal developmental expression pattern of urocortin in the rat olivocerebellar system.	2	2	3.69	1.95	0.0032	9606.ENSP00000276571,9606.ENSP00000296099	CRH,UCN
PMID:15056272	(2004) Neuropeptides: implications for alcoholism.	2	3	3.52	1.95	0.0032	9606.ENSP00000276571,9606.ENSP00000296099	CRH,UCN
PMID:15192151	(2004) Cortagine, a specific agonist of corticotropin-releasing factor receptor subtype 1, is anxiogenic and antidepressive in the mouse model.	2	2	3.69	1.95	0.0032	9606.ENSP00000274368,9606.ENSP00000276571	CRHBP,CRH
PMID:15201065	(2004) Expression and hypophysiotropic actions of corticotropin-releasing factor in Xenopus laevis.	2	3	3.52	1.95	0.0032	9606.ENSP00000274368,9606.ENSP00000276571	CRHBP,CRH
PMID:15283688	(2004) Regulation of pituitary thyrotropin gene expression during Xenopus metamorphosis: negative feedback is functional throughout metamorphosis.	2	3	3.52	1.95	0.0032	9606.ENSP00000274368,9606.ENSP00000276571	CRHBP,CRH
PMID:15297468	(2004) Corticotropin-releasing factor in brain: a role in activation, arousal, and affect regulation.	2	2	3.69	1.95	0.0032	9606.ENSP00000276571,9606.ENSP00000296099	CRH,UCN
PMID:15319360	(2004) Cardiovascular effects of long-term central and peripheral administration of urocortin, corticotropin-releasing factor, and adrenocorticotropin in sheep.	2	3	3.52	1.95	0.0032	9606.ENSP00000276571,9606.ENSP00000296099	CRH,UCN
PMID:15356079	(2004) The measurement of maternal plasma corticotropin-releasing factor (CRF) and CRF-binding protein improves the early prediction of preeclampsia.	2	2	3.69	1.95	0.0032	9606.ENSP00000274368,9606.ENSP00000276571	CRHBP,CRH
PMID:15457505	(2004) Colocalization of urocortin and neuronal nitric oxide synthase in the hypothalamus and Edinger-Westphal nucleus of the rat.	2	3	3.52	1.95	0.0032	9606.ENSP00000276571,9606.ENSP00000296099	CRH,UCN
PMID:15476937	(2004) Effects of urocortin 2 and 3 on motor activity and food intake in rats.	2	3	3.52	1.95	0.0032	9606.ENSP00000273610,9606.ENSP00000276571	UCN2,CRH
PMID:15476939	(2004) Urocortins as cardiovascular peptides.	2	2	3.69	1.95	0.0032	9606.ENSP00000276571,9606.ENSP00000296099	CRH,UCN
PMID:15476941	(2004) Localization and physiological roles of urocortin.	2	3	3.52	1.95	0.0032	9606.ENSP00000276571,9606.ENSP00000296099	CRH,UCN
PMID:15494048	(2004) Increased numbers of activated mast cells in endometriosis lesions positive for corticotropin-releasing hormone and urocortin.	2	2	3.69	1.95	0.0032	9606.ENSP00000276571,9606.ENSP00000296099	CRH,UCN
PMID:15514930	(2004) Urocortinergic neurons respond in a differentiated manner to various acute stressors in the Edinger-Westphal nucleus in the rat.	2	3	3.52	1.95	0.0032	9606.ENSP00000276571,9606.ENSP00000296099	CRH,UCN
PMID:15530648	(2004) The effects of acute stress on the regulation of central and basolateral amygdala CRF-binding protein gene expression.	2	2	3.69	1.95	0.0032	9606.ENSP00000274368,9606.ENSP00000276571	CRHBP,CRH
PMID:15531481	(2004) Urocortin 1 in colonic mucosa in patients with ulcerative colitis.	2	2	3.69	1.95	0.0032	9606.ENSP00000276571,9606.ENSP00000296099	CRH,UCN
PMID:12441168	(2003) The differential expression of corticotropin releasing factor and its binding protein in the gerbil hippocampal complex following seizure.	2	2	3.69	1.95	0.0032	9606.ENSP00000274368,9606.ENSP00000276571	CRHBP,CRH
PMID:12519893	(2003) Urocortin in human gastric mucosa: relationship to inflammatory activity.	2	2	3.69	1.95	0.0032	9606.ENSP00000276571,9606.ENSP00000296099	CRH,UCN
PMID:12606786	(2003) Mechanism of corticotropin-releasing factor type I receptor regulation by nonpeptide antagonists.	2	3	3.52	1.95	0.0032	9606.ENSP00000276571,9606.ENSP00000296099	CRH,UCN
PMID:12615968	(2003) Intracellular calcium measurements of single human skin cells after stimulation with corticotropin-releasing factor and urocortin using confocal laser scanning microscopy.	2	3	3.52	1.95	0.0032	9606.ENSP00000276571,9606.ENSP00000296099	CRH,UCN
PMID:12660427	(2003) Acute stress results in skin corticotropin-releasing hormone secretion, mast cell activation and vascular permeability, an effect mimicked by intradermal corticotropin-releasing hormone and inhibited by histamine-1 receptor antagonists.	2	2	3.69	1.95	0.0032	9606.ENSP00000276571,9606.ENSP00000296099	CRH,UCN
PMID:12663088	(2003) Corticotropin-releasing factor (CRF) can directly affect brain microvessel endothelial cells.	2	2	3.69	1.95	0.0032	9606.ENSP00000276571,9606.ENSP00000296099	CRH,UCN
PMID:12668204	(2003) Comparative distribution of urocortin- and CRF-like immunoreactivities in the nervous system of the earthworm Lumbricus terrestris.	2	2	3.69	1.95	0.0032	9606.ENSP00000276571,9606.ENSP00000296099	CRH,UCN
PMID:12728411	(2003) Role of corticotropin-releasing factor family peptides and receptors in stress-related psychiatric disorders.	2	2	3.69	1.95	0.0032	9606.ENSP00000276571,9606.ENSP00000296099	CRH,UCN
PMID:12742625	(2003) Intraperitoneal corticotropin-releasing factor and urocortin induce Fos expression in brain and spinal autonomic nuclei and long lasting stimulation of colonic motility in rats.	2	3	3.52	1.95	0.0032	9606.ENSP00000276571,9606.ENSP00000296099	CRH,UCN
PMID:12746287	(2003) High levels of intrauterine corticotropin-releasing hormone, urocortin, tryptase, and interleukin-8 in spontaneous abortions.	2	3	3.52	1.95	0.0032	9606.ENSP00000276571,9606.ENSP00000296099	CRH,UCN
PMID:12764078	(2003) Glucocorticoids regulate the expression of the mouse urocortin II gene: a putative connection between the corticotropin-releasing factor receptor pathways.	2	3	3.52	1.95	0.0032	9606.ENSP00000273610,9606.ENSP00000276571	UCN2,CRH
PMID:12798445	(2003) Relaxation by urocortin of rat renal arteries: effects of diabetes in males and females.	2	3	3.52	1.95	0.0032	9606.ENSP00000276571,9606.ENSP00000296099	CRH,UCN
PMID:12869794	(2003) Effect of stress and adrenalectomy on urocortin II mRNA expression in the hypothalamic paraventricular nucleus of the rat.	2	2	3.69	1.95	0.0032	9606.ENSP00000273610,9606.ENSP00000276571	UCN2,CRH
PMID:12895416	(2003) Corticotropin-releasing factor requires CRF binding protein to potentiate NMDA receptors via CRF receptor 2 in dopamine neurons.	2	3	3.52	1.95	0.0032	9606.ENSP00000274368,9606.ENSP00000276571	CRHBP,CRH
PMID:12895659	(2003) Stimulation of rat pancreatic exocrine secretion by urocortin and corticotropin releasing factor.	2	2	3.69	1.95	0.0032	9606.ENSP00000276571,9606.ENSP00000296099	CRH,UCN
PMID:14517183	(2003) Mechanisms of relaxation by urocortin in renal arteries from male and female rats.	2	3	3.52	1.95	0.0032	9606.ENSP00000276571,9606.ENSP00000296099	CRH,UCN
PMID:14573312	(2003) The corticotropin-releasing hormone binding protein is associated with major depression in a population from Northern Sweden.	2	2	3.69	1.95	0.0032	9606.ENSP00000274368,9606.ENSP00000276571	CRHBP,CRH
PMID:14622437	(2003) Corticotropin-releasing hormone immunoreactivity in human T and B cells and macrophages: colocalization with arginine vasopressin.	2	2	3.69	1.95	0.0032	9606.ENSP00000276571,9606.ENSP00000296099	CRH,UCN
PMID:14642454	(2003) Modulation of social learning in rats by brain corticotropin-releasing factor.	2	2	3.69	1.95	0.0032	9606.ENSP00000274368,9606.ENSP00000276571	CRHBP,CRH
PMID:14667971	(2003) Paracrine regulation of endometrial function: interaction between progesterone and corticotropin-releasing factor (CRF) and activin A.	2	3	3.52	1.95	0.0032	9606.ENSP00000276571,9606.ENSP00000296099	CRH,UCN
PMID:11742818	(2002) Ingestive responses to administration of stress hormones in baboons.	2	3	3.52	1.95	0.0032	9606.ENSP00000276571,9606.ENSP00000296099	CRH,UCN
PMID:11786305	(2002) Corticotropin-releasing factor receptors 1 and 2 in anxiety and depression.	2	3	3.52	1.95	0.0032	9606.ENSP00000273610,9606.ENSP00000276571	UCN2,CRH
PMID:11836001	(2002) Distribution of urocortin in the rats gastrointestinal tract and its colocalization with tyrosine hydroxylase.	2	3	3.52	1.95	0.0032	9606.ENSP00000276571,9606.ENSP00000296099	CRH,UCN
PMID:11875628	(2002) Time-dependent induction of anxiogenic-like effects after central infusion of urocortin or corticotropin-releasing factor in the rat.	2	2	3.69	1.95	0.0032	9606.ENSP00000276571,9606.ENSP00000296099	CRH,UCN
PMID:11879793	(2002) Central urocortin activation of sympathetic-regulated energy metabolism in Wistar rats.	2	2	3.69	1.95	0.0032	9606.ENSP00000276571,9606.ENSP00000296099	CRH,UCN
PMID:11891012	(2002) Down-regulation of corticotropin-releasing hormone receptor type 2beta mRNA expression in the rat cardiovascular system following food deprivation.	2	2	3.69	1.95	0.0032	9606.ENSP00000276571,9606.ENSP00000296099	CRH,UCN
PMID:11935412	(2002) Corticotrophs and peptides.	2	3	3.52	1.95	0.0032	9606.ENSP00000276571,9606.ENSP00000296099	CRH,UCN
PMID:11961064	(2002) Differential actions of peripheral corticotropin-releasing factor (CRF), urocortin II, and urocortin III on gastric emptying and colonic transit in mice: role of CRF receptor subtypes 1 and 2.	2	3	3.52	1.95	0.0032	9606.ENSP00000273610,9606.ENSP00000276571	UCN2,CRH
PMID:11976272	(2002) Relaxation by urocortin of human saphenous veins.	2	3	3.52	1.95	0.0032	9606.ENSP00000276571,9606.ENSP00000296099	CRH,UCN
PMID:12010647	(2002) Identification of urocortin mRNA and peptide in the human endometrium.	2	2	3.69	1.95	0.0032	9606.ENSP00000276571,9606.ENSP00000296099	CRH,UCN
PMID:12010772	(2002) Intracisternal urocortin inhibits vagally stimulated gastric motility in rats: role of CRF(2).	2	3	3.52	1.95	0.0032	9606.ENSP00000276571,9606.ENSP00000296099	CRH,UCN
PMID:12045481	(2002) The corticotropin-releasing factorurocortin system and alcohol.	2	2	3.69	1.95	0.0032	9606.ENSP00000276571,9606.ENSP00000296099	CRH,UCN
PMID:12065711	(2002) Pharmacological evidence supporting a role for central corticotropin-releasing factor(2) receptors in behavioral, but not endocrine, response to environmental stress.	2	3	3.52	1.95	0.0032	9606.ENSP00000273610,9606.ENSP00000276571	UCN2,CRH
PMID:12088848	(2002) Human urocortin II: mild locomotor suppressive and delayed anxiolytic-like effects of a novel corticotropin-releasing factor related peptide.	2	2	3.69	1.95	0.0032	9606.ENSP00000273610,9606.ENSP00000276571	UCN2,CRH
PMID:12091910	(2002) Urocortin-deficient mice show hearing impairment and increased anxiety-like behavior.	2	2	3.69	1.95	0.0032	9606.ENSP00000276571,9606.ENSP00000296099	CRH,UCN
PMID:12113883	(2002) Levels of maternal plasma corticotropin-releasing factor and urocortin during labor.	2	3	3.52	1.95	0.0032	9606.ENSP00000276571,9606.ENSP00000296099	CRH,UCN
PMID:12137751	(2002) Corticotropin-releasing factor, urocortin and endothelin-1 stimulate activin A release from cultured human placental cells.	2	3	3.52	1.95	0.0032	9606.ENSP00000276571,9606.ENSP00000296099	CRH,UCN
PMID:12215497	(2002) The binding protein of corticotropin-releasing factor: ligand-binding site and subunit structure.	2	2	3.69	1.95	0.0032	9606.ENSP00000274368,9606.ENSP00000276571	CRHBP,CRH
PMID:12359502	(2002) Targeted mutations of the corticotropin-releasing factor system: effects on physiology and behavior.	2	2	3.69	1.95	0.0032	9606.ENSP00000274368,9606.ENSP00000276571	CRHBP,CRH
PMID:12361401	(2002) Potent and long-acting corticotropin releasing factor (CRF) receptor 2 selective peptide competitive antagonists.	2	3	3.52	1.95	0.0032	9606.ENSP00000276571,9606.ENSP00000296099	CRH,UCN
PMID:12366528	(2002) An artificial peptide with corticotropin-releasing factor receptor-2 (CRF-R2) selective properties: the role of primary structure in the induction of signal transduction pathways.	2	3	3.52	1.95	0.0032	9606.ENSP00000276571,9606.ENSP00000296099	CRH,UCN
PMID:12373783	(2002) Distribution of urocortin-like immunoreactivity in the central nervous system of the frog Rana esculenta.	2	2	3.69	1.95	0.0032	9606.ENSP00000276571,9606.ENSP00000296099	CRH,UCN
PMID:12379245	(2002) The localisation of urocortin in the adult rat cerebellum: a light and electron microscopic study.	2	2	3.69	1.95	0.0032	9606.ENSP00000276571,9606.ENSP00000296099	CRH,UCN
PMID:12379493	(2002) Corticotropin-releasing hormone-binding protein: biochemistry and function from fishes to mammals.	2	3	3.52	1.95	0.0032	9606.ENSP00000274368,9606.ENSP00000276571	CRHBP,CRH
PMID:11123370	(2001) Different binding modes of amphibian and human corticotropin-releasing factor type 1 and type 2 receptors: evidence for evolutionary differences.	2	3	3.52	1.95	0.0032	9606.ENSP00000276571,9606.ENSP00000296099	CRH,UCN
PMID:11179597	(2001) Pharmacological characterization of recombinant rat corticotropin releasing factor binding protein using different sauvagine analogs.	2	2	3.69	1.95	0.0032	9606.ENSP00000274368,9606.ENSP00000296099	CRHBP,UCN
PMID:11181511	(2001) Urocortin, corticotropin releasing factor-2 receptors and energy balance.	2	2	3.69	1.95	0.0032	9606.ENSP00000276571,9606.ENSP00000296099	CRH,UCN
PMID:11250659	(2001) Coronary vasodilation and positive inotropism by urocortin in the isolated rat heart.	2	3	3.52	1.95	0.0032	9606.ENSP00000276571,9606.ENSP00000296099	CRH,UCN
PMID:11253847	(2001) Corticotropin-releasing hormone-binding protein in primates.	2	2	3.69	1.95	0.0032	9606.ENSP00000274368,9606.ENSP00000276571	CRHBP,CRH
PMID:11281815	(2001) Therapeutic potential of CRF receptor antagonists: a gut-brain perspective.	2	2	3.69	1.95	0.0032	9606.ENSP00000276571,9606.ENSP00000296099	CRH,UCN
PMID:11287075	(2001) Dissociation of arousal-like from anxiogenic-like actions of brain corticotropin-releasing factor receptor ligands in rats.	2	2	3.69	1.95	0.0032	9606.ENSP00000274368,9606.ENSP00000276571	CRHBP,CRH
PMID:11290392	(2001) Effects of acute and repeated restraint stress on corticotropin-releasing hormone binding protein mRNA in rat amygdala and dorsal hippocampus.	2	2	3.69	1.95	0.0032	9606.ENSP00000274368,9606.ENSP00000276571	CRHBP,CRH
PMID:11295118	(2001) Urocortin reduces oxygen consumption in lean and obob mice.	2	2	3.69	1.95	0.0032	9606.ENSP00000276571,9606.ENSP00000296099	CRH,UCN
PMID:11311888	(2001) Expression of corticotropin releasing factor, but not its binding protein, in CA1 pyramidal cells of gerbil hippocampus following transient ischemia.	2	2	3.69	1.95	0.0032	9606.ENSP00000274368,9606.ENSP00000276571	CRHBP,CRH
PMID:11334796	(2001) Corticotropin-releasing factor (CRF) or CRF binding-protein ligand inhibitor administration suppresses food intake in mice and elevates body temperature in rats.	2	2	3.69	1.95	0.0032	9606.ENSP00000274368,9606.ENSP00000276571	CRHBP,CRH
PMID:11337096	(2001) Cardiovascular actions of CRH and urocortin: an update.	2	2	3.69	1.95	0.0032	9606.ENSP00000276571,9606.ENSP00000296099	CRH,UCN
PMID:11338197	(2001) Performance-enhancing effects of CRF-BP ligand inhibitors.	2	2	3.69	1.95	0.0032	9606.ENSP00000274368,9606.ENSP00000276571	CRHBP,CRH
PMID:11396159	(2001) Inhibition of mouse melanoma cell proliferation by corticotropin-releasing hormone and its analogs.	2	3	3.52	1.95	0.0032	9606.ENSP00000276571,9606.ENSP00000296099	CRH,UCN
PMID:11397853	(2001) Preterm birth: associated neuroendocrine, medical, and behavioral risk factors.	2	2	3.69	1.95	0.0032	9606.ENSP00000274368,9606.ENSP00000276571	CRHBP,CRH
PMID:11426840	(2001) Role of brain arachidonic acid cascade on central CRF1 receptor-mediated activation of sympatho-adrenomedullary outflow in rats.	2	2	3.69	1.95	0.0032	9606.ENSP00000276571,9606.ENSP00000296099	CRH,UCN
PMID:11438393	(2001) Anorectic effect of leptin is mediated by hypothalamic corticotropin-releasing hormone, but not by urocortin, in rats.	2	3	3.52	1.95	0.0032	9606.ENSP00000276571,9606.ENSP00000296099	CRH,UCN
PMID:11481215	(2001) Cutaneous expression of corticotropin-releasing hormone (CRH), urocortin, and CRH receptors.	2	3	3.52	1.95	0.0032	9606.ENSP00000276571,9606.ENSP00000296099	CRH,UCN
PMID:11553361	(2001) Suppression of food intake induced by corticotropin-releasing factor family in neonatal chicks.	2	2	3.69	1.95	0.0032	9606.ENSP00000276571,9606.ENSP00000296099	CRH,UCN
PMID:11564446	(2001) Selective stimulatory actions of corticotropin-releasing factor ligands on correlates of energy balance.	2	2	3.69	1.95	0.0032	9606.ENSP00000274368,9606.ENSP00000276571	CRHBP,CRH
PMID:11567096	(2001) Functional and protein chemical characterization of the N-terminal domain of the rat corticotropin-releasing factor receptor 1.	2	3	3.52	1.95	0.0032	9606.ENSP00000276571,9606.ENSP00000296099	CRH,UCN
PMID:11597609	(2001) Hypothalamic paraventricular nucleus injections of urocortin alter food intake and respiratory quotient.	2	3	3.52	1.95	0.0032	9606.ENSP00000276571,9606.ENSP00000296099	CRH,UCN
PMID:11711031	(2001) Cloning and functional pharmacology of two corticotropin-releasing factor receptors from a teleost fish.	2	2	3.69	1.95	0.0032	9606.ENSP00000276571,9606.ENSP00000296099	CRH,UCN
PMID:11724764	(2001) Urocortin relaxes rat tail arteries by a PKA-mediated reduction of the sensitivity of the contractile apparatus for calcium.	2	2	3.69	1.95	0.0032	9606.ENSP00000276571,9606.ENSP00000296099	CRH,UCN
PMID:11739434	(2001) Increases in plasma ACTH and cortisol after hypertonic saline infusion in patients with central diabetes insipidus.	2	3	3.52	1.95	0.0032	9606.ENSP00000276571,9606.ENSP00000296099	CRH,UCN
PMID:22432129	(2001) The activation of urocortin immunoreactive neurons in the Einger-Westphal nucleus following stress in rats.	2	3	3.52	1.95	0.0032	9606.ENSP00000276571,9606.ENSP00000296099	CRH,UCN
PMID:22432144	(2001) Characterising the corticotropin-releasing hormone (CRH) receptors mediating CRH and urocortin actions during human pregnancy and labour.	2	2	3.69	1.95	0.0032	9606.ENSP00000276571,9606.ENSP00000296099	CRH,UCN
PMID:10614646	(2000) Urocortin expression in the Edinger-Westphal nucleus is up-regulated by stress and corticotropin-releasing hormone deficiency.	2	2	3.69	1.95	0.0032	9606.ENSP00000276571,9606.ENSP00000296099	CRH,UCN
PMID:10638645	(2000) Behavioral and hormonal effects of centrally injected anxiogenic neuropeptides in growing pigs.	2	3	3.52	1.95	0.0032	9606.ENSP00000276571,9606.ENSP00000296099	CRH,UCN
PMID:10648728	(2000) Chronic administration of the triazolobenzodiazepine alprazolam produces opposite effects on corticotropin-releasing factor and urocortin neuronal systems.	2	2	3.69	1.95	0.0032	9606.ENSP00000276571,9606.ENSP00000296099	CRH,UCN
PMID:10650129	(2000) Fos induction in selective hypothalamic neuroendocrine and medullary nuclei by intravenous injection of urocortin and corticotropin-releasing factor in rats.	2	3	3.52	1.95	0.0032	9606.ENSP00000276571,9606.ENSP00000296099	CRH,UCN
PMID:10650150	(2000) Central leptin suppresses splenic lymphocyte functions through activation of the corticotropin-releasing hormone-sympathetic nervous system.	2	3	3.52	1.95	0.0032	9606.ENSP00000276571,9606.ENSP00000296099	CRH,UCN
PMID:10656997	(2000) Urocortin is the principal ligand for the corticotrophin-releasing factor binding protein in the ovine brain with no evidence for a sauvagine-like peptide.	2	2	3.69	1.95	0.0032	9606.ENSP00000274368,9606.ENSP00000296099	CRHBP,UCN
PMID:10690896	(2000) The skin produces urocortin.	2	3	3.52	1.95	0.0032	9606.ENSP00000276571,9606.ENSP00000296099	CRH,UCN
PMID:10708706	(2000) Functional characterization of corticotropin-releasing factor type 1 receptor endogenously expressed in human embryonic kidney 293 cells.	2	2	3.69	1.95	0.0032	9606.ENSP00000276571,9606.ENSP00000296099	CRH,UCN
PMID:10717005	(2000) The inhibitory effect of hormones associated with stress on Na appetite of sheep.	2	3	3.52	1.95	0.0032	9606.ENSP00000276571,9606.ENSP00000296099	CRH,UCN
PMID:10718913	(2000) Oreochromis mossambicus (tilapia) corticotropin-releasing hormone: cDNA sequence and bioactivity.	2	3	3.52	1.95	0.0032	9606.ENSP00000276571,9606.ENSP00000296099	CRH,UCN
PMID:10742654	(2000) Is the neuropeptide urocortin, a member of the corticotropin-releasing factor family, involved in schizophrenia?	2	2	3.69	1.95	0.0032	9606.ENSP00000276571,9606.ENSP00000296099	CRH,UCN
PMID:10751559	(2000) Urocortin in the ventromedial hypothalamic nucleus acts as an inhibitor of feeding behavior in rats.	2	2	3.69	1.95	0.0032	9606.ENSP00000276571,9606.ENSP00000296099	CRH,UCN
PMID:10793215	(2000) Comparison of central administration of corticotropin-releasing hormone and urocortin on food intake, conditioned taste aversion, and c-Fos expression.	2	3	3.52	1.95	0.0032	9606.ENSP00000276571,9606.ENSP00000296099	CRH,UCN
PMID:10818253	(2000) Evidence for the abundant expression of arginine 185 containing human CRF(2alpha) receptors and the role of position 185 for receptor-ligand selectivity.	2	2	3.69	1.95	0.0032	9606.ENSP00000276571,9606.ENSP00000296099	CRH,UCN
PMID:10825483	(2000) CRF and urocortin decreased brain stimulation reward in the rat: reversal by a CRF receptor antagonist.	2	2	3.69	1.95	0.0032	9606.ENSP00000276571,9606.ENSP00000296099	CRH,UCN
PMID:10837794	(2000) Long-term effects on feeding and body weight after stimulation of forebrain or hindbrain CRH receptors with urocortin.	2	2	3.69	1.95	0.0032	9606.ENSP00000276571,9606.ENSP00000296099	CRH,UCN
PMID:10900236	(2000) Chronic administration of the selective corticotropin-releasing factor 1 receptor antagonist CP-154,526: behavioral, endocrine and neurochemical effects in the rat.	2	2	3.69	1.95	0.0032	9606.ENSP00000276571,9606.ENSP00000296099	CRH,UCN
PMID:10986331	(2000) Age-related alterations in emotional behaviors and amygdalar corticotropin-releasing factor (CRF) and CRF-binding protein expression in aged Fischer 344 rats.	2	2	3.69	1.95	0.0032	9606.ENSP00000274368,9606.ENSP00000276571	CRHBP,CRH
PMID:10986336	(2000) Astressin, a corticotropin releasing factor antagonist, reverses the anxiogenic effects of urocortin when administered into the basolateral amygdala.	2	2	3.69	1.95	0.0032	9606.ENSP00000276571,9606.ENSP00000296099	CRH,UCN
PMID:10992187	(2000) Corticotropin-releasing hormone, corticotropin-releasing hormone-binding protein, and activin A in maternal serum: prediction of preterm delivery and response to glucocorticoids in women with symptoms of preterm labor.	2	2	3.69	1.95	0.0032	9606.ENSP00000274368,9606.ENSP00000276571	CRHBP,CRH
PMID:11026651	(2000) Regulation of type-2 corticotropin-releasing hormone receptor mRNA in rat heart by glucocorticoids and urocortin.	2	3	3.52	1.95	0.0032	9606.ENSP00000276571,9606.ENSP00000296099	CRH,UCN
PMID:11033056	(2000) The neurobiology of urocortin.	2	2	3.69	1.95	0.0032	9606.ENSP00000276571,9606.ENSP00000296099	CRH,UCN
PMID:11068141	(2000) Paradoxical activational effects of a corticotropin-releasing factor-binding protein ligand inhibitor in rat brain.	2	3	3.52	1.95	0.0032	9606.ENSP00000274368,9606.ENSP00000276571	CRHBP,CRH
PMID:11087261	(2000) Urocortin, a member of the corticotropin-releasing factor family, in normal and diseased heart.	2	3	3.52	1.95	0.0032	9606.ENSP00000276571,9606.ENSP00000296099	CRH,UCN
PMID:11095927	(2000) Localization and characterization of urocortin during human pregnancy.	2	2	3.69	1.95	0.0032	9606.ENSP00000276571,9606.ENSP00000296099	CRH,UCN
PMID:11113586	(2000) Identification of urocortin mRNA antisense transcripts in rat tissue.	2	2	3.69	1.95	0.0032	9606.ENSP00000276571,9606.ENSP00000296099	CRH,UCN
PMID:11117536	(2000) Urocortin, but not corticotropin-releasing hormone (CRH), activates the mitogen-activated protein kinase signal transduction pathway in human pregnant myometrium: an effect mediated via R1alpha and R2beta CRH receptor subtypes and stimulation ...	2	2	3.69	1.95	0.0032	9606.ENSP00000276571,9606.ENSP00000296099	CRH,UCN
PMID:11150641	(2000) Activation of urocortin transport into brain by leptin.	2	3	3.52	1.95	0.0032	9606.ENSP00000276571,9606.ENSP00000296099	CRH,UCN
PMID:11390923	(2000) Urocortin: A Novel Player in Cardiac Control.	2	2	3.69	1.95	0.0032	9606.ENSP00000276571,9606.ENSP00000296099	CRH,UCN
PMID:11483286	(2000) Effect of acute and subchronic subcutaneous urocortin on blood pressure and food consumption in obob mice.	2	2	3.69	1.95	0.0032	9606.ENSP00000276571,9606.ENSP00000296099	CRH,UCN
PMID:10080961	(1999) Cloning and characterization of a short variant of the corticotropin-releasing factor receptor subtype from rat amygdala.	2	2	3.69	1.95	0.0032	9606.ENSP00000276571,9606.ENSP00000296099	CRH,UCN
PMID:10213916	(1999) Urocortin and inflammation: confounding effects of hypotension on measures of inflammation.	2	2	3.69	1.95	0.0032	9606.ENSP00000276571,9606.ENSP00000296099	CRH,UCN
PMID:10336722	(1999) Isolation and pharmacological characterization of two functional splice variants of corticotropin-releasing factor type 2 receptor from Tupaia belangeri.	2	3	3.52	1.95	0.0032	9606.ENSP00000276571,9606.ENSP00000296099	CRH,UCN
PMID:10375459	(1999) Evolution and physiology of the corticotropin-releasing factor (CRF) family of neuropeptides in vertebrates.	2	2	3.69	1.95	0.0032	9606.ENSP00000276571,9606.ENSP00000296099	CRH,UCN
PMID:10392850	(1999) Differential distribution of urocortin- and corticotropin-releasing factor-like immunoreactivities in the rat brain.	2	2	3.69	1.95	0.0032	9606.ENSP00000276571,9606.ENSP00000296099	CRH,UCN
PMID:10393986	(1999) Stress-induced behaviors require the corticotropin-releasing hormone (CRH) receptor, but not CRH.	2	3	3.52	1.95	0.0032	9606.ENSP00000276571,9606.ENSP00000296099	CRH,UCN
PMID:10422876	(1999) Urocortin in human placenta and maternal plasma.	2	2	3.69	1.95	0.0032	9606.ENSP00000276571,9606.ENSP00000296099	CRH,UCN
PMID:10422877	(1999) Neurophysiological effects of intracerebroventricular administration of urocortin.	2	2	3.69	1.95	0.0032	9606.ENSP00000276571,9606.ENSP00000296099	CRH,UCN
PMID:10443681	(1999) Cleavage of recombinant human corticotropin-releasing factor (CRF)-binding protein produces a 27-kilodalton fragment capable of binding CRF.	2	2	3.69	1.95	0.0032	9606.ENSP00000274368,9606.ENSP00000276571	CRHBP,CRH
PMID:10443686	(1999) Corticotropin-releasing hormone in chimpanzee and gorilla pregnancies.	2	3	3.52	1.95	0.0032	9606.ENSP00000274368,9606.ENSP00000276571	CRHBP,CRH
PMID:10494998	(1999) CRF-deficient mice respond like wild-type mice to hypophagic stimuli.	2	3	3.52	1.95	0.0032	9606.ENSP00000276571,9606.ENSP00000296099	CRH,UCN
PMID:10535410	(1999) CRH-deficient mice have a normal anorectic response to chronic stress.	2	2	3.69	1.95	0.0032	9606.ENSP00000276571,9606.ENSP00000296099	CRH,UCN
PMID:10553117	(1999) Urocortin expression in rat brain: evidence against a pervasive relationship of urocortin-containing projections with targets bearing type 2 CRF receptors.	2	3	3.52	1.95	0.0032	9606.ENSP00000276571,9606.ENSP00000296099	CRH,UCN
PMID:10560023	(1999) Corticotropin-releasing factor, norepinephrine, and stress.	2	2	3.69	1.95	0.0032	9606.ENSP00000276571,9606.ENSP00000296099	CRH,UCN
PMID:10573289	(1999) Cloning and characterization of corticotropin-releasing factor and urocortin in Syrian hamster (Mesocricetus auratus).	2	2	3.69	1.95	0.0032	9606.ENSP00000276571,9606.ENSP00000296099	CRH,UCN
PMID:10600923	(1999) Corticotropin-releasing hormone-binding protein in brain and pituitary of food-deprived obese (fafa) Zucker rats.	2	2	3.69	1.95	0.0032	9606.ENSP00000274368,9606.ENSP00000276571	CRHBP,CRH
PMID:10612706	(1999) A role for corticotropin releasing factor and urocortin in behavioral responses to stressors.	2	3	3.52	1.95	0.0032	9606.ENSP00000276571,9606.ENSP00000296099	CRH,UCN
PMID:10630405	(1999) CRH-like peptides protect cardiac myocytes from lethal ischaemic injury.	2	3	3.52	1.95	0.0032	9606.ENSP00000276571,9606.ENSP00000296099	CRH,UCN
PMID:10657465	(1999) Understanding corticotropin releasing factor neurobiology: contributions from mutant mice.	2	2	3.69	1.95	0.0032	9606.ENSP00000274368,9606.ENSP00000276571	CRHBP,CRH
PMID:10676433	(1999) Stress, corticotropin-releasing factor, and drug addiction.	2	3	3.52	1.95	0.0032	9606.ENSP00000276571,9606.ENSP00000296099	CRH,UCN
PMID:10676435	(1999) Corticotrophin-releasing hormone and CRH-binding protein. Differences between patients at risk for preterm birth and hypertension.	2	2	3.69	1.95	0.0032	9606.ENSP00000274368,9606.ENSP00000276571	CRHBP,CRH
PMID:9886832	(1999) Coordinate and divergent regulation of corticotropin-releasing factor (CRF) and CRF-binding protein expression in an immortalized amygdalar neuronal cell line.	2	3	3.52	1.95	0.0032	9606.ENSP00000274368,9606.ENSP00000276571	CRHBP,CRH
PMID:9918231	(1999) Corticotropin-releasing factor but not urocortin is involved in adrenalectomy-induced adrenocorticotropin release.	2	3	3.52	1.95	0.0032	9606.ENSP00000276571,9606.ENSP00000296099	CRH,UCN
PMID:9467598	(1998) Human lymphocytes produce urocortin, but not corticotropin-releasing hormone.	2	2	3.69	1.95	0.0032	9606.ENSP00000276571,9606.ENSP00000296099	CRH,UCN
PMID:9496698	(1998) Distribution and concentration of urocortin, and effect of adrenalectomy on its content in rat hypothalamus.	2	3	3.52	1.95	0.0032	9606.ENSP00000276571,9606.ENSP00000296099	CRH,UCN
PMID:9525987	(1998) Excess corticotropin releasing hormone-binding protein in the hypothalamic-pituitary-adrenal axis in transgenic mice.	2	3	3.52	1.95	0.0032	9606.ENSP00000274368,9606.ENSP00000276571	CRHBP,CRH
PMID:9533639	(1998) Effect of urocortin and its interaction with adrenocorticotropin (ACTH) secretagogues on ACTH release.	2	3	3.52	1.95	0.0032	9606.ENSP00000276571,9606.ENSP00000296099	CRH,UCN
PMID:9589664	(1998) The pathophysiology of circulating corticotropin-releasing hormone-binding protein levels in the human.	2	2	3.69	1.95	0.0032	9606.ENSP00000274368,9606.ENSP00000276571	CRHBP,CRH
PMID:9622018	(1998) Regional distribution of urocortin-like immunoreactivity and expression of urocortin mRNA in the human brain.	2	2	3.69	1.95	0.0032	9606.ENSP00000276571,9606.ENSP00000296099	CRH,UCN
PMID:9628819	(1998) The structures of the mouse and human urocortin genes (Ucn and UCN).	2	3	3.52	1.95	0.0032	9606.ENSP00000276571,9606.ENSP00000296099	CRH,UCN
PMID:9633021	(1998) Peritoneal fluid levels of immunoreactive corticotropin-releasing factor (CRF) and CRF-binding protein (CRF-BP) in healthy and endometriosic women.	2	2	3.69	1.95	0.0032	9606.ENSP00000274368,9606.ENSP00000276571	CRHBP,CRH
PMID:9639256	(1998) Expression and protective effects of urocortin in cardiac myocytes.	2	2	3.69	1.95	0.0032	9606.ENSP00000276571,9606.ENSP00000296099	CRH,UCN
PMID:9651165	(1998) Minimal-size, constrained corticotropin-releasing factor agonists with i-(i+3) Glu-Lys and Lys-Glu bridges.	2	3	3.52	1.95	0.0032	9606.ENSP00000276571,9606.ENSP00000296099	CRH,UCN
PMID:9654364	(1998) Central administration of urocortin inhibits vasopressin release in conscious rats.	2	2	3.69	1.95	0.0032	9606.ENSP00000276571,9606.ENSP00000296099	CRH,UCN
PMID:9655891	(1998) Characterization of [125I]sauvagine binding to CRH2 receptors: membrane homogenate and autoradiographic studies.	2	2	3.69	1.95	0.0032	9606.ENSP00000276571,9606.ENSP00000296099	CRH,UCN
PMID:9700675	(1998) Ectopic expression of the CRF-binding protein: minor impact on HPA axis regulation but induction of sexually dimorphic weight gain.	2	3	3.52	1.95	0.0032	9606.ENSP00000274368,9606.ENSP00000296099	CRHBP,UCN
PMID:9717834	(1998) Molecular identification and analysis of a novel human corticotropin-releasing factor (CRF) receptor: the CRF2gamma receptor.	2	3	3.52	1.95	0.0032	9606.ENSP00000276571,9606.ENSP00000296099	CRH,UCN
PMID:9718281	(1998) The behavioural effects of corticotropin-releasing factor-related peptides in rats.	2	3	3.52	1.95	0.0032	9606.ENSP00000276571,9606.ENSP00000296099	CRH,UCN
PMID:9731865	(1998) Urocortin in pregnancy.	2	2	3.69	1.95	0.0032	9606.ENSP00000276571,9606.ENSP00000296099	CRH,UCN
PMID:9762905	(1998) Effect of CRF and related peptides on calcium signaling in human and rodent melanoma cells.	2	2	3.69	1.95	0.0032	9606.ENSP00000276571,9606.ENSP00000296099	CRH,UCN
PMID:9765123	(1998) Characterization of [125I-Tyr0]-corticotropin releasing factor (CRF) binding to the CRF binding protein using a scintillation proximity assay.	2	2	3.69	1.95	0.0032	9606.ENSP00000274368,9606.ENSP00000276571	CRHBP,CRH
PMID:9786168	(1998) D-amino acid-substituted analogs of corticotropin-releasing hormone (CRH) and urocortin with selective agonist activity at CRH1 and CRH2beta receptors.	2	3	3.52	1.95	0.0032	9606.ENSP00000276571,9606.ENSP00000296099	CRH,UCN
PMID:9791062	(1998) Peripheral corticotropin-releasing factor mediates the elevation of plasma IL-6 by immobilization stress in rats.	2	3	3.52	1.95	0.0032	9606.ENSP00000276571,9606.ENSP00000296099	CRH,UCN
PMID:9794449	(1998) Regulation of pituitary corticotropin-releasing hormone-binding protein messenger ribonucleic acid levels by restraint stress and adrenalectomy.	2	3	3.52	1.95	0.0032	9606.ENSP00000274368,9606.ENSP00000276571	CRHBP,CRH
PMID:9836618	(1998) Constrained corticotropin-releasing factor (CRF) agonists and antagonists with i-(i+3) Glu-Xaa-DXbb-Lys bridges.	2	3	3.52	1.95	0.0032	9606.ENSP00000276571,9606.ENSP00000296099	CRH,UCN
PMID:9851694	(1998) Corticotropin-releasing factor receptor type 1 from Tupaia belangeri--cloning, functional expression and tissue distribution.	2	3	3.52	1.95	0.0032	9606.ENSP00000276571,9606.ENSP00000296099	CRH,UCN
PMID:9851801	(1998) Vasodilator actions of urocortin and related peptides in the human perfused placenta in vitro.	2	2	3.69	1.95	0.0032	9606.ENSP00000276571,9606.ENSP00000296099	CRH,UCN
PMID:9860957	(1998) Structural requirements for peptidic antagonists of the corticotropin-releasing factor receptor (CRFR): development of CRFR2beta-selective antisauvagine-30.	2	2	3.69	1.95	0.0032	9606.ENSP00000276571,9606.ENSP00000296099	CRH,UCN
PMID:9863643	(1998) Characterization of the relaxant action of urocortin, a new peptide related to corticotropin-releasing factor in the rat isolated basilar artery.	2	3	3.52	1.95	0.0032	9606.ENSP00000276571,9606.ENSP00000296099	CRH,UCN
PMID:9926843	(1998) Potent suppressive effects of urocortin on splenic lymphocyte activity in rats.	2	2	3.69	1.95	0.0032	9606.ENSP00000276571,9606.ENSP00000296099	CRH,UCN
PMID:9062492	(1997) Changes in amniotic fluid immunoreactive corticotropin-releasing factor (CRF) and CRF-binding protein levels in pregnant women at term and during labor.	2	2	3.69	1.95	0.0032	9606.ENSP00000274368,9606.ENSP00000276571	CRHBP,CRH
PMID:9109532	(1997) Corticotropin-releasing factor (CRF), CRF-binding protein (CRF-BP), and CRFCRF-BP complex in Alzheimers disease and control postmortem human brain.	2	2	3.69	1.95	0.0032	9606.ENSP00000274368,9606.ENSP00000276571	CRHBP,CRH
PMID:9112410	(1997) Isolation and characterization of the rat corticotropin-releasing hormone (CRH)-binding protein gene: transcriptional regulation by cyclic adenosine monophosphate and CRH.	2	3	3.52	1.95	0.0032	9606.ENSP00000274368,9606.ENSP00000276571	CRHBP,CRH
PMID:9141551	(1997) Heterogeneity of the human corticotropin-releasing factor-binding protein.	2	2	3.69	1.95	0.0032	9606.ENSP00000274368,9606.ENSP00000276571	CRHBP,CRH
PMID:9176276	(1997) Cardiac inotropic actions of urocortin in conscious sheep.	2	3	3.52	1.95	0.0032	9606.ENSP00000276571,9606.ENSP00000296099	CRH,UCN
PMID:9189917	(1997) Urocortin, a novel neuropeptide with anxiogenic-like properties.	2	2	3.69	1.95	0.0032	9606.ENSP00000276571,9606.ENSP00000296099	CRH,UCN
PMID:9190925	(1997) Stress and autoimmunity: the neuropeptides corticotropin-releasing factor and urocortin suppress encephalomyelitis via effects on both the hypothalamic-pituitary-adrenal axis and the immune system.	2	2	3.69	1.95	0.0032	9606.ENSP00000276571,9606.ENSP00000296099	CRH,UCN
PMID:9213365	(1997) Enhancement of performance in multiple learning tasks by corticotropin-releasing factor-binding protein ligand inhibitors.	2	2	3.69	1.95	0.0032	9606.ENSP00000274368,9606.ENSP00000276571	CRHBP,CRH
PMID:9447301	(1997) Stimulation by urocortin of growth hormone (GH) secretion in GH-producing human pituitary adenoma cells.	2	2	3.69	1.95	0.0032	9606.ENSP00000276571,9606.ENSP00000296099	CRH,UCN
PMID:8612563	(1996) Cloning and characterization of human urocortin.	2	3	3.52	1.95	0.0032	9606.ENSP00000274368,9606.ENSP00000296099	CRHBP,UCN
PMID:8636316	(1996) High levels of corticotropin-releasing factor (CRF) are inversely correlated with low levels of maternal CRF-binding protein in pregnant women with pregnancy-induced hypertension.	2	2	3.69	1.95	0.0032	9606.ENSP00000274368,9606.ENSP00000276571	CRHBP,CRH
PMID:8675581	(1996) Measurement of corticotropin-releasing factor (CRF), CRF-binding protein (CRF-BP), and CRFCRF-BP complex in human plasma by two-site enzyme-linked immunoabsorbant assay.	2	2	3.69	1.95	0.0032	9606.ENSP00000274368,9606.ENSP00000276571	CRHBP,CRH
PMID:8703220	(1996) Appetite-suppressing effects of urocortin, a CRF-related neuropeptide.	2	3	3.52	1.95	0.0032	9606.ENSP00000276571,9606.ENSP00000296099	CRH,UCN
PMID:8813571	(1996) Urocortin, a corticotropin-releasing factor-related mammalian peptide, inhibits edema due to thermal injury in rats.	2	2	3.69	1.95	0.0032	9606.ENSP00000276571,9606.ENSP00000296099	CRH,UCN
PMID:8833763	(1996) Characterization of a sheep brain corticotropin releasing factor binding protein.	2	2	3.69	1.95	0.0032	9606.ENSP00000274368,9606.ENSP00000276571	CRHBP,CRH
PMID:8855842	(1996) Human placenta and fetal membranes express human urocortin mRNA and peptide.	2	2	3.69	1.95	0.0032	9606.ENSP00000276571,9606.ENSP00000296099	CRH,UCN
PMID:8971127	(1996) The amygdala: corticotropin-releasing factor, steroids, and stress.	2	2	3.69	1.95	0.0032	9606.ENSP00000274368,9606.ENSP00000276571	CRHBP,CRH
PMID:9065114	(1996) Corticotropin-releasing factor and its binding protein: maternal serum levels in term and preterm deliveries.	2	2	3.69	1.95	0.0032	9606.ENSP00000274368,9606.ENSP00000276571	CRHBP,CRH
PMID:7477348	(1995) Displacement of corticotropin releasing factor from its binding protein as a possible treatment for Alzheimers disease.	2	2	3.69	1.95	0.0032	9606.ENSP00000274368,9606.ENSP00000276571	CRHBP,CRH
PMID:7479843	(1995) Potent, structurally constrained agonists and competitive antagonists of corticotropin-releasing factor.	2	3	3.52	1.95	0.0032	9606.ENSP00000274368,9606.ENSP00000276571	CRHBP,CRH
PMID:7556876	(1995) Molecular and biochemical characterization of the mouse brain corticotropin-releasing hormone-binding protein.	2	3	3.52	1.95	0.0032	9606.ENSP00000274368,9606.ENSP00000276571	CRHBP,CRH
PMID:7559899	(1995) Effect of corticotropin-releasing factor-binding protein on prostaglandin release from cultured maternal decidua and on contractile activity of human myometrium in vitro.	2	3	3.52	1.95	0.0032	9606.ENSP00000274368,9606.ENSP00000276571	CRHBP,CRH
PMID:7756202	(1995) Corticotrophin-releasing hormone and corticotrophin-releasing hormone binding protein in normal and pre-eclamptic human pregnancies.	2	2	3.69	1.95	0.0032	9606.ENSP00000274368,9606.ENSP00000276571	CRHBP,CRH
PMID:8557170	(1995) Corticotropin releasing factor (CRF) binding protein: a novel regulator of CRF and related peptides.	2	3	3.52	1.95	0.0032	9606.ENSP00000274368,9606.ENSP00000276571	CRHBP,CRH
PMID:8581494	(1995) Corticotropin releasing factor binding protein (CRF-BP) is expressed in neuronal and astrocytic cells.	2	2	3.69	1.95	0.0032	9606.ENSP00000274368,9606.ENSP00000276571	CRHBP,CRH
PMID:7515375	(1994) Monoclonal antibodies directed against two different corticotropin-releasing factor determinants.	2	2	3.69	1.95	0.0032	9606.ENSP00000274368,9606.ENSP00000276571	CRHBP,CRH
PMID:8090722	(1994) Distribution of corticotropin-releasing factor receptor mRNA expression in the rat brain and pituitary.	2	2	3.69	1.95	0.0032	9606.ENSP00000274368,9606.ENSP00000276571	CRHBP,CRH
PMID:8288718	(1994) Association of human corticotropin-releasing hormone to its binding protein in blood may trigger clearance of the complex.	2	2	3.69	1.95	0.0032	9606.ENSP00000274368,9606.ENSP00000276571	CRHBP,CRH
PMID:8307998	(1994) Assignment of disulfide bonds in corticotropin-releasing factor-binding protein.	2	2	3.69	1.95	0.0032	9606.ENSP00000274368,9606.ENSP00000276571	CRHBP,CRH
PMID:7852886	(1993) Plasma measurements of corticotrophin-releasing hormone-binding protein in normal and abnormal human pregnancy.	2	2	3.69	1.95	0.0032	9606.ENSP00000274368,9606.ENSP00000276571	CRHBP,CRH
PMID:8387905	(1993) Corticotropin-releasing factor and its binding protein in human plasma.	2	3	3.52	1.95	0.0032	9606.ENSP00000274368,9606.ENSP00000276571	CRHBP,CRH
PMID:8421097	(1993) Corticotropin releasing hormone-binding protein (CRH-BP): plasma levels decrease during the third trimester of normal human pregnancy.	2	3	3.52	1.95	0.0032	9606.ENSP00000274368,9606.ENSP00000276571	CRHBP,CRH
PMID:8491094	(1993) The functional neuroanatomy of corticotropin-releasing factor.	2	3	3.52	1.95	0.0032	9606.ENSP00000274368,9606.ENSP00000276571	CRHBP,CRH
PMID:1315056	(1992) The central distribution of a corticotropin-releasing factor (CRF)-binding protein predicts multiple sites and modes of interaction with CRF.	2	3	3.52	1.95	0.0032	9606.ENSP00000274368,9606.ENSP00000276571	CRHBP,CRH
PMID:1610487	(1992) New vistas in neuropeptide research in neuropsychiatry: focus on corticotropin-releasing factor.	2	3	3.52	1.95	0.0032	9606.ENSP00000274368,9606.ENSP00000276571	CRHBP,CRH
PMID:1646482	(1991) [Test with ovine corticotropin-releasing hormone (oCRH): clinical application and reference values in the young adult and the postmenopausal women].	2	3	3.52	1.95	0.0032	9606.ENSP00000274368,9606.ENSP00000276571	CRHBP,CRH
PMID:1846945	(1991) Cloning and characterization of the cDNAs for human and rat corticotropin releasing factor-binding proteins.	2	3	3.52	1.95	0.0032	9606.ENSP00000274368,9606.ENSP00000276571	CRHBP,CRH
PMID:2161424	(1990) Corticotropin-releasing hormone (CRH)-binding protein: reduction in the adrenocorticotropin-releasing activity of placental but not hypothalamic CRH.	2	3	3.52	1.95	0.0032	9606.ENSP00000274368,9606.ENSP00000276571	CRHBP,CRH
PMID:2169481	(1990) Glucocorticoids decrease a binding of corticotropin-releasing hormone-binding protein in human plasma.	2	2	3.69	1.95	0.0032	9606.ENSP00000274368,9606.ENSP00000276571	CRHBP,CRH
PMID:2543693	(1989) Responses to corticotropin-releasing hormone and its bound and free forms in pregnant and nonpregnant women.	2	3	3.52	1.95	0.0032	9606.ENSP00000274368,9606.ENSP00000276571	CRHBP,CRH
PMID:2546128	(1989) Corticotropin-releasing factor (CRF) receptors in intermediate lobe of the pituitary: biochemical characterization and autoradiographic localization.	2	2	3.69	1.95	0.0032	9606.ENSP00000274368,9606.ENSP00000276571	CRHBP,CRH
PMID:2548115	(1989) Normal pattern of labeling of cerebral cortical corticotropin-releasing factor (CRF) receptors in Alzheimers disease: evidence from chemical cross-linking studies.	2	2	3.69	1.95	0.0032	9606.ENSP00000274368,9606.ENSP00000276571	CRHBP,CRH
PMID:2820956	(1987) Identification and characterization of a pituitary corticotropin-releasing factor binding protein by chemical cross-linking.	2	3	3.52	1.95	0.0032	9606.ENSP00000274368,9606.ENSP00000276571	CRHBP,CRH
PMID:38512395	(2024) Response of CRH system in brain and gill of marine medaka to seawater acidification.	2	4	3.39	1.93	0.0034	9606.ENSP00000274368,9606.ENSP00000276571	CRHBP,CRH
PMID:38601362	(2024) CRF binding protein activity in the hypothalamic paraventricular nucleus is essential for stress adaptations and normal maternal behaviour in lactating rats.	2	4	3.39	1.93	0.0034	9606.ENSP00000274368,9606.ENSP00000276571	CRHBP,CRH
PMID:38089172	(2023) Cerebrospinal fluid levels of hypothalamic-pituitary-adrenal axis hormones in MCI and dementia due to Alzheimers disease: a systematic review.	2	4	3.39	1.93	0.0034	9606.ENSP00000274368,9606.ENSP00000276571	CRHBP,CRH
PMID:35082401	(2022) CRHBP is degraded via autophagy and exerts anti-hepatocellular carcinoma effects by reducing cyclin B2 expression and dissociating cyclin B2-CDK1 complex.	2	4	3.39	1.93	0.0034	9606.ENSP00000274368,9606.ENSP00000276571	CRHBP,CRH
PMID:35477003	(2022) Neonatal cystitis leads to alterations in spinal corticotropin releasing factor receptor-type 2 content and function in adult rats following bladder re-inflammation.	2	4	3.39	1.93	0.0034	9606.ENSP00000273610,9606.ENSP00000276571	UCN2,CRH
PMID:35738909	(2022) The urocortin peptides: biological relevance and laboratory aspects of UCN3 and its receptor.	2	4	3.39	1.93	0.0034	9606.ENSP00000276571,9606.ENSP00000296099	CRH,UCN
PMID:36185037	(2022) Peripheral CRF-R1CRF-R2 antagonist, astressin C, induces a long-lasting blockade of acute stress-related visceral pain in male and female rats.	2	4	3.39	1.93	0.0034	9606.ENSP00000276571,9606.ENSP00000296099	CRH,UCN
PMID:32196844	(2020) Urocortin 1: A putative excitatory neurotransmitter in the enteric nervous system.	2	4	3.39	1.93	0.0034	9606.ENSP00000276571,9606.ENSP00000296099	CRH,UCN
PMID:32501617	(2020) Discovery of polypeptide ligand-receptor pairs based on their co-evolution.	2	4	3.39	1.93	0.0034	9606.ENSP00000273610,9606.ENSP00000276571	UCN2,CRH
PMID:30414887	(2019) The effects of the urocortins on the hypothalamic-pituitary-adrenal axis - similarities and discordancies between rats and mice.	2	4	3.39	1.93	0.0034	9606.ENSP00000273610,9606.ENSP00000276571	UCN2,CRH
PMID:31558322	(2019) The role of peripheral corticotropin-releasing factor signaling in a rat model of stress-induced gastric hyperalgesia.	2	4	3.39	1.93	0.0034	9606.ENSP00000276571,9606.ENSP00000296099	CRH,UCN
PMID:28851616	(2017) Regulation of gonadotropins by urocortin 2 in gonadotropic tumor LbetaT2 cells.	2	4	3.39	1.93	0.0034	9606.ENSP00000273610,9606.ENSP00000276571	UCN2,CRH
PMID:25912856	(2016) Stress is a principal factor that promotes tobacco use in females.	2	4	3.39	1.93	0.0034	9606.ENSP00000276571,9606.ENSP00000296099	CRH,UCN
PMID:26503565	(2016) Corticotropin-releasing factor type-2 receptor and corticotropin-releasing factor-binding protein coexist in rat ventral tegmental area nerve terminals originated in the lateral hypothalamic area.	2	4	3.39	1.93	0.0034	9606.ENSP00000274368,9606.ENSP00000276571	CRHBP,CRH
PMID:27458591	(2016) Role of urocortin in pregnancy: An update and future perspectives.	2	4	3.39	1.93	0.0034	9606.ENSP00000276571,9606.ENSP00000296099	CRH,UCN
PMID:27699250	(2016) One-time injection of AAV8 encoding urocortin 2 provides long-term resolution of insulin resistance.	2	4	3.39	1.93	0.0034	9606.ENSP00000273610,9606.ENSP00000276571	UCN2,CRH
PMID:27845775	(2016) Defining the role of corticotropin releasing factor binding protein in alcohol consumption.	2	4	3.39	1.93	0.0034	9606.ENSP00000274368,9606.ENSP00000276571	CRHBP,CRH
PMID:25904910	(2015) CRH promotes S. pneumoniae growth in vitro and increases lung carriage in mice.	2	4	3.39	1.93	0.0034	9606.ENSP00000276571,9606.ENSP00000296099	CRH,UCN
PMID:26322643	(2015) Prenatal and Postpartum Evening Salivary Cortisol Levels in Association with Peripartum Depressive Symptoms.	2	4	3.39	1.93	0.0034	9606.ENSP00000274368,9606.ENSP00000276571	CRHBP,CRH
PMID:26350463	(2015) Corticotropin Releasing Hormone and Urocortin 3 Stimulate Vascular Endothelial Growth Factor Expression through the cAMPCREB Pathway.	2	4	3.39	1.93	0.0034	9606.ENSP00000276571,9606.ENSP00000296099	CRH,UCN
PMID:26588439	(2015) Corticotropin releasing hormone and Urocortin 2 activate inflammatory pathways in cultured trophoblast cell lines.	2	4	3.39	1.93	0.0034	9606.ENSP00000273610,9606.ENSP00000296099	UCN2,UCN
PMID:25279793	(2014) A balance theory of peripheral corticotropin-releasing factor receptor type 1 and type 2 signaling to induce colonic contractions and visceral hyperalgesia in rats.	2	4	3.39	1.93	0.0034	9606.ENSP00000273610,9606.ENSP00000276571	UCN2,CRH
PMID:23131710	(2013) Corticotropin-releasing hormone system polymorphisms are associated with childrens cortisol reactivity.	2	4	3.39	1.93	0.0034	9606.ENSP00000274368,9606.ENSP00000276571	CRHBP,CRH
PMID:23434063	(2013) Unbalanced neuronal circuits in addiction.	2	4	3.39	1.93	0.0034	9606.ENSP00000274368,9606.ENSP00000276571	CRHBP,CRH
PMID:23630503	(2013) Role of a genetic polymorphism in the corticotropin-releasing factor receptor 1 gene in alcohol drinking and seeking behaviors of marchigian sardinian alcohol-preferring rats.	2	4	3.39	1.93	0.0034	9606.ENSP00000274368,9606.ENSP00000276571	CRHBP,CRH
PMID:24079730	(2013) Commentary on the practical guide for the study of sebaceous glands.	2	4	3.39	1.93	0.0034	9606.ENSP00000276571,9606.ENSP00000296099	CRH,UCN
PMID:22333290	(2012) Role of corticotropin-releasing factor and corticosterone in behavioral sensitization to ethanol.	2	4	3.39	1.93	0.0034	9606.ENSP00000276571,9606.ENSP00000296099	CRH,UCN
PMID:19875195	(2011) Urocortin modulates dopaminergic neuronal survival via inhibition of glycogen synthase kinase-3beta and histone deacetylase.	2	4	3.39	1.93	0.0034	9606.ENSP00000276571,9606.ENSP00000296099	CRH,UCN
PMID:20554462	(2011) Expression of urocortin peptides in canine myocardium and plasma.	2	4	3.39	1.93	0.0034	9606.ENSP00000273610,9606.ENSP00000276571	UCN2,CRH
PMID:21123435	(2011) Activation of Type 1 CRH receptor isoforms induces serotonin release from human carcinoid BON-1N cells: an enterochromaffin cell model.	2	4	3.39	1.93	0.0034	9606.ENSP00000276571,9606.ENSP00000296099	CRH,UCN
PMID:21453518	(2011) Stress-induced decreases in local cerebral glucose utilization in specific regions of the mouse brain.	2	4	3.39	1.93	0.0034	9606.ENSP00000276571,9606.ENSP00000296099	CRH,UCN
PMID:21810631	(2011) Prediction of the risk of comorbid alcoholism in schizophrenia by interaction of common genetic variants in the corticotropin-releasing factor system.	2	4	3.39	1.93	0.0034	9606.ENSP00000274368,9606.ENSP00000276571	CRHBP,CRH
PMID:20610744	(2010) Urocortin 3 modulates social discrimination abilities via corticotropin-releasing hormone receptor type 2.	2	4	3.39	1.93	0.0034	9606.ENSP00000273610,9606.ENSP00000296099	UCN2,UCN
PMID:17911037	(2009) The contribution of the synovium, synovial derived inflammatory cytokines and neuropeptides to the pathogenesis of osteoarthritis.	2	4	3.39	1.93	0.0034	9606.ENSP00000276571,9606.ENSP00000296099	CRH,UCN
PMID:18931024	(2009) Central and peripheral integration of interrenal and thyroid axes signals in common carp (Cyprinus carpio L.).	2	4	3.39	1.93	0.0034	9606.ENSP00000274368,9606.ENSP00000276571	CRHBP,CRH
PMID:18940205	(2009) Regulation and role of p21-activated kinase 3 by corticotropin-releasing factor in mouse pituitary.	2	4	3.39	1.93	0.0034	9606.ENSP00000274368,9606.ENSP00000276571	CRHBP,CRH
PMID:19254747	(2009) Differential regulation of urocortins1-3 mRNA in human umbilical vein endothelial cells.	2	4	3.39	1.93	0.0034	9606.ENSP00000276571,9606.ENSP00000296099	CRH,UCN
PMID:19292978	(2009) COX-2 as a novel target of CRF family peptides participating in inflammation.	2	4	3.39	1.93	0.0034	9606.ENSP00000276571,9606.ENSP00000296099	CRH,UCN
PMID:19362123	(2009) Aggressive encounters alter the activation of serotonergic neurons and the expression of 5-HT1A mRNA in the hamster dorsal raphe nucleus.	2	4	3.39	1.93	0.0034	9606.ENSP00000276571,9606.ENSP00000296099	CRH,UCN
PMID:19409389	(2009) Urotensin I-CRF-Urocortins: a mermaids tail.	2	4	3.39	1.93	0.0034	9606.ENSP00000276571,9606.ENSP00000296099	CRH,UCN
PMID:19850009	(2009) Comparison of the anorexigenic activity of CRF family peptides.	2	4	3.39	1.93	0.0034	9606.ENSP00000273610,9606.ENSP00000276571	UCN2,CRH
PMID:18418662	(2008) Localization and functional roles of corticotropin-releasing factor receptor type 2 in the cerebellum.	2	4	3.39	1.93	0.0034	9606.ENSP00000276571,9606.ENSP00000296099	CRH,UCN
PMID:17258092	(2007) Urocortin 2 infusion in healthy humans: hemodynamic, neurohormonal, and renal responses.	2	4	3.39	1.93	0.0034	9606.ENSP00000273610,9606.ENSP00000296099	UCN2,UCN
PMID:17390077	(2007) Perfluorooctane sulfonate influences feeding behavior and gut motility via the hypothalamus.	2	4	3.39	1.93	0.0034	9606.ENSP00000273610,9606.ENSP00000276571	UCN2,CRH
PMID:17680889	(2007) The type 2 corticotrophin-releasing hormone receptor mediates orexin A-induced luteinising hormone suppression in ovariectomised rats.	2	4	3.39	1.93	0.0034	9606.ENSP00000273610,9606.ENSP00000296099	UCN2,UCN
PMID:17932219	(2007) Urocortins and cholecystokinin-8 act synergistically to increase satiation in lean but not obese mice: involvement of corticotropin-releasing factor receptor-2 pathway.	2	4	3.39	1.93	0.0034	9606.ENSP00000273610,9606.ENSP00000296099	UCN2,UCN
PMID:16210362	(2006) Corticotropin-releasing hormone directly stimulates thermogenesis in skeletal muscle possibly through substrate cycling between de novo lipogenesis and lipid oxidation.	2	4	3.39	1.93	0.0034	9606.ENSP00000276571,9606.ENSP00000296099	CRH,UCN
PMID:16340217	(2006) Endothelial urocortin has potent antioxidative properties and is upregulated by inflammatory cytokines and pitavastatin.	2	4	3.39	1.93	0.0034	9606.ENSP00000276571,9606.ENSP00000296099	CRH,UCN
PMID:16403469	(2006) Evidence supporting a role for corticotropin-releasing factor type 2 (CRF2) receptors in the regulation of subpopulations of serotonergic neurons.	2	4	3.39	1.93	0.0034	9606.ENSP00000273610,9606.ENSP00000276571	UCN2,CRH
PMID:16488545	(2006) Injections of urocortin 1 into the basolateral amygdala induce anxiety-like behavior and c-Fos expression in brainstem serotonergic neurons.	2	4	3.39	1.93	0.0034	9606.ENSP00000276571,9606.ENSP00000296099	CRH,UCN
PMID:16488667	(2006) Effects of intravenous urocortin on angiotensin-converting enzyme in rats.	2	4	3.39	1.93	0.0034	9606.ENSP00000276571,9606.ENSP00000296099	CRH,UCN
PMID:16626608	(2006) Urocortin 2 and urocortin 3 are expressed by the human placenta, deciduas, and fetal membranes.	2	4	3.39	1.93	0.0034	9606.ENSP00000273610,9606.ENSP00000276571	UCN2,CRH
PMID:16933022	(2006) Regulation of the crossbridge cycle in vascular smooth muscle by cAMP signalling.	2	4	3.39	1.93	0.0034	9606.ENSP00000276571,9606.ENSP00000296099	CRH,UCN
PMID:16955482	(2006) Evidence for the presence of the type 2 corticotropin releasing factor receptor in the rodent cerebellum.	2	4	3.39	1.93	0.0034	9606.ENSP00000273610,9606.ENSP00000276571	UCN2,CRH
PMID:15701705	(2005) A soluble mouse brain splice variant of type 2alpha corticotropin-releasing factor (CRF) receptor binds ligands and modulates their activity.	2	4	3.39	1.93	0.0034	9606.ENSP00000276571,9606.ENSP00000296099	CRH,UCN
PMID:15705776	(2005) Genetic analysis of the hypothalamic corticotropin-releasing factor system.	2	4	3.39	1.93	0.0034	9606.ENSP00000274368,9606.ENSP00000276571	CRHBP,CRH
PMID:15733549	(2005) Stress and central Urocortin increase anxiety-like behavior in the social interaction test via the CRF1 receptor.	2	4	3.39	1.93	0.0034	9606.ENSP00000276571,9606.ENSP00000296099	CRH,UCN
PMID:15808919	(2005) Sauvagine analogs selective for corticotropin releasing factor 2 receptor: effect of substitutions at positions 35 and 39 on CRF2R selectivity.	2	4	3.39	1.93	0.0034	9606.ENSP00000273610,9606.ENSP00000276571	UCN2,CRH
PMID:15885216	(2005) Urocortin 2 increases c-Fos expression in topographically organized subpopulations of serotonergic neurons in the rat dorsal raphe nucleus.	2	4	3.39	1.93	0.0034	9606.ENSP00000273610,9606.ENSP00000276571	UCN2,CRH
PMID:15949638	(2005) Urocortin 3stresscopin in human colon: possible modulators of gastrointestinal function during stressful conditions.	2	4	3.39	1.93	0.0034	9606.ENSP00000276571,9606.ENSP00000296099	CRH,UCN
PMID:15961410	(2005) Four-day urocortin-I administration has sustained beneficial haemodynamic, hormonal, and renal effects in experimental heart failure.	2	4	3.39	1.93	0.0034	9606.ENSP00000273610,9606.ENSP00000296099	UCN2,UCN
PMID:16002542	(2005) Stress elevates corticotropin-releasing factor (CRF) and CRF-binding protein mRNA levels in rainbow trout (Oncorhynchus mykiss).	2	4	3.39	1.93	0.0034	9606.ENSP00000274368,9606.ENSP00000276571	CRHBP,CRH
PMID:16054139	(2005) Urocortin 1 and Urocortin 2 induce macrophage apoptosis via CRFR2.	2	4	3.39	1.93	0.0034	9606.ENSP00000273610,9606.ENSP00000296099	UCN2,UCN
PMID:16300406	(2005) Photoaffinity cross-linking of the corticotropin-releasing factor receptor type 1 with photoreactive urocortin analogues.	2	4	3.39	1.93	0.0034	9606.ENSP00000276571,9606.ENSP00000296099	CRH,UCN
PMID:16396741	(2005) Chronic ethanol ingestion modulates proanxiety factors expressed in rat central amygdala.	2	4	3.39	1.93	0.0034	9606.ENSP00000274368,9606.ENSP00000276571	CRHBP,CRH
PMID:15142984	(2004) Promoter analysis of human corticotropin-releasing factor (CRF) type 1 receptor and regulation by CRF and urocortin.	2	4	3.39	1.93	0.0034	9606.ENSP00000276571,9606.ENSP00000296099	CRH,UCN
PMID:15158132	(2004) Cloning and characterization of teneurin C-terminus associated peptide (TCAP)-3 from the hypothalamus of an adult rainbow trout (Oncorhynchus mykiss).	2	4	3.39	1.93	0.0034	9606.ENSP00000276571,9606.ENSP00000296099	CRH,UCN
PMID:15228601	(2004) Modulation of feeding-related peptideprotein signals by the blood-brain barrier.	2	4	3.39	1.93	0.0034	9606.ENSP00000276571,9606.ENSP00000296099	CRH,UCN
PMID:15491778	(2004) Mast cells as targets of corticotropin-releasing factor and related peptides.	2	4	3.39	1.93	0.0034	9606.ENSP00000276571,9606.ENSP00000296099	CRH,UCN
PMID:15500968	(2004) Hypothalamic neurons of postnatally overfed, overweight rats respond differentially to corticotropin-releasing hormones.	2	4	3.39	1.93	0.0034	9606.ENSP00000273610,9606.ENSP00000276571	UCN2,CRH
PMID:15528398	(2004) Neuroendocrinology of nutritional infertility.	2	4	3.39	1.93	0.0034	9606.ENSP00000276571,9606.ENSP00000296099	CRH,UCN
PMID:12559087	(2003) Neurons colocalizing urocortin and cocaine and amphetamine-regulated transcript immunoreactivities are induced by acute lipopolysaccharide stress in the Edinger-Westphal nucleus in the rat.	2	4	3.39	1.93	0.0034	9606.ENSP00000276571,9606.ENSP00000296099	CRH,UCN
PMID:12649393	(2003) Human urocortin II, a selective agonist for the type 2 corticotropin-releasing factor receptor, decreases feeding and drinking in the rat.	2	4	3.39	1.93	0.0034	9606.ENSP00000273610,9606.ENSP00000276571	UCN2,CRH
PMID:12841938	(2003) Relaxation of rat arteries by urocortin: effects of gender and diabetes.	2	4	3.39	1.93	0.0034	9606.ENSP00000276571,9606.ENSP00000296099	CRH,UCN
PMID:14644820	(2003) Maternal and fetal hypothalamic-pituitary-adrenal axes during pregnancy and postpartum.	2	4	3.39	1.93	0.0034	9606.ENSP00000274368,9606.ENSP00000276571	CRHBP,CRH
PMID:11826127	(2002) Urocortin III-immunoreactive projections in rat brain: partial overlap with sites of type 2 corticotrophin-releasing factor receptor expression.	2	4	3.39	1.93	0.0034	9606.ENSP00000276571,9606.ENSP00000296099	CRH,UCN
PMID:12121849	(2002) Urocortin in the lateral septal area modulates feeding induced by orexin A in the lateral hypothalamus.	2	4	3.39	1.93	0.0034	9606.ENSP00000276571,9606.ENSP00000296099	CRH,UCN
PMID:12376180	(2002) Urocortin shares the memory modulating effects of corticotropin-releasing factor (CRF): mediation by CRF1 receptors.	2	4	3.39	1.93	0.0034	9606.ENSP00000276571,9606.ENSP00000296099	CRH,UCN
PMID:12446601	(2002) Sexually dimorphic expression of corticotropin-releasing hormone-binding protein in the mouse pituitary.	2	4	3.39	1.93	0.0034	9606.ENSP00000274368,9606.ENSP00000276571	CRHBP,CRH
PMID:11329063	(2001) Human stresscopin and stresscopin-related peptide are selective ligands for the type 2 corticotropin-releasing hormone receptor.	2	4	3.39	1.93	0.0034	9606.ENSP00000273610,9606.ENSP00000276571	UCN2,CRH
PMID:11528215	(2001) A role of ghrelin in neuroendocrine and behavioral responses to stress in mice.	2	4	3.39	1.93	0.0034	9606.ENSP00000276571,9606.ENSP00000296099	CRH,UCN
PMID:11549672	(2001) Urocortin expression in synovium of patients with rheumatoid arthritis and osteoarthritis: relation to inflammatory activity.	2	4	3.39	1.93	0.0034	9606.ENSP00000276571,9606.ENSP00000296099	CRH,UCN
PMID:11572971	(2001) A single amino acid serves as an affinity switch between the receptor and the binding protein of corticotropin-releasing factor: implications for the design of agonists and antagonists.	2	4	3.39	1.93	0.0034	9606.ENSP00000274368,9606.ENSP00000276571	CRHBP,CRH
PMID:11682149	(2001) Effect of central urocortin on carbon tetrachloride-induced acute liver injury in rats.	2	4	3.39	1.93	0.0034	9606.ENSP00000276571,9606.ENSP00000296099	CRH,UCN
PMID:10777063	(2000) Corticotropin releasing hormone and related peptides can act as bioregulatory factors in human keratinocytes.	2	4	3.39	1.93	0.0034	9606.ENSP00000276571,9606.ENSP00000296099	CRH,UCN
PMID:11041445	(2000) Neuroendocrinology of the skin.	2	4	3.39	1.93	0.0034	9606.ENSP00000276571,9606.ENSP00000296099	CRH,UCN
PMID:11268356	(2000) The peripheral CRHurocortin system.	2	4	3.39	1.93	0.0034	9606.ENSP00000276571,9606.ENSP00000296099	CRH,UCN
PMID:10102170	(1999) Prediction of preeclampsia.	2	4	3.39	1.93	0.0034	9606.ENSP00000274368,9606.ENSP00000276571	CRHBP,CRH
PMID:10348810	(1999) Urocortin reduces food intake and gastric emptying in lean and obob obese mice.	2	4	3.39	1.93	0.0034	9606.ENSP00000276571,9606.ENSP00000296099	CRH,UCN
PMID:10469524	(1999) Acute immobilization stress triggers skin mast cell degranulation via corticotropin releasing hormone, neurotensin, and substance P: A link to neurogenic skin disorders.	2	4	3.39	1.93	0.0034	9606.ENSP00000276571,9606.ENSP00000296099	CRH,UCN
PMID:9606055	(1998) Pharmacological characterisation of the recombinant human CRF binding protein using a simple assay.	2	4	3.39	1.93	0.0034	9606.ENSP00000274368,9606.ENSP00000296099	CRHBP,UCN
PMID:9753624	(1998) Urocortin, a newly identified corticotropin-releasing factor-related mammalian peptide, stimulates atrial natriuretic peptide and brain natriuretic peptide secretions from neonatal rat cardiomyocytes.	2	4	3.39	1.93	0.0034	9606.ENSP00000276571,9606.ENSP00000296099	CRH,UCN
PMID:9037416	(1997) Amygdala-kindled seizures increase the expression of corticotropin-releasing factor (CRF) and CRF-binding protein in GABAergic interneurons of the dentate hilus.	2	4	3.39	1.93	0.0034	9606.ENSP00000274368,9606.ENSP00000276571	CRHBP,CRH
PMID:9199241	(1997) A new functional isoform of the human CRF2 receptor for corticotropin-releasing factor.	2	4	3.39	1.93	0.0034	9606.ENSP00000276571,9606.ENSP00000296099	CRH,UCN
PMID:9348237	(1997) Corticotropin releasing factor receptor type II (CRF2) messenger ribonucleic acid levels in the hypothalamic ventromedial nucleus of the infant rat are reduced by maternal deprivation.	2	4	3.39	1.93	0.0034	9606.ENSP00000276571,9606.ENSP00000296099	CRH,UCN
PMID:7477349	(1995) Urocortin, a mammalian neuropeptide related to fish urotensin I and to corticotropin-releasing factor.	2	4	3.39	1.93	0.0034	9606.ENSP00000276571,9606.ENSP00000296099	CRH,UCN
PMID:2848056	(1988) Characterization of corticotropin-releasing hormone binding protein in human plasma by chemical cross-linking and its binding during pregnancy.	2	4	3.39	1.93	0.0034	9606.ENSP00000274368,9606.ENSP00000276571	CRHBP,CRH
PMID:26900480	(....) Anxiety, coping skills and hypothalamus-pituitary-adrenal (HPA) axis in patients with endometriosis.	2	4	3.39	1.93	0.0034	9606.ENSP00000274368,9606.ENSP00000276571	CRHBP,CRH
PMID:40123464	(2025) Osmoregulatory contributions of the corticotropin-releasing factor system in the intestine of Atlantic salmon.	2	5	3.29	1.85	0.0042	9606.ENSP00000273610,9606.ENSP00000276571	UCN2,CRH
PMID:40166236	(2025) Predator odor stress produces sex- and subpopulation-specific increases in alcohol drinking, anxiety-like behavior, and lateral hypothalamic crh expression.	2	5	3.29	1.85	0.0042	9606.ENSP00000274368,9606.ENSP00000276571	CRHBP,CRH
PMID:35816262	(2023) Adrenal insufficiency in pregnancy: Physiology, diagnosis, management and areas for future research.	2	5	3.29	1.85	0.0042	9606.ENSP00000274368,9606.ENSP00000276571	CRHBP,CRH
PMID:36120094	(2022) Resource scarcity but not maternal separation provokes unpredictable maternal care sequences in mice and both upregulate Crh-associated gene expression in the amygdala.	2	5	3.29	1.85	0.0042	9606.ENSP00000274368,9606.ENSP00000276571	CRHBP,CRH
PMID:33170479	(2021) Vagotomy Affects Lipopolysaccharide-Induced Changes of Urocortin 2 Gene Expression in the Brain and on the Periphery.	2	5	3.29	1.85	0.0042	9606.ENSP00000273610,9606.ENSP00000276571	UCN2,CRH
PMID:35211666	(2021) CRF serum levels differentiate PTSD from healthy controls and TBI in military veterans.	2	5	3.29	1.85	0.0042	9606.ENSP00000274368,9606.ENSP00000276571	CRHBP,CRH
PMID:32316280	(2020) Identification of Suitable Biomarkers for Stress and Emotion Detection for Future Personal Affective Wearable Sensors.	2	5	3.29	1.85	0.0042	9606.ENSP00000276571,9606.ENSP00000296099	CRH,UCN
PMID:32727780	(2020) Involvement of Corticotropin-releasing Hormone-related Peptides in Cellular Stress Caused by Anticancer Drugs in Colorectal Cancer.	2	5	3.29	1.85	0.0042	9606.ENSP00000276571,9606.ENSP00000296099	CRH,UCN
PMID:32768153	(2020) Stress-related endogenous neuropeptides induce neuronal excitation in the Laterodorsal Tegmentum.	2	5	3.29	1.85	0.0042	9606.ENSP00000276571,9606.ENSP00000296099	CRH,UCN
PMID:30584229	(2019) Corticotropin-Releasing Hormone Family and Their Receptors in the Cardiovascular System.	2	5	3.29	1.85	0.0042	9606.ENSP00000273610,9606.ENSP00000276571	UCN2,CRH
PMID:31443094	(2019) Urocortin 2 in patients with hypertension treated with angiotensin converting enzyme inhibitors or angiotensin receptor blockers.	2	5	3.29	1.85	0.0042	9606.ENSP00000273610,9606.ENSP00000296099	UCN2,UCN
PMID:29696309	(2018) Persistent escalation of alcohol consumption by mice exposed to brief episodes of social defeat stress: suppression by CRF-R1 antagonism.	2	5	3.29	1.85	0.0042	9606.ENSP00000276571,9606.ENSP00000296099	CRH,UCN
PMID:29807032	(2018) Corticotropin-releasing factor regulates caspase-3 and may protect developing zebrafish from stress-induced apoptosis.	2	5	3.29	1.85	0.0042	9606.ENSP00000274368,9606.ENSP00000276571	CRHBP,CRH
PMID:30319260	(2018) HPA-axis genes as potential risk variants for neurocognitive decline in trauma-exposed, HIV-positive females.	2	5	3.29	1.85	0.0042	9606.ENSP00000274368,9606.ENSP00000276571	CRHBP,CRH
PMID:28017597	(2017) Repeated restraint stress lowers the threshold for response to third ventricle CRF administration.	2	5	3.29	1.85	0.0042	9606.ENSP00000274368,9606.ENSP00000276571	CRHBP,CRH
PMID:28436309	(2017) Corticotropin-releasing hormone-binding protein and stress: from invertebrates to humans.	2	5	3.29	1.85	0.0042	9606.ENSP00000273610,9606.ENSP00000276571	UCN2,CRH
PMID:28807676	(2017) CRF modulates glutamate transmission in the central amygdala of naive and ethanol-dependent rats.	2	5	3.29	1.85	0.0042	9606.ENSP00000276571,9606.ENSP00000296099	CRH,UCN
PMID:26519902	(2016) Glutamatergic transmission in the central nucleus of the amygdala is selectively altered in Marchigian Sardinian alcohol-preferring rats: Alcohol and CRF effects.	2	5	3.29	1.85	0.0042	9606.ENSP00000276571,9606.ENSP00000296099	CRH,UCN
PMID:26576941	(2016) Social stress-escalated intermittent alcohol drinking: modulation by CRF-R1 in the ventral tegmental area and accumbal dopamine in mice.	2	5	3.29	1.85	0.0042	9606.ENSP00000276571,9606.ENSP00000296099	CRH,UCN
PMID:26596556	(2016) Antagonism of GABA-B but not GABA-A receptors in the VTA prevents stress- and intra-VTA CRF-induced reinstatement of extinguished cocaine seeking in rats.	2	5	3.29	1.85	0.0042	9606.ENSP00000274368,9606.ENSP00000276571	CRHBP,CRH
PMID:26648475	(2016) Gp91phox-derived Reactive Oxygen SpeciesUrocortin 2Corticotropin-releasing Hormone Receptor Type 2 Play an Important Role in Long-term Ultraviolet A Eye Irradiation-induced Photoaging.	2	5	3.29	1.85	0.0042	9606.ENSP00000273610,9606.ENSP00000276571	UCN2,CRH
PMID:27220618	(2016) Corticotropin-releasing hormone family evolution: five ancestral genes remain in some lineages.	2	5	3.29	1.85	0.0042	9606.ENSP00000276571,9606.ENSP00000296099	CRH,UCN
PMID:27586075	(2016) Region-specific roles of the corticotropin-releasing factor-urocortin system in stress.	2	5	3.29	1.85	0.0042	9606.ENSP00000276571,9606.ENSP00000296099	CRH,UCN
PMID:27648432	(2016) Utility of the Pediatric Sleep Questionnaire and Urocortin Level in Urine as Screening Tools in Pediatric Patients with Suspected Obstructive Sleep Apnea Syndrome.	2	5	3.29	1.85	0.0042	9606.ENSP00000276571,9606.ENSP00000296099	CRH,UCN
PMID:25189177	(2015) The corticotrophin-releasing factorurocortin system regulates white fat browning in mice through paracrine mechanisms.	2	5	3.29	1.85	0.0042	9606.ENSP00000273610,9606.ENSP00000296099	UCN2,UCN
PMID:25592068	(2015) The mammalian olivocochlear system--a legacy of non-cerebellar research in the Mugnaini lab.	2	5	3.29	1.85	0.0042	9606.ENSP00000276571,9606.ENSP00000296099	CRH,UCN
PMID:25865931	(2015) Corticotropin-releasing Factor in the Rat Dorsal Raphe Nucleus Promotes Different Forms of Behavioral Flexibility Depending on Social Stress History.	2	5	3.29	1.85	0.0042	9606.ENSP00000273610,9606.ENSP00000276571	UCN2,CRH
PMID:26403083	(2015) Increased mesocorticolimbic dopamine during acute and repeated social defeat stress: modulation by corticotropin releasing factor receptors in the ventral tegmental area.	2	5	3.29	1.85	0.0042	9606.ENSP00000274368,9606.ENSP00000276571	CRHBP,CRH
PMID:23645119	(2014) Water-avoidance stress enhances gastric contractions in freely moving conscious rats: role of peripheral CRF receptors.	2	5	3.29	1.85	0.0042	9606.ENSP00000273610,9606.ENSP00000276571	UCN2,CRH
PMID:24530593	(2014) Acute embryonic exposure to nanosilver or silver ion does not disrupt the stress response in zebrafish (Danio rerio) larvae and adults.	2	5	3.29	1.85	0.0042	9606.ENSP00000274368,9606.ENSP00000276571	CRHBP,CRH
PMID:24856473	(2014) Expression of urocortin and its receptors in the rat epididymis.	2	5	3.29	1.85	0.0042	9606.ENSP00000274368,9606.ENSP00000296099	CRHBP,UCN
PMID:25240771	(2014) Ultraviolet B radiation-stimulated urocortin 1 is involved in tyrosinase-related protein 1 production in human melanoma HMV-II cells.	2	5	3.29	1.85	0.0042	9606.ENSP00000276571,9606.ENSP00000296099	CRH,UCN
PMID:22885872	(2013) Alcohol in excess: CRF1 receptors in the rat and mouse VTA and DRN.	2	5	3.29	1.85	0.0042	9606.ENSP00000276571,9606.ENSP00000296099	CRH,UCN
PMID:23320836	(2013) Stress-induced changes in gene expression of urocortin 2 and other CRH peptides in rat adrenal medulla: involvement of glucocorticoids.	2	5	3.29	1.85	0.0042	9606.ENSP00000273610,9606.ENSP00000276571	UCN2,CRH
PMID:23631903	(2013) Update on ghrelin biology in birds.	2	5	3.29	1.85	0.0042	9606.ENSP00000276571,9606.ENSP00000296099	CRH,UCN
PMID:23753530	(2013) Interactions of enhanced urocortin 2 and mineralocorticoid receptor antagonism in experimental heart failure.	2	5	3.29	1.85	0.0042	9606.ENSP00000273610,9606.ENSP00000296099	UCN2,UCN
PMID:23850799	(2013) Intracerebroventricular injection of stresscopin-related peptide enhances cardiovascular function in conscious rats.	2	5	3.29	1.85	0.0042	9606.ENSP00000273610,9606.ENSP00000276571	UCN2,CRH
PMID:23939821	(2013) Key role of CRF in the skin stress response system.	2	5	3.29	1.85	0.0042	9606.ENSP00000276571,9606.ENSP00000296099	CRH,UCN
PMID:22249942	(2012) CRH-R1 and CRH-R2 differentially modulate dendritic outgrowth of hippocampal neurons.	2	5	3.29	1.85	0.0042	9606.ENSP00000273610,9606.ENSP00000276571	UCN2,CRH
PMID:22533365	(2012) Aging-related changes in cutaneous corticotropin-releasing hormone system reflect a defective neuroendocrine-stress response in aging.	2	5	3.29	1.85	0.0042	9606.ENSP00000274368,9606.ENSP00000276571	CRHBP,CRH
PMID:21330446	(2011) Urocortin 1 modulates immunosignaling in a rat model of colitis via corticotropin-releasing factor receptor 2.	2	5	3.29	1.85	0.0042	9606.ENSP00000276571,9606.ENSP00000296099	CRH,UCN
PMID:21362426	(2011) Stress and reproduction: controversies and challenges.	2	5	3.29	1.85	0.0042	9606.ENSP00000273610,9606.ENSP00000276571	UCN2,CRH
PMID:21396988	(2011) Anxiety states induced by post-weaning social isolation are mediated by CRF receptors in the dorsal raphe nucleus.	2	5	3.29	1.85	0.0042	9606.ENSP00000273610,9606.ENSP00000276571	UCN2,CRH
PMID:21640184	(2011) Development by environment interactions controlling tryptophan hydroxylase expression.	2	5	3.29	1.85	0.0042	9606.ENSP00000273610,9606.ENSP00000276571	UCN2,CRH
PMID:21726461	(2011) Modulation of cortisol responses to the DEXCRH test by polymorphisms of the interleukin-1beta gene in healthy adults.	2	5	3.29	1.85	0.0042	9606.ENSP00000274368,9606.ENSP00000276571	CRHBP,CRH
PMID:21854167	(2011) Sex differences in prenatally programmed anxiety behaviour in rats: differential corticotropin-releasing hormone receptor mRNA expression in the amygdaloid complex.	2	5	3.29	1.85	0.0042	9606.ENSP00000276571,9606.ENSP00000296099	CRH,UCN
PMID:22007876	(2011) Urocortin 1 inhibits guinea pig gallbladder contractility in vitro via corticotropin-releasing factor receptor 2.	2	5	3.29	1.85	0.0042	9606.ENSP00000276571,9606.ENSP00000296099	CRH,UCN
PMID:20148778	(2010) Acute withdrawal, protracted abstinence and negative affect in alcoholism: are they linked?	2	5	3.29	1.85	0.0042	9606.ENSP00000276571,9606.ENSP00000296099	CRH,UCN
PMID:20631004	(2010) Neuroendocrine mechanisms in pregnancy and parturition.	2	5	3.29	1.85	0.0042	9606.ENSP00000276571,9606.ENSP00000296099	CRH,UCN
PMID:20691217	(2010) Increase of core temperature induced by corticotropin-releasing factor and urocortin: a comparative study.	2	5	3.29	1.85	0.0042	9606.ENSP00000276571,9606.ENSP00000296099	CRH,UCN
PMID:20696472	(2010) Heat-killed Lactobacillus rhamnosus GG modulates urocortin and cytokine release in primary trophoblast cells.	2	5	3.29	1.85	0.0042	9606.ENSP00000276571,9606.ENSP00000296099	CRH,UCN
PMID:18817752	(2009) The powerful cardioprotective effects of urocortin and the corticotropin releasing hormone (CRH) family.	2	5	3.29	1.85	0.0042	9606.ENSP00000276571,9606.ENSP00000296099	CRH,UCN
PMID:19058138	(2009) The involvement of altered corticotropin releasing factor receptor 2 expression in prostate cancer due to alteration of anti-angiogenic signaling pathways.	2	5	3.29	1.85	0.0042	9606.ENSP00000276571,9606.ENSP00000296099	CRH,UCN
PMID:19077080	(2009) Involvement of the corticotropin-releasing hormone system in the pathogenesis of acne vulgaris.	2	5	3.29	1.85	0.0042	9606.ENSP00000274368,9606.ENSP00000276571	CRHBP,CRH
PMID:19078950	(2009) Differential effects of the CRF-R1 antagonist GSK876008 on fear-potentiated, light- and CRF-enhanced startle suggest preferential involvement in sustained vs phasic threat responses.	2	5	3.29	1.85	0.0042	9606.ENSP00000274368,9606.ENSP00000276571	CRHBP,CRH
PMID:19331459	(2009) Activation of corticotropin-releasing factor receptor 2 in lateral septum negatively regulates maternal defense.	2	5	3.29	1.85	0.0042	9606.ENSP00000276571,9606.ENSP00000296099	CRH,UCN
PMID:19366623	(2009) Ontogeny of the corticotropin-releasing factor system in zebrafish.	2	5	3.29	1.85	0.0042	9606.ENSP00000274368,9606.ENSP00000276571	CRHBP,CRH
PMID:19373982	(2009) Interaction between the effects of corticotropin-releasing factor and prepulse parameters on prepulse inhibition in two inbred rat strains and the F1 generation of a cross between them.	2	5	3.29	1.85	0.0042	9606.ENSP00000274368,9606.ENSP00000276571	CRHBP,CRH
PMID:19481009	(2009) Identification of brain target neurons using a fluorescent conjugate of corticotropin-releasing factor.	2	5	3.29	1.85	0.0042	9606.ENSP00000274368,9606.ENSP00000276571	CRHBP,CRH
PMID:19754421	(2009) CRH-like peptides in human reproduction.	2	5	3.29	1.85	0.0042	9606.ENSP00000276571,9606.ENSP00000296099	CRH,UCN
PMID:20001101	(2009) GABA(A) receptor signaling in the lateral septum regulates maternal aggression in mice.	2	5	3.29	1.85	0.0042	9606.ENSP00000276571,9606.ENSP00000296099	CRH,UCN
PMID:17976162	(2008) Expression, binding, and signaling properties of CRF2(a) receptors endogenously expressed in human retinoblastoma Y79 cells: passage-dependent regulation of functional receptors.	2	5	3.29	1.85	0.0042	9606.ENSP00000276571,9606.ENSP00000296099	CRH,UCN
PMID:18209484	(2008) Enhanced intracellular calcium induced by urocortin is involved in degranulation of rat lung mast cells.	2	5	3.29	1.85	0.0042	9606.ENSP00000276571,9606.ENSP00000296099	CRH,UCN
PMID:18234674	(2008) Residues of corticotropin releasing factor-binding protein (CRF-BP) that selectively abrogate binding to CRF but not to urocortin 1.	2	5	3.29	1.85	0.0042	9606.ENSP00000274368,9606.ENSP00000296099	CRHBP,UCN
PMID:18292205	(2008) Activation of corticotropin-releasing factor receptor 1 selectively inhibits CaV3.2 T-type calcium channels.	2	5	3.29	1.85	0.0042	9606.ENSP00000276571,9606.ENSP00000296099	CRH,UCN
PMID:18480660	(2008) A case of multiple endocrine neoplasia type II accompanied by thyroid medullary carcinoma and pheochromocytomas expressing corticotropin-releasing factor and urocortins.	2	5	3.29	1.85	0.0042	9606.ENSP00000276571,9606.ENSP00000296099	CRH,UCN
PMID:18719027	(2008) Urocortin 1 inhibits rat leydig cell function.	2	5	3.29	1.85	0.0042	9606.ENSP00000276571,9606.ENSP00000296099	CRH,UCN
PMID:18804421	(2008) Microinjection of urocortin into the rat nucleus tractus solitarii decreases arterial blood pressure.	2	5	3.29	1.85	0.0042	9606.ENSP00000273610,9606.ENSP00000296099	UCN2,UCN
PMID:17222429	(2007) Mediation of burn-induced hypermetabolism by CRF receptor-2 activity.	2	5	3.29	1.85	0.0042	9606.ENSP00000276571,9606.ENSP00000296099	CRH,UCN
PMID:17266535	(2007) Corticotropin releasing hormone--a GPCR drug target.	2	5	3.29	1.85	0.0042	9606.ENSP00000274368,9606.ENSP00000276571	CRHBP,CRH
PMID:17506983	(2007) Modulation of T-type Ca2+ channels by corticotropin-releasing factor through protein kinase C pathway in MN9D dopaminergic cells.	2	5	3.29	1.85	0.0042	9606.ENSP00000276571,9606.ENSP00000296099	CRH,UCN
PMID:17822675	(2007) Corticotropin-releasing factor family and its receptors: tumor therapeutic targets?	2	5	3.29	1.85	0.0042	9606.ENSP00000276571,9606.ENSP00000296099	CRH,UCN
PMID:17898228	(2007) Stimulation of lateral septum CRF2 receptors promotes anorexia and stress-like behaviors: functional homology to CRF1 receptors in basolateral amygdala.	2	5	3.29	1.85	0.0042	9606.ENSP00000276571,9606.ENSP00000296099	CRH,UCN
PMID:18078427	(2007) Cortagine: behavioral and autonomic function of the selective CRF receptor subtype 1 agonist.	2	5	3.29	1.85	0.0042	9606.ENSP00000274368,9606.ENSP00000276571	CRHBP,CRH
PMID:16322064	(2006) Corticotropin-releasing factor is cytoprotective in Xenopus tadpole tail: coordination of ligand, receptor, and binding protein in tail muscle cell survival.	2	5	3.29	1.85	0.0042	9606.ENSP00000274368,9606.ENSP00000276571	CRHBP,CRH
PMID:16386238	(2006) Urocortin II enhances contractility in rabbit ventricular myocytes via CRF(2) receptor-mediated stimulation of protein kinase A.	2	5	3.29	1.85	0.0042	9606.ENSP00000273610,9606.ENSP00000276571	UCN2,CRH
PMID:16403502	(2006) CRF and stress in fish.	2	5	3.29	1.85	0.0042	9606.ENSP00000274368,9606.ENSP00000276571	CRHBP,CRH
PMID:16439667	(2006) Impact of state of arousal and stress neuropeptides on urodynamic function in freely moving rats.	2	5	3.29	1.85	0.0042	9606.ENSP00000273610,9606.ENSP00000276571	UCN2,CRH
PMID:16816534	(2006) Distribution of corticotropin-releasing factor and urocortin 1 in the vole brain.	2	5	3.29	1.85	0.0042	9606.ENSP00000276571,9606.ENSP00000296099	CRH,UCN
PMID:16837614	(2006) Urocortin expression is downregulated in human endometrial carcinoma.	2	5	3.29	1.85	0.0042	9606.ENSP00000276571,9606.ENSP00000296099	CRH,UCN
PMID:16957071	(2006) The effect of lateral septum corticotropin-releasing factor receptor 2 activation on anxiety is modulated by stress.	2	5	3.29	1.85	0.0042	9606.ENSP00000273610,9606.ENSP00000276571	UCN2,CRH
PMID:17109941	(2006) Corticotropin-releasing factor receptor type 1, but not type 2, in the ventromedial hypothalamus modulates dopamine release in female rats.	2	5	3.29	1.85	0.0042	9606.ENSP00000273610,9606.ENSP00000276571	UCN2,CRH
PMID:17170085	(2006) Experimental hyperthyroidism and central mediators of stress axis and thyroid axis activity in common carp (Cyprinus carpio L.).	2	5	3.29	1.85	0.0042	9606.ENSP00000274368,9606.ENSP00000276571	CRHBP,CRH
PMID:15652653	(2005) Peptide ligand binding properties of the corticotropin-releasing factor (CRF) type 2 receptor: pharmacology of endogenously expressed receptors, G-protein-coupling sensitivity and determinants of CRF2 receptor selectivity.	2	5	3.29	1.85	0.0042	9606.ENSP00000276571,9606.ENSP00000296099	CRH,UCN
PMID:15683245	(2005) Impact of N-terminal domains for corticotropin-releasing factor (CRF) receptor-ligand interactions.	2	5	3.29	1.85	0.0042	9606.ENSP00000276571,9606.ENSP00000296099	CRH,UCN
PMID:15916630	(2005) Divergent role for CRF1 and CRF2 receptors in the modulation of visceral pain.	2	5	3.29	1.85	0.0042	9606.ENSP00000273610,9606.ENSP00000276571	UCN2,CRH
PMID:16174714	(2005) Corticotropin-releasing hormone and urocortin induce secretion of matrix metalloproteinase-9 (MMP-9) without change in tissue inhibitors of MMP-1 by cultured cells from human placenta and fetal membranes.	2	5	3.29	1.85	0.0042	9606.ENSP00000276571,9606.ENSP00000296099	CRH,UCN
PMID:16189679	(2005) Evaluation of different strategies for real-time RT-PCR expression analysis of corticotropin-releasing hormone and related proteins in human gestational tissues.	2	5	3.29	1.85	0.0042	9606.ENSP00000274368,9606.ENSP00000276571	CRHBP,CRH
PMID:14605004	(2004) Differential expression of a cutaneous corticotropin-releasing hormone system.	2	5	3.29	1.85	0.0042	9606.ENSP00000273610,9606.ENSP00000276571	UCN2,CRH
PMID:14755002	(2004) Central CRF, urocortins and stress increase colonic transit via CRF1 receptors while activation of CRF2 receptors delays gastric transit in mice.	2	5	3.29	1.85	0.0042	9606.ENSP00000276571,9606.ENSP00000296099	CRH,UCN
PMID:15001641	(2004) Urocortin-1 infusion in normal humans.	2	5	3.29	1.85	0.0042	9606.ENSP00000276571,9606.ENSP00000296099	CRH,UCN
PMID:15004403	(2004) Translational medicine in fish-derived peptides: from fish endocrinology to human physiology and diseases.	2	5	3.29	1.85	0.0042	9606.ENSP00000276571,9606.ENSP00000296099	CRH,UCN
PMID:15072543	(2004) mRNA expression profiles for corticotrophin-releasing hormone, urocortin, CRH-binding protein and CRH receptors in human term gestational tissues determined by real-time quantitative RT-PCR.	2	5	3.29	1.85	0.0042	9606.ENSP00000274368,9606.ENSP00000296099	CRHBP,UCN
PMID:15078549	(2004) Corticotropin-releasing factor and urocortin differentially modulate rat Purkinje cell dendritic outgrowth and differentiation in vitro.	2	5	3.29	1.85	0.0042	9606.ENSP00000276571,9606.ENSP00000296099	CRH,UCN
PMID:15115804	(2004) Human urocortin 2, a corticotropin-releasing factor (CRF)2 agonist, and ovine CRF, a CRF1 agonist, differentially alter feeding and motor activity.	2	5	3.29	1.85	0.0042	9606.ENSP00000273610,9606.ENSP00000276571	UCN2,CRH
PMID:15256268	(2004) The relaxant effect of urocortin in rat pulmonary arteries.	2	5	3.29	1.85	0.0042	9606.ENSP00000276571,9606.ENSP00000296099	CRH,UCN
PMID:15345745	(2004) Estrogen receptor (ER)-mediated transcriptional regulation of the human corticotropin-releasing hormone-binding protein promoter: differential effects of ERalpha and ERbeta.	2	5	3.29	1.85	0.0042	9606.ENSP00000274368,9606.ENSP00000276571	CRHBP,CRH
PMID:15476936	(2004) Physiological roles of urocortins, human homologues of fish urotensin I, and their receptors.	2	5	3.29	1.85	0.0042	9606.ENSP00000276571,9606.ENSP00000296099	CRH,UCN
PMID:15496666	(2004) Spontaneous withdrawal from the triazolobenzodiazepine alprazolam increases cortical corticotropin-releasing factor mRNA expression.	2	5	3.29	1.85	0.0042	9606.ENSP00000276571,9606.ENSP00000296099	CRH,UCN
PMID:15572167	(2004) Corticotropin-releasing hormone and urocortin: redundant or distinctive functions?	2	5	3.29	1.85	0.0042	9606.ENSP00000276571,9606.ENSP00000296099	CRH,UCN
PMID:15711884	(2004) Corticotropin releasing factor 2 receptor agonists reduce the denervation-induced loss of rat skeletal muscle mass and force and increase non-atrophying skeletal muscle mass and force.	2	5	3.29	1.85	0.0042	9606.ENSP00000273610,9606.ENSP00000276571	UCN2,CRH
PMID:12845225	(2003) Effects of treadmill running on brain activation and the corticotropin-releasing hormone system.	2	5	3.29	1.85	0.0042	9606.ENSP00000274368,9606.ENSP00000276571	CRHBP,CRH
PMID:12845406	(2003) Role of corticotropin releasing factor (CRF) receptors 1 and 2 in CRF-potentiated acoustic startle in mice.	2	5	3.29	1.85	0.0042	9606.ENSP00000273610,9606.ENSP00000276571	UCN2,CRH
PMID:12941376	(2003) Corticotropin-releasing factor (CRF) and related peptides confer neuroprotection via type 1 CRF receptors.	2	5	3.29	1.85	0.0042	9606.ENSP00000276571,9606.ENSP00000296099	CRH,UCN
PMID:12972328	(2003) Modulation of corticotropin-releasing hormone receptor type 2 mRNA expression by CRH deficiency or stress in the mouse heart.	2	5	3.29	1.85	0.0042	9606.ENSP00000276571,9606.ENSP00000296099	CRH,UCN
PMID:14659570	(2003) Low doses of corticotropin-releasing hormone injected into the dorsal raphe nucleus block the behavioral consequences of uncontrollable stress.	2	5	3.29	1.85	0.0042	9606.ENSP00000273610,9606.ENSP00000276571	UCN2,CRH
PMID:11788672	(2002) Expression of urocortin and corticotropin-releasing factor receptor subtypes in the human heart.	2	5	3.29	1.85	0.0042	9606.ENSP00000276571,9606.ENSP00000296099	CRH,UCN
PMID:11796746	(2002) Expression and regulation of corticotropin-releasing hormone binding protein (CRH-BP) in rat adrenals.	2	5	3.29	1.85	0.0042	9606.ENSP00000274368,9606.ENSP00000276571	CRHBP,CRH
PMID:12192058	(2002) Urocortin-deficient mice display normal stress-induced anxiety behavior and autonomic control but an impaired acoustic startle response.	2	5	3.29	1.85	0.0042	9606.ENSP00000276571,9606.ENSP00000296099	CRH,UCN
PMID:21708750	(2002) The role of corticotropin-releasing factor receptors in stress and anxiety.	2	5	3.29	1.85	0.0042	9606.ENSP00000276571,9606.ENSP00000296099	CRH,UCN
PMID:11264720	(2001) Expression of corticotropin releasing factor (CRF), urocortin and CRF type 1 receptors in hypothalamic-hypophyseal systems under osmotic stimulation.	2	5	3.29	1.85	0.0042	9606.ENSP00000276571,9606.ENSP00000296099	CRH,UCN
PMID:11337095	(2001) Peripheral corticotropin-releasing hormone and urocortin in the control of the immune response.	2	5	3.29	1.85	0.0042	9606.ENSP00000276571,9606.ENSP00000296099	CRH,UCN
PMID:11352772	(2001) Urocortin in the synovial tissue of patients with rheumatoid arthritis.	2	5	3.29	1.85	0.0042	9606.ENSP00000276571,9606.ENSP00000296099	CRH,UCN
PMID:11425856	(2001) Expression, purification, and characterization of a soluble form of the first extracellular domain of the human type 1 corticotropin releasing factor receptor.	2	5	3.29	1.85	0.0042	9606.ENSP00000276571,9606.ENSP00000296099	CRH,UCN
PMID:11739017	(2001) Endocrine responses of ovariectomized ewes to i.c.v. infusion of urocortin.	2	5	3.29	1.85	0.0042	9606.ENSP00000276571,9606.ENSP00000296099	CRH,UCN
PMID:10915217	(2000) mRNA expression profiles for corticotrophin-releasing factor (CRF), urocortin, CRF receptors and CRF-binding protein in peripheral rat tissues.	2	5	3.29	1.85	0.0042	9606.ENSP00000274368,9606.ENSP00000296099	CRHBP,UCN
PMID:10971808	(2000) Vasopressin and oxytocin neurones of hypothalamic supraoptic and paraventricular nuclei co-express mRNA for Type-1 and Type-2 corticotropin-releasing hormone receptors.	2	5	3.29	1.85	0.0042	9606.ENSP00000276571,9606.ENSP00000296099	CRH,UCN
PMID:11113078	(2000) Peripheral corticotropin-releasing factor and stress-stimulated colonic motor activity involve type 1 receptor in rats.	2	5	3.29	1.85	0.0042	9606.ENSP00000276571,9606.ENSP00000296099	CRH,UCN
PMID:10198329	(1999) Peripheral urocortin delays gastric emptying: role of CRF receptor 2.	2	5	3.29	1.85	0.0042	9606.ENSP00000276571,9606.ENSP00000296099	CRH,UCN
PMID:10212068	(1999) Role of corticotropin-releasing factor and urocortin within the basolateral amygdala of rats in anxiety and panic responses.	2	5	3.29	1.85	0.0042	9606.ENSP00000276571,9606.ENSP00000296099	CRH,UCN
PMID:10219982	(1999) Human CRF2 alpha and beta splice variants: pharmacological characterization using radioligand binding and a luciferase gene expression assay.	2	5	3.29	1.85	0.0042	9606.ENSP00000276571,9606.ENSP00000296099	CRH,UCN
PMID:10417230	(1999) Rainbow trout (Oncorhynchus mykiss) urotensin-I: structural differences between urotensins-I and urocortins.	2	5	3.29	1.85	0.0042	9606.ENSP00000276571,9606.ENSP00000296099	CRH,UCN
PMID:10428081	(1999) The ligand-selective domains of corticotropin-releasing factor type 1 and type 2 receptor reside in different extracellular domains: generation of chimeric receptors with a novel ligand-selective profile.	2	5	3.29	1.85	0.0042	9606.ENSP00000276571,9606.ENSP00000296099	CRH,UCN
PMID:10456290	(1999) Functional, endogenously expressed corticotropin-releasing factor receptor type 1 (CRF1) and CRF1 receptor mRNA expression in human neuroblastoma SH-SY5Y cells.	2	5	3.29	1.85	0.0042	9606.ENSP00000276571,9606.ENSP00000296099	CRH,UCN
PMID:10465281	(1999) Transcriptional regulation of corticotropin-releasing hormone-binding protein gene expression in astrocyte cultures.	2	5	3.29	1.85	0.0042	9606.ENSP00000274368,9606.ENSP00000276571	CRHBP,CRH
PMID:10612445	(1999) High-affinity binding of urocortin and astressin but not CRF to G protein-uncoupled CRFR1.	2	5	3.29	1.85	0.0042	9606.ENSP00000276571,9606.ENSP00000296099	CRH,UCN
PMID:10903813	(1999) Corticotropin-releasing factor antagonists, binding-protein and receptors: implications for central nervous system disorders.	2	5	3.29	1.85	0.0042	9606.ENSP00000274368,9606.ENSP00000276571	CRHBP,CRH
PMID:9886092	(1999) Identification of amino acids in the N-terminal domain of corticotropin-releasing factor receptor 1 that are important determinants of high-affinity ligand binding.	2	5	3.29	1.85	0.0042	9606.ENSP00000276571,9606.ENSP00000296099	CRH,UCN
PMID:9467556	(1998) Corticotropin-releasing factor inhibits luteinizing hormone-stimulated P450c17 gene expression and androgen production by isolated thecal cells of human ovarian follicles.	2	5	3.29	1.85	0.0042	9606.ENSP00000274368,9606.ENSP00000276571	CRHBP,CRH
PMID:9527535	(1998) Distribution of urocortin-like immunoreactivity in the central nervous system of the rat.	2	5	3.29	1.85	0.0042	9606.ENSP00000276571,9606.ENSP00000296099	CRH,UCN
PMID:9631473	(1998) The role of CRF2 receptors in corticotropin-releasing factor- and urocortin-induced anorexia.	2	5	3.29	1.85	0.0042	9606.ENSP00000276571,9606.ENSP00000296099	CRH,UCN
PMID:9739115	(1998) Effect of urocortin on ACTH secretion from rat anterior pituitary in vitro and in vivo: comparison with corticotropin-releasing hormone.	2	5	3.29	1.85	0.0042	9606.ENSP00000276571,9606.ENSP00000296099	CRH,UCN
PMID:9756544	(1998) Altered expression of type 2 CRH receptor mRNA in the VMH by glucocorticoids and starvation.	2	5	3.29	1.85	0.0042	9606.ENSP00000276571,9606.ENSP00000296099	CRH,UCN
PMID:9814993	(1998) Corticosteroid-independent inhibition of tumor necrosis factor production by the neuropeptide urocortin.	2	5	3.29	1.85	0.0042	9606.ENSP00000276571,9606.ENSP00000296099	CRH,UCN
PMID:9253360	(1997) Expression of genes encoding corticotropin-releasing factor (CRF), type 1 CRF receptor, and CRF-binding protein and localization of the gene products in the human ovary.	2	5	3.29	1.85	0.0042	9606.ENSP00000274368,9606.ENSP00000276571	CRHBP,CRH
PMID:9299637	(1997) Corticotropin-releasing factor CRF1, but not CRF2, receptors mediate anxiogenic-like behavior.	2	5	3.29	1.85	0.0042	9606.ENSP00000274368,9606.ENSP00000276571	CRHBP,CRH
PMID:9326293	(1997) Identification of two corticotropin-releasing factor receptors from Xenopus laevis with high ligand selectivity: unusual pharmacology of the type 1 receptor.	2	5	3.29	1.85	0.0042	9606.ENSP00000276571,9606.ENSP00000296099	CRH,UCN
PMID:9372207	(1997) The CRF1 receptor mediates the excitatory actions of corticotropin releasing factor (CRF) in the developing rat brain: in vivo evidence using a novel, selective, non-peptide CRF receptor antagonist.	2	5	3.29	1.85	0.0042	9606.ENSP00000276571,9606.ENSP00000296099	CRH,UCN
PMID:8768691	(1996) Regulation of corticotropin-releasing factor-binding protein expression in cultured rat astrocytes.	2	5	3.29	1.85	0.0042	9606.ENSP00000274368,9606.ENSP00000276571	CRHBP,CRH
PMID:9118356	(1996) Localization of urocortin messenger RNA in rat brain and pituitary.	2	5	3.29	1.85	0.0042	9606.ENSP00000276571,9606.ENSP00000296099	CRH,UCN
PMID:38184094	(2024) The peripheral corticotropin releasing factor familys role in vasculitis.	2	6	3.22	1.81	0.0047	9606.ENSP00000276571,9606.ENSP00000296099	CRH,UCN
PMID:38339042	(2024) The Lack of TRPA1 Ion Channel Does Not Affect the Chronic Stress-Induced Activation of the Locus Ceruleus.	2	6	3.22	1.81	0.0047	9606.ENSP00000276571,9606.ENSP00000296099	CRH,UCN
PMID:38616821	(2024) Role of CRH in colitis and colitis-associated cancer: a combinative result of central and peripheral effects?	2	6	3.22	1.81	0.0047	9606.ENSP00000276571,9606.ENSP00000296099	CRH,UCN
PMID:36493859	(2023) Stress-induced bladder hypersensitivity: Effect of corticotropin releasing factor receptors assessed by spinal neurophysiology and neurochemistry.	2	6	3.22	1.81	0.0047	9606.ENSP00000273610,9606.ENSP00000276571	UCN2,CRH
PMID:37240340	(2023) Aging Changes the Efficacy of Central Urocortin 2 to Induce Weight Loss in Rats.	2	6	3.22	1.81	0.0047	9606.ENSP00000273610,9606.ENSP00000276571	UCN2,CRH
PMID:37269649	(2023) Stress regulation of WFS1 and PERK-p-eIF2alpha-ATF4 signaling pathway in placental tissue cells of intrahepatic cholestasis of pregnancy.	2	6	3.22	1.81	0.0047	9606.ENSP00000276571,9606.ENSP00000296099	CRH,UCN
PMID:37740454	(2023) Aging and urinary control: Alterations in the brain-bladder axis.	2	6	3.22	1.81	0.0047	9606.ENSP00000274368,9606.ENSP00000276571	CRHBP,CRH
PMID:38260137	(2023) Melatonin as an anti-stress signal: effects on an acute stress model and direct actions on interrenal tissue in goldfish.	2	6	3.22	1.81	0.0047	9606.ENSP00000274368,9606.ENSP00000276571	CRHBP,CRH
PMID:35072761	(2022) Chronic mild stress paradigm as a rat model of depression: facts, artifacts, and future perspectives.	2	6	3.22	1.81	0.0047	9606.ENSP00000273610,9606.ENSP00000276571	UCN2,CRH
PMID:35219718	(2022) Urocortin stimulates ERK12 phosphorylation and proliferation but reduces ATP production of MCF7 breast cancer cells.	2	6	3.22	1.81	0.0047	9606.ENSP00000276571,9606.ENSP00000296099	CRH,UCN
PMID:35705992	(2022) Superior control of inflammatory pain by corticotropin-releasing factor receptor 1 via opioid peptides in distinct pain-relevant brain areas.	2	6	3.22	1.81	0.0047	9606.ENSP00000276571,9606.ENSP00000296099	CRH,UCN
PMID:33231727	(2021) CRF-5-HT interactions in the dorsal raphe nucleus and motivation for stress-induced opioid reinstatement.	2	6	3.22	1.81	0.0047	9606.ENSP00000274368,9606.ENSP00000276571	CRHBP,CRH
PMID:33929340	(2021) Urocortins exhibit differential effects on PGE2 and PGF2alpha output via CRHR2 in human myometrium.	2	6	3.22	1.81	0.0047	9606.ENSP00000276571,9606.ENSP00000296099	CRH,UCN
PMID:34215021	(2021) Activation of CRF1 receptors expressed in brainstem autonomic nuclei stimulates colonic enteric neurons and secreto-motor function in male rats.	2	6	3.22	1.81	0.0047	9606.ENSP00000276571,9606.ENSP00000296099	CRH,UCN
PMID:34888363	(2021) Gender Differences and Postoperative Delirium in Adult Patients Undergoing Cardiac Valve Surgery.	2	6	3.22	1.81	0.0047	9606.ENSP00000274368,9606.ENSP00000276571	CRHBP,CRH
PMID:32040338	(2020) Stress Allostasis in Substance Use Disorders: Promise, Progress, and Emerging Priorities in Clinical Research.	2	6	3.22	1.81	0.0047	9606.ENSP00000276571,9606.ENSP00000296099	CRH,UCN
PMID:32155308	(2020) Peripheral mechanisms contribute to comorbid visceral hypersensitivity induced by preexisting orofacial pain and stress in female rats.	2	6	3.22	1.81	0.0047	9606.ENSP00000276571,9606.ENSP00000296099	CRH,UCN
PMID:32269278	(2020) The effect of a mindfulness-based therapy on different biomarkers among patients with inflammatory bowel disease: a randomised controlled trial.	2	6	3.22	1.81	0.0047	9606.ENSP00000276571,9606.ENSP00000296099	CRH,UCN
PMID:30465786	(2019) Polymorphisms in genes related to the hypothalamic-pituitary-adrenal axis and antidepressant response - Systematic review.	2	6	3.22	1.81	0.0047	9606.ENSP00000274368,9606.ENSP00000276571	CRHBP,CRH
PMID:29490496	(2018) Corticotropin-Releasing Hormone Binding Protein: Stress, Psychopathology, and Antidepressant Treatment Response.	2	6	3.22	1.81	0.0047	9606.ENSP00000274368,9606.ENSP00000276571	CRHBP,CRH
PMID:27440813	(2017) Expression of Inflammatory and Neurogenic Mediators in Adenomyosis.	2	6	3.22	1.81	0.0047	9606.ENSP00000276571,9606.ENSP00000296099	CRH,UCN
PMID:29118713	(2017) Corticotropin Releasing Factor in the Bed Nucleus of the Stria Terminalis in Socially Defeated and Non-stressed Mice with a History of Chronic Alcohol Intake.	2	6	3.22	1.81	0.0047	9606.ENSP00000274368,9606.ENSP00000276571	CRHBP,CRH
PMID:26597886	(2016) Corticotropin-Releasing Hormone Receptor 2 Signaling Promotes Mucosal Repair Responses after Colitis.	2	6	3.22	1.81	0.0047	9606.ENSP00000273610,9606.ENSP00000276571	UCN2,CRH
PMID:26934363	(2016) Urocortin attenuates myocardial fibrosis in diabetic rats via the AktGSK-3beta signaling pathway.	2	6	3.22	1.81	0.0047	9606.ENSP00000276571,9606.ENSP00000296099	CRH,UCN
PMID:27138605	(2016) Mechanism-Oriented Therapy of Irritable Bowel Syndrome.	2	6	3.22	1.81	0.0047	9606.ENSP00000276571,9606.ENSP00000296099	CRH,UCN
PMID:27275843	(2016) Cardiovascular effects of urocortin 2 and urocortin 3 in patients with chronic heart failure.	2	6	3.22	1.81	0.0047	9606.ENSP00000273610,9606.ENSP00000296099	UCN2,UCN
PMID:27428018	(2016) The Effects of Ultraviolet Eye Irradiation on Dextran Sodium Sulfate-Induced Ulcerative Colitis in Mice.	2	6	3.22	1.81	0.0047	9606.ENSP00000273610,9606.ENSP00000276571	UCN2,CRH
PMID:27754786	(2016) Cardiac CRFR1 Expression Is Elevated in Human Heart Failure and Modulated by Genetic Variation and Alternative Splicing.	2	6	3.22	1.81	0.0047	9606.ENSP00000276571,9606.ENSP00000296099	CRH,UCN
PMID:27757017	(2016) Intracerebroventricular urocortin 3 counteracts central acyl ghrelin-induced hyperphagic and gastroprokinetic effects via CRF receptor 2 in rats.	2	6	3.22	1.81	0.0047	9606.ENSP00000276571,9606.ENSP00000296099	CRH,UCN
PMID:25426872	(2015) Urocortin 2 role in placental and myometrial inflammatory mechanisms at parturition.	2	6	3.22	1.81	0.0047	9606.ENSP00000273610,9606.ENSP00000296099	UCN2,UCN
PMID:26216727	(2015) The effects of CRF and urocortins on the hippocampal glutamate release.	2	6	3.22	1.81	0.0047	9606.ENSP00000273610,9606.ENSP00000276571	UCN2,CRH
PMID:26226265	(2015) A Social Network Approach Reveals Associations between Mouse Social Dominance and Brain Gene Expression.	2	6	3.22	1.81	0.0047	9606.ENSP00000274368,9606.ENSP00000276571	CRHBP,CRH
PMID:26417403	(2015) Genetic variants in hypothalamic-pituitary-adrenal axis genes and breast cancer risk in Caucasians and African Americans.	2	6	3.22	1.81	0.0047	9606.ENSP00000274368,9606.ENSP00000276571	CRHBP,CRH
PMID:24269985	(2014) Social stress modulates the cortisol response to an acute stressor in rainbow trout (Oncorhynchus mykiss).	2	6	3.22	1.81	0.0047	9606.ENSP00000274368,9606.ENSP00000276571	CRHBP,CRH
PMID:24769042	(2014) Corticotropin-releasing factor-binding protein (CRF-BP) inhibits CRF- and urotensin-I-mediated activation of CRF receptor-1 and -2 in common carp.	2	6	3.22	1.81	0.0047	9606.ENSP00000273610,9606.ENSP00000274368	UCN2,CRHBP
PMID:23036960	(2013) Contrasting effects of pretraining, posttraining, and pretesting infusions of corticotropin-releasing factor into the lateral amygdala: attenuation of fear memory formation but facilitation of its expression.	2	6	3.22	1.81	0.0047	9606.ENSP00000274368,9606.ENSP00000276571	CRHBP,CRH
PMID:23523745	(2013) Angiotensin IIs role in sodium lactate-induced panic-like responses in rats with repeated urocortin 1 injections into the basolateral amygdala: amygdalar angiotensin receptors and panic.	2	6	3.22	1.81	0.0047	9606.ENSP00000276571,9606.ENSP00000296099	CRH,UCN
PMID:24040053	(2013) The newly developed CRF1-receptor antagonists, NGD 98-2 and NGD 9002, suppress acute stress-induced stimulation of colonic motor function and visceral hypersensitivity in rats.	2	6	3.22	1.81	0.0047	9606.ENSP00000273610,9606.ENSP00000276571	UCN2,CRH
PMID:24282506	(2013) Collective instance-level gene normalization on the IGN corpus.	2	6	3.22	1.81	0.0047	9606.ENSP00000274368,9606.ENSP00000296099	CRHBP,UCN
PMID:21843515	(2012) Relevance of both type-1 and type-2 corticotropin releasing factor receptors in stress-induced relapse to cocaine seeking behaviour.	2	6	3.22	1.81	0.0047	9606.ENSP00000273610,9606.ENSP00000276571	UCN2,CRH
PMID:22245585	(2012) Activation of CRHR2 exerts an inhibitory effect on the expression of collapsin response mediator protein 3 in hippocampal neurons.	2	6	3.22	1.81	0.0047	9606.ENSP00000273610,9606.ENSP00000276571	UCN2,CRH
PMID:22322595	(2012) Endothelin-converting enzyme-1 actions determine differential trafficking and signaling of corticotropin-releasing factor receptor 1 at high agonist concentrations.	2	6	3.22	1.81	0.0047	9606.ENSP00000276571,9606.ENSP00000296099	CRH,UCN
PMID:23144647	(2012) Neurobehavioral risk is associated with gestational exposure to stress hormones.	2	6	3.22	1.81	0.0047	9606.ENSP00000274368,9606.ENSP00000276571	CRHBP,CRH
PMID:20969907	(2011) Peripheral activation of corticotropin-releasing factor receptor 2 inhibits food intake and alters meal structures in mice.	2	6	3.22	1.81	0.0047	9606.ENSP00000273610,9606.ENSP00000276571	UCN2,CRH
PMID:21106714	(2011) Changes in placental CRH, urocortins, and CRH-receptor mRNA expression associated with preterm delivery and chorioamnionitis.	2	6	3.22	1.81	0.0047	9606.ENSP00000276571,9606.ENSP00000296099	CRH,UCN
PMID:21185316	(2011) Restraint stress-induced reduction in prepulse inhibition in Brown Norway rats: role of the CRF2 receptor.	2	6	3.22	1.81	0.0047	9606.ENSP00000273610,9606.ENSP00000276571	UCN2,CRH
PMID:21289256	(2011) Impaired CRH and urocortin expression and function in eutopic endometrium of women with endometriosis.	2	6	3.22	1.81	0.0047	9606.ENSP00000276571,9606.ENSP00000296099	CRH,UCN
PMID:21310155	(2011) Identification of members of the gonadotropin-releasing hormone (GnRH), corticotropin-releasing factor (CRF) families in the genome of the holocephalan, Callorhinchus milii (elephant shark).	2	6	3.22	1.81	0.0047	9606.ENSP00000273610,9606.ENSP00000276571	UCN2,CRH
PMID:21359208	(2011) CRF receptor antagonist astressin-B reverses and prevents alopecia in CRF over-expressing mice.	2	6	3.22	1.81	0.0047	9606.ENSP00000276571,9606.ENSP00000296099	CRH,UCN
PMID:21468623	(2011) Prevention of social stress-escalated cocaine self-administration by CRF-R1 antagonist in the rat VTA.	2	6	3.22	1.81	0.0047	9606.ENSP00000274368,9606.ENSP00000276571	CRHBP,CRH
PMID:19573542	(2010) Corticotropin releasing factor-induced ERK phosphorylation in AtT20 cells occurs via a cAMP-dependent mechanism requiring EPAC2.	2	6	3.22	1.81	0.0047	9606.ENSP00000276571,9606.ENSP00000296099	CRH,UCN
PMID:19707872	(2010) Urocortin prevents indomethacin-induced small intestinal lesions in rats through activation of CRF2 receptors.	2	6	3.22	1.81	0.0047	9606.ENSP00000276571,9606.ENSP00000296099	CRH,UCN
PMID:20006448	(2010) Levels of maternal serum corticotropin-releasing hormone (CRH) at midpregnancy in relation to maternal characteristics.	2	6	3.22	1.81	0.0047	9606.ENSP00000274368,9606.ENSP00000276571	CRHBP,CRH
PMID:20201818	(2010) Pre-clinical evidence that corticotropin-releasing factor (CRF) receptor antagonists are promising targets for pharmacological treatment of alcoholism.	2	6	3.22	1.81	0.0047	9606.ENSP00000273610,9606.ENSP00000276571	UCN2,CRH
PMID:20237592	(2010) Effect of long-term treatment with urocortin on the activity of somatic angiotensin-converting enzyme in spontaneously hypertensive rats.	2	6	3.22	1.81	0.0047	9606.ENSP00000276571,9606.ENSP00000296099	CRH,UCN
PMID:20374216	(2010) Single-nucleotide polymorphisms in corticotropin releasing hormone receptor 1 gene (CRHR1) are associated with quantitative trait of event-related potential and alcohol dependence.	2	6	3.22	1.81	0.0047	9606.ENSP00000274368,9606.ENSP00000276571	CRHBP,CRH
PMID:20647026	(2010) Multiple anxiogenic drugs recruit a parvalbumin-containing subpopulation of GABAergic interneurons in the basolateral amygdala.	2	6	3.22	1.81	0.0047	9606.ENSP00000273610,9606.ENSP00000276571	UCN2,CRH
PMID:20821057	(2010) Protective effect of urocortin on 1-methyl-4-phenylpyridinium-induced dopaminergic neuronal death.	2	6	3.22	1.81	0.0047	9606.ENSP00000276571,9606.ENSP00000296099	CRH,UCN
PMID:20848889	(2010) [Effects of electroacupuncture on the expression of corticotropin-releasing factor (CRF) family and CRF receptor 1 in traumatic injury rats].	2	6	3.22	1.81	0.0047	9606.ENSP00000276571,9606.ENSP00000296099	CRH,UCN
PMID:19494159	(2009) The central nucleus of the amygdala and corticotropin-releasing factor: insights into contextual fear memory.	2	6	3.22	1.81	0.0047	9606.ENSP00000274368,9606.ENSP00000276571	CRHBP,CRH
PMID:19581799	(2009) Central urocortin 3 administration decreases limited-access ethanol intake in nondependent mice.	2	6	3.22	1.81	0.0047	9606.ENSP00000276571,9606.ENSP00000296099	CRH,UCN
PMID:19738931	(2009) Consequences of post-weaning social isolation on anxiety behavior and related neural circuits in rodents.	2	6	3.22	1.81	0.0047	9606.ENSP00000273610,9606.ENSP00000276571	UCN2,CRH
PMID:20436885	(2009) The role of neuropeptides in the multifactorial pathogenesis of acne vulgaris.	2	6	3.22	1.81	0.0047	9606.ENSP00000274368,9606.ENSP00000276571	CRHBP,CRH
PMID:17218420	(2007) Identification and characterization of multiple corticotropin-releasing factor type 2 receptor isoforms in the rat esophagus.	2	6	3.22	1.81	0.0047	9606.ENSP00000276571,9606.ENSP00000296099	CRH,UCN
PMID:17238026	(2007) Role of corticotropin-releasing hormone in irritable bowel syndrome and intestinal inflammation.	2	6	3.22	1.81	0.0047	9606.ENSP00000276571,9606.ENSP00000296099	CRH,UCN
PMID:17467184	(2007) Chronic low dose ovine corticotropin releasing factor or urocortin II into the rostral dorsal raphe alters exploratory behavior and serotonergic gene expression in specific subregions of the dorsal raphe.	2	6	3.22	1.81	0.0047	9606.ENSP00000273610,9606.ENSP00000276571	UCN2,CRH
PMID:17551262	(2007) Central type 2 corticotropin-releasing hormone receptor mediates hypothalamic-pituitary-adrenocortical axis activation in the rat.	2	6	3.22	1.81	0.0047	9606.ENSP00000273610,9606.ENSP00000276571	UCN2,CRH
PMID:15985561	(2006) CRF2 receptor activation prevents colorectal distension induced visceral pain and spinal ERK12 phosphorylation in rats.	2	6	3.22	1.81	0.0047	9606.ENSP00000273610,9606.ENSP00000276571	UCN2,CRH
PMID:16513211	(2006) Modulation of Ca2+ influx by corticotropin-releasing factor (CRF) family of peptides via CRF receptors in rat pancreatic beta-cells.	2	6	3.22	1.81	0.0047	9606.ENSP00000276571,9606.ENSP00000296099	CRH,UCN
PMID:16741581	(2006) Corticotrophin-releasing factor receptors within the ventromedial hypothalamus regulate hypoglycemia-induced hormonal counterregulation.	2	6	3.22	1.81	0.0047	9606.ENSP00000273610,9606.ENSP00000296099	UCN2,UCN
PMID:16777977	(2006) Urocortin induces interleukin-6 gene expression via cyclooxygenase-2 activity in aortic smooth muscle cells.	2	6	3.22	1.81	0.0047	9606.ENSP00000276571,9606.ENSP00000296099	CRH,UCN
PMID:16904135	(2006) Neuropeptide Y and corticotropin-releasing factor bi-directionally modulate inhibitory synaptic transmission in the bed nucleus of the stria terminalis.	2	6	3.22	1.81	0.0047	9606.ENSP00000276571,9606.ENSP00000296099	CRH,UCN
PMID:17050686	(2006) Urocortin 2 modulates glucose utilization and insulin sensitivity in skeletal muscle.	2	6	3.22	1.81	0.0047	9606.ENSP00000273610,9606.ENSP00000276571	UCN2,CRH
PMID:17100837	(2006) Corticotropin-releasing factor promotes growth of brain norepinephrine neuronal processes through Rho GTPase regulators of the actin cytoskeleton in rat.	2	6	3.22	1.81	0.0047	9606.ENSP00000273610,9606.ENSP00000276571	UCN2,CRH
PMID:17308156	(2006) Reproductive corticotropin-releasing hormone.	2	6	3.22	1.81	0.0047	9606.ENSP00000274368,9606.ENSP00000276571	CRHBP,CRH
PMID:15891022	(2005) Neuronal, neurohormonal, and autocrine control of Xenopus melanotrope cell activity.	2	6	3.22	1.81	0.0047	9606.ENSP00000276571,9606.ENSP00000296099	CRH,UCN
PMID:15914529	(2005) Urocortin 1, urocortin 3stresscopin, and corticotropin-releasing factor receptors in human adrenal and its disorders.	2	6	3.22	1.81	0.0047	9606.ENSP00000276571,9606.ENSP00000296099	CRH,UCN
PMID:14592950	(2004) Urocortin II is expressed in human pregnant myometrial cells and regulates myosin light chain phosphorylation: potential role of the type-2 corticotropin-releasing hormone receptor in the control of myometrial contractility.	2	6	3.22	1.81	0.0047	9606.ENSP00000273610,9606.ENSP00000276571	UCN2,CRH
PMID:14711894	(2004) Systemic adrenocorticotropic hormone administration down-regulates the expression of corticotropin-releasing hormone (CRH) and CRH-binding protein in infant rat hippocampus.	2	6	3.22	1.81	0.0047	9606.ENSP00000274368,9606.ENSP00000276571	CRHBP,CRH
PMID:14764822	(2004) Corticotropin-releasing hormone system in human adipose tissue.	2	6	3.22	1.81	0.0047	9606.ENSP00000276571,9606.ENSP00000296099	CRH,UCN
PMID:15320777	(2004) Urocortins: take them to heart.	2	6	3.22	1.81	0.0047	9606.ENSP00000276571,9606.ENSP00000296099	CRH,UCN
PMID:15541873	(2004) Microinjection of urocortin 2 into the dorsal raphe nucleus activates serotonergic neurons and increases extracellular serotonin in the basolateral amygdala.	2	6	3.22	1.81	0.0047	9606.ENSP00000273610,9606.ENSP00000276571	UCN2,CRH
PMID:15682923	(2004) The hypothalamic-pituitary-adrenal axis in the neuroendocrine regulation of food intake and obesity: the role of corticotropin releasing hormone.	2	6	3.22	1.81	0.0047	9606.ENSP00000276571,9606.ENSP00000296099	CRH,UCN
PMID:12738066	(2003) Distribution of corticotropin releasing hormone receptor immunoreactivity in the rat hypothalamus: coexpression in neuropeptide Y and dopamine neurons in the arcuate nucleus.	2	6	3.22	1.81	0.0047	9606.ENSP00000276571,9606.ENSP00000296099	CRH,UCN
PMID:12810578	(2003) Urocortin III is expressed in pancreatic beta-cells and stimulates insulin and glucagon secretion.	2	6	3.22	1.81	0.0047	9606.ENSP00000276571,9606.ENSP00000296099	CRH,UCN
PMID:12829195	(2003) Stress-induced interleukin-6 release in mice is mast cell-dependent and more pronounced in Apolipoprotein E knockout mice.	2	6	3.22	1.81	0.0047	9606.ENSP00000276571,9606.ENSP00000296099	CRH,UCN
PMID:11854458	(2002) Up-regulation of nitric oxide synthase and modulation of the guanylate cyclase activity by corticotropin-releasing hormone but not urocortin II or urocortin III in cultured human pregnant myometrial cells.	2	6	3.22	1.81	0.0047	9606.ENSP00000273610,9606.ENSP00000276571	UCN2,CRH
PMID:12175707	(2002) Urocortin has cell-proliferative effects on cardiac non-myocytes.	2	6	3.22	1.81	0.0047	9606.ENSP00000276571,9606.ENSP00000296099	CRH,UCN
PMID:11266088	(2001) Immunomodulatory role of the corticotropin-releasing factor.	2	6	3.22	1.81	0.0047	9606.ENSP00000276571,9606.ENSP00000296099	CRH,UCN
PMID:11403094	(2001) Physiological roles of corticotropin-releasing hormone receptor type 2.	2	6	3.22	1.81	0.0047	9606.ENSP00000276571,9606.ENSP00000296099	CRH,UCN
PMID:10648719	(2000) Do centrally administered neuropeptides access cognate receptors?: an analysis in the central corticotropin-releasing factor system.	2	6	3.22	1.81	0.0047	9606.ENSP00000276571,9606.ENSP00000296099	CRH,UCN
PMID:10742107	(2000) Abnormal adaptations to stress and impaired cardiovascular function in mice lacking corticotropin-releasing hormone receptor-2.	2	6	3.22	1.81	0.0047	9606.ENSP00000276571,9606.ENSP00000296099	CRH,UCN
PMID:10742108	(2000) Mice deficient for corticotropin-releasing hormone receptor-2 display anxiety-like behaviour and are hypersensitive to stress.	2	6	3.22	1.81	0.0047	9606.ENSP00000276571,9606.ENSP00000296099	CRH,UCN
PMID:11064361	(2000) Distribution of mRNAs encoding CRF receptors in brain and pituitary of rat and mouse.	2	6	3.22	1.81	0.0047	9606.ENSP00000276571,9606.ENSP00000296099	CRH,UCN
PMID:10027877	(1999) Potent mast cell degranulation and vascular permeability triggered by urocortin through activation of corticotropin-releasing hormone receptors.	2	6	3.22	1.81	0.0047	9606.ENSP00000276571,9606.ENSP00000296099	CRH,UCN
PMID:10213797	(1999) Recent advances with the CRF1 receptor: design of small molecule inhibitors, receptor subtypes and clinical indications.	2	6	3.22	1.81	0.0047	9606.ENSP00000274368,9606.ENSP00000276571	CRHBP,CRH
PMID:39647775	(2025) Increased CRF-R1 transmission in the nucleus accumbens shell facilitates maternal neglect in lactating rats and mediates anxiety-like behaviour in a sex-specific manner.	2	7	3.15	1.76	0.0055	9606.ENSP00000274368,9606.ENSP00000276571	CRHBP,CRH
PMID:38008372	(2024) Temperature- and genotype-dependent stress response and activation of the hypothalamus-pituitary-interrenal axis during temperature-induced sex reversal in pejerrey Odontesthes bonariensis, a species with genotypic and environmental sex ...	2	7	3.15	1.76	0.0055	9606.ENSP00000274368,9606.ENSP00000276571	CRHBP,CRH
PMID:37015721	(2023) The Innovative Approach in Functional Bladder Disorders: The Communication Between Bladder and Brain-Gut Axis.	2	7	3.15	1.76	0.0055	9606.ENSP00000276571,9606.ENSP00000296099	CRH,UCN
PMID:37382364	(2023) Epigenetic Implications of Neighborhood Disorder and Psychological Distress among Pregnant Black Women.	2	7	3.15	1.76	0.0055	9606.ENSP00000274368,9606.ENSP00000276571	CRHBP,CRH
PMID:37435647	(2023) Electroacupuncture in the treatment of IBS in rats: investigation of the mechanisms of CRH(+) neurons in the paraventricular nucleus.	2	7	3.15	1.76	0.0055	9606.ENSP00000273610,9606.ENSP00000276571	UCN2,CRH
PMID:33249622	(2021) Inborn differences in emotional behavior coincide with alterations in hypothalamic paraventricular motor projections.	2	7	3.15	1.76	0.0055	9606.ENSP00000276571,9606.ENSP00000296099	CRH,UCN
PMID:34421554	(2021) The Central Role of Hypothermia and Hyperactivity in Anorexia Nervosa: A Hypothesis.	2	7	3.15	1.76	0.0055	9606.ENSP00000276571,9606.ENSP00000296099	CRH,UCN
PMID:36438664	(2021) Superior colliculus projections to target populations in the supraoculomotor area of the macaque monkey.	2	7	3.15	1.76	0.0055	9606.ENSP00000276571,9606.ENSP00000296099	CRH,UCN
PMID:31927017	(2020) Differential sensitivity of alcohol drinking and partner preference to a CRFR1 antagonist in prairie voles and mice.	2	7	3.15	1.76	0.0055	9606.ENSP00000274368,9606.ENSP00000276571	CRHBP,CRH
PMID:30769010	(2019) Fish pituitary show an active immune response after in vitro stimulation with Vibrio bacterin.	2	7	3.15	1.76	0.0055	9606.ENSP00000274368,9606.ENSP00000276571	CRHBP,CRH
PMID:30220589	(2018) The center of the emotional universe: Alcohol, stress, and CRF1 amygdala circuitry.	2	7	3.15	1.76	0.0055	9606.ENSP00000276571,9606.ENSP00000296099	CRH,UCN
PMID:30354709	(2018) CRHR2 (Corticotropin-Releasing Hormone Receptor 2) in the Nucleus of the Solitary Tract Contributes to Intermittent Hypoxia-Induced Hypertension.	2	7	3.15	1.76	0.0055	9606.ENSP00000273610,9606.ENSP00000276571	UCN2,CRH
PMID:31745496	(2018) The impact of oxytocin on stress: the role of sex.	2	7	3.15	1.76	0.0055	9606.ENSP00000274368,9606.ENSP00000276571	CRHBP,CRH
PMID:28979159	(2017) Sound-stress-induced altered nociceptive behaviors are associated with increased spinal CRFR2 gene expression in a rat model of burn injury.	2	7	3.15	1.76	0.0055	9606.ENSP00000273610,9606.ENSP00000276571	UCN2,CRH
PMID:25859632	(2016) A central mesencephalic reticular formation projection to the supraoculomotor area in macaque monkeys.	2	7	3.15	1.76	0.0055	9606.ENSP00000273610,9606.ENSP00000276571	UCN2,CRH
PMID:26789203	(2016) Characterization of Multisubstituted Corticotropin Releasing Factor (CRF) Peptide Antagonists (Astressins).	2	7	3.15	1.76	0.0055	9606.ENSP00000273610,9606.ENSP00000276571	UCN2,CRH
PMID:27802140	(2016) Effects of acute and chronic stress on telencephalic neurochemistry and gene expression in rainbow trout (Oncorhynchus mykiss).	2	7	3.15	1.76	0.0055	9606.ENSP00000274368,9606.ENSP00000276571	CRHBP,CRH
PMID:25734510	(2015) Knockdown of corticotropin-releasing factor in the central amygdala reverses persistent viscerosomatic hyperalgesia.	2	7	3.15	1.76	0.0055	9606.ENSP00000274368,9606.ENSP00000276571	CRHBP,CRH
PMID:25802844	(2015) Ethnic-specific genetic association of variants in the corticotropin-releasing hormone receptor 1 gene with nicotine dependence.	2	7	3.15	1.76	0.0055	9606.ENSP00000274368,9606.ENSP00000276571	CRHBP,CRH
PMID:25960164	(2015) The activation of type 1 corticotropin releasing factor receptor (CRF-R1) inhibits proliferation and promotes differentiation of neuroblastoma cells in vitro via p27(Kip1) protein up-regulation and c-Myc mRNA down-regulation.	2	7	3.15	1.76	0.0055	9606.ENSP00000276571,9606.ENSP00000296099	CRH,UCN
PMID:25554979	(2014) The role of urocortins in the cardiovascular system.	2	7	3.15	1.76	0.0055	9606.ENSP00000276571,9606.ENSP00000296099	CRH,UCN
PMID:23337533	(2013) Adolescent alcohol exposure alters the rat adult hypothalamic-pituitary-adrenal axis responsiveness in a sex-specific manner.	2	7	3.15	1.76	0.0055	9606.ENSP00000274368,9606.ENSP00000276571	CRHBP,CRH
PMID:23398267	(2013) CRF1 receptor signaling regulates food and fluid intake in the drinking-in-the-dark model of binge alcohol consumption.	2	7	3.15	1.76	0.0055	9606.ENSP00000274368,9606.ENSP00000276571	CRHBP,CRH
PMID:23473364	(2013) The CRHR1 gene, trauma exposure, and alcoholism risk: a test of G x E effects.	2	7	3.15	1.76	0.0055	9606.ENSP00000274368,9606.ENSP00000276571	CRHBP,CRH
PMID:23962778	(2013) Estrogens protect myocardium against ischemiareperfusion insult by up-regulation of CRH receptor type 2 in female rats.	2	7	3.15	1.76	0.0055	9606.ENSP00000276571,9606.ENSP00000296099	CRH,UCN
PMID:24015170	(2013) Anxiolytic-like effects of antisauvagine-30 in mice are not mediated by CRF2 receptors.	2	7	3.15	1.76	0.0055	9606.ENSP00000273610,9606.ENSP00000276571	UCN2,CRH
PMID:21396383	(2012) Overlapping neurobiology of learned helplessness and conditioned defeat: implications for PTSD and mood disorders.	2	7	3.15	1.76	0.0055	9606.ENSP00000276571,9606.ENSP00000296099	CRH,UCN
PMID:21833506	(2012) Lifelong CRF overproduction is associated with altered gene expression and sensitivity of discrete GABA(A) and mGlu receptor subtypes.	2	7	3.15	1.76	0.0055	9606.ENSP00000276571,9606.ENSP00000296099	CRH,UCN
PMID:22326353	(2012) Modulation of hypothalamic-pituitary-interrenal axis function by social status in rainbow trout.	2	7	3.15	1.76	0.0055	9606.ENSP00000274368,9606.ENSP00000276571	CRHBP,CRH
PMID:20579002	(2011) Prairie voles as a novel model of socially facilitated excessive drinking.	2	7	3.15	1.76	0.0055	9606.ENSP00000276571,9606.ENSP00000296099	CRH,UCN
PMID:20951149	(2011) Persistent anxiolytic affects after chronic administration of the CRF1 receptor antagonist R121919 in rats.	2	7	3.15	1.76	0.0055	9606.ENSP00000276571,9606.ENSP00000296099	CRH,UCN
PMID:20978183	(2011) Attenuated tubal and endometrial urocortin 1 and corticotropin-releasing hormone receptor expression in ectopic pregnancy.	2	7	3.15	1.76	0.0055	9606.ENSP00000276571,9606.ENSP00000296099	CRH,UCN
PMID:21159150	(2011) Tolerance to the prophylactic effects of carbamazepine and related mood stabilizers in the treatment of bipolar disorders.	2	7	3.15	1.76	0.0055	9606.ENSP00000274368,9606.ENSP00000276571	CRHBP,CRH
PMID:19631474	(2010) Icariin attenuates chronic mild stress-induced dysregulation of the LHPA stress circuit in rats.	2	7	3.15	1.76	0.0055	9606.ENSP00000274368,9606.ENSP00000276571	CRHBP,CRH
PMID:20399020	(2010) Swim stress differentially blocks CRF receptor mediated responses in dorsal raphe nucleus.	2	7	3.15	1.76	0.0055	9606.ENSP00000273610,9606.ENSP00000276571	UCN2,CRH
PMID:20438764	(2010) Modulation of the CRH system by substance PNKA in an animal model of depression.	2	7	3.15	1.76	0.0055	9606.ENSP00000274368,9606.ENSP00000276571	CRHBP,CRH
PMID:20599828	(2010) Distribution of estrogen receptor beta containing cells in the brains of bacterial artificial chromosome transgenic mice.	2	7	3.15	1.76	0.0055	9606.ENSP00000276571,9606.ENSP00000296099	CRH,UCN
PMID:20689735	(2010) Synthesis and Biological Evaluation of New CRH Analogues.	2	7	3.15	1.76	0.0055	9606.ENSP00000274368,9606.ENSP00000276571	CRHBP,CRH
PMID:19566712	(2009) Deletion of agouti-related protein blunts ethanol self-administration and binge-like drinking in mice.	2	7	3.15	1.76	0.0055	9606.ENSP00000276571,9606.ENSP00000296099	CRH,UCN
PMID:19584431	(2009) Stress-induced tau phosphorylation: functional neuroplasticity or neuronal vulnerability?	2	7	3.15	1.76	0.0055	9606.ENSP00000274368,9606.ENSP00000276571	CRHBP,CRH
PMID:30256876	(2009) Urocortin-like immunoreactivity in the primary lymphoid organs of the duck (Anas platyrhynchos).	2	7	3.15	1.76	0.0055	9606.ENSP00000276571,9606.ENSP00000296099	CRH,UCN
PMID:18702701	(2008) Corticotropin-releasing factor in the dorsal raphe nucleus increases medial prefrontal cortical serotonin via type 2 receptors and median raphe nucleus activity.	2	7	3.15	1.76	0.0055	9606.ENSP00000273610,9606.ENSP00000276571	UCN2,CRH
PMID:18929624	(2008) Deletion of corticotropin-releasing factor binding protein selectively impairs maternal, but not intermale aggression.	2	7	3.15	1.76	0.0055	9606.ENSP00000274368,9606.ENSP00000276571	CRHBP,CRH
PMID:19036986	(2008) Corticotropin-releasing factor increases GABA synaptic activity and induces inward current in 5-hydroxytryptamine dorsal raphe neurons.	2	7	3.15	1.76	0.0055	9606.ENSP00000273610,9606.ENSP00000276571	UCN2,CRH
PMID:17027144	(2007) Differential regulation of CREB and ERK phosphorylation through corticotropin-releasing factor receptors type 1 and 2 in AtT-20 and A7r5 cells.	2	7	3.15	1.76	0.0055	9606.ENSP00000276571,9606.ENSP00000296099	CRH,UCN
PMID:17659087	(2007) Urocortin, a CRF-like peptide, restores key indicators of damage in the substantia nigra in a neuroinflammatory model of Parkinsons disease.	2	7	3.15	1.76	0.0055	9606.ENSP00000273610,9606.ENSP00000296099	UCN2,UCN
PMID:18052377	(2007) Common and divergent structural features of a series of corticotropin releasing factor-related peptides.	2	7	3.15	1.76	0.0055	9606.ENSP00000276571,9606.ENSP00000296099	CRH,UCN
PMID:15664670	(2005) Regulation of corticotropin-releasing factor receptor type 2beta mRNA by mitogen-activated protein kinases in aortic smooth muscle cells.	2	7	3.15	1.76	0.0055	9606.ENSP00000276571,9606.ENSP00000296099	CRH,UCN
PMID:15809070	(2005) Urocortin 2 induces tyrosine hydroxylase phosphorylation in PC12 cells.	2	7	3.15	1.76	0.0055	9606.ENSP00000273610,9606.ENSP00000276571	UCN2,CRH
PMID:15976007	(2005) Gonadotropin-releasing hormone (GnRH) positively regulates corticotropin-releasing hormone-binding protein expression via multiple intracellular signaling pathways and a multipartite GnRH response element in alphaT3-1 cells.	2	7	3.15	1.76	0.0055	9606.ENSP00000274368,9606.ENSP00000276571	CRHBP,CRH
PMID:14675144	(2004) Differential profile of CRF receptor distribution in the rat stomach and duodenum assessed by newly developed CRF receptor antibodies.	2	7	3.15	1.76	0.0055	9606.ENSP00000276571,9606.ENSP00000296099	CRH,UCN
PMID:14960601	(2004) Selective activation of corticotropin-releasing factor-2 receptors on neurochemically identified neurons in the rat dorsal raphe nucleus reveals dual actions.	2	7	3.15	1.76	0.0055	9606.ENSP00000273610,9606.ENSP00000276571	UCN2,CRH
PMID:15320806	(2004) Urocortins: putative role in cardiovascular disease.	2	7	3.15	1.76	0.0055	9606.ENSP00000273610,9606.ENSP00000296099	UCN2,UCN
PMID:12401516	(2003) Regulation of corticotropin-releasing factor receptor type 2beta mRNA via cyclic AMP pathway in A7r5 aortic smooth muscle cells.	2	7	3.15	1.76	0.0055	9606.ENSP00000273610,9606.ENSP00000296099	UCN2,UCN
PMID:12011471	(2002) Corticotropin-releasing hormone: an autocrine hormone that promotes lipogenesis in human sebocytes.	2	7	3.15	1.76	0.0055	9606.ENSP00000274368,9606.ENSP00000276571	CRHBP,CRH
PMID:9449626	(1998) The first extracellular domain of corticotropin releasing factor-R1 contains major binding determinants for urocortin and astressin.	2	7	3.15	1.76	0.0055	9606.ENSP00000276571,9606.ENSP00000296099	CRH,UCN
PMID:39595978	(2024) Single Intranasal Administration of Ucn3 Affects the Development of PTSD Symptoms in an Animal Model.	2	8	3.09	1.7	0.0065	9606.ENSP00000273610,9606.ENSP00000276571	UCN2,CRH
PMID:36906051	(2023) CpG Methylation Levels in HPA Axis Genes Predict Chronic Pain Outcomes Following Trauma Exposure.	2	8	3.09	1.7	0.0065	9606.ENSP00000274368,9606.ENSP00000276571	CRHBP,CRH
PMID:35645747	(2022) Sensitivity and Resilience to Predator Stress-Enhanced Ethanol Drinking Is Associated With Sex-Dependent Differences in Stress-Regulating Systems.	2	8	3.09	1.7	0.0065	9606.ENSP00000274368,9606.ENSP00000276571	CRHBP,CRH
PMID:33803392	(2021) Aflatoxicosis Dysregulates the Physiological Responses to Crowding Densities in the Marine Teleost Gilthead Seabream (Sparus aurata).	2	8	3.09	1.7	0.0065	9606.ENSP00000274368,9606.ENSP00000276571	CRHBP,CRH
PMID:33964519	(2021) Differential DNA Methylation Is Associated With Hippocampal Abnormalities in Pediatric Posttraumatic Stress Disorder.	2	8	3.09	1.7	0.0065	9606.ENSP00000274368,9606.ENSP00000276571	CRHBP,CRH
PMID:33995935	(2021) ComparativeStudyofCRHMicroinjections Into PVN and CeA Nuclei on Food Intake, Ghrelin, Leptin, and Glucose Levels in Acute Stressed Rats.	2	8	3.09	1.7	0.0065	9606.ENSP00000276571,9606.ENSP00000296099	CRH,UCN
PMID:34097788	(2021) Social isolation of adolescent male rats increases anxiety and K(+) -induced dopamine release in the nucleus accumbens: Role of CRF-R1.	2	8	3.09	1.7	0.0065	9606.ENSP00000274368,9606.ENSP00000276571	CRHBP,CRH
PMID:34378854	(2021) Assessment of clinical data on urocortins and their therapeutic potential in cardiovascular diseases: A systematic review and meta-analysis.	2	8	3.09	1.7	0.0065	9606.ENSP00000273610,9606.ENSP00000276571	UCN2,CRH
PMID:34476683	(2021) Social effects on AVT and CRF systems.	2	8	3.09	1.7	0.0065	9606.ENSP00000276571,9606.ENSP00000296099	CRH,UCN
PMID:30885137	(2019) Pretreatment with a CRF antagonist amplifies feeding inhibition induced by fourth ventricular cocaine- and amphetamine-regulated transcript peptide.	2	8	3.09	1.7	0.0065	9606.ENSP00000276571,9606.ENSP00000296099	CRH,UCN
PMID:30937355	(2019) Sex differences in corticotropin releasing factor regulation of medial septum-mediated memory formation.	2	8	3.09	1.7	0.0065	9606.ENSP00000274368,9606.ENSP00000276571	CRHBP,CRH
PMID:29172598	(2018) Biological underpinnings of an internalizing pathway to alcohol, cigarette, and marijuana use.	2	8	3.09	1.7	0.0065	9606.ENSP00000274368,9606.ENSP00000276571	CRHBP,CRH
PMID:29241359	(2018) Antidepressant Outcomes Predicted by Genetic Variation in Corticotropin-Releasing Hormone Binding Protein.	2	8	3.09	1.7	0.0065	9606.ENSP00000274368,9606.ENSP00000276571	CRHBP,CRH
PMID:29477300	(2018) Maternal stress and the MPOA: Activation of CRF receptor 1 impairs maternal behavior and triggers local oxytocin release in lactating rats.	2	8	3.09	1.7	0.0065	9606.ENSP00000274368,9606.ENSP00000276571	CRHBP,CRH
PMID:29713130	(2018) Mucosa repair mechanisms of Tong-Xie-Yao-Fang mediated by CRH-R2 in murine, dextran sulfate sodium-induced colitis.	2	8	3.09	1.7	0.0065	9606.ENSP00000273610,9606.ENSP00000276571	UCN2,CRH
PMID:29883955	(2018) Microcystin-LR affects the hypothalamic-pituitary-inter-renal (HPI) axis in early life stages (embryos and larvae) of zebrafish.	2	8	3.09	1.7	0.0065	9606.ENSP00000274368,9606.ENSP00000276571	CRHBP,CRH
PMID:30151419	(2018) Negative consequences of early-life adversity on substance use as mediated by corticotropin-releasing factor modulation of serotonin activity.	2	8	3.09	1.7	0.0065	9606.ENSP00000274368,9606.ENSP00000276571	CRHBP,CRH
PMID:27075754	(2017) Lipopolysaccharide induces visceral hypersensitivity: role of interleukin-1, interleukin-6, and peripheral corticotropin-releasing factor in rats.	2	8	3.09	1.7	0.0065	9606.ENSP00000273610,9606.ENSP00000276571	UCN2,CRH
PMID:28094283	(2017) Adolescent Chronic Unpredictable Stress Exposure Is a Sensitive Window for Long-Term Changes in Adult Behavior in Mice.	2	8	3.09	1.7	0.0065	9606.ENSP00000276571,9606.ENSP00000296099	CRH,UCN
PMID:28319850	(2017) Methylation of HPA axis related genes in men with hypersexual disorder.	2	8	3.09	1.7	0.0065	9606.ENSP00000274368,9606.ENSP00000276571	CRHBP,CRH
PMID:28339047	(2017) Hypothalamo-hypophysial system in rats with autotransplantation of the adrenal cortex.	2	8	3.09	1.7	0.0065	9606.ENSP00000273610,9606.ENSP00000276571	UCN2,CRH
PMID:28793974	(2017) Corticotropin-Releasing Factor Receptor 1 Antagonism Is Ineffective for Women With Posttraumatic Stress Disorder.	2	8	3.09	1.7	0.0065	9606.ENSP00000274368,9606.ENSP00000276571	CRHBP,CRH
PMID:26751645	(2016) Genes involved in stress response and alcohol use among high-risk African American youth.	2	8	3.09	1.7	0.0065	9606.ENSP00000274368,9606.ENSP00000276571	CRHBP,CRH
PMID:25714448	(2015) Investigating the role of early childhood abuse and HPA axis genes in suicide attempters with bipolar disorder.	2	8	3.09	1.7	0.0065	9606.ENSP00000274368,9606.ENSP00000276571	CRHBP,CRH
PMID:23338011	(2014) Cortisol as a biomarker of stress in term human labor: physiological and methodological issues.	2	8	3.09	1.7	0.0065	9606.ENSP00000274368,9606.ENSP00000276571	CRHBP,CRH
PMID:24289884	(2014) Sex differences in corticotropin-releasing factor receptor-1 action within the dorsal raphe nucleus in stress responsivity.	2	8	3.09	1.7	0.0065	9606.ENSP00000274368,9606.ENSP00000276571	CRHBP,CRH
PMID:24370534	(2014) Stress in adolescence and drugs of abuse in rodent models: role of dopamine, CRF, and HPA axis.	2	8	3.09	1.7	0.0065	9606.ENSP00000276571,9606.ENSP00000296099	CRH,UCN
PMID:23478425	(2013) Centrally administered urocortin 2 decreases gorging on high-fat diet in both diet-induced obesity-prone and -resistant rats.	2	8	3.09	1.7	0.0065	9606.ENSP00000273610,9606.ENSP00000276571	UCN2,CRH
PMID:22108506	(2012) Allostasis and addiction: role of the dopamine and corticotropin-releasing factor systems.	2	8	3.09	1.7	0.0065	9606.ENSP00000274368,9606.ENSP00000276571	CRHBP,CRH
PMID:22315451	(2012) Estrogenic action on arterial smooth muscle: permissive for maintenance of CRHR2 expression.	2	8	3.09	1.7	0.0065	9606.ENSP00000276571,9606.ENSP00000296099	CRH,UCN
PMID:22704666	(2012) Chronic activation of corticotropin-releasing factor type 2 receptors reveals a key role for 5-HT1A receptor responsiveness in mediating behavioral and serotonergic responses to stressful challenge.	2	8	3.09	1.7	0.0065	9606.ENSP00000273610,9606.ENSP00000276571	UCN2,CRH
PMID:22942752	(2012) Decidual macrophages are significantly increased in spontaneous miscarriages and over-express FasL: a potential role for macrophages in trophoblast apoptosis.	2	8	3.09	1.7	0.0065	9606.ENSP00000276571,9606.ENSP00000296099	CRH,UCN
PMID:25049572	(2012) The Main Suppressing Factors of Dry Forage Intake in Large-type Goats.	2	8	3.09	1.7	0.0065	9606.ENSP00000276571,9606.ENSP00000296099	CRH,UCN
PMID:21145980	(2011) Effects of stress and motivation on performing a spatial task.	2	8	3.09	1.7	0.0065	9606.ENSP00000274368,9606.ENSP00000276571	CRHBP,CRH
PMID:21385926	(2011) Comparison of corticotropin-releasing factor, dexamethasone, and temozolomide: treatment efficacy and toxicity in U87 and C6 intracranial gliomas.	2	8	3.09	1.7	0.0065	9606.ENSP00000276571,9606.ENSP00000296099	CRH,UCN
PMID:21425881	(2011) Role of corticotropin-releasing factor in drug addiction: potential for pharmacological intervention.	2	8	3.09	1.7	0.0065	9606.ENSP00000274368,9606.ENSP00000276571	CRHBP,CRH
PMID:20026211	(2010) Behavioral effects of neuropeptides in rodent models of depression and anxiety.	2	8	3.09	1.7	0.0065	9606.ENSP00000276571,9606.ENSP00000296099	CRH,UCN
PMID:19248818	(2009) Differential sensitivity of the perioculomotor urocortin-containing neurons to ethanol, psychostimulants and stress in mice and rats.	2	8	3.09	1.7	0.0065	9606.ENSP00000276571,9606.ENSP00000296099	CRH,UCN
PMID:19362706	(2009) Stress-induced redistribution of corticotropin-releasing factor receptor subtypes in the dorsal raphe nucleus.	2	8	3.09	1.7	0.0065	9606.ENSP00000273610,9606.ENSP00000276571	UCN2,CRH
PMID:19434554	(2009) Dynamics of neuronal circuits in addiction: reward, antireward, and emotional memory.	2	8	3.09	1.7	0.0065	9606.ENSP00000274368,9606.ENSP00000276571	CRHBP,CRH
PMID:18078706	(2008) Urocortin and the brain.	2	8	3.09	1.7	0.0065	9606.ENSP00000276571,9606.ENSP00000296099	CRH,UCN
PMID:19076376	(2008) Role of various neurotransmitters in mediating the long-term endocrine consequences of prenatal alcohol exposure.	2	8	3.09	1.7	0.0065	9606.ENSP00000273610,9606.ENSP00000276571	UCN2,CRH
PMID:17117478	(2007) Corticotropin releasing factor receptor 1 (CRF1) and CRF2 agonists exert an anti-inflammatory effect during the early phase of inflammation suppressing LPS-induced TNF-alpha release from macrophages via induction of COX-2 and PGE2.	2	8	3.09	1.7	0.0065	9606.ENSP00000276571,9606.ENSP00000296099	CRH,UCN
PMID:16360122	(2006) Single exposure to social defeat increases corticotropin-releasing factor and glucocorticoid receptor mRNA expression in rat hippocampus.	2	8	3.09	1.7	0.0065	9606.ENSP00000274368,9606.ENSP00000276571	CRHBP,CRH
PMID:16675846	(2006) Modulation of the human hair follicle pigmentary unit by corticotropin-releasing hormone and urocortin peptides.	2	8	3.09	1.7	0.0065	9606.ENSP00000276571,9606.ENSP00000296099	CRH,UCN
PMID:14657255	(2004) Protein kinase A-induced negative regulation of the corticotropin-releasing hormone R1alpha receptor-extracellularly regulated kinase signal transduction pathway: the critical role of Ser301 for signaling switch and selectivity.	2	8	3.09	1.7	0.0065	9606.ENSP00000276571,9606.ENSP00000296099	CRH,UCN
PMID:12730873	(2003) Characterization of the effects of pancreatic polypeptide in the regulation of energy balance.	2	8	3.09	1.7	0.0065	9606.ENSP00000276571,9606.ENSP00000296099	CRH,UCN
PMID:12746280	(2003) Urocortin-related peptides increase interleukin-6 output via cyclic adenosine 5-monophosphate-dependent pathways in A7r5 aortic smooth muscle cells.	2	8	3.09	1.7	0.0065	9606.ENSP00000273610,9606.ENSP00000296099	UCN2,UCN
PMID:38764118	(2024) Mechanisms of Peitu Yimu acupuncture in repairing intestinal mucosal barrier by regulating CRFCRFR1 pathway in diarrhea-predominant irritable bowel syndrome rats.	2	9	3.04	1.65	0.0076	9606.ENSP00000276571,9606.ENSP00000296099	CRH,UCN
PMID:37164986	(2023) Prenatal programming of environmental sensitivity.	2	9	3.04	1.65	0.0076	9606.ENSP00000274368,9606.ENSP00000276571	CRHBP,CRH
PMID:37352812	(2023) Gene-environment interaction between HPA-axis genes and trauma exposure in the suicide behavior: A systematic review.	2	9	3.04	1.65	0.0076	9606.ENSP00000274368,9606.ENSP00000276571	CRHBP,CRH
PMID:38046515	(2023) Linking stress with urocortin in rats.	2	9	3.04	1.65	0.0076	9606.ENSP00000273610,9606.ENSP00000276571	UCN2,CRH
PMID:35318076	(2022) Activation CRF-R2 augments cerebellar climbing fiber-Purkinje cell synaptic transmission via presynaptic PKA pathway in mice.	2	9	3.04	1.65	0.0076	9606.ENSP00000276571,9606.ENSP00000296099	CRH,UCN
PMID:34093140	(2021) Corrigendum: Genetic Identification of the Central Nucleus and Other Components of the Central Extended Amygdala in Chicken During Development.	2	9	3.04	1.65	0.0076	9606.ENSP00000276571,9606.ENSP00000296099	CRH,UCN
PMID:34539356	(2021) Acute Corticotropin-Releasing Factor Receptor Type 2 Agonism Results in Sustained Symptom Improvement in Myalgic EncephalomyelitisChronic Fatigue Syndrome.	2	9	3.04	1.65	0.0076	9606.ENSP00000276571,9606.ENSP00000296099	CRH,UCN
PMID:32656215	(2020) Differential Methylation in Promoter Regions of the Genes NR3C1 and HSP90AA1, Involved in the Regulation, and Bioavailability of Cortisol in Leukocytes of Women With Preeclampsia.	2	9	3.04	1.65	0.0076	9606.ENSP00000274368,9606.ENSP00000276571	CRHBP,CRH
PMID:32967089	(2020) The Involvement of Hypothalamus-Pituitary-Adrenal (HPA) Axis in Suicide Risk.	2	9	3.04	1.65	0.0076	9606.ENSP00000274368,9606.ENSP00000276571	CRHBP,CRH
PMID:33717050	(2020) Galectin-Levels Are Elevated in Infants Born Preterm Due to Amniotic Infection and Rapidly Decline in the Neonatal Period.	2	9	3.04	1.65	0.0076	9606.ENSP00000273610,9606.ENSP00000276571	UCN2,CRH
PMID:31118899	(2019) Dietary Tryptophan Induces Opposite Health-Related Responses in the Senegalese Sole (Solea senegalensis) Reared at Low or High Stocking Densities With Implications in Disease Resistance.	2	9	3.04	1.65	0.0076	9606.ENSP00000274368,9606.ENSP00000276571	CRHBP,CRH
PMID:31330967	(2019) Corticotropin Releasing Factor Type 1 and 2 Receptor Signaling in the Medial Prefrontal Cortex Modulates Binge-Like Ethanol Consumption in C57BL6J Mice.	2	9	3.04	1.65	0.0076	9606.ENSP00000274368,9606.ENSP00000276571	CRHBP,CRH
PMID:31644903	(2019) A Microglia Sublineage Protects from Sex-Linked Anxiety Symptoms and Obsessive Compulsion.	2	9	3.04	1.65	0.0076	9606.ENSP00000273610,9606.ENSP00000296099	UCN2,UCN
PMID:29355947	(2018) Corticotropin-releasing hormone-binding protein is up-regulated by brain-derived neurotrophic factor and is secreted in an activity-dependent manner in rat cerebral cortical neurons.	2	9	3.04	1.65	0.0076	9606.ENSP00000274368,9606.ENSP00000276571	CRHBP,CRH
PMID:29755375	(2018) Influence of CRHR1 Polymorphisms and Childhood Abuse on Suicide Attempts in Affective Disorders: A GxE Approach.	2	9	3.04	1.65	0.0076	9606.ENSP00000274368,9606.ENSP00000276571	CRHBP,CRH
PMID:30139928	(2018) Altered colonic sensory and barrier functions by CRF: roles of TLR4 and IL-1.	2	9	3.04	1.65	0.0076	9606.ENSP00000273610,9606.ENSP00000276571	UCN2,CRH
PMID:30058893	(2017) Developmental origins of the human hypothalamic-pituitary-adrenal axis.	2	9	3.04	1.65	0.0076	9606.ENSP00000274368,9606.ENSP00000276571	CRHBP,CRH
PMID:26615473	(2016) Oxytocin in the nucleus accumbens shell reverses CRFR2-evoked passive stress-coping after partner loss in monogamous male prairie voles.	2	9	3.04	1.65	0.0076	9606.ENSP00000273610,9606.ENSP00000276571	UCN2,CRH
PMID:28029077	(2016) EDITORIAL (Thematic Issue: Brain Gut Axis-New View).	2	9	3.04	1.65	0.0076	9606.ENSP00000276571,9606.ENSP00000296099	CRH,UCN
PMID:25534437	(2015) Corticotropin-releasing hormone and urocortin promote phagocytosis of rat macrophages through convergent but distinct pathways.	2	9	3.04	1.65	0.0076	9606.ENSP00000276571,9606.ENSP00000296099	CRH,UCN
PMID:25701320	(2015) Peripheral corticotropin-releasing factor receptor type 2 activation increases colonic blood flow through nitric oxide pathway in rats.	2	9	3.04	1.65	0.0076	9606.ENSP00000273610,9606.ENSP00000276571	UCN2,CRH
PMID:25762751	(2015) Nicotine withdrawal increases stress-associated genes in the nucleus accumbens of female rats in a hormone-dependent manner.	2	9	3.04	1.65	0.0076	9606.ENSP00000274368,9606.ENSP00000296099	CRHBP,UCN
PMID:26998218	(2015) Venom gland components of the ectoparasitoid wasp, Anisopteromalus calandrae.	2	9	3.04	1.65	0.0076	9606.ENSP00000274368,9606.ENSP00000276571	CRHBP,CRH
PMID:25254562	(2014) Immunolocalization of corticotropin-releasing hormone (CRH) and its receptors (CRHR1 and CRHR2) in human endometrial carcinoma: CRHR1 as a potent prognostic factor.	2	9	3.04	1.65	0.0076	9606.ENSP00000276571,9606.ENSP00000296099	CRH,UCN
PMID:25473847	(2014) Galectin-1 overexpression in endometriosis and its regulation by neuropeptides (CRH, UCN) indicating its important role in reproduction and inflammation.	2	9	3.04	1.65	0.0076	9606.ENSP00000276571,9606.ENSP00000296099	CRH,UCN
PMID:23220399	(2013) Enhanced GABAergic transmission in the central nucleus of the amygdala of genetically selected Marchigian Sardinian rats: alcohol and CRF effects.	2	9	3.04	1.65	0.0076	9606.ENSP00000274368,9606.ENSP00000276571	CRHBP,CRH
PMID:23294766	(2013) Behavioral, biological, and chemical perspectives on targeting CRF(1) receptor antagonists to treat alcoholism.	2	9	3.04	1.65	0.0076	9606.ENSP00000274368,9606.ENSP00000276571	CRHBP,CRH
PMID:23416839	(2013) Involvement of Nurr-1Nur77 in corticotropin-releasing factorurocortin1-induced tyrosinase-related protein 1 gene transcription in human melanoma HMV-II cells.	2	9	3.04	1.65	0.0076	9606.ENSP00000276571,9606.ENSP00000296099	CRH,UCN
PMID:23487366	(2013) Is it really a matter of simple dualism? Corticotropin-releasing factor receptors in body and mental health.	2	9	3.04	1.65	0.0076	9606.ENSP00000273610,9606.ENSP00000274368	UCN2,CRHBP
PMID:24524011	(2013) Psychological distress and SSRI use predict variation in inflammatory cytokines during pregnancy.	2	9	3.04	1.65	0.0076	9606.ENSP00000276571,9606.ENSP00000296099	CRH,UCN
PMID:22258127	(2012) Variations in CRHR1 are associated with persistent pulmonary hypertension of the newborn.	2	9	3.04	1.65	0.0076	9606.ENSP00000274368,9606.ENSP00000276571	CRHBP,CRH
PMID:22297173	(2012) Post-weaning social isolation of female rats, anxiety-related behavior, and serotonergic systems.	2	9	3.04	1.65	0.0076	9606.ENSP00000273610,9606.ENSP00000276571	UCN2,CRH
PMID:20731720	(2011) Dissection of corticotropin-releasing factor system involvement in locomotor sensitivity to methamphetamine.	2	9	3.04	1.65	0.0076	9606.ENSP00000273610,9606.ENSP00000276571	UCN2,CRH
PMID:21277852	(2011) Activation of corticotropin-releasing factor receptor 2 mediates the colonic motor coping response to acute stress in rodents.	2	9	3.04	1.65	0.0076	9606.ENSP00000273610,9606.ENSP00000276571	UCN2,CRH
PMID:22832525	(2011) Potentiation of ghrelin signaling attenuates cancer anorexia-cachexia and prolongs survival.	2	9	3.04	1.65	0.0076	9606.ENSP00000273610,9606.ENSP00000276571	UCN2,CRH
PMID:20064491	(2010) Postnatal developmental profile of urocortin 1 and cocaine- and amphetamine-regulated transcript in the perioculomotor region of C57BL6J mice.	2	9	3.04	1.65	0.0076	9606.ENSP00000274368,9606.ENSP00000276571	CRHBP,CRH
PMID:19118604	(2009) Neurotensin inversely modulates maternal aggression.	2	9	3.04	1.65	0.0076	9606.ENSP00000276571,9606.ENSP00000296099	CRH,UCN
PMID:19490624	(2009) Corticotropin Releasing Factor promotes breast cancer cell motility and invasiveness.	2	9	3.04	1.65	0.0076	9606.ENSP00000276571,9606.ENSP00000296099	CRH,UCN
PMID:18951955	(2008) Exposure to an open-field arena increases c-Fos expression in a subpopulation of neurons in the dorsal raphe nucleus, including neurons projecting to the basolateral amygdaloid complex.	2	9	3.04	1.65	0.0076	9606.ENSP00000273610,9606.ENSP00000276571	UCN2,CRH
PMID:16734917	(2006) Corticotropin-releasing hormone, its binding protein and receptors in human cervical tissue at preterm and term labor in comparison to non-pregnant state.	2	9	3.04	1.65	0.0076	9606.ENSP00000274368,9606.ENSP00000276571	CRHBP,CRH
PMID:15888244	(2005) The regulation of feeding: a cross talk between peripheral and central signalling.	2	9	3.04	1.65	0.0076	9606.ENSP00000276571,9606.ENSP00000296099	CRH,UCN
PMID:28812266	(....) Oxytocin and Social Relationships: From Attachment to Bond Disruption.	2	9	3.04	1.65	0.0076	9606.ENSP00000274368,9606.ENSP00000276571	CRHBP,CRH
PMID:18081553	(2008) Paracrinicity: the story of 30 years of cellular pituitary crosstalk.	3	152	1.99	1.46	0.0082	9606.ENSP00000273610,9606.ENSP00000276571,9606.ENSP00000296099	UCN2,CRH,UCN
PMID:37382757	(2024) The expression of corticotropin-releasing hormone family peptides in premalignant and malignant vulvar lesions.	2	10	2.99	1.59	0.0088	9606.ENSP00000276571,9606.ENSP00000296099	CRH,UCN
PMID:35836486	(2022) Editorial: The Role of Neuropeptides in Drug Addiction and Other Psychiatric Disorders.	2	10	2.99	1.59	0.0088	9606.ENSP00000274368,9606.ENSP00000276571	CRHBP,CRH
PMID:30179633	(2020) Non-pharmacological factors that determine drug use and addiction.	2	10	2.99	1.59	0.0088	9606.ENSP00000274368,9606.ENSP00000276571	CRHBP,CRH
PMID:32375704	(2020) Development and validation of a five-immune gene prognostic risk model in colon cancer.	2	10	2.99	1.59	0.0088	9606.ENSP00000276571,9606.ENSP00000296099	CRH,UCN
PMID:31234859	(2019) Methanol extract of semen Ziziphi Spinosae attenuates ethanol withdrawal anxiety by improving neuropeptide signaling in the central amygdala.	2	10	2.99	1.59	0.0088	9606.ENSP00000273610,9606.ENSP00000276571	UCN2,CRH
PMID:31780991	(2019) The Prairie Vole Model of Pair-Bonding and Its Sensitivity to Addictive Substances.	2	10	2.99	1.59	0.0088	9606.ENSP00000276571,9606.ENSP00000296099	CRH,UCN
PMID:31790421	(2019) Significant alteration of liver metabolites by AAV8.Urocortin 2 gene transfer in mice with insulin resistance.	2	10	2.99	1.59	0.0088	9606.ENSP00000273610,9606.ENSP00000276571	UCN2,CRH
PMID:29487539	(2018) Impact of Air Exposure on Vasotocinergic and Isotocinergic Systems in Gilthead Sea Bream (Sparus aurata): New Insights on Fish Stress Response.	2	10	2.99	1.59	0.0088	9606.ENSP00000274368,9606.ENSP00000276571	CRHBP,CRH
PMID:28347838	(2017) Studies using macaque monkeys to address excessive alcohol drinking and stress interactions.	2	10	2.99	1.59	0.0088	9606.ENSP00000274368,9606.ENSP00000276571	CRHBP,CRH
PMID:29180955	(2017) Dissociable Role of Corticotropin Releasing Hormone Receptor Subtype 1 on Dopaminergic and D1 Dopaminoceptive Neurons in Cocaine Seeking Behavior.	2	10	2.99	1.59	0.0088	9606.ENSP00000274368,9606.ENSP00000276571	CRHBP,CRH
PMID:26713785	(2016) Urocortin 2 But Not Urocortin 3 Promotes the Synaptic Formation in Hipppocampal Neurons via Induction of NGF Production by Astrocytes.	2	10	2.99	1.59	0.0088	9606.ENSP00000273610,9606.ENSP00000276571	UCN2,CRH
PMID:27461514	(2016) Overexpression of CRF in the BNST diminishes dysphoria but not anxiety-like behavior in nicotine withdrawing rats.	2	10	2.99	1.59	0.0088	9606.ENSP00000273610,9606.ENSP00000276571	UCN2,CRH
PMID:25697705	(2015) Impact of CRFR1 Ablation on Amyloid-beta Production and Accumulation in a Mouse Model of Alzheimers Disease.	2	10	2.99	1.59	0.0088	9606.ENSP00000274368,9606.ENSP00000276571	CRHBP,CRH
PMID:26445141	(2015) Neonatal Genetic Variation in Steroid Metabolism and Key Respiratory Function Genes and Perinatal Outcomes in Single and Multiple Courses of Corticosteroids.	2	10	2.99	1.59	0.0088	9606.ENSP00000274368,9606.ENSP00000276571	CRHBP,CRH
PMID:24145148	(2014) Corticotropin releasing factor in neuroplasticity.	2	10	2.99	1.59	0.0088	9606.ENSP00000274368,9606.ENSP00000276571	CRHBP,CRH
PMID:24456850	(2014) Corticotropin releasing factor: a key role in the neurobiology of addiction.	2	10	2.99	1.59	0.0088	9606.ENSP00000274368,9606.ENSP00000276571	CRHBP,CRH
PMID:24505399	(2014) Corticotropin-releasing factor facilitates epileptiform activity in the entorhinal cortex: roles of CRF2 receptors and PKA pathway.	2	10	2.99	1.59	0.0088	9606.ENSP00000274368,9606.ENSP00000276571	CRHBP,CRH
PMID:24776847	(2014) Corticotropin-releasing hormone receptors mediate apoptosis via cytosolic calcium-dependent phospholipase A2 and migration in prostate cancer cell RM-1.	2	10	2.99	1.59	0.0088	9606.ENSP00000273610,9606.ENSP00000276571	UCN2,CRH
PMID:25015964	(2014) Urocortin 2 stimulates nitric oxide production in ventricular myocytes via Akt- and PKA-mediated phosphorylation of eNOS at serine 1177.	2	10	2.99	1.59	0.0088	9606.ENSP00000273610,9606.ENSP00000276571	UCN2,CRH
PMID:25402857	(2014) VTA CRF neurons mediate the aversive effects of nicotine withdrawal and promote intake escalation.	2	10	2.99	1.59	0.0088	9606.ENSP00000276571,9606.ENSP00000296099	CRH,UCN
PMID:22663897	(2013) Impaired hypothalamic insulin signaling in CUMS rats: restored by icariin and fluoxetine through inhibiting CRF system.	2	10	2.99	1.59	0.0088	9606.ENSP00000273610,9606.ENSP00000276571	UCN2,CRH
PMID:23403177	(2013) Development x environment interactions control tph2 mRNA expression.	2	10	2.99	1.59	0.0088	9606.ENSP00000276571,9606.ENSP00000296099	CRH,UCN
PMID:23483921	(2013) Functional programming of the autonomic nervous system by early life immune exposure: implications for anxiety.	2	10	2.99	1.59	0.0088	9606.ENSP00000274368,9606.ENSP00000276571	CRHBP,CRH
PMID:23624287	(2013) Forced swim-induced musculoskeletal hyperalgesia is mediated by CRF2 receptors but not by TRPV1 receptors.	2	10	2.99	1.59	0.0088	9606.ENSP00000276571,9606.ENSP00000296099	CRH,UCN
PMID:23849846	(2013) The effect of short moderate stress on the midbrain corticotropin-releasing factor system in a macaque model of functional hypothalamic amenorrhea.	2	10	2.99	1.59	0.0088	9606.ENSP00000276571,9606.ENSP00000296099	CRH,UCN
PMID:21505854	(2012) Urocortin-induced cardiomyocytes hypertrophy is associated with regulation of the GSK-3beta pathway.	2	10	2.99	1.59	0.0088	9606.ENSP00000276571,9606.ENSP00000296099	CRH,UCN
PMID:21833501	(2012) Dissociation of corticotropin-releasing factor receptor subtype involvement in sensitivity to locomotor effects of methamphetamine and cocaine.	2	10	2.99	1.59	0.0088	9606.ENSP00000274368,9606.ENSP00000276571	CRHBP,CRH
PMID:21907737	(2012) Ghrelin is an orexigenic peptide and elicits anxiety-like behaviors following administration into discrete regions of the hypothalamus.	2	10	2.99	1.59	0.0088	9606.ENSP00000276571,9606.ENSP00000296099	CRH,UCN
PMID:21978546	(2012) Two HPA axis genes, CRHBP and FKBP5, interact with childhood trauma to increase the risk for suicidal behavior.	2	10	2.99	1.59	0.0088	9606.ENSP00000274368,9606.ENSP00000276571	CRHBP,CRH
PMID:22716251	(2012) KU812 basophils express urocortin, CRH-R, MC1R and steroidogenic enzymes and secrete progesterone.	2	10	2.99	1.59	0.0088	9606.ENSP00000276571,9606.ENSP00000296099	CRH,UCN
PMID:22984453	(2012) Variation in the maternal corticotrophin releasing hormone-binding protein (CRH-BP) gene and birth weight in Blacks, Hispanics and Whites.	2	10	2.99	1.59	0.0088	9606.ENSP00000274368,9606.ENSP00000296099	CRHBP,UCN
PMID:21079238	(2011) Expression profile of microRNAs and mRNAs in human placentas from pregnancies complicated by preeclampsia and preterm labor.	2	10	2.99	1.59	0.0088	9606.ENSP00000274368,9606.ENSP00000276571	CRHBP,CRH
PMID:21519550	(2011) The expression of corticotropin-releasing factor and its receptors in the spinal cord and dorsal root ganglion in a rat model of neuropathic pain.	2	10	2.99	1.59	0.0088	9606.ENSP00000276571,9606.ENSP00000296099	CRH,UCN
PMID:20206287	(2010) Progress in corticotropin-releasing factor-1 antagonist development.	2	10	2.99	1.59	0.0088	9606.ENSP00000274368,9606.ENSP00000276571	CRHBP,CRH
PMID:20403506	(2010) Genetic variation in neuroendocrine genes associates with somatic symptoms in the general population: results from the EPIFUND study.	2	10	2.99	1.59	0.0088	9606.ENSP00000274368,9606.ENSP00000276571	CRHBP,CRH
PMID:19279570	(2009) CRF enhancement of GIRK channel-mediated transmission in dopamine neurons.	2	10	2.99	1.59	0.0088	9606.ENSP00000274368,9606.ENSP00000276571	CRHBP,CRH
PMID:19467288	(2009) The response of neurons in the bed nucleus of the stria terminalis to serotonin: implications for anxiety.	2	10	2.99	1.59	0.0088	9606.ENSP00000273610,9606.ENSP00000276571	UCN2,CRH
PMID:19558501	(2009) Neuroendocrine activity of the melanocyte.	2	10	2.99	1.59	0.0088	9606.ENSP00000276571,9606.ENSP00000296099	CRH,UCN
PMID:19673740	(2009) Increased perioculomotor urocortin 1 immunoreactivity in genetically selected alcohol preferring rats.	2	10	2.99	1.59	0.0088	9606.ENSP00000274368,9606.ENSP00000276571	CRHBP,CRH
PMID:17400813	(2007) Expression of molecular equivalent of hypothalamic-pituitary-adrenal axis in adult retinal pigment epithelium.	2	10	2.99	1.59	0.0088	9606.ENSP00000276571,9606.ENSP00000296099	CRH,UCN
PMID:17947696	(2007) Urocortin modulates inflammatory response and neurotoxicity induced by microglial activation.	2	10	2.99	1.59	0.0088	9606.ENSP00000276571,9606.ENSP00000296099	CRH,UCN
PMID:16014403	(2005) Corticotropin-releasing hormone (CRH) and urocortin act through type 1 CRH receptors to stimulate dehydroepiandrosterone sulfate production in human fetal adrenal cells.	2	10	2.99	1.59	0.0088	9606.ENSP00000276571,9606.ENSP00000296099	CRH,UCN
PMID:9916804	(1999) Response of melanocortin-4 receptor-deficient mice to anorectic and orexigenic peptides.	2	10	2.99	1.59	0.0088	9606.ENSP00000276571,9606.ENSP00000296099	CRH,UCN
PMID:38196365	(2024) The genomic architecture of continuous plumage colour variation in the European barn owl (Tyto alba).	2	11	2.95	1.55	0.0101	9606.ENSP00000274368,9606.ENSP00000276571	CRHBP,CRH
PMID:36145272	(2022) Network Pharmacology of Adaptogens in the Assessment of Their Pleiotropic Therapeutic Activity.	2	11	2.95	1.55	0.0101	9606.ENSP00000276571,9606.ENSP00000296099	CRH,UCN
PMID:32813270	(2021) Sex differences in CRF1, CRF, and CRFBP expression in C57BL6J mouse brain across the lifespan and in response to acute stress.	2	11	2.95	1.55	0.0101	9606.ENSP00000274368,9606.ENSP00000276571	CRHBP,CRH
PMID:34568522	(2021) Roles of corticotropin-releasing factor signaling in the lateral habenula in anxiety-like and alcohol drinking behaviors in male rats.	2	11	2.95	1.55	0.0101	9606.ENSP00000276571,9606.ENSP00000296099	CRH,UCN
PMID:34635736	(2021) HPA axis dysregulation is associated with differential methylation of CpG-sites in related genes.	2	11	2.95	1.55	0.0101	9606.ENSP00000274368,9606.ENSP00000276571	CRHBP,CRH
PMID:32089720	(2020) Usefulness of a Kampo Medicine on Stress-Induced Delayed Gastric Emptying in Mice.	2	11	2.95	1.55	0.0101	9606.ENSP00000276571,9606.ENSP00000296099	CRH,UCN
PMID:32217364	(2020) Biological intersection of sex, age, and environment in the corticotropin releasing factor (CRF) system and alcohol.	2	11	2.95	1.55	0.0101	9606.ENSP00000274368,9606.ENSP00000276571	CRHBP,CRH
PMID:30614673	(2019) Constitutive Serotonin Transporter Reduction Resembles Maternal Separation with Regard to Stress-Related Gene Expression.	2	11	2.95	1.55	0.0101	9606.ENSP00000274368,9606.ENSP00000276571	CRHBP,CRH
PMID:29477804	(2018) Placental CpG methylation of HPA-axis genes is associated with cognitive impairment at age 10 among children born extremely preterm.	2	11	2.95	1.55	0.0101	9606.ENSP00000274368,9606.ENSP00000276571	CRHBP,CRH
PMID:29953524	(2018) A non-coding CRHR2 SNP rs255105, a cis-eQTL for a downstream lincRNA AC005154.6, is associated with heroin addiction.	2	11	2.95	1.55	0.0101	9606.ENSP00000276571,9606.ENSP00000296099	CRH,UCN
PMID:27716949	(2017) Skin Exposure to Ultraviolet B Rapidly Activates Systemic Neuroendocrine and Immunosuppressive Responses.	2	11	2.95	1.55	0.0101	9606.ENSP00000276571,9606.ENSP00000296099	CRH,UCN
PMID:27804277	(2017) The neurobiological causes and effects of alloparenting.	2	11	2.95	1.55	0.0101	9606.ENSP00000273610,9606.ENSP00000276571	UCN2,CRH
PMID:28265716	(2017) Dont stress about CRF: assessing the translational failures of CRF1antagonists.	2	11	2.95	1.55	0.0101	9606.ENSP00000274368,9606.ENSP00000276571	CRHBP,CRH
PMID:28552460	(2017) Ghrelin enhances food intake and carbohydrate oxidation in a nitric oxide dependent manner.	2	11	2.95	1.55	0.0101	9606.ENSP00000273610,9606.ENSP00000296099	UCN2,UCN
PMID:28982701	(2017) Light regimes differentially affect baseline transcript abundance of stress-axis and (neuro)development-related genes in zebrafish (Danio rerio, Hamilton 1822) AB and TL larvae.	2	11	2.95	1.55	0.0101	9606.ENSP00000274368,9606.ENSP00000276571	CRHBP,CRH
PMID:26447706	(2016) CRHBP polymorphisms predict chronic pain development following motor vehicle collision.	2	11	2.95	1.55	0.0101	9606.ENSP00000274368,9606.ENSP00000276571	CRHBP,CRH
PMID:26611915	(2016) Endogenous CRF in rat large intestine mediates motor and secretory responses to stress.	2	11	2.95	1.55	0.0101	9606.ENSP00000276571,9606.ENSP00000296099	CRH,UCN
PMID:25562050	(2015) Stress, social behavior, and resilience: insights from rodents.	2	11	2.95	1.55	0.0101	9606.ENSP00000276571,9606.ENSP00000296099	CRH,UCN
PMID:24166410	(2014) HPA axis genetic variation, cortisol and psychosis in major depression.	2	11	2.95	1.55	0.0101	9606.ENSP00000276571,9606.ENSP00000296099	CRH,UCN
PMID:24778616	(2014) The molecular basis of memory. Part 3: tagging with emotive neurotransmitters.	2	11	2.95	1.55	0.0101	9606.ENSP00000276571,9606.ENSP00000296099	CRH,UCN
PMID:24824619	(2014) Social opportunity rapidly regulates expression of CRF and CRF receptors in the brain during social ascent of a teleost fish, Astatotilapia burtoni.	2	11	2.95	1.55	0.0101	9606.ENSP00000274368,9606.ENSP00000276571	CRHBP,CRH
PMID:25075967	(2014) Transcriptome of the female synganglion of the black-legged tick Ixodes scapularis (Acari: Ixodidae) with comparison between Illumina and 454 systems.	2	11	2.95	1.55	0.0101	9606.ENSP00000274368,9606.ENSP00000276571	CRHBP,CRH
PMID:23410057	(2013) Non-pain-related CRF1 activation in the amygdala facilitates synaptic transmission and pain responses.	2	11	2.95	1.55	0.0101	9606.ENSP00000274368,9606.ENSP00000276571	CRHBP,CRH
PMID:23638035	(2013) Differential expression of CRH, UCN, CRHR1 and CRHR2 in eutopic and ectopic endometrium of women with endometriosis.	2	11	2.95	1.55	0.0101	9606.ENSP00000276571,9606.ENSP00000296099	CRH,UCN
PMID:23763790	(2013) Binge ethanol-drinking potentiates corticotropin releasing factor R1 receptor activity in the ventral tegmental area.	2	11	2.95	1.55	0.0101	9606.ENSP00000276571,9606.ENSP00000296099	CRH,UCN
PMID:24065880	(2013) Corticotropin-releasing factor-related peptides, serotonergic systems, and emotional behavior.	2	11	2.95	1.55	0.0101	9606.ENSP00000274368,9606.ENSP00000276571	CRHBP,CRH
PMID:22921261	(2012) Experimental hypoglycemia is a human model of stress-induced hyperalgesia.	2	11	2.95	1.55	0.0101	9606.ENSP00000276571,9606.ENSP00000296099	CRH,UCN
PMID:21452224	(2011) The Edinger-Westphal nucleus: a historical, structural, and functional perspective on a dichotomous terminology.	2	11	2.95	1.55	0.0101	9606.ENSP00000276571,9606.ENSP00000296099	CRH,UCN
PMID:19944727	(2010) Abdominal surgery activates nesfatin-1 immunoreactive brain nuclei in rats.	2	11	2.95	1.55	0.0101	9606.ENSP00000276571,9606.ENSP00000296099	CRH,UCN
PMID:19211730	(2009) Urocortin induces interleukin-6 release from rat cardiomyocytes through p38 MAP kinase, ERK and NF-kappaB activation.	2	11	2.95	1.55	0.0101	9606.ENSP00000276571,9606.ENSP00000296099	CRH,UCN
PMID:19595731	(2009) Selective participation of the bed nucleus of the stria terminalis and CRF in sustained anxiety-like versus phasic fear-like responses.	2	11	2.95	1.55	0.0101	9606.ENSP00000274368,9606.ENSP00000276571	CRHBP,CRH
PMID:20083850	(2009) Modulation of corticotropin releasing factor (CRF) signaling through receptor splicing in mouse pituitary cell line AtT-20--emerging role of soluble isoforms.	2	11	2.95	1.55	0.0101	9606.ENSP00000273610,9606.ENSP00000276571	UCN2,CRH
PMID:18706413	(2008) Androgen regulation of corticotropin-releasing hormone receptor 2 (CRHR2) mRNA expression and receptor binding in the rat brain.	2	11	2.95	1.55	0.0101	9606.ENSP00000273610,9606.ENSP00000276571	UCN2,CRH
PMID:16888152	(2006) The three-dimensional structure of the N-terminal domain of corticotropin-releasing factor receptors: sushi domains and the B1 family of G protein-coupled receptors.	2	11	2.95	1.55	0.0101	9606.ENSP00000276571,9606.ENSP00000296099	CRH,UCN
PMID:10764953	(2000) Production and secretion of two vasoactive peptides, adrenomedullin and endothelin-1, by cultured human adrenocortical carcinoma cells.	2	11	2.95	1.55	0.0101	9606.ENSP00000276571,9606.ENSP00000296099	CRH,UCN
PMID:36150899	(2023) Organization of the corticotropin-releasing hormone and corticotropin-releasing hormone-binding protein systems in the central nervous system of the sea lamprey Petromyzon marinus.	2	12	2.91	1.51	0.0114	9606.ENSP00000274368,9606.ENSP00000276571	CRHBP,CRH
PMID:37243534	(2023) A Stress Protein-Based Suicide Prediction Score and Relationship to Reported Early-Life Adversity and Recent Life Stress.	2	12	2.91	1.51	0.0114	9606.ENSP00000274368,9606.ENSP00000276571	CRHBP,CRH
PMID:35668157	(2022) Ethanol withdrawal-induced adaptations in prefrontal corticotropin releasing factor receptor 1-expressing neurons regulate anxiety and conditioned rewarding effects of ethanol.	2	12	2.91	1.51	0.0114	9606.ENSP00000274368,9606.ENSP00000276571	CRHBP,CRH
PMID:36330212	(2022) Interaction between the hypothalamo-pituitary-adrenal and thyroid axes during immobilization stress.	2	12	2.91	1.51	0.0114	9606.ENSP00000276571,9606.ENSP00000296099	CRH,UCN
PMID:36817409	(2022) Repeated exposure to kairomone-containing coffee odor improves abnormal olfactory behaviors in heterozygous oxytocin receptor knock-in mice.	2	12	2.91	1.51	0.0114	9606.ENSP00000274368,9606.ENSP00000276571	CRHBP,CRH
PMID:33862030	(2021) Effect of early life social adversity on drug abuse vulnerability: Focus on corticotropin-releasing factor and oxytocin.	2	12	2.91	1.51	0.0114	9606.ENSP00000273610,9606.ENSP00000276571	UCN2,CRH
PMID:34207031	(2021) Methylation Status of Corticotropin-Releasing Factor (CRF) Receptor Genes in Colorectal Cancer.	2	12	2.91	1.51	0.0114	9606.ENSP00000276571,9606.ENSP00000296099	CRH,UCN
PMID:34681002	(2021) Association and Genetic Expression between Genes Involved in HPA Axis and Suicide Behavior: A Systematic Review.	2	12	2.91	1.51	0.0114	9606.ENSP00000274368,9606.ENSP00000276571	CRHBP,CRH
PMID:35010574	(2021) Sex-Related Predisposition to Post-Traumatic Stress Disorder Development-The Role of Neuropeptides.	2	12	2.91	1.51	0.0114	9606.ENSP00000274368,9606.ENSP00000276571	CRHBP,CRH
PMID:30590027	(2020) Orexinhypocretin receptor modulation of anxiolytic and antidepressive responses during social stress and decision-making: Potential for therapy.	2	12	2.91	1.51	0.0114	9606.ENSP00000274368,9606.ENSP00000276571	CRHBP,CRH
PMID:33154348	(2020) Corticotropin releasing hormone receptor CRHR1 gene is associated with tianeptine antidepressant response in a large sample of outpatients from real-life settings.	2	12	2.91	1.51	0.0114	9606.ENSP00000274368,9606.ENSP00000276571	CRHBP,CRH
PMID:31485290	(2019) Antioxidant Capacity and Behavioral Relevance of a Polyphenolic Extract of Chrysanthellum americanum in a Rat Model of Irritable Bowel Syndrome.	2	12	2.91	1.51	0.0114	9606.ENSP00000276571,9606.ENSP00000296099	CRH,UCN
PMID:31555213	(2019) Identification of a Novel Functional Corticotropin-Releasing Hormone (CRH2) in Chickens and Its Roles in Stimulating Pituitary TSHbeta Expression and ACTH Secretion.	2	12	2.91	1.51	0.0114	9606.ENSP00000273610,9606.ENSP00000296099	UCN2,UCN
PMID:29520369	(2018) Two models of inescapable stress increase tph2 mRNA expression in the anxiety-related dorsomedial part of the dorsal raphe nucleus.	2	12	2.91	1.51	0.0114	9606.ENSP00000273610,9606.ENSP00000276571	UCN2,CRH
PMID:29618970	(2018) Corticotropin-Releasing Factor Receptors Modulate Oxytocin Release in the Dorsolateral Bed Nucleus of the Stria Terminalis (BNST) in Male Rats.	2	12	2.91	1.51	0.0114	9606.ENSP00000274368,9606.ENSP00000276571	CRHBP,CRH
PMID:29932958	(2018) Orexins and stress.	2	12	2.91	1.51	0.0114	9606.ENSP00000274368,9606.ENSP00000276571	CRHBP,CRH
PMID:30450381	(2018) Social defeat stress and escalation of cocaine and alcohol consumption: Focus on CRF.	2	12	2.91	1.51	0.0114	9606.ENSP00000276571,9606.ENSP00000296099	CRH,UCN
PMID:26801824	(2016) Identification of a novel starfish neuropeptide that acts as a muscle relaxant.	2	12	2.91	1.51	0.0114	9606.ENSP00000276571,9606.ENSP00000296099	CRH,UCN
PMID:25101055	(2014) The gut-brain-axis as a target to treat stress-induced obesity.	2	12	2.91	1.51	0.0114	9606.ENSP00000276571,9606.ENSP00000296099	CRH,UCN
PMID:25386163	(2014) Ghrelin-Derived Peptides: A Link between AppetiteReward, GH Axis, and Psychiatric Disorders?	2	12	2.91	1.51	0.0114	9606.ENSP00000276571,9606.ENSP00000296099	CRH,UCN
PMID:22853648	(2013) SEB-3, a CRF receptor-like GPCR, regulates locomotor activity states, stress responses and ethanol tolerance in Caenorhabditis elegans.	2	12	2.91	1.51	0.0114	9606.ENSP00000276571,9606.ENSP00000296099	CRH,UCN
PMID:23525432	(2013) Vascular effects of urocortins 2 and 3 in healthy volunteers.	2	12	2.91	1.51	0.0114	9606.ENSP00000273610,9606.ENSP00000296099	UCN2,UCN
PMID:23537079	(2013) Central and peripheral expression and distribution of NUCB2nesfatin-1.	2	12	2.91	1.51	0.0114	9606.ENSP00000276571,9606.ENSP00000296099	CRH,UCN
PMID:23688647	(2013) Differential activation of neuronal cell types in the basolateral amygdala by corticotropin releasing factor.	2	12	2.91	1.51	0.0114	9606.ENSP00000276571,9606.ENSP00000296099	CRH,UCN
PMID:23805290	(2013) Differential Changes in Expression of Stress- and Metabolic-Related Neuropeptides in the Rat Hypothalamus during Morphine Dependence and Withdrawal.	2	12	2.91	1.51	0.0114	9606.ENSP00000273610,9606.ENSP00000276571	UCN2,CRH
PMID:23825159	(2013) Addiction and the adrenal cortex.	2	12	2.91	1.51	0.0114	9606.ENSP00000274368,9606.ENSP00000276571	CRHBP,CRH
PMID:23986662	(2013) The role of the dorsal raphe nucleus in reward-seeking behavior.	2	12	2.91	1.51	0.0114	9606.ENSP00000273610,9606.ENSP00000276571	UCN2,CRH
PMID:23584113	(2012) Stress and the HPA axis: role of glucocorticoids in alcohol dependence.	2	12	2.91	1.51	0.0114	9606.ENSP00000274368,9606.ENSP00000276571	CRHBP,CRH
PMID:21130792	(2011) Body weight decreases induced by estradiol in female rhesus monkeys are dependent upon social status.	2	12	2.91	1.51	0.0114	9606.ENSP00000276571,9606.ENSP00000296099	CRH,UCN
PMID:21143246	(2011) Neurotransmitter and neuromodulator genes associated with a history of depressive symptoms in individuals with alcohol dependence.	2	12	2.91	1.51	0.0114	9606.ENSP00000274368,9606.ENSP00000276571	CRHBP,CRH
PMID:21272009	(2011) Preclinical studies of alcohol binge drinking.	2	12	2.91	1.51	0.0114	9606.ENSP00000276571,9606.ENSP00000296099	CRH,UCN
PMID:21277950	(2011) Investigation of a central nucleus of the amygdaladorsal raphe nucleus serotonergic circuit implicated in fear-potentiated startle.	2	12	2.91	1.51	0.0114	9606.ENSP00000273610,9606.ENSP00000276571	UCN2,CRH
PMID:21819464	(2011) Corticotropin-releasing factor and urocortin I activate CREB through functionally selective Gbetagamma signaling in hippocampal pyramidal neurons.	2	12	2.91	1.51	0.0114	9606.ENSP00000276571,9606.ENSP00000296099	CRH,UCN
PMID:20382145	(2010) Urocortin 2 increases c-Fos expression in serotonergic neurons projecting to the ventricularperiventricular system.	2	12	2.91	1.51	0.0114	9606.ENSP00000273610,9606.ENSP00000276571	UCN2,CRH
PMID:20548297	(2010) Sex differences in corticotropin-releasing factor receptor signaling and trafficking: potential role in female vulnerability to stress-related psychopathology.	2	12	2.91	1.51	0.0114	9606.ENSP00000274368,9606.ENSP00000276571	CRHBP,CRH
PMID:20798849	(2010) Update on ghrelin.	2	12	2.91	1.51	0.0114	9606.ENSP00000276571,9606.ENSP00000296099	CRH,UCN
PMID:20881321	(2010) Corticotropin-releasing factor signaling and visceral response to stress.	2	12	2.91	1.51	0.0114	9606.ENSP00000273610,9606.ENSP00000276571	UCN2,CRH
PMID:18980729	(2008) Novel targets for antidepressant therapies.	2	12	2.91	1.51	0.0114	9606.ENSP00000276571,9606.ENSP00000296099	CRH,UCN
PMID:19120089	(2008) From Hans Selyes discovery of biological stress to the identification of corticotropin-releasing factor signaling pathways: implication in stress-related functional bowel diseases.	2	12	2.91	1.51	0.0114	9606.ENSP00000273610,9606.ENSP00000276571	UCN2,CRH
PMID:17502911	(2007) Neurobiology of memory and anxiety: from genes to behavior.	2	12	2.91	1.51	0.0114	9606.ENSP00000276571,9606.ENSP00000296099	CRH,UCN
PMID:37064300	(2023) Prior stress and vasopressin promote corticotropin-releasing factor inhibition of serotonin release in the central nucleus of the amygdala.	2	13	2.88	1.47	0.0128	9606.ENSP00000276571,9606.ENSP00000296099	CRH,UCN
PMID:37190549	(2023) DNA Methylation of Genes Involved in the HPA Axis in Presence of Suicide Behavior: A Systematic Review.	2	13	2.88	1.47	0.0128	9606.ENSP00000274368,9606.ENSP00000276571	CRHBP,CRH
PMID:34710467	(2022) Reciprocal midbrain-extended amygdala circuit activity in preclinical models of alcohol use and misuse.	2	13	2.88	1.47	0.0128	9606.ENSP00000274368,9606.ENSP00000276571	CRHBP,CRH
PMID:35285473	(2022) GeneCup: mining PubMed and GWAS catalog for gene-keyword relationships.	2	13	2.88	1.47	0.0128	9606.ENSP00000276571,9606.ENSP00000296099	CRH,UCN
PMID:36009028	(2022) (3alpha,5alpha)3-Hydroxypregnan-20-one (3alpha,5alpha-THP) Regulation of the HPA Axis in the Context of Different Stressors and Sex.	2	13	2.88	1.47	0.0128	9606.ENSP00000274368,9606.ENSP00000276571	CRHBP,CRH
PMID:36210051	(2022) Development and use of a high-throughput screen to identify novel modulators of the corticotropin releasing factor binding protein.	2	13	2.88	1.47	0.0128	9606.ENSP00000274368,9606.ENSP00000276571	CRHBP,CRH
PMID:36294992	(2022) C-Reactive Protein as a Potential Peripheral Biomarker for High-Lethality Suicide Attempts.	2	13	2.88	1.47	0.0128	9606.ENSP00000274368,9606.ENSP00000276571	CRHBP,CRH
PMID:34331656	(2021) Functional and Anatomical Characterization of Corticotropin-Releasing Factor Receptor Subtypes of the Rat Spinal Cord Involved in Somatic Pain Relief.	2	13	2.88	1.47	0.0128	9606.ENSP00000273610,9606.ENSP00000276571	UCN2,CRH
PMID:31263386	(2019) Research on the Effects of the Chronic Treatment With Different Doses of Urocortin 2 in Heart Failure Rats.	2	13	2.88	1.47	0.0128	9606.ENSP00000273610,9606.ENSP00000276571	UCN2,CRH
PMID:31417336	(2019) Activity of the Carboxy-Terminal Peptide Region of the Teneurins and Its Role in Neuronal Function and Behavior in Mammals.	2	13	2.88	1.47	0.0128	9606.ENSP00000276571,9606.ENSP00000296099	CRH,UCN
PMID:29805572	(2018) Human corticotrophin releasing factor inhibits cell proliferation and promotes apoptosis through upregulation of tumor protein p53 in human glioma.	2	13	2.88	1.47	0.0128	9606.ENSP00000276571,9606.ENSP00000296099	CRH,UCN
PMID:28109061	(2017) Urocortin suppresses endometrial cancer cell migration via CRFR2 and its system components are differentially modulated by estrogen.	2	13	2.88	1.47	0.0128	9606.ENSP00000274368,9606.ENSP00000276571	CRHBP,CRH
PMID:28261058	(2017) Late-Onset Cognitive Impairments after Early-Life Stress Are Shaped by Inherited Differences in Stress Reactivity.	2	13	2.88	1.47	0.0128	9606.ENSP00000274368,9606.ENSP00000276571	CRHBP,CRH
PMID:28419104	(2017) Further characterisation of differences between TL and AB zebrafish (Danio rerio): Gene expression, physiology and behaviour at day 5 of the larval stage.	2	13	2.88	1.47	0.0128	9606.ENSP00000274368,9606.ENSP00000276571	CRHBP,CRH
PMID:28630932	(2017) Differential intron retention in Jumonji chromatin modifier genes is implicated in reptile temperature-dependent sex determination.	2	13	2.88	1.47	0.0128	9606.ENSP00000274368,9606.ENSP00000276571	CRHBP,CRH
PMID:28951706	(2017) Does the corticotropin-releasing hormone system play a role in the pathogenesis of lichen planus?	2	13	2.88	1.47	0.0128	9606.ENSP00000276571,9606.ENSP00000296099	CRH,UCN
PMID:29391742	(2017) Occupational, Environmental, and Lifestyle Factors and their Contribution to Preterm Birth - An Overview.	2	13	2.88	1.47	0.0128	9606.ENSP00000276571,9606.ENSP00000296099	CRH,UCN
PMID:26882083	(2016) Associations between Single-Nucleotide Polymorphisms in Corticotropin-Releasing Hormone-Related Genes and Irritable Bowel Syndrome.	2	13	2.88	1.47	0.0128	9606.ENSP00000274368,9606.ENSP00000276571	CRHBP,CRH
PMID:26934955	(2016) Diversity of Dopaminergic Neural Circuits in Response to Drug Exposure.	2	13	2.88	1.47	0.0128	9606.ENSP00000274368,9606.ENSP00000276571	CRHBP,CRH
PMID:24881644	(2014) Does stress induce bowel dysfunction?	2	13	2.88	1.47	0.0128	9606.ENSP00000273610,9606.ENSP00000296099	UCN2,UCN
PMID:25265283	(2014) Peripheral alpha2-beta1 adrenergic interactions mediate the ghrelin response to brain urocortin 1 in rats.	2	13	2.88	1.47	0.0128	9606.ENSP00000276571,9606.ENSP00000296099	CRH,UCN
PMID:24155687	(2013) The role of orphanin FQnociceptin in neuroplasticity: relationship to stress, anxiety and neuroinflammation.	2	13	2.88	1.47	0.0128	9606.ENSP00000276571,9606.ENSP00000296099	CRH,UCN
PMID:22444954	(2012) Urocortins: CRFs siblings and their potential role in anxiety, depression and alcohol drinking behavior.	2	13	2.88	1.47	0.0128	9606.ENSP00000274368,9606.ENSP00000276571	CRHBP,CRH
PMID:21338877	(2011) Drug-evoked synaptic plasticity in addiction: from molecular changes to circuit remodeling.	2	13	2.88	1.47	0.0128	9606.ENSP00000274368,9606.ENSP00000276571	CRHBP,CRH
PMID:19187344	(2009) On the role of the corticotropin-releasing hormone signalling system in the aetiology of inflammatory skin disorders.	2	13	2.88	1.47	0.0128	9606.ENSP00000276571,9606.ENSP00000296099	CRH,UCN
PMID:19501541	(2009) Emerging targets for antidepressant therapies.	2	13	2.88	1.47	0.0128	9606.ENSP00000276571,9606.ENSP00000296099	CRH,UCN
PMID:18595780	(2008) Postnatal expression of corticotropin releasing factor (CRF) in rat urinary bladder.	2	13	2.88	1.47	0.0128	9606.ENSP00000273610,9606.ENSP00000276571	UCN2,CRH
PMID:19305799	(2007) Allosteric modulators of class B G-protein-coupled receptors.	2	13	2.88	1.47	0.0128	9606.ENSP00000273610,9606.ENSP00000276571	UCN2,CRH
PMID:37168929	(2023) Malocclusion impairs cognitive behavior via AgRP signaling in adolescent mice.	2	14	2.85	1.43	0.0143	9606.ENSP00000273610,9606.ENSP00000276571	UCN2,CRH
PMID:35146079	(2022) Female-specific role of ciliary neurotrophic factor in the medial amygdala in promoting stress responses.	2	14	2.85	1.43	0.0143	9606.ENSP00000276571,9606.ENSP00000296099	CRH,UCN
PMID:36204135	(2022) Corticotropin-releasing factor system in the lateral septum: Implications in the pathophysiology of obesity.	2	14	2.85	1.43	0.0143	9606.ENSP00000274368,9606.ENSP00000276571	CRHBP,CRH
PMID:33803422	(2021) Stress and Nasal Allergy: Corticotropin-Releasing Hormone Stimulates Mast Cell Degranulation and Proliferation in Human Nasal Mucosa.	2	14	2.85	1.43	0.0143	9606.ENSP00000276571,9606.ENSP00000296099	CRH,UCN
PMID:34769125	(2021) Involvement of Ghrelin Dynamics in Stress-Induced Eating Disorder: Effects of Sex and Aging.	2	14	2.85	1.43	0.0143	9606.ENSP00000276571,9606.ENSP00000296099	CRH,UCN
PMID:33584368	(2020) The Locus Coeruleus- Norepinephrine System in Stress and Arousal: Unraveling Historical, Current, and Future Perspectives.	2	14	2.85	1.43	0.0143	9606.ENSP00000276571,9606.ENSP00000296099	CRH,UCN
PMID:31212019	(2019) Corticotropin-Releasing Factor (CRF) circuit modulation of cognition and motivation.	2	14	2.85	1.43	0.0143	9606.ENSP00000274368,9606.ENSP00000276571	CRHBP,CRH
PMID:29115460	(2018) Activation of corticotropin-releasing factor receptor 1 aggravates dextran sodium sulphate-induced colitis in mice by promoting M1 macrophage polarization.	2	14	2.85	1.43	0.0143	9606.ENSP00000276571,9606.ENSP00000296099	CRH,UCN
PMID:30214395	(2018) Deciphering the Contributions of CRH Receptors in the Brain and Pituitary to Stress-Induced Inhibition of the Reproductive Axis.	2	14	2.85	1.43	0.0143	9606.ENSP00000273610,9606.ENSP00000276571	UCN2,CRH
PMID:25868038	(2017) The evaluation of the clinical utility of urocortin 1 and adrenomedullin versus proBNP in systolic heart failure.	2	14	2.85	1.43	0.0143	9606.ENSP00000273610,9606.ENSP00000296099	UCN2,UCN
PMID:28279571	(2017) Sex-dependent mental illnesses and mitochondria.	2	14	2.85	1.43	0.0143	9606.ENSP00000273610,9606.ENSP00000276571	UCN2,CRH
PMID:28375615	(2017) Specific Connectivity and Unique Molecular Identity of MET Receptor Tyrosine Kinase Expressing Serotonergic Neurons in the Caudal Dorsal Raphe Nuclei.	2	14	2.85	1.43	0.0143	9606.ENSP00000273610,9606.ENSP00000276571	UCN2,CRH
PMID:28890709	(2017) Editorial: Neuropeptides and Behavior: From Motivation to Psychopathology.	2	14	2.85	1.43	0.0143	9606.ENSP00000276571,9606.ENSP00000296099	CRH,UCN
PMID:27717506	(2016) The CRF System as a Therapeutic Target for Neuropsychiatric Disorders.	2	14	2.85	1.43	0.0143	9606.ENSP00000274368,9606.ENSP00000276571	CRHBP,CRH
PMID:28164167	(2016) Neonatal maternal separation increases susceptibility to experimental colitis and acute stress exposure in male mice.	2	14	2.85	1.43	0.0143	9606.ENSP00000276571,9606.ENSP00000296099	CRH,UCN
PMID:26509254	(2015) Novel Roles for CRF-Binding Protein and CRF Receptor 2 in Binge Drinking.	2	14	2.85	1.43	0.0143	9606.ENSP00000274368,9606.ENSP00000276571	CRHBP,CRH
PMID:24860541	(2014) Eating behavior and stress: a pathway to obesity.	2	14	2.85	1.43	0.0143	9606.ENSP00000276571,9606.ENSP00000296099	CRH,UCN
PMID:23336736	(2013) Sex differences in stress-related receptors: micro differences with macro implications for mood and anxiety disorders.	2	14	2.85	1.43	0.0143	9606.ENSP00000274368,9606.ENSP00000276571	CRHBP,CRH
PMID:23667551	(2013) Early onset pre-eclampsia is associated with altered DNA methylation of cortisol-signalling and steroidogenic genes in the placenta.	2	14	2.85	1.43	0.0143	9606.ENSP00000274368,9606.ENSP00000276571	CRHBP,CRH
PMID:23770090	(2013) Evidence for TNFalpha action on excitatory and inhibitory neurotransmission in the central amygdala: a brain site influenced by stress.	2	14	2.85	1.43	0.0143	9606.ENSP00000274368,9606.ENSP00000276571	CRHBP,CRH
PMID:22484112	(2012) An animal model of panic vulnerability with chronic disinhibition of the dorsomedialperifornical hypothalamus.	2	14	2.85	1.43	0.0143	9606.ENSP00000276571,9606.ENSP00000296099	CRH,UCN
PMID:19358876	(2009) Social defeat stress activates medial amygdala cells that express type 2 corticotropin-releasing factor receptor mRNA.	2	14	2.85	1.43	0.0143	9606.ENSP00000276571,9606.ENSP00000296099	CRH,UCN
PMID:19453285	(2009) Post-traumatic stress disorder: emerging concepts of pharmacotherapy.	2	14	2.85	1.43	0.0143	9606.ENSP00000274368,9606.ENSP00000276571	CRHBP,CRH
PMID:19615302	(2009) A role for corticotropin-releasing factor in functional gastrointestinal disorders.	2	14	2.85	1.43	0.0143	9606.ENSP00000273610,9606.ENSP00000276571	UCN2,CRH
PMID:19913192	(2009) Stress-related neuropeptides and alcoholism: CRH, NPY, and beyond.	2	14	2.85	1.43	0.0143	9606.ENSP00000274368,9606.ENSP00000276571	CRHBP,CRH
PMID:37096129	(2023) In Vitro Characterization of Motor Neurons and Purkinje Cells Differentiated from Induced Pluripotent Stem Cells Generated from Patients with Autosomal Recessive Spastic Ataxia of Charlevoix-Saguenay.	2	15	2.82	1.39	0.0159	9606.ENSP00000276571,9606.ENSP00000296099	CRH,UCN
PMID:37189347	(2023) Antimicrobial Peptides (AMPs): Potential Therapeutic Strategy against Trypanosomiases?	2	15	2.82	1.39	0.0159	9606.ENSP00000276571,9606.ENSP00000296099	CRH,UCN
PMID:37987302	(2023) Stress and DNA Methylation of Blood Leukocytes among Pregnant Latina Women.	2	15	2.82	1.39	0.0159	9606.ENSP00000274368,9606.ENSP00000276571	CRHBP,CRH
PMID:35336737	(2022) Acute Inflammation Induces Neuroendocrine and Opioid Receptor Genes Responses in the Seabass Dicentrarchus labrax Brain.	2	15	2.82	1.39	0.0159	9606.ENSP00000274368,9606.ENSP00000276571	CRHBP,CRH
PMID:36442105	(2022) Local production of corticotropin-releasing hormone in prefrontal cortex modulates male-specific novelty exploration.	2	15	2.82	1.39	0.0159	9606.ENSP00000274368,9606.ENSP00000276571	CRHBP,CRH
PMID:33614863	(2021) Stress hormones mediate developmental plasticity in vertebrates with complex life cycles.	2	15	2.82	1.39	0.0159	9606.ENSP00000274368,9606.ENSP00000276571	CRHBP,CRH
PMID:31970200	(2020) Urocortin 2 Gene Transfer Improves Glycemic Control and Reduces Retinopathy and Mortality in Murine Insulin Deficiency.	2	15	2.82	1.39	0.0159	9606.ENSP00000273610,9606.ENSP00000276571	UCN2,CRH
PMID:31244768	(2019) Environmental Cycles, Melatonin, and Circadian Control of Stress Response in Fish.	2	15	2.82	1.39	0.0159	9606.ENSP00000274368,9606.ENSP00000276571	CRHBP,CRH
PMID:29896088	(2018) Stress-Induced Functional Alterations in Amygdala: Implications for Neuropsychiatric Diseases.	2	15	2.82	1.39	0.0159	9606.ENSP00000276571,9606.ENSP00000296099	CRH,UCN
PMID:30238023	(2018) Anti-stress neuropharmacological mechanisms and targets for addiction treatment: A translational framework.	2	15	2.82	1.39	0.0159	9606.ENSP00000274368,9606.ENSP00000276571	CRHBP,CRH
PMID:30374157	(2018) Non-invasive genotyping with a massively parallel sequencing panel for the detection of SNPs in HPA-axis genes.	2	15	2.82	1.39	0.0159	9606.ENSP00000274368,9606.ENSP00000276571	CRHBP,CRH
PMID:28940382	(2017) The Corticotropin Releasing Factor Receptor 1 in Alcohol Use Disorder: Still a Valid Drug Target?	2	15	2.82	1.39	0.0159	9606.ENSP00000273610,9606.ENSP00000276571	UCN2,CRH
PMID:27832152	(2016) Urocortin Treatment Improves Acute Hemodynamic Instability and Reduces Myocardial Damage in Post-Cardiac Arrest Myocardial Dysfunction.	2	15	2.82	1.39	0.0159	9606.ENSP00000273610,9606.ENSP00000296099	UCN2,UCN
PMID:25641682	(2015) Epigenetic regulation contributes to urocortin-enhanced midbrain dopaminergic neuron differentiation.	2	15	2.82	1.39	0.0159	9606.ENSP00000276571,9606.ENSP00000296099	CRH,UCN
PMID:26231084	(2015) Comparative effects of urocortins and stresscopin on cardiac myocyte contractility.	2	15	2.82	1.39	0.0159	9606.ENSP00000273610,9606.ENSP00000276571	UCN2,CRH
PMID:25374516	(2014) Unique genetic loci identified for emotional behavior in control and chronic stress conditions.	2	15	2.82	1.39	0.0159	9606.ENSP00000274368,9606.ENSP00000276571	CRHBP,CRH
PMID:23754974	(2013) Regulation of feeding behavior and psychomotor activity by corticotropin-releasing hormone (CRH) in fish.	2	15	2.82	1.39	0.0159	9606.ENSP00000276571,9606.ENSP00000296099	CRH,UCN
PMID:24053666	(2013) Estrogen-related receptor beta deficiency alters body composition and response to restraint stress.	2	15	2.82	1.39	0.0159	9606.ENSP00000274368,9606.ENSP00000276571	CRHBP,CRH
PMID:22367454	(2012) The influence of gene-environment interactions on the development of alcoholism and drug dependence.	2	15	2.82	1.39	0.0159	9606.ENSP00000274368,9606.ENSP00000276571	CRHBP,CRH
PMID:21238469	(2011) Repeated social defeat increases reactive emotional coping behavior and alters functional responses in serotonergic neurons in the rat dorsal raphe nucleus.	2	15	2.82	1.39	0.0159	9606.ENSP00000273610,9606.ENSP00000276571	UCN2,CRH
PMID:21625560	(2011) Crystal structure of the PAC1R extracellular domain unifies a consensus fold for hormone recognition by class B G-protein coupled receptors.	2	15	2.82	1.39	0.0159	9606.ENSP00000276571,9606.ENSP00000296099	CRH,UCN
PMID:19844978	(2009) Distribution and axonal projections of neurons coexpressing thyrotropin-releasing hormone and urocortin 3 in the rat brain.	2	15	2.82	1.39	0.0159	9606.ENSP00000276571,9606.ENSP00000296099	CRH,UCN
PMID:36834731	(2023) Conditional Ablation of Glucocorticoid and Mineralocorticoid Receptors from Cochlear Supporting Cells Reveals Their Differential Roles for Hearing Sensitivity and Dynamics of Recovery from Noise-Induced Hearing Loss.	2	16	2.79	1.36	0.0176	9606.ENSP00000276571,9606.ENSP00000296099	CRH,UCN
PMID:37402735	(2023) Chronic UCN2 treatment desensitizes CRHR2 and improves insulin sensitivity.	2	16	2.79	1.36	0.0176	9606.ENSP00000273610,9606.ENSP00000276571	UCN2,CRH
PMID:37638323	(2023) ACE2 overexpression in corticotropin-releasing-hormone cells offers protection against pulmonary hypertension.	2	16	2.79	1.36	0.0176	9606.ENSP00000274368,9606.ENSP00000276571	CRHBP,CRH
PMID:33672436	(2021) Distress Regulates Different Pathways in the Brain of Common Carp: A Preliminary Study.	2	16	2.79	1.36	0.0176	9606.ENSP00000274368,9606.ENSP00000276571	CRHBP,CRH
PMID:34957179	(2021) Ghrelin Enhancer, the Latest Evidence of Rikkunshito.	2	16	2.79	1.36	0.0176	9606.ENSP00000276571,9606.ENSP00000296099	CRH,UCN
PMID:27599369	(2017) Review: Genetic and environmental risk factors for alcohol use disorders in American Indians and Alaskan Natives.	2	16	2.79	1.36	0.0176	9606.ENSP00000274368,9606.ENSP00000276571	CRHBP,CRH
PMID:28140406	(2017) Control of chronic excessive alcohol drinking by genetic manipulation of the Edinger-Westphal nucleus urocortin-1 neuropeptide system.	2	16	2.79	1.36	0.0176	9606.ENSP00000274368,9606.ENSP00000276571	CRHBP,CRH
PMID:28659766	(2017) Neuroanatomical Substrates of Rodent Social Behavior: The Medial Prefrontal Cortex and Its Projection Patterns.	2	16	2.79	1.36	0.0176	9606.ENSP00000274368,9606.ENSP00000276571	CRHBP,CRH
PMID:27143398	(2016) Structural and transcriptomic response to antenatal corticosteroids in an Erk3-null mouse model of respiratory distress.	2	16	2.79	1.36	0.0176	9606.ENSP00000273610,9606.ENSP00000276571	UCN2,CRH
PMID:25317845	(2015) UVB Activates Hypothalamic-Pituitary-Adrenal Axis in C57BL6 Mice.	2	16	2.79	1.36	0.0176	9606.ENSP00000276571,9606.ENSP00000296099	CRH,UCN
PMID:25366309	(2015) Integrated circuits and molecular components for stress and feeding: implications for eating disorders.	2	16	2.79	1.36	0.0176	9606.ENSP00000276571,9606.ENSP00000296099	CRH,UCN
PMID:24580763	(2014) Update on PPHN: mechanisms and treatment.	2	16	2.79	1.36	0.0176	9606.ENSP00000274368,9606.ENSP00000276571	CRHBP,CRH
PMID:20933030	(2011) Central nesfatin-1 reduces the nocturnal food intake in mice by reducing meal size and increasing inter-meal intervals.	2	16	2.79	1.36	0.0176	9606.ENSP00000276571,9606.ENSP00000296099	CRH,UCN
PMID:21477639	(2011) Restraint stress and repeated corticotrophin-releasing factor receptor activation in the amygdala both increase amyloid-beta precursor protein and amyloid-beta peptide but have divergent effects on brain-derived neurotrophic factor and ...	2	16	2.79	1.36	0.0176	9606.ENSP00000273610,9606.ENSP00000276571	UCN2,CRH
PMID:21481539	(2011) Neuroanatomical evidence for reciprocal regulation of the corticotrophin-releasing factor and oxytocin systems in the hypothalamus and the bed nucleus of the stria terminalis of the rat: Implications for balancing stress and affect.	2	16	2.79	1.36	0.0176	9606.ENSP00000273610,9606.ENSP00000296099	UCN2,UCN
PMID:20399708	(2010) Neuropeptides: keeping the balance between pathogen immunity and immune tolerance.	2	16	2.79	1.36	0.0176	9606.ENSP00000276571,9606.ENSP00000296099	CRH,UCN
PMID:20833230	(2010) Ovarian steroid regulation of the midbrain corticotropin releasing factor and urocortin systems in macaques.	2	16	2.79	1.36	0.0176	9606.ENSP00000274368,9606.ENSP00000276571	CRHBP,CRH
PMID:19457101	(2009) Melanocortin potentiates leptin-induced STAT3 signaling via MAPK pathway.	2	16	2.79	1.36	0.0176	9606.ENSP00000276571,9606.ENSP00000296099	CRH,UCN
PMID:36672861	(2023) Transgenerational Epigenetic Inheritance of Traumatic Experience in Mammals.	2	17	2.76	1.32	0.0194	9606.ENSP00000274368,9606.ENSP00000276571	CRHBP,CRH
PMID:37727658	(2023) Editorial: Environmental impacts in domestic birds: towards homeostasis, efficiency and well-being.	2	17	2.76	1.32	0.0194	9606.ENSP00000276571,9606.ENSP00000296099	CRH,UCN
PMID:36075960	(2022) Paternal low protein diet perturbs inter-generational metabolic homeostasis in a tissue-specific manner in mice.	2	17	2.76	1.32	0.0194	9606.ENSP00000276571,9606.ENSP00000296099	CRH,UCN
PMID:32344580	(2020) Novel Insights into the Pathogenesis of Spinal Sarcopenia and Related Therapeutic Approaches: A Narrative Review.	2	17	2.76	1.32	0.0194	9606.ENSP00000273610,9606.ENSP00000276571	UCN2,CRH
PMID:33354460	(2020) Inflammation to Infertility: Panoramic View on Endometriosis.	2	17	2.76	1.32	0.0194	9606.ENSP00000276571,9606.ENSP00000296099	CRH,UCN
PMID:30895188	(2019) Highlights from the ERS International Congress 2018: Assembly 13 - Pulmonary Vascular Diseases.	2	17	2.76	1.32	0.0194	9606.ENSP00000273610,9606.ENSP00000276571	UCN2,CRH
PMID:31112713	(2019) Building better strategies to develop new medications in Alcohol Use Disorder: Learning from past success and failure to shape a brighter future.	2	17	2.76	1.32	0.0194	9606.ENSP00000274368,9606.ENSP00000276571	CRHBP,CRH
PMID:31357645	(2019) Activation of Adrenal Steroidogenesis and an Improvement of Mood Balance in Postmenopausal Females after Spa Treatment Based on Physical Activity.	2	17	2.76	1.32	0.0194	9606.ENSP00000276571,9606.ENSP00000296099	CRH,UCN
PMID:31521706	(2019) Neural and endocrine mechanisms underlying stress-induced suppression of pulsatile LH secretion.	2	17	2.76	1.32	0.0194	9606.ENSP00000273610,9606.ENSP00000296099	UCN2,UCN
PMID:31619956	(2019) Deletion of CRH From GABAergic Forebrain Neurons Promotes Stress Resilience and Dampens Stress-Induced Changes in Neuronal Activity.	2	17	2.76	1.32	0.0194	9606.ENSP00000276571,9606.ENSP00000296099	CRH,UCN
PMID:29277323	(2018) Epigenetic Changes in the CRH Gene are Related to Severity of Suicide Attempt and a General Psychiatric Risk Score in Adolescents.	2	17	2.76	1.32	0.0194	9606.ENSP00000274368,9606.ENSP00000276571	CRHBP,CRH
PMID:26441327	(2016) Neuropeptide Y: A stressful review.	2	17	2.76	1.32	0.0194	9606.ENSP00000276571,9606.ENSP00000296099	CRH,UCN
PMID:26064162	(2015) A New Strategy Using Rikkunshito to Treat Anorexia and Gastrointestinal Dysfunction.	2	17	2.76	1.32	0.0194	9606.ENSP00000276571,9606.ENSP00000296099	CRH,UCN
PMID:26285061	(2015) Alcohol and violence: neuropeptidergic modulation of monoamine systems.	2	17	2.76	1.32	0.0194	9606.ENSP00000276571,9606.ENSP00000296099	CRH,UCN
PMID:24176765	(2014) The role of CYP11A1 in the production of vitamin D metabolites and their role in the regulation of epidermal functions.	2	17	2.76	1.32	0.0194	9606.ENSP00000276571,9606.ENSP00000296099	CRH,UCN
PMID:24766650	(2014) Drug addiction and stress-response genetic variability: association study in African Americans.	2	17	2.76	1.32	0.0194	9606.ENSP00000274368,9606.ENSP00000276571	CRHBP,CRH
PMID:24782041	(2014) Large sex differences in chicken behavior and brain gene expression coincide with few differences in promoter DNA-methylation.	2	17	2.76	1.32	0.0194	9606.ENSP00000274368,9606.ENSP00000276571	CRHBP,CRH
PMID:23442571	(2013) Emergence of anxiety-like behaviours in depressive-like Cpe(fatfat) mice.	2	17	2.76	1.32	0.0194	9606.ENSP00000273610,9606.ENSP00000296099	UCN2,UCN
PMID:23814541	(2013) The Neuropeptide Systems and their Potential Role in the Treatment of Mammalian Retinal Ischemia: A Developing Story.	2	17	2.76	1.32	0.0194	9606.ENSP00000273610,9606.ENSP00000276571	UCN2,CRH
PMID:23820308	(2013) Desensitization of human CRF2(a) receptor signaling governed by agonist potency and betaarrestin2 recruitment.	2	17	2.76	1.32	0.0194	9606.ENSP00000273610,9606.ENSP00000276571	UCN2,CRH
PMID:22238603	(2012) BAC-based sequencing of behaviorally-relevant genes in the prairie vole.	2	17	2.76	1.32	0.0194	9606.ENSP00000276571,9606.ENSP00000296099	CRH,UCN
PMID:22257737	(2012) Systemic administration of urocortin after intracerebral hemorrhage reduces neurological deficits and neuroinflammation in rats.	2	17	2.76	1.32	0.0194	9606.ENSP00000273610,9606.ENSP00000296099	UCN2,UCN
PMID:21273411	(2011) The mouse cochlea expresses a local hypothalamic-pituitary-adrenal equivalent signaling system and requires corticotropin-releasing factor receptor 1 to establish normal hair cell innervation and cochlear sensitivity.	2	17	2.76	1.32	0.0194	9606.ENSP00000276571,9606.ENSP00000296099	CRH,UCN
PMID:21388527	(2011) Activity-dependent brain-derived neurotrophic factor expression regulates cortistatin-interneurons and sleep behavior.	2	17	2.76	1.32	0.0194	9606.ENSP00000274368,9606.ENSP00000276571	CRHBP,CRH
PMID:18922847	(2008) Different secretion patterns of matrix metalloproteinases and IL-8 and effect of corticotropin-releasing hormone in preterm and term cervical fibroblasts.	2	17	2.76	1.32	0.0194	9606.ENSP00000274368,9606.ENSP00000276571	CRHBP,CRH
PMID:22033741	(2002) The biology of fear- and anxiety-related behaviors.	2	17	2.76	1.32	0.0194	9606.ENSP00000274368,9606.ENSP00000276571	CRHBP,CRH
PMID:38001817	(2023) Influence of Mild Chronic Stress and Social Isolation on Acute Ozone-Induced Alterations in Stress Biomarkers and Brain-Region-Specific Gene Expression in Male Wistar-Kyoto Rats.	2	18	2.74	1.29	0.0211	9606.ENSP00000276571,9606.ENSP00000296099	CRH,UCN
PMID:35585927	(2022) Role of Teneurin C-Terminal Associated Peptides (TCAP) on Intercellular Adhesion and Communication.	2	18	2.74	1.29	0.0211	9606.ENSP00000276571,9606.ENSP00000296099	CRH,UCN
PMID:36212196	(2022) Prenatal maternal stress and offspring aggressive behavior: Intergenerational and transgenerational inheritance.	2	18	2.74	1.29	0.0211	9606.ENSP00000274368,9606.ENSP00000276571	CRHBP,CRH
PMID:36726521	(2022) Bibliometric analysis of post-traumatic stress disorder in forensic medicine: Research trends, hot spots, and prospects.	2	18	2.74	1.29	0.0211	9606.ENSP00000274368,9606.ENSP00000276571	CRHBP,CRH
PMID:34873177	(2021) Corticotropin releasing hormone promotes inflammatory bowel disease via inducing intestinal macrophage autophagy.	2	18	2.74	1.29	0.0211	9606.ENSP00000276571,9606.ENSP00000296099	CRH,UCN
PMID:32369775	(2020) Genetic deletion of Urocortin 3 does not prevent functional maturation of beta cells.	2	18	2.74	1.29	0.0211	9606.ENSP00000276571,9606.ENSP00000296099	CRH,UCN
PMID:32528029	(2020) Brain transcriptomics of agonistic behaviour in the weakly electric fish Gymnotus omarorum, a wild teleost model of non-breeding aggression.	2	18	2.74	1.29	0.0211	9606.ENSP00000274368,9606.ENSP00000276571	CRHBP,CRH
PMID:32874189	(2020) Temperature and predator-mediated regulation of plasma cortisol and brain gene expression in juvenile brown trout (Salmo trutta).	2	18	2.74	1.29	0.0211	9606.ENSP00000274368,9606.ENSP00000276571	CRHBP,CRH
PMID:33348790	(2020) The Role of Corticotropin-Releasing Hormone at Peripheral Nociceptors: Implications for Pain Modulation.	2	18	2.74	1.29	0.0211	9606.ENSP00000276571,9606.ENSP00000296099	CRH,UCN
PMID:33584798	(2020) Genetic and Epigenetic Consequence of Early-Life Social Stress on Depression: Role of Serotonin-Associated Genes.	2	18	2.74	1.29	0.0211	9606.ENSP00000276571,9606.ENSP00000296099	CRH,UCN
PMID:31114610	(2019) Integrative Analysis of DiseaseLand Omics Database for Disease Signatures and Treatments: A Bipolar Case Study.	2	18	2.74	1.29	0.0211	9606.ENSP00000274368,9606.ENSP00000276571	CRHBP,CRH
PMID:26454419	(2016) Serotonergic systems in the balance: CRHR1 and CRHR2 differentially control stress-induced serotonin synthesis.	2	18	2.74	1.29	0.0211	9606.ENSP00000273610,9606.ENSP00000276571	UCN2,CRH
PMID:26775027	(2016) Repeated exposure to neurotoxic levels of chlorpyrifos alters hippocampal expression of neurotrophins and neuropeptides.	2	18	2.74	1.29	0.0211	9606.ENSP00000274368,9606.ENSP00000276571	CRHBP,CRH
PMID:26818233	(2016) Transcriptome sequencing based annotation and homologous evidence based scaffolding of Anguilla japonica draft genome.	2	18	2.74	1.29	0.0211	9606.ENSP00000274368,9606.ENSP00000276571	CRHBP,CRH
PMID:26836228	(2016) A Role for the Placenta in Programming Maternal Mood and Childhood Behavioural Disorders.	2	18	2.74	1.29	0.0211	9606.ENSP00000274368,9606.ENSP00000276571	CRHBP,CRH
PMID:27251213	(2016) Vagal neurocircuitry and its influence on gastric motility.	2	18	2.74	1.29	0.0211	9606.ENSP00000276571,9606.ENSP00000296099	CRH,UCN
PMID:25846623	(2015) Amygdala pain mechanisms.	2	18	2.74	1.29	0.0211	9606.ENSP00000274368,9606.ENSP00000276571	CRHBP,CRH
PMID:23804489	(2014) CRF type 2 receptors mediate the metabolic effects of ghrelin in C2C12 cells.	2	18	2.74	1.29	0.0211	9606.ENSP00000276571,9606.ENSP00000296099	CRH,UCN
PMID:24462512	(2014) Urocortin 3 expression at baseline and during inflammation in the colon: corticotropin releasing factor receptors cross-talk.	2	18	2.74	1.29	0.0211	9606.ENSP00000273610,9606.ENSP00000276571	UCN2,CRH
PMID:23316185	(2012) Central urocortin 3 and type 2 corticotropin-releasing factor receptor in the regulation of energy homeostasis: critical involvement of the ventromedial hypothalamus.	2	18	2.74	1.29	0.0211	9606.ENSP00000274368,9606.ENSP00000276571	CRHBP,CRH
PMID:21658442	(2011) Collateralized dorsal raphe nucleus projections: a mechanism for the integration of diverse functions during stress.	2	18	2.74	1.29	0.0211	9606.ENSP00000273610,9606.ENSP00000276571	UCN2,CRH
PMID:19900417	(2010) Molecular and genetic substrates linking stress and addiction.	2	18	2.74	1.29	0.0211	9606.ENSP00000274368,9606.ENSP00000276571	CRHBP,CRH
PMID:20124106	(2010) Association of genetic variants in the neurotrophic receptor-encoding gene NTRK2 and a lifetime history of suicide attempts in depressed patients.	2	18	2.74	1.29	0.0211	9606.ENSP00000274368,9606.ENSP00000276571	CRHBP,CRH
PMID:21507800	(2010) Implications of corticotropin releasing factor in targeted anticancer therapy.	2	18	2.74	1.29	0.0211	9606.ENSP00000273610,9606.ENSP00000276571	UCN2,CRH
PMID:19250945	(2009) Genetic, epigenetic and environmental impact on sex differences in social behavior.	2	18	2.74	1.29	0.0211	9606.ENSP00000276571,9606.ENSP00000296099	CRH,UCN
PMID:20388944	(2009) Corticotropin releasing factor signaling in colon and ileum: regulation by stress and pathophysiological implications.	2	18	2.74	1.29	0.0211	9606.ENSP00000274368,9606.ENSP00000276571	CRHBP,CRH
PMID:18773290	(2008) Response of substances co-expressed in hypothalamic magnocellular neurons to osmotic challenges in normal and Brattleboro rats.	2	18	2.74	1.29	0.0211	9606.ENSP00000276571,9606.ENSP00000296099	CRH,UCN
PMID:37521479	(2023) Herbal medicine as adjunctive therapy with antidepressants for post-stroke depression: a systematic review and network meta-analysis of randomized controlled trials.	2	19	2.71	1.26	0.0229	9606.ENSP00000273610,9606.ENSP00000276571	UCN2,CRH
PMID:33716796	(2021) Melanocortin System in Kidney Homeostasis and Disease: Novel Therapeutic Opportunities.	2	19	2.71	1.26	0.0229	9606.ENSP00000274368,9606.ENSP00000276571	CRHBP,CRH
PMID:34010983	(2021) Activation of the cGAS-STING signaling pathway in adenomyosis patients.	2	19	2.71	1.26	0.0229	9606.ENSP00000276571,9606.ENSP00000296099	CRH,UCN
PMID:34205589	(2021) The Population Diversity of Candidate Genes for ResistanceSusceptibility to Coronavirus Infection in Domestic Cats: An Inter-Breed Comparison.	2	19	2.71	1.26	0.0229	9606.ENSP00000274368,9606.ENSP00000276571	CRHBP,CRH
PMID:31570754	(2020) Integrative analysis reveals CRHBP inhibits renal cell carcinoma progression by regulating inflammation and apoptosis.	2	19	2.71	1.26	0.0229	9606.ENSP00000274368,9606.ENSP00000276571	CRHBP,CRH
PMID:31995614	(2020) Moderate prenatal stress may buffer the impact of Superstorm Sandy on placental genes: Stress in Pregnancy (SIP) Study.	2	19	2.71	1.26	0.0229	9606.ENSP00000274368,9606.ENSP00000276571	CRHBP,CRH
PMID:32278793	(2020) Stress in groups: Lessons from non-traditional rodent species and housing models.	2	19	2.71	1.26	0.0229	9606.ENSP00000276571,9606.ENSP00000296099	CRH,UCN
PMID:32456504	(2020) Hormonal Treatments for Major Depressive Disorder: State of the Art.	2	19	2.71	1.26	0.0229	9606.ENSP00000274368,9606.ENSP00000276571	CRHBP,CRH
PMID:32529807	(2020) Agonist bias and agonist-dependent antagonism at corticotrophin releasing factor receptors.	2	19	2.71	1.26	0.0229	9606.ENSP00000273610,9606.ENSP00000276571	UCN2,CRH
PMID:32848532	(2020) Corticotropin-Releasing Hormone (CRH) Gene Family Duplications in Lampreys Correlate With Two Early Vertebrate Genome Doublings.	2	19	2.71	1.26	0.0229	9606.ENSP00000276571,9606.ENSP00000296099	CRH,UCN
PMID:30717815	(2019) Exploring the effect of antenatal depression treatment on childrens epigenetic profiles: findings from a pilot randomized controlled trial.	2	19	2.71	1.26	0.0229	9606.ENSP00000274368,9606.ENSP00000276571	CRHBP,CRH
PMID:29990567	(2018) Microbiota affects the expression of genes involved in HPA axis regulation and local metabolism of glucocorticoids in chronic psychosocial stress.	2	19	2.71	1.26	0.0229	9606.ENSP00000276571,9606.ENSP00000296099	CRH,UCN
PMID:30297827	(2018) Melatonin inhibits attention-deficithyperactivity disorder caused by atopic dermatitis-induced psychological stress in an NCNga atopic-like mouse model.	2	19	2.71	1.26	0.0229	9606.ENSP00000276571,9606.ENSP00000296099	CRH,UCN
PMID:27500935	(2016) Disturbance in the Mucosa-Associated Commensal Bacteria Is Associated with the Exacerbation of Chronic Colitis by Repeated Psychological Stress; Is That the New Target of Probiotics?	2	19	2.71	1.26	0.0229	9606.ENSP00000276571,9606.ENSP00000296099	CRH,UCN
PMID:27641503	(2016) A Cortical Circuit for Sexually Dimorphic Oxytocin-Dependent Anxiety Behaviors.	2	19	2.71	1.26	0.0229	9606.ENSP00000274368,9606.ENSP00000276571	CRHBP,CRH
PMID:25658752	(2015) BuShenYiQi granule inhibits atopic dermatitis via improving central and skin Hypothalamic-Pituitary-Adrenal axis function.	2	19	2.71	1.26	0.0229	9606.ENSP00000276571,9606.ENSP00000296099	CRH,UCN
PMID:25540621	(2014) Rikkunshito, a ghrelin potentiator, ameliorates anorexia-cachexia syndrome.	2	19	2.71	1.26	0.0229	9606.ENSP00000276571,9606.ENSP00000296099	CRH,UCN
PMID:22138111	(2012) Molecular mechanisms of pituitary endocrine cell calcium handling.	2	19	2.71	1.26	0.0229	9606.ENSP00000276571,9606.ENSP00000296099	CRH,UCN
PMID:22247544	(2012) Mapping structural determinants within third intracellular loop that direct signaling specificity of type 1 corticotropin-releasing hormone receptor.	2	19	2.71	1.26	0.0229	9606.ENSP00000276571,9606.ENSP00000296099	CRH,UCN
PMID:20187136	(2010) Paraventricular hypothalamic nucleus: axonal projections to the brainstem.	2	19	2.71	1.26	0.0229	9606.ENSP00000276571,9606.ENSP00000296099	CRH,UCN
PMID:38308342	(2024) Epigenetics of prenatal stress in humans: the current research landscape.	2	20	2.69	1.24	0.0249	9606.ENSP00000274368,9606.ENSP00000276571	CRHBP,CRH
PMID:37196423	(2023) Structure, Function, and Molecular Landscapes of the Aging Retina.	2	20	2.69	1.24	0.0249	9606.ENSP00000274368,9606.ENSP00000296099	CRHBP,UCN
PMID:35836664	(2022) Stress-Related Mental Health Disorders and Inflammation in Pregnancy: The Current Landscape and the Need for Further Investigation.	2	20	2.69	1.24	0.0249	9606.ENSP00000274368,9606.ENSP00000276571	CRHBP,CRH
PMID:35983475	(2022) Chronic stress-induced synaptic changes to corticotropin-releasing factor-signaling in the bed nucleus of the stria terminalis.	2	20	2.69	1.24	0.0249	9606.ENSP00000274368,9606.ENSP00000276571	CRHBP,CRH
PMID:36467544	(2022) Distal extracellular teneurin region (teneurin C-terminal associated peptide; TCAP) possesses independent intracellular calcium regulating actions, in vitro: A potential antagonist of corticotropin-releasing factor (CRF).	2	20	2.69	1.24	0.0249	9606.ENSP00000276571,9606.ENSP00000296099	CRH,UCN
PMID:34828419	(2021) Correlation of Expression Changes between Genes Controlling 5-HT Synthesis and Genes Crh and Trh in the Midbrain Raphe Nuclei of Chronically Aggressive and Defeated Male Mice.	2	20	2.69	1.24	0.0249	9606.ENSP00000274368,9606.ENSP00000276571	CRHBP,CRH
PMID:34867212	(2021) Expression Patterns of the Neuropeptide Urocortin 3 and Its Receptor CRFR2 in the Mouse Central Auditory System.	2	20	2.69	1.24	0.0249	9606.ENSP00000274368,9606.ENSP00000276571	CRHBP,CRH
PMID:31275156	(2019) Brain and Pituitary Response to Vaccination in Gilthead Seabream (Sparus aurata L.).	2	20	2.69	1.24	0.0249	9606.ENSP00000274368,9606.ENSP00000276571	CRHBP,CRH
PMID:26818776	(2016) VIP and CRF reduce ADAMTS expression and function in osteoarthritis synovial fibroblasts.	2	20	2.69	1.24	0.0249	9606.ENSP00000276571,9606.ENSP00000296099	CRH,UCN
PMID:23533356	(2013) Genome-wide analysis of DNA methylation in human amnion.	2	20	2.69	1.24	0.0249	9606.ENSP00000276571,9606.ENSP00000296099	CRH,UCN
PMID:22971074	(2012) Corticotropin-releasing hormone stimulates expression of leptin, 11beta-HSD2 and syncytin-1 in primary human trophoblasts.	2	20	2.69	1.24	0.0249	9606.ENSP00000276571,9606.ENSP00000296099	CRH,UCN
PMID:23040815	(2012) Stress-related neuropeptides and addictive behaviors: beyond the usual suspects.	2	20	2.69	1.24	0.0249	9606.ENSP00000274368,9606.ENSP00000276571	CRHBP,CRH
PMID:23077729	(2012) Behavioral Studies and Genetic Alterations in Corticotropin-Releasing Hormone (CRH) Neurocircuitry: Insights into Human Psychiatric Disorders.	2	20	2.69	1.24	0.0249	9606.ENSP00000274368,9606.ENSP00000276571	CRHBP,CRH
PMID:20405238	(2010) Roles for pituitary adenylate cyclase-activating peptide (PACAP) expression and signaling in the bed nucleus of the stria terminalis (BNST) in mediating the behavioral consequences of chronic stress.	2	20	2.69	1.24	0.0249	9606.ENSP00000276571,9606.ENSP00000296099	CRH,UCN
PMID:19505344	(2009) The mathematics of tanning.	2	20	2.69	1.24	0.0249	9606.ENSP00000276571,9606.ENSP00000296099	CRH,UCN
PMID:37251528	(2023) Strategic Approaches to Improvise Peptide Drugs as Next Generation Therapeutics.	2	21	2.67	1.21	0.027	9606.ENSP00000276571,9606.ENSP00000296099	CRH,UCN
PMID:38132090	(2023) Corticotropin-Releasing Hormone: A Novel Stimulator of Somatolactin in Teleost Pituitary Cells.	2	21	2.67	1.21	0.027	9606.ENSP00000273610,9606.ENSP00000296099	UCN2,UCN
PMID:35856299	(2022) Oxytocin and oxygen: the evolution of a solution to the stress of life.	2	21	2.67	1.21	0.027	9606.ENSP00000276571,9606.ENSP00000296099	CRH,UCN
PMID:34104248	(2021) Analysis of the transcriptional activity of genes of neuropeptides and their receptors in the blood of patients with thyroid pathology.	2	21	2.67	1.21	0.027	9606.ENSP00000276571,9606.ENSP00000296099	CRH,UCN
PMID:34589823	(2021) Psychoneuroimmunology: The new frontier in suicide research.	2	21	2.67	1.21	0.027	9606.ENSP00000274368,9606.ENSP00000276571	CRHBP,CRH
PMID:32754963	(2020) Vulnerability to psychological stress-induced anorexia in female mice depends on blockade of ghrelin signal in nucleus tractus solitarius.	2	21	2.67	1.21	0.027	9606.ENSP00000276571,9606.ENSP00000296099	CRH,UCN
PMID:30464231	(2019) Maternal corticotropin-releasing hormone is associated with LEP DNA methylation at birth and in childhood: an epigenome-wide study in Project Viva.	2	21	2.67	1.21	0.027	9606.ENSP00000274368,9606.ENSP00000276571	CRHBP,CRH
PMID:31339663	(2019) Nuclear transcriptional changes in hypothalamus of Pomc enhancer knockout mice after excessive alcohol drinking.	2	21	2.67	1.21	0.027	9606.ENSP00000274368,9606.ENSP00000276571	CRHBP,CRH
PMID:29379420	(2017) Differential Influence of Early Life and Adult Stress on Urogenital Sensitivity and Function in Male Mice.	2	21	2.67	1.21	0.027	9606.ENSP00000273610,9606.ENSP00000276571	UCN2,CRH
PMID:25760560	(2015) Intravenous AAV8 Encoding Urocortin-2 Increases Function of the Failing Heart in Mice.	2	21	2.67	1.21	0.027	9606.ENSP00000273610,9606.ENSP00000276571	UCN2,CRH
PMID:24661986	(2014) The DeakinGraeff hypothesis: focus on serotonergic inhibition of panic.	2	21	2.67	1.21	0.027	9606.ENSP00000273610,9606.ENSP00000276571	UCN2,CRH
PMID:19333143	(2009) Novel HMGB1-inhibiting therapeutic agents for experimental sepsis.	2	21	2.67	1.21	0.027	9606.ENSP00000276571,9606.ENSP00000296099	CRH,UCN
PMID:18931961	(2008) Neurobiology of stress-induced reproductive dysfunction in female macaques.	2	21	2.67	1.21	0.027	9606.ENSP00000276571,9606.ENSP00000296099	CRH,UCN
PMID:31988201	(2021) The Role of the Central Amygdala in Alcohol Dependence.	2	22	2.65	1.18	0.0291	9606.ENSP00000274368,9606.ENSP00000276571	CRHBP,CRH
PMID:33322800	(2020) Restraint Stress in Mice Alters Set of 25 miRNAs Which Regulate Stress- and Depression-Related mRNAs.	2	22	2.65	1.18	0.0291	9606.ENSP00000276571,9606.ENSP00000296099	CRH,UCN
PMID:29056155	(2017) Corticotropin-Releasing Factor (CRF) and Addictive Behaviors.	2	22	2.65	1.18	0.0291	9606.ENSP00000274368,9606.ENSP00000276571	CRHBP,CRH
PMID:29163009	(2017) Regulatory Pathways of Monoamine Oxidase A during Social Stress.	2	22	2.65	1.18	0.0291	9606.ENSP00000274368,9606.ENSP00000276571	CRHBP,CRH
PMID:27869483	(2016) The epigenetic impacts of social stress: how does social adversity become biologically embedded?	2	22	2.65	1.18	0.0291	9606.ENSP00000274368,9606.ENSP00000276571	CRHBP,CRH
PMID:24596569	(2014) Gene-environment interactions and intermediate phenotypes: early trauma and depression.	2	22	2.65	1.18	0.0291	9606.ENSP00000274368,9606.ENSP00000276571	CRHBP,CRH
PMID:21445293	(2011) Transcriptome analysis of the desert locust central nervous system: production and annotation of a Schistocerca gregaria EST database.	2	22	2.65	1.18	0.0291	9606.ENSP00000274368,9606.ENSP00000276571	CRHBP,CRH
PMID:21683135	(2011) Effects of citalopram on serotonin and CRF systems in the midbrain of primates with differences in stress sensitivity.	2	22	2.65	1.18	0.0291	9606.ENSP00000274368,9606.ENSP00000276571	CRHBP,CRH
PMID:20109547	(2010) A corticotropin-releasing factor system expressed in the cochlea modulates hearing sensitivity and protects against noise-induced hearing loss.	2	22	2.65	1.18	0.0291	9606.ENSP00000276571,9606.ENSP00000296099	CRH,UCN
PMID:20551459	(2010) Maternal deprivation alters epithelial secretory cell lineages in rat duodenum: role of CRF-related peptides.	2	22	2.65	1.18	0.0291	9606.ENSP00000273610,9606.ENSP00000276571	UCN2,CRH
PMID:36830976	(2023) Energy Homeostasis-Associated (Enho) mRNA Expression and Energy Homeostasis in the Acute Stress Versus Chronic Unpredictable Mild Stress Rat Models.	2	23	2.63	1.16	0.0315	9606.ENSP00000276571,9606.ENSP00000296099	CRH,UCN
PMID:37175494	(2023) Possible Correlation between Urocortin 1 (Ucn1) and Immune Parameters in Patients with Endometriosis.	2	23	2.63	1.16	0.0315	9606.ENSP00000276571,9606.ENSP00000296099	CRH,UCN
PMID:35020776	(2022) Disruption of CRTC1 and CRTC2 in Sim1 cells strongly increases high-fat diet intake in female mice but has a modest impact on male mice.	2	23	2.63	1.16	0.0315	9606.ENSP00000274368,9606.ENSP00000276571	CRHBP,CRH
PMID:35141045	(2022) Cardiac protection induced by urocortin-2 enables the regulation of apoptosis and fibrosis after ischemia and reperfusion involving miR-29a modulation.	2	23	2.63	1.16	0.0315	9606.ENSP00000273610,9606.ENSP00000276571	UCN2,CRH
PMID:35512885	(2022) Mental Stress and Its Effects on Vascular Health.	2	23	2.63	1.16	0.0315	9606.ENSP00000276571,9606.ENSP00000296099	CRH,UCN
PMID:30643251	(2019) Association studies of up to 1.2 million individuals yield new insights into the genetic etiology of tobacco and alcohol use.	2	23	2.63	1.16	0.0315	9606.ENSP00000276571,9606.ENSP00000296099	CRH,UCN
PMID:30678131	(2019) Nitric Oxide and the Neuroendocrine Control of the Osmotic Stress Response in Teleosts.	2	23	2.63	1.16	0.0315	9606.ENSP00000276571,9606.ENSP00000296099	CRH,UCN
PMID:26012843	(2015) Emerging drugs for the treatment of anxiety.	2	23	2.63	1.16	0.0315	9606.ENSP00000276571,9606.ENSP00000296099	CRH,UCN
PMID:24048879	(2013) Role of NUCB2Nesfatin-1 in the hypothalamic control of energy homeostasis.	2	23	2.63	1.16	0.0315	9606.ENSP00000276571,9606.ENSP00000296099	CRH,UCN
PMID:22383763	(2012) Comorbid anxiety and depression: bete noire or quick fix?	2	23	2.63	1.16	0.0315	9606.ENSP00000276571,9606.ENSP00000296099	CRH,UCN
PMID:20147889	(2010) Amygdala transcriptome and cellular mechanisms underlying stress-enhanced fear learning in a rat model of posttraumatic stress disorder.	2	23	2.63	1.16	0.0315	9606.ENSP00000274368,9606.ENSP00000276571	CRHBP,CRH
PMID:20580651	(2010) Nesfatin-1--role as possible new potent regulator of food intake.	2	23	2.63	1.16	0.0315	9606.ENSP00000276571,9606.ENSP00000296099	CRH,UCN
PMID:34624301	(2021) Corticotropin releasing factor and norepinephrine related circuitry changes in the bed nucleus of the stria terminalis in stress and alcohol and substance use disorders.	2	24	2.61	1.13	0.0338	9606.ENSP00000273610,9606.ENSP00000276571	UCN2,CRH
PMID:31746302	(2020) Dynorphins in Development and Disease: Implications for Cardiovascular Disease.	2	24	2.61	1.13	0.0338	9606.ENSP00000273610,9606.ENSP00000276571	UCN2,CRH
PMID:30467191	(2018) Functional cardiac orexin receptors: role of orexin-Borexin 2 receptor in myocardial protection.	2	24	2.61	1.13	0.0338	9606.ENSP00000276571,9606.ENSP00000296099	CRH,UCN
PMID:27776734	(2017) Preadolescent Adversity Programs a Disrupted Maternal Stress Reactivity in Humans and Mice.	2	24	2.61	1.13	0.0338	9606.ENSP00000274368,9606.ENSP00000276571	CRHBP,CRH
PMID:29503977	(2017) Preclinical and Clinical Evidence of DNA Methylation Changes in Response to Trauma and Chronic Stress.	2	24	2.61	1.13	0.0338	9606.ENSP00000274368,9606.ENSP00000276571	CRHBP,CRH
PMID:26961412	(2016) Hyperactive mTOR signals in the proopiomelanocortin-expressing hippocampal neurons cause age-dependent epilepsy and premature death in mice.	2	24	2.61	1.13	0.0338	9606.ENSP00000274368,9606.ENSP00000276571	CRHBP,CRH
PMID:23642202	(2013) Functional organization of neuronal and humoral signals regulating feeding behavior.	2	24	2.61	1.13	0.0338	9606.ENSP00000276571,9606.ENSP00000296099	CRH,UCN
PMID:24260200	(2013) CRF2 signaling is a novel regulator of cellular adhesion and migration in colorectal cancer cells.	2	24	2.61	1.13	0.0338	9606.ENSP00000273610,9606.ENSP00000276571	UCN2,CRH
PMID:19480706	(2009) Protocol for investigating genetic determinants of posttraumatic stress disorder in women from the Nurses Health Study II.	2	24	2.61	1.13	0.0338	9606.ENSP00000274368,9606.ENSP00000276571	CRHBP,CRH
PMID:37989901	(2024) Chronic kidney disease may evoke anxiety by altering CRH expression in the amygdala and tryptophan metabolism in rats.	2	25	2.6	1.11	0.0363	9606.ENSP00000273610,9606.ENSP00000276571	UCN2,CRH
PMID:36400229	(2023) Epigenome-wide analysis of maternal exposure to green space during gestation and cord blood DNA methylation in the ENVIRONAGE cohort.	2	25	2.6	1.11	0.0363	9606.ENSP00000274368,9606.ENSP00000276571	CRHBP,CRH
PMID:33006806	(2022) Coordination of social behaviors by the bed nucleus of the stria terminalis.	2	25	2.6	1.11	0.0363	9606.ENSP00000274368,9606.ENSP00000276571	CRHBP,CRH
PMID:36506101	(2022) Discovering new peripheral plasma biomarkers to identify cognitive decline in type 2 diabetes.	2	25	2.6	1.11	0.0363	9606.ENSP00000274368,9606.ENSP00000276571	CRHBP,CRH
PMID:31649619	(2019) Sleep Deprivation Alters the Pituitary Stress Transcriptome in Male and Female Mice.	2	25	2.6	1.11	0.0363	9606.ENSP00000274368,9606.ENSP00000276571	CRHBP,CRH
PMID:29425146	(2018) Nanoparticle-Based Strategies to Treat Neuro-Inflammation.	2	25	2.6	1.11	0.0363	9606.ENSP00000276571,9606.ENSP00000296099	CRH,UCN
PMID:29992684	(2018) A systematic review: Candidate gene and environment interaction on alcohol use and misuse among adolescents and young adults.	2	25	2.6	1.11	0.0363	9606.ENSP00000274368,9606.ENSP00000276571	CRHBP,CRH
PMID:27783863	(2016) HPA Axis Interactions with Behavioral Systems.	2	25	2.6	1.11	0.0363	9606.ENSP00000276571,9606.ENSP00000296099	CRH,UCN
PMID:22675352	(2012) Distribution of urocortins and corticotropin-releasing factor receptors in the cardiovascular system.	2	25	2.6	1.11	0.0363	9606.ENSP00000273610,9606.ENSP00000276571	UCN2,CRH
PMID:27683411	(2012) Potential Markers in Cardiac Hypertrophy?	2	25	2.6	1.11	0.0363	9606.ENSP00000273610,9606.ENSP00000296099	UCN2,UCN
PMID:21050473	(2010) Expression of genes related to the hypothalamic-pituitary-adrenal axis in murine fetal lungs in late gestation.	2	25	2.6	1.11	0.0363	9606.ENSP00000274368,9606.ENSP00000276571	CRHBP,CRH
PMID:21607065	(2010) Neuropeptides in the gonads: from evolution to pharmacology.	2	25	2.6	1.11	0.0363	9606.ENSP00000276571,9606.ENSP00000296099	CRH,UCN
PMID:34194038	(2021) Microbiota regulate social behaviour via stress response neurons in the brain.	2	26	2.58	1.08	0.0388	9606.ENSP00000276571,9606.ENSP00000296099	CRH,UCN
PMID:34656967	(2021) Stress and the extended autonomic system.	2	26	2.58	1.08	0.0388	9606.ENSP00000276571,9606.ENSP00000296099	CRH,UCN
PMID:31467037	(2019) An anti-CRF antibody suppresses the HPA axis and reverses stress-induced phenotypes.	2	26	2.58	1.08	0.0388	9606.ENSP00000274368,9606.ENSP00000276571	CRHBP,CRH
PMID:31920958	(2019) OrexinsHypocretins: Key Regulators of Energy Homeostasis.	2	26	2.58	1.08	0.0388	9606.ENSP00000276571,9606.ENSP00000296099	CRH,UCN
PMID:27440422	(2016) A naturally hypersensitive glucocorticoid receptor elicits a compensatory reduction of hypothalamus-pituitary-adrenal axis activity early in ontogeny.	2	26	2.58	1.08	0.0388	9606.ENSP00000274368,9606.ENSP00000276571	CRHBP,CRH
PMID:27566546	(2016) Receptor Activity-modifying Protein-directed G Protein Signaling Specificity for the Calcitonin Gene-related Peptide Family of Receptors.	2	26	2.58	1.08	0.0388	9606.ENSP00000276571,9606.ENSP00000296099	CRH,UCN
PMID:25221996	(2014) Association of neuropeptide Y (NPY), interleukin-1B (IL1B) genetic variants and correlation of IL1B transcript levels with vitiligo susceptibility.	2	26	2.58	1.08	0.0388	9606.ENSP00000276571,9606.ENSP00000296099	CRH,UCN
PMID:20833240	(2011) HPA axis responsiveness to stress: implications for healthy aging.	2	26	2.58	1.08	0.0388	9606.ENSP00000276571,9606.ENSP00000296099	CRH,UCN
PMID:36788602	(2023) Ultra-low-coverage genome-wide association study-insights into gestational age using 17,844 embryo samples with preimplantation genetic testing.	2	27	2.56	1.06	0.0414	9606.ENSP00000274368,9606.ENSP00000276571	CRHBP,CRH
PMID:34205710	(2021) The Role of Neuropeptide B and Its Receptors in Controlling Appetite, Metabolism, and Energy Homeostasis.	2	27	2.56	1.06	0.0414	9606.ENSP00000276571,9606.ENSP00000296099	CRH,UCN
PMID:31945603	(2020) Minimally-invasive methods for examining biological changes in response to chronic stress: A scoping review.	2	27	2.56	1.06	0.0414	9606.ENSP00000274368,9606.ENSP00000276571	CRHBP,CRH
PMID:30786104	(2019) Role of oxytocin in the control of stress and food intake.	2	27	2.56	1.06	0.0414	9606.ENSP00000274368,9606.ENSP00000276571	CRHBP,CRH
PMID:30885921	(2019) Early Developmental Stress Affects Subsequent Gene Expression Response to an Acute Stress in Atlantic Salmon: An Approach for Creating Robust Fish for Aquaculture?	2	27	2.56	1.06	0.0414	9606.ENSP00000274368,9606.ENSP00000276571	CRHBP,CRH
PMID:28929494	(2018) CRHR2Ucn2 signaling is a novel regulator of miR-7YY1Fas circuitry contributing to reversal of colorectal cancer cell resistance to Fas-mediated apoptosis.	2	27	2.56	1.06	0.0414	9606.ENSP00000273610,9606.ENSP00000276571	UCN2,CRH
PMID:29138442	(2017) UV irradiation to mouse skin decreases hippocampal neurogenesis and synaptic protein expression via HPA axis activation.	2	27	2.56	1.06	0.0414	9606.ENSP00000276571,9606.ENSP00000296099	CRH,UCN
PMID:20546141	(2011) Nesfatin-1: a novel inhibitory regulator of food intake and body weight.	2	27	2.56	1.06	0.0414	9606.ENSP00000276571,9606.ENSP00000296099	CRH,UCN
PMID:35286508	(2022) Cholecystokininsulfakinin peptide signaling: conserved roles at the intersection between feeding, mating and aggression.	2	28	2.55	1.04	0.0442	9606.ENSP00000276571,9606.ENSP00000296099	CRH,UCN
PMID:36499240	(2022) Alcohol Withdrawal and the Associated Mood Disorders-A Review.	2	28	2.55	1.04	0.0442	9606.ENSP00000276571,9606.ENSP00000296099	CRH,UCN
PMID:33463908	(2021) Ghrelin, via corticotropin-releasing factor receptors, reduces glucose uptake and increases lipid content in mouse myoblasts cells.	2	28	2.55	1.04	0.0442	9606.ENSP00000276571,9606.ENSP00000296099	CRH,UCN
PMID:32353954	(2020) Persistent Exposure to Environmental Levels of Microcystin-LR Disturbs Cortisol Production via Hypothalamic-Pituitary-Interrenal (HPI) Axis and Subsequently Liver Glucose Metabolism in Adult Male Zebrafish (Danio rerio).	2	28	2.55	1.04	0.0442	9606.ENSP00000274368,9606.ENSP00000276571	CRHBP,CRH
PMID:30727936	(2019) Metabolic Association between Leptin and the Corticotropin Releasing Hormone.	2	28	2.55	1.04	0.0442	9606.ENSP00000276571,9606.ENSP00000296099	CRH,UCN
PMID:28434943	(2017) Epigenetic Pathways in Human Disease: The Impact of DNA Methylation on Stress-Related Pathogenesis and Current Challenges in Biomarker Development.	2	28	2.55	1.04	0.0442	9606.ENSP00000274368,9606.ENSP00000276571	CRHBP,CRH
PMID:24765068	(2014) Medial prefrontal cortex: genes linked to bipolar disorder and schizophrenia have altered expression in the highly social maternal phenotype.	2	28	2.55	1.04	0.0442	9606.ENSP00000274368,9606.ENSP00000276571	CRHBP,CRH
PMID:37284822	(2023) Neural circuit-wide analysis of changes to gene expression during deafening-induced birdsong destabilization.	2	29	2.53	1.02	0.047	9606.ENSP00000274368,9606.ENSP00000276571	CRHBP,CRH
PMID:37545823	(2023) The vicious circle effect: stress as effect and cause in patients with psoriasis.	2	29	2.53	1.02	0.047	9606.ENSP00000276571,9606.ENSP00000296099	CRH,UCN
PMID:37900150	(2023) CRH-R2 signalling modulates feeding and circadian gene expression in hypothalamic mHypoA-230 neurons.	2	29	2.53	1.02	0.047	9606.ENSP00000273610,9606.ENSP00000276571	UCN2,CRH
PMID:36497149	(2022) Hypothalamic-Pituitary-Adrenal Hormones Impair Pig Fertilization and Preimplantation Embryo Development via Inducing Oviductal Epithelial Apoptosis: An In Vitro Study.	2	29	2.53	1.02	0.047	9606.ENSP00000274368,9606.ENSP00000276571	CRHBP,CRH
PMID:33808655	(2021) Sexual Dimorphism in Glucocorticoid Stress Response.	2	29	2.53	1.02	0.047	9606.ENSP00000274368,9606.ENSP00000276571	CRHBP,CRH
PMID:32421105	(2020) Insight into Evolution and Conservation Patterns of B1-Subfamily Members of GPCR.	2	29	2.53	1.02	0.047	9606.ENSP00000276571,9606.ENSP00000296099	CRH,UCN
PMID:28240194	(2018) Brain and Gut CRF Signaling: Biological Actions and Role in the Gastrointestinal Tract.	2	29	2.53	1.02	0.047	9606.ENSP00000273610,9606.ENSP00000276571	UCN2,CRH
PMID:23333344	(2013) BDNF and the central control of feeding: accidental bystander or essential player?	2	29	2.53	1.02	0.047	9606.ENSP00000276571,9606.ENSP00000296099	CRH,UCN
PMID:18980707	(2008) Therapeutic potential of HMGB1-targeting agents in sepsis.	2	29	2.53	1.02	0.047	9606.ENSP00000276571,9606.ENSP00000296099	CRH,UCN
PMID:38116320	(2023) Musclin prevents depression-like behavior in male mice by activating urocortin 2 signaling in the hypothalamus.	2	30	2.52	1	0.0498	9606.ENSP00000273610,9606.ENSP00000276571	UCN2,CRH
PMID:34512553	(2021) Fluid Secretion by Malpighian Tubules of Rhodnius prolixus: Neuroendocrine Control With New Insights From a Transcriptome Analysis.	2	30	2.52	1	0.0498	9606.ENSP00000276571,9606.ENSP00000296099	CRH,UCN
PMID:31181682	(2019) Neuroendocrine Aspects of Skin Aging.	2	30	2.52	1	0.0498	9606.ENSP00000276571,9606.ENSP00000296099	CRH,UCN
PMID:25475545	(2015) Neuropeptide regulation of signaling and behavior in the BNST.	2	30	2.52	1	0.0498	9606.ENSP00000276571,9606.ENSP00000296099	CRH,UCN
PMID:26074267	(2015) Cellular signaling protective against noise-induced hearing loss - A role for novel intrinsic cochlear signaling involving corticotropin-releasing factor?	2	30	2.52	1	0.0498	9606.ENSP00000276571,9606.ENSP00000296099	CRH,UCN
PMID:24106499	(2013) The role of mixed orexigenic and anorexigenic signals and autoantibodies reacting with appetite-regulating neuropeptides and peptides of the adipose tissue-gut-brain axis: relevance to food intake and nutritional status in patients with ...	2	30	2.52	1	0.0498	9606.ENSP00000273610,9606.ENSP00000296099	UCN2,UCN
PMID:18992130	(2008) Combining gene expression, demographic and clinical data in modeling disease: a case study of bipolar disorder and schizophrenia.	2	30	2.52	1	0.0498	9606.ENSP00000274368,9606.ENSP00000276571	CRHBP,CRH
