# Supplementary material for: Multi-omics analysis of kidney renal cell carcinoma in silico with preliminary in vivo validation
Source: Front Immunol. 2026 Jun 8;17:1732965. doi: 10.3389/fimmu.2026.1732965 (PMC13284111; doi:10.3389/fimmu.2026.1732965)
Supplement: Supplementary Table 13 — Detailed docking results. [file Table13.xlsx]

## Sheet: CellMiner
Target	Drug	NSC	FDA_status	Cor_UCN2	P_UCN2	FDR_UCN2
UCN2_Correlations	ARQ-680	764765	Clinical trial	0.539082	8.83451e-06	0.00259425
UCN2_Correlations	ARQ-680	764765	Clinical trial	0.539082	8.83451e-06	0.00259425
UCN2_Correlations	Refametinib	765866	Clinical trial	0.538745	8.97148e-06	0.00259425
UCN2_Correlations	Refametinib	765866	Clinical trial	0.538745	8.97148e-06	0.00259425
UCN2_Correlations	TAK-632	778809	Clinical trial	0.552551	4.70651e-06	0.00259425
UCN2_Correlations	TAK-632	778809	Clinical trial	0.552551	4.70651e-06	0.00259425
UCN2_Correlations	SB-590885	754362	Clinical trial	0.526277	1.56849e-05	0.00314471
UCN2_Correlations	SB-590885	754362	Clinical trial	0.526277	1.56849e-05	0.00314471
UCN2_Correlations	PLX-4720	757438	Clinical trial	0.522968	1.81251e-05	0.00314471
UCN2_Correlations	PLX-4720	757438	Clinical trial	0.522968	1.81251e-05	0.00314471
UCN2_Correlations	Vemurafenib	761431	FDA approved	0.516086	2.4367e-05	0.00352307
UCN2_Correlations	Vemurafenib	761431	FDA approved	0.516086	2.4367e-05	0.00352307
UCN2_Correlations	Dabrafenib	764134	FDA approved	0.488868	7.39268e-05	0.00712572
UCN2_Correlations	Dabrafenib	764134	FDA approved	0.488868	7.39268e-05	0.00712572
UCN2_Correlations	Encorafenib	778304	FDA approved	0.489099	7.3262e-05	0.00712572
UCN2_Correlations	Encorafenib	778304	FDA approved	0.489099	7.3262e-05	0.00712572
UCN2_Correlations	CC-671	805746	Clinical trial	-0.489442	7.22867e-05	0.00712572
UCN2_Correlations	CC-671	805746	Clinical trial	-0.489442	7.22867e-05	0.00712572
UCN2_Correlations	PLX-8394	797932	Clinical trial	0.470517	0.000148436	0.0128768
UCN2_Correlations	PLX-8394	797932	Clinical trial	0.470517	0.000148436	0.0128768
UCN2_Correlations	Pyrazoloacridine	366140	Clinical trial	-0.451502	0.000293556	0.0195892
UCN2_Correlations	Pyrazoloacridine	627168	Clinical trial	-0.451502	0.000293556	0.0195892
UCN2_Correlations	GDC-0994	781343	Clinical trial	0.452599	0.000282533	0.0195892
UCN2_Correlations	GDC-0994	781343	Clinical trial	0.452599	0.000282533	0.0195892
UCN2_Correlations	LY-3009120	781761	Clinical trial	0.451917	0.000289334	0.0195892
UCN2_Correlations	LY-3009120	781761	Clinical trial	0.451917	0.000289334	0.0195892
UCN2_Correlations	CC-90003	808792	Clinical trial	0.449015	0.000320004	0.0198288
UCN2_Correlations	CC-90003	808792	Clinical trial	0.449015	0.000320004	0.0198288
UCN2_Correlations	MLN-2480	766906	Clinical trial	0.437736	0.000469421	0.0271482
UCN2_Correlations	MLN-2480	766906	Clinical trial	0.437736	0.000469421	0.0271482
UCN2_Correlations	PD 184352	765695	Clinical trial	0.427178	0.000664039	0.0338855
UCN2_Correlations	PD 184352	765695	Clinical trial	0.427178	0.000664039	0.0338855
UCN2_Correlations	CX-5461	782164	Clinical trial	-0.427962	0.000647404	0.0338855
UCN2_Correlations	CX-5461	782164	Clinical trial	-0.427962	0.000647404	0.0338855
UCN2_Correlations	Lexibulin	758488	Clinical trial	-0.409026	0.00117505	0.0566307
UCN2_Correlations	Lexibulin	758488	Clinical trial	-0.409026	0.00117505	0.0566307
UCN2_Correlations	PD-98059	679828	Clinical trial	0.404112	0.001364	0.0622775
UCN2_Correlations	PD-98059	679828	Clinical trial	0.404112	0.001364	0.0622775
UCN2_Correlations	EPZ-031686	804862	Clinical trial	-0.396269	0.00172257	0.0766323
UCN2_Correlations	AM-5992	777879	Clinical trial	-0.387908	0.00219574	0.091875
UCN2_Correlations	AM-5992	777879	Clinical trial	-0.387908	0.00219574	0.091875
UCN2_Correlations	ARV-825	789043	Clinical trial	-0.386467	0.00228809	0.091875
UCN2_Correlations	ARV-825	789043	Clinical trial	-0.386467	0.00228809	0.091875
UCN2_Correlations	AMG-925	781514	Clinical trial	-0.38583	0.00232997	0.091875
UCN2_Correlations	7-Hydroxystaurosporine	638646	Clinical trial	-0.374906	0.00316352	0.109774
UCN2_Correlations	7-Hydroxystaurosporine	638850	Clinical trial	-0.374906	0.00316352	0.109774
UCN2_Correlations	Selumetinib	741078	FDA approved	0.37516	0.00314146	0.109774
UCN2_Correlations	Selumetinib	741078	FDA approved	0.37516	0.00314146	0.109774
UCN2_Correlations	ON-123300	802100	Clinical trial	-0.377702	0.00292816	0.109774
UCN2_Correlations	ON-123300	802100	Clinical trial	-0.377702	0.00292816	0.109774
UCN2_Correlations	NMS-1286937	781344	Clinical trial	-0.373248	0.00331079	0.110466
UCN2_Correlations	NMS-1286937	781344	Clinical trial	-0.373248	0.00331079	0.110466
UCN2_Correlations	rozex	15628	FDA approved	-0.371268	0.00349476	0.110493
UCN2_Correlations	LMP776	725776	Clinical trial	-0.37092	0.00352796	0.110493
UCN2_Correlations	Pimasertib	755763	Clinical trial	0.368167	0.00380092	0.110493
UCN2_Correlations	Pimasertib	755763	Clinical trial	0.368167	0.00380092	0.110493
UCN2_Correlations	GW-5074	755765	Clinical trial	0.366751	0.00394845	0.110493
UCN2_Correlations	GW-5074	755765	Clinical trial	0.366751	0.00394845	0.110493
UCN2_Correlations	LXH-254	807047	Clinical trial	0.36793	0.00382533	0.110493
UCN2_Correlations	LXH-254	807047	Clinical trial	0.36793	0.00382533	0.110493
UCN2_Correlations	Aurigene Cmp 4	799645	Clinical trial	0.370162	0.00360129	0.110493
UCN2_Correlations	RGX-104	813859	Clinical trial	-0.367771	0.00384168	0.110493
UCN2_Correlations	8-Chloro-adenosine	354258	Clinical trial	-0.365122	0.00412448	0.113587
UCN2_Correlations	Varbulin	758773	Clinical trial	-0.363757	0.00427728	0.11417
UCN2_Correlations	Varbulin	758773	Clinical trial	-0.363757	0.00427728	0.11417
UCN2_Correlations	Haloperidol	615296	FDA approved	0.363003	0.00436376	0.114714
UCN2_Correlations	BGB-283	793323	Clinical trial	0.35936	0.00480386	0.122569
UCN2_Correlations	BGB-283	793323	Clinical trial	0.35936	0.00480386	0.122569
UCN2_Correlations	BAY-2402234	809973	Clinical trial	-0.358131	0.00496093	0.12296
UCN2_Correlations	BAY-2402234	809973	Clinical trial	-0.358131	0.00496093	0.12296
UCN2_Correlations	EED-226	803408	Clinical trial	0.357145	0.00509023	0.124388
UCN2_Correlations	ABC-1183	797769	Clinical trial	-0.354489	0.00545321	0.126151
UCN2_Correlations	ABC-1183	797769	Clinical trial	-0.354489	0.00545321	0.126151
UCN2_Correlations	TPX-0005	800522	Clinical trial	-0.355182	0.00535633	0.126151
UCN2_Correlations	TPX-0005	800522	Clinical trial	-0.355182	0.00535633	0.126151
UCN2_Correlations	ARRY-162	764042	FDA approved	0.348737	0.00631836	0.137319
UCN2_Correlations	ARRY-162	764042	FDA approved	0.348737	0.00631836	0.137319
UCN2_Correlations	AZ-628	782007	Clinical trial	0.348654	0.00633169	0.137319
UCN2_Correlations	AZ-628	782007	Clinical trial	0.348654	0.00633169	0.137319
UCN2_Correlations	Golotimod	755401	FDA approved	0.34955	0.00618929	0.137319
UCN2_Correlations	Dexrazoxane	169780	FDA approved	-0.345732	0.00681642	0.142488
UCN2_Correlations	Dexrazoxane	169780	FDA approved	-0.345732	0.00681642	0.142488
UCN2_Correlations	By-Product of CUDC-305	761390	Clinical trial	-0.346432	0.00669744	0.142488
UCN2_Correlations	D-1MT	721782	Clinical trial	-0.34477	0.00698293	0.144231
UCN2_Correlations	Palbociclib	758247	FDA approved	-0.343231	0.00725679	0.146402
UCN2_Correlations	Palbociclib	758247	FDA approved	-0.343231	0.00725679	0.146402
UCN2_Correlations	ribavirin	163039	FDA approved	-0.338674	0.00812344	0.147683
UCN2_Correlations	Hypothemycin	354462	Clinical trial	0.338434	0.00817152	0.147683
UCN2_Correlations	SCH-772984	775636	Clinical trial	0.339734	0.00791435	0.147683
UCN2_Correlations	SCH-772984	775636	Clinical trial	0.339734	0.00791435	0.147683
UCN2_Correlations	BAY-876	793149	Clinical trial	-0.339644	0.00793187	0.147683
UCN2_Correlations	BAY-876	793149	Clinical trial	-0.339644	0.00793187	0.147683
UCN2_Correlations	SAR-20347	798517	Clinical trial	-0.338563	0.00814563	0.147683
UCN2_Correlations	SAR-20347	798517	Clinical trial	-0.338563	0.00814563	0.147683
UCN2_Correlations	LY-3214996	803410	Clinical trial	0.339577	0.00794504	0.147683
UCN2_Correlations	LY-3214996	803410	Clinical trial	0.339577	0.00794504	0.147683
UCN2_Correlations	selonsertib	797772	Clinical trial	-0.337384	0.00838459	0.148441
UCN2_Correlations	selonsertib	797772	Clinical trial	-0.337384	0.00838459	0.148441
UCN2_Correlations	ulixertinib	797771	Clinical trial	0.332508	0.00943911	0.163769
UCN2_Correlations	ulixertinib	797771	Clinical trial	0.332508	0.00943911	0.163769
UCN2_Correlations	Pracinostat	758249	Clinical trial	0.329081	0.0102473	0.168223
UCN2_Correlations	Pracinostat	758249	Clinical trial	0.329081	0.0102473	0.168223
UCN2_Correlations	SCH-1473759	761691	Clinical trial	-0.328172	0.0104715	0.168223
UCN2_Correlations	SCH-1473759	761691	Clinical trial	-0.328172	0.0104715	0.168223
UCN2_Correlations	CEP-32496	776043	Clinical trial	0.33005	0.0100129	0.168223
UCN2_Correlations	CEP-32496	776043	Clinical trial	0.33005	0.0100129	0.168223
UCN2_Correlations	Ombrabulin	778448	Clinical trial	-0.328455	0.0104013	0.168223
UCN2_Correlations	Ombrabulin	778448	Clinical trial	-0.328455	0.0104013	0.168223
UCN2_Correlations	Fedratinib	767600	FDA approved	-0.326173	0.0109795	0.170974
UCN2_Correlations	Fedratinib	767600	FDA approved	-0.326173	0.0109795	0.170974
UCN2_Correlations	AZD-0364	808790	Clinical trial	0.325952	0.0110369	0.170974
UCN2_Correlations	AZD-0364	808790	Clinical trial	0.325952	0.0110369	0.170974
UCN2_Correlations	RO-4987655	762521	Clinical trial	0.324701	0.0113671	0.173
UCN2_Correlations	RO-4987655	762521	Clinical trial	0.324701	0.0113671	0.173
UCN2_Correlations	LY-2874455	771750	Clinical trial	-0.320037	0.0126745	0.18957
UCN2_Correlations	LY-2874455	771750	Clinical trial	-0.320037	0.0126745	0.18957
UCN2_Correlations	IDH-C227	772564	Clinical trial	0.318566	0.0131127	0.189588
UCN2_Correlations	IDH-C227	772564	Clinical trial	0.318566	0.0131127	0.189588
UCN2_Correlations	KPT-9274	792970	Clinical trial	-0.319202	0.0129215	0.189588
UCN2_Correlations	KPT-9274	792970	Clinical trial	-0.319202	0.0129215	0.189588
UCN2_Correlations	Brivanib	764481	Clinical trial	-0.317255	0.0135143	0.192191
UCN2_Correlations	Brivanib	764481	Clinical trial	-0.317255	0.0135143	0.192191
UCN2_Correlations	E-7449	783107	Clinical trial	-0.313925	0.0145822	0.204034
UCN2_Correlations	E-7449	783107	Clinical trial	-0.313925	0.0145822	0.204034
UCN2_Correlations	Gandotinib	764820	Clinical trial	-0.31303	0.0148812	0.204912
UCN2_Correlations	Gandotinib	764820	Clinical trial	-0.31303	0.0148812	0.204912
UCN2_Correlations	RO-5126766	758248	Clinical trial	0.30721	0.0169575	0.221912
UCN2_Correlations	RO-5126766	758248	Clinical trial	0.30721	0.0169575	0.221912
UCN2_Correlations	TAK-733	761215	Clinical trial	0.307197	0.0169622	0.221912
UCN2_Correlations	TAK-733	761215	Clinical trial	0.307197	0.0169622	0.221912
UCN2_Correlations	JNJ-54302833	782125	Clinical trial	-0.307067	0.0170111	0.221912
UCN2_Correlations	JNJ-54302833	782125	Clinical trial	-0.307067	0.0170111	0.221912
UCN2_Correlations	r406	772498	Clinical trial	-0.30765	0.0167919	0.221912
UCN2_Correlations	BAY-1161909	787025	Clinical trial	-0.305915	0.0174516	0.224286
UCN2_Correlations	BAY-1161909	787025	Clinical trial	-0.305915	0.0174516	0.224286
UCN2_Correlations	Vistonuridine	788948	FDA approved	-0.30549	0.0176164	0.224739
UCN2_Correlations	PD-0325901	755770	Clinical trial	0.304705	0.0179242	0.225351
UCN2_Correlations	PD-0325901	755770	Clinical trial	0.304705	0.0179242	0.225351
UCN2_Correlations	RX-5902	793148	Clinical trial	-0.302953	0.0186285	0.229223
UCN2_Correlations	RX-5902	793148	Clinical trial	-0.302953	0.0186285	0.229223
UCN2_Correlations	SB-239063	756653	Clinical trial	-0.303264	0.0185017	0.229223
UCN2_Correlations	Bafetinib	773263	Clinical trial	0.299632	0.0200276	0.237999
UCN2_Correlations	Bafetinib	788186	Clinical trial	0.299632	0.0200276	0.237999
UCN2_Correlations	Bafetinib	788186	Clinical trial	0.299632	0.0200276	0.237999
UCN2_Correlations	JNJ-47117096	783272	Clinical trial	-0.299717	0.0199906	0.237999
UCN2_Correlations	JNJ-47117096	783272	Clinical trial	-0.299717	0.0199906	0.237999
UCN2_Correlations	OSU-03012	756657	Clinical trial	-0.298415	0.0205622	0.239433
UCN2_Correlations	OSU-03012	756657	Clinical trial	-0.298415	0.0205622	0.239433
UCN2_Correlations	BMS-988205	799771	Clinical trial	-0.299018	0.0202957	0.239433
UCN2_Correlations	aclarubicin	208734	FDA approved	-0.298033	0.0207322	0.239803
UCN2_Correlations	Acetalax	59687	FDA approved	-0.296275	0.0215317	0.240797
UCN2_Correlations	Acetalax	117186	FDA approved	-0.296275	0.0215317	0.240797
UCN2_Correlations	umbralisib	800405	FDA approved	-0.296515	0.0214212	0.240797
UCN2_Correlations	umbralisib	800405	FDA approved	-0.296515	0.0214212	0.240797
UCN2_Correlations	LDHA Inhibitor-33	773174	Clinical trial	-0.296404	0.021472	0.240797
UCN2_Correlations	SGN-2FF	803552	Clinical trial	-0.296017	0.0216509	0.240797
UCN2_Correlations	Teglarinad	761189	Clinical trial	-0.295084	0.0220878	0.242547
UCN2_Correlations	Teglarinad	761189	Clinical trial	-0.295084	0.0220878	0.242547
UCN2_Correlations	ABC-294640	796101	Clinical trial	-0.2943	0.0224605	0.245088
UCN2_Correlations	M-AMSA	141549	FDA approved	-0.29255	0.0233115	0.246036
UCN2_Correlations	M-AMSA	154948	FDA approved	-0.29255	0.0233115	0.246036
UCN2_Correlations	M-AMSA	156303	FDA approved	-0.29255	0.0233115	0.246036
UCN2_Correlations	M-AMSA	249992	FDA approved	-0.29255	0.0233115	0.246036
UCN2_Correlations	M-AMSA	758423	FDA approved	-0.29255	0.0233115	0.246036
UCN2_Correlations	Astex FGF inhibitor	754361	Clinical trial	-0.29209	0.02354	0.246036
UCN2_Correlations	Astex FGF inhibitor	754361	Clinical trial	-0.29209	0.02354	0.246036
UCN2_Correlations	Celecoxib	719627	FDA approved	-0.291339	0.0239167	0.246997
UCN2_Correlations	Celecoxib	719627	FDA approved	-0.291339	0.0239167	0.246997
UCN2_Correlations	BOS-172722	809694	Clinical trial	-0.289861	0.0246725	0.250332
UCN2_Correlations	BOS-172722	809694	Clinical trial	-0.289861	0.0246725	0.250332
UCN2_Correlations	LY-2109761	765632	Clinical trial	-0.289939	0.0246321	0.250332
UCN2_Correlations	ST-3595	762153	Clinical trial	-0.289216	0.0250087	0.25081
UCN2_Correlations	ST-3595	762153	Clinical trial	-0.289216	0.0250087	0.25081
UCN2_Correlations	BX-912	758485	Clinical trial	-0.287042	0.0261706	0.259463
UCN2_Correlations	BX-912	758485	Clinical trial	-0.287042	0.0261706	0.259463
UCN2_Correlations	maritoclax	781008	Clinical trial	-0.286083	0.0266975	0.261696
UCN2_Correlations	maritoclax	781008	Clinical trial	-0.286083	0.0266975	0.261696
UCN2_Correlations	PF-06855800	809252	Clinical trial	-0.282977	0.0284652	0.277456
UCN2_Correlations	OSI-027	759660	Clinical trial	0.281513	0.0293321	0.282729
UCN2_Correlations	OSI-027	759660	Clinical trial	0.281513	0.0293321	0.282729
UCN2_Correlations	OSU-03013	756658	Clinical trial	-0.28053	0.029926	0.28686
UCN2_Correlations	Econazole Nitrate	243115	FDA approved	-0.277401	0.0318851	0.297423
UCN2_Correlations	Econazole Nitrate	757882	FDA approved	-0.277401	0.0318851	0.297423
UCN2_Correlations	sr 13654	756662	Clinical trial	-0.277603	0.0317554	0.297423
UCN2_Correlations	sr 13654	756662	Clinical trial	-0.277603	0.0317554	0.297423
UCN2_Correlations	Orteronel	764488	Clinical trial	-0.277411	0.0318785	0.297423
UCN2_Correlations	BLU-554	795718	Clinical trial	-0.276203	0.0326633	0.303053
UCN2_Correlations	Telatinib	776017	Clinical trial	0.275431	0.0331725	0.30452
UCN2_Correlations	Telatinib	776017	Clinical trial	0.275431	0.0331725	0.30452
UCN2_Correlations	BMS-986195	807627	Clinical trial	-0.275105	0.0333901	0.304904
UCN2_Correlations	Cobimetinib (isomer 1)	768068	FDA approved	0.272195	0.0353817	0.3132
UCN2_Correlations	Cobimetinib (isomer 1)	768069	FDA approved	0.272195	0.0353817	0.3132
UCN2_Correlations	Cobimetinib (isomer 1)	778590	FDA approved	0.272195	0.0353817	0.3132
UCN2_Correlations	Cobimetinib (isomer 1)	768068	FDA approved	0.272195	0.0353817	0.3132
UCN2_Correlations	Cobimetinib (isomer 1)	768069	FDA approved	0.272195	0.0353817	0.3132
UCN2_Correlations	Cobimetinib (isomer 1)	778590	FDA approved	0.272195	0.0353817	0.3132
UCN2_Correlations	GNE-617	779407	Clinical trial	-0.270302	0.0367291	0.321843
UCN2_Correlations	GNE-617	779407	Clinical trial	-0.270302	0.0367291	0.321843
UCN2_Correlations	Trametinib	758246	FDA approved	0.26754	0.0387721	0.331377
UCN2_Correlations	Trametinib	758246	FDA approved	0.26754	0.0387721	0.331377
UCN2_Correlations	VS-5584	778810	Clinical trial	0.267776	0.038594	0.331377
UCN2_Correlations	VS-5584	778810	Clinical trial	0.267776	0.038594	0.331377
UCN2_Correlations	SW-033291	787269	Clinical trial	-0.268003	0.0384229	0.331377
UCN2_Correlations	melbex	129185	FDA approved	-0.265255	0.0405321	0.333286
UCN2_Correlations	melbex	757424	FDA approved	-0.265255	0.0405321	0.333286
UCN2_Correlations	tic10	350625	Clinical trial	-0.266708	0.0394055	0.333286
UCN2_Correlations	tic10	350625	Clinical trial	-0.266708	0.0394055	0.333286
UCN2_Correlations	GSK-2126458	764092	Clinical trial	0.266215	0.0397849	0.333286
UCN2_Correlations	GSK-2126458	764092	Clinical trial	0.266215	0.0397849	0.333286
UCN2_Correlations	RX-3117	785657	Clinical trial	-0.265655	0.0402196	0.333286
UCN2_Correlations	RX-3117	785657	Clinical trial	-0.265655	0.0402196	0.333286
UCN2_Correlations	Streptozocin	85998	FDA approved	0.263263	0.0421199	0.343089
UCN2_Correlations	Streptozocin	85998	FDA approved	0.263263	0.0421199	0.343089
UCN2_Correlations	BIM-46187	760842	Clinical trial	0.261051	0.0439427	0.356264
UCN2_Correlations	Litronesib	789722	Clinical trial	-0.25974	0.0450537	0.361889
UCN2_Correlations	Litronesib	789722	Clinical trial	-0.25974	0.0450537	0.361889
UCN2_Correlations	okadaic acid	677083	Clinical trial	0.259277	0.0454508	0.363397
UCN2_Correlations	ITRI-260	761879	Clinical trial	-0.258166	0.0464168	0.366095
UCN2_Correlations	ITRI-260	761879	Clinical trial	-0.258166	0.0464168	0.366095
UCN2_Correlations	PF-2771	791648	Clinical trial	-0.257921	0.0466323	0.366095
UCN2_Correlations	PF-2771	791648	Clinical trial	-0.257921	0.0466323	0.366095
UCN2_Correlations	XL-541	768011	Clinical trial	-0.256883	0.0475532	0.371643
UCN2_Correlations	LY-3154567	789099	Clinical trial	-0.256326	0.0480539	0.372203
UCN2_Correlations	LY-3154567	789099	Clinical trial	-0.256326	0.0480539	0.372203
UCN2_Correlations	IM-25	783360	Clinical trial	0.252733	0.0513867	0.396248
UCN2_Correlations	Mitotane	38721	FDA approved	0.250743	0.0533117	0.398697
UCN2_Correlations	Mitotane	38721	FDA approved	0.250743	0.0533117	0.398697
UCN2_Correlations	Belinostat	726630	FDA approved	-0.24863	0.0554202	0.398697
UCN2_Correlations	Belinostat	758774	FDA approved	-0.24863	0.0554202	0.398697
UCN2_Correlations	Belinostat	758774	FDA approved	-0.24863	0.0554202	0.398697
UCN2_Correlations	BML-277	741899	Clinical trial	-0.249106	0.05494	0.398697
UCN2_Correlations	BML-277	741899	Clinical trial	-0.249106	0.05494	0.398697
UCN2_Correlations	RAF-265	754357	Clinical trial	0.247449	0.0566278	0.398697
UCN2_Correlations	RAF-265	754357	Clinical trial	0.247449	0.0566278	0.398697
UCN2_Correlations	Carfilzomib	758252	FDA approved	-0.250674	0.0533802	0.398697
UCN2_Correlations	Carfilzomib	758252	FDA approved	-0.250674	0.0533802	0.398697
UCN2_Correlations	Abexinostat	764136	Clinical trial	0.251372	0.0526972	0.398697
UCN2_Correlations	Abexinostat	764136	Clinical trial	0.251372	0.0526972	0.398697
UCN2_Correlations	SOMCL-12-81	780163	Clinical trial	-0.248419	0.0556342	0.398697
UCN2_Correlations	SOMCL-12-81	780163	Clinical trial	-0.248419	0.0556342	0.398697
UCN2_Correlations	EGF-816	787027	Clinical trial	-0.247593	0.0564791	0.398697
UCN2_Correlations	EGF-816	787027	Clinical trial	-0.247593	0.0564791	0.398697
UCN2_Correlations	GSK-2194069	792955	Clinical trial	-0.248991	0.0550556	0.398697
UCN2_Correlations	GSK-2194069	792955	Clinical trial	-0.248991	0.0550556	0.398697
UCN2_Correlations	Tirapazamine	130181	Clinical trial	-0.250651	0.0534031	0.398697
UCN2_Correlations	Linifanib	764237	Clinical trial	-0.247099	0.0569895	0.398697
UCN2_Correlations	CCT-241533	776821	Clinical trial	-0.247309	0.0567724	0.398697
UCN2_Correlations	vecabrutinib	810114	Clinical trial	-0.247976	0.0560861	0.398697
UCN2_Correlations	artemether	665970	FDA approved	-0.246405	0.0577126	0.402134
UCN2_Correlations	AGI-6780	781409	Clinical trial	-0.24564	0.0585187	0.404502
UCN2_Correlations	Aurigene Cpm 16	803790	Clinical trial	0.245838	0.0583092	0.404502
UCN2_Correlations	bisacodyl, active ingredient of viraplex	614826	FDA approved	-0.243341	0.0609953	0.419408
UCN2_Correlations	AZD-5069	802548	Clinical trial	-0.243192	0.0611587	0.419408
UCN2_Correlations	ouabain	757425	FDA approved	-0.2419	0.0625906	0.426743
UCN2_Correlations	sabutoclax	787780	Clinical trial	-0.241565	0.0629661	0.426743
UCN2_Correlations	sabutoclax	787780	Clinical trial	-0.241565	0.0629661	0.426743
UCN2_Correlations	brigatinib	761191	FDA approved	-0.24034	0.0643537	0.431095
UCN2_Correlations	brigatinib	787457	FDA approved	-0.24034	0.0643537	0.431095
UCN2_Correlations	brigatinib	787457	FDA approved	-0.24034	0.0643537	0.431095
UCN2_Correlations	CFI-400945	791966	Clinical trial	-0.239811	0.0649613	0.431831
UCN2_Correlations	CFI-400945	791966	Clinical trial	-0.239811	0.0649613	0.431831
UCN2_Correlations	VS-4718	783102	Clinical trial	0.238753	0.0661902	0.436654
UCN2_Correlations	VS-4718	783102	Clinical trial	0.238753	0.0661902	0.436654
UCN2_Correlations	B-7100	773265	Clinical trial	-0.237725	0.0674006	0.441283
UCN2_Correlations	B-7100	773265	Clinical trial	-0.237725	0.0674006	0.441283
UCN2_Correlations	AFP464	710464	Clinical trial	-0.236225	0.0691995	0.441402
UCN2_Correlations	AFP464	710464	Clinical trial	-0.236225	0.0691995	0.441402
UCN2_Correlations	ABT-199	766270	FDA approved	0.236657	0.0686782	0.441402
UCN2_Correlations	ABT-199	766270	FDA approved	0.236657	0.0686782	0.441402
UCN2_Correlations	KPT-8602	794443	Clinical trial	-0.236685	0.0686449	0.441402
UCN2_Correlations	KPT-8602	794443	Clinical trial	-0.236685	0.0686449	0.441402
UCN2_Correlations	Letrozole	719345	FDA approved	0.2363	0.069109	0.441402
UCN2_Correlations	Plinabulin	797934	Clinical trial	-0.234832	0.0709049	0.447345
UCN2_Correlations	Plinabulin	797934	Clinical trial	-0.234832	0.0709049	0.447345
UCN2_Correlations	CGI Diphenylurea PK inhibitor	762381	Clinical trial	-0.234837	0.0708987	0.447345
UCN2_Correlations	CEP-28122	779218	Clinical trial	0.232486	0.0738528	0.46258
UCN2_Correlations	CEP-28122	779218	Clinical trial	0.232486	0.0738528	0.46258
UCN2_Correlations	TAK-901	762151	Clinical trial	-0.231579	0.0750181	0.466511
UCN2_Correlations	TAK-901	762151	Clinical trial	-0.231579	0.0750181	0.466511
UCN2_Correlations	malacid	3061	FDA approved	-0.228208	0.0794773	0.472355
UCN2_Correlations	malacid	757306	FDA approved	-0.228208	0.0794773	0.472355
UCN2_Correlations	Fluorouracil	19893	FDA approved	-0.228656	0.0788729	0.472355
UCN2_Correlations	Fluorouracil	757036	FDA approved	-0.228656	0.0788729	0.472355
UCN2_Correlations	Fluorouracil	19893	FDA approved	-0.228656	0.0788729	0.472355
UCN2_Correlations	Perifosine	639966	Clinical trial	-0.227393	0.0805862	0.472355
UCN2_Correlations	Perifosine	639966	Clinical trial	-0.227393	0.0805862	0.472355
UCN2_Correlations	VE-821	761070	Clinical trial	-0.227768	0.0800744	0.472355
UCN2_Correlations	VE-821	761070	Clinical trial	-0.227768	0.0800744	0.472355
UCN2_Correlations	Des-fluoro-TAK-960	762154	Clinical trial	-0.229704	0.0774733	0.472355
UCN2_Correlations	Des-fluoro-TAK-960	762154	Clinical trial	-0.229704	0.0774733	0.472355
UCN2_Correlations	VX-944	767601	Clinical trial	-0.229401	0.077875	0.472355
UCN2_Correlations	VX-944	767601	Clinical trial	-0.229401	0.077875	0.472355
UCN2_Correlations	R-306465	773264	Clinical trial	0.229255	0.0780706	0.472355
UCN2_Correlations	R-306465	773264	Clinical trial	0.229255	0.0780706	0.472355
UCN2_Correlations	Rebastinib	774831	Clinical trial	0.228134	0.0795777	0.472355
UCN2_Correlations	Rebastinib	774831	Clinical trial	0.228134	0.0795777	0.472355
UCN2_Correlations	Simvastatin	633782	FDA approved	0.224544	0.0845588	0.479443
UCN2_Correlations	Simvastatin	758706	FDA approved	0.224544	0.0845588	0.479443
UCN2_Correlations	BAY 61-3606	766992	Clinical trial	-0.226063	0.0824219	0.479443
UCN2_Correlations	BAY 61-3606	766992	Clinical trial	-0.226063	0.0824219	0.479443
UCN2_Correlations	ARRY-704	772563	Clinical trial	0.224866	0.0841026	0.479443
UCN2_Correlations	ARRY-704	772563	Clinical trial	0.224866	0.0841026	0.479443
UCN2_Correlations	LGH-447	794109	Clinical trial	-0.225346	0.083426	0.479443
UCN2_Correlations	LGH-447	794109	Clinical trial	-0.225346	0.083426	0.479443
UCN2_Correlations	PQR-620	794442	Clinical trial	0.22528	0.0835184	0.479443
UCN2_Correlations	PQR-620	794442	Clinical trial	0.22528	0.0835184	0.479443
UCN2_Correlations	Digoxin	756738	FDA approved	-0.222996	0.0867825	0.482582
UCN2_Correlations	Daporinad	760442	Clinical trial	-0.222927	0.0868818	0.482582
UCN2_Correlations	Daporinad	777194	Clinical trial	-0.222927	0.0868818	0.482582
UCN2_Correlations	Daporinad	777194	Clinical trial	-0.222927	0.0868818	0.482582
UCN2_Correlations	Amifostine	296961	FDA approved	-0.222805	0.0870595	0.482582
UCN2_Correlations	P505-15	776786	Clinical trial	-0.223799	0.0856239	0.482582
UCN2_Correlations	CPI-169	782310	Clinical trial	-0.222842	0.087005	0.482582
UCN2_Correlations	MSC-2530818	800890	Clinical trial	-0.220071	0.0911068	0.503408
UCN2_Correlations	badil	3090	FDA approved	-0.217952	0.0943444	0.508346
UCN2_Correlations	badil	757050	FDA approved	-0.217952	0.0943444	0.508346
UCN2_Correlations	Volasertib	757149	Clinical trial	-0.218694	0.0932012	0.508346
UCN2_Correlations	Volasertib	757149	Clinical trial	-0.218694	0.0932012	0.508346
UCN2_Correlations	EMD-534085	763564	Clinical trial	-0.218449	0.0935779	0.508346
UCN2_Correlations	EMD-534085	763564	Clinical trial	-0.218449	0.0935779	0.508346
UCN2_Correlations	ARQ-621	771644	Clinical trial	-0.21808	0.0941457	0.508346
UCN2_Correlations	ARQ-621	771644	Clinical trial	-0.21808	0.0941457	0.508346
UCN2_Correlations	TAE-684	764041	Clinical trial	-0.217552	0.0949656	0.508535
UCN2_Correlations	TAE-684	764041	Clinical trial	-0.217552	0.0949656	0.508535
UCN2_Correlations	TABRECTA	777878	FDA approved	0.216942	0.0959182	0.512056
UCN2_Correlations	AS-703569	763930	Clinical trial	-0.216162	0.0971483	0.51447
UCN2_Correlations	P-529	775306	Clinical trial	-0.216092	0.0972601	0.51447
UCN2_Correlations	tirabrutinib	797933	Clinical trial	-0.216126	0.0972048	0.51447
UCN2_Correlations	Idarubicin	256439	FDA approved	-0.215055	0.0989152	0.514548
UCN2_Correlations	Idarubicin	256439	FDA approved	-0.215055	0.0989152	0.514548
UCN2_Correlations	MPC-3100	765395	Clinical trial	-0.215553	0.0981168	0.514548
UCN2_Correlations	MPC-3100	765395	Clinical trial	-0.215553	0.0981168	0.514548
UCN2_Correlations	IDH1-Comp 301	768539	Clinical trial	0.214968	0.0990542	0.514548
UCN2_Correlations	IDH1-Comp 301	768539	Clinical trial	0.214968	0.0990542	0.514548
UCN2_Correlations	VBY-825	782457	Clinical trial	-0.214416	0.099946	0.517631
UCN2_Correlations	florid	169434	FDA approved	-0.213019	0.102228	0.527873
UCN2_Correlations	RH1	697726	Clinical trial	-0.211638	0.104524	0.528827
UCN2_Correlations	Nitazoxanide	697855	FDA approved	0.211145	0.105354	0.528827
UCN2_Correlations	Nitazoxanide	760057	FDA approved	0.211145	0.105354	0.528827
UCN2_Correlations	DMAPT	734325	Clinical trial	-0.211623	0.10455	0.528827
UCN2_Correlations	BI-2536	755983	Clinical trial	-0.210813	0.105915	0.528827
UCN2_Correlations	BI-2536	755983	Clinical trial	-0.210813	0.105915	0.528827
UCN2_Correlations	navan	757350	FDA approved	0.210678	0.106144	0.528827
UCN2_Correlations	PP-242	764515	Clinical trial	0.211843	0.104182	0.528827
UCN2_Correlations	PP-242	764515	Clinical trial	0.211843	0.104182	0.528827
UCN2_Correlations	MK-2461	764580	Clinical trial	-0.210656	0.106181	0.528827
UCN2_Correlations	MK-2461	764580	Clinical trial	-0.210656	0.106181	0.528827
UCN2_Correlations	Pelitrexol isomer A	772290	Clinical trial	-0.210542	0.106375	0.528827
UCN2_Correlations	Pelitrexol isomer A	772290	Clinical trial	-0.210542	0.106375	0.528827
UCN2_Correlations	CEP-9722	768593	Clinical trial	-0.209767	0.1077	0.532363
UCN2_Correlations	CEP-9722	768593	Clinical trial	-0.209767	0.1077	0.532363
UCN2_Correlations	Odanacatib	766811	Clinical trial	0.209527	0.108112	0.532883
UCN2_Correlations	CG-806	810717	Clinical trial	-0.208289	0.110259	0.540392
UCN2_Correlations	CG-806	810717	Clinical trial	-0.208289	0.110259	0.540392
UCN2_Correlations	poziotinib	783296	Clinical trial	-0.207654	0.111372	0.542784
UCN2_Correlations	poziotinib	783296	Clinical trial	-0.207654	0.111372	0.542784
UCN2_Correlations	Crenolanib	763526	Clinical trial	-0.207033	0.11247	0.545073
UCN2_Correlations	Crenolanib	763526	Clinical trial	-0.207033	0.11247	0.545073
UCN2_Correlations	Oxaliplatin	266046	FDA approved	-0.205899	0.114497	0.548765
UCN2_Correlations	Oxaliplatin	266046	FDA approved	-0.205899	0.114497	0.548765
UCN2_Correlations	XR-5000	754367	Clinical trial	-0.206378	0.113637	0.548765
UCN2_Correlations	SB-203580	755772	Clinical trial	0.206177	0.113998	0.548765
UCN2_Correlations	Batracylin	320846	Clinical trial	-0.205249	0.115671	0.549832
UCN2_Correlations	XR-11576	754365	Clinical trial	-0.205396	0.115404	0.549832
UCN2_Correlations	XR-11576	754365	Clinical trial	-0.205396	0.115404	0.549832
UCN2_Correlations	itacitinib	792849	Clinical trial	-0.205053	0.116026	0.550015
UCN2_Correlations	Tempol	142784	Clinical trial	-0.204636	0.116785	0.552106
UCN2_Correlations	zanubrutinib	799318	FDA approved	-0.204303	0.117396	0.553482
UCN2_Correlations	Zalcitabine	606170	FDA approved	-0.200055	0.125384	0.57582
UCN2_Correlations	tepotinib	758244	FDA approved	0.2004	0.124721	0.57582
UCN2_Correlations	tepotinib	758244	FDA approved	0.2004	0.124721	0.57582
UCN2_Correlations	GDC-0349	771532	Clinical trial	0.200579	0.124378	0.57582
UCN2_Correlations	GDC-0349	771532	Clinical trial	0.200579	0.124378	0.57582
UCN2_Correlations	IDH-C35	773096	Clinical trial	0.201268	0.123062	0.57582
UCN2_Correlations	IDH-C35	773096	Clinical trial	0.201268	0.123062	0.57582
UCN2_Correlations	VX-984	792969	Clinical trial	-0.200356	0.124805	0.57582
UCN2_Correlations	evobrutinib	800892	Clinical trial	-0.199848	0.125784	0.57582
UCN2_Correlations	CPI-444	801812	Clinical trial	-0.201166	0.123257	0.57582
UCN2_Correlations	pamiparib	804253	Clinical trial	-0.199968	0.125552	0.57582
UCN2_Correlations	GSK-1070916	777445	Clinical trial	-0.198857	0.12771	0.577023
UCN2_Correlations	GSK-1070916	777445	Clinical trial	-0.198857	0.12771	0.577023
UCN2_Correlations	MK-0731	780965	Clinical trial	-0.198984	0.127461	0.577023
UCN2_Correlations	MK-0731	780965	Clinical trial	-0.198984	0.127461	0.577023
UCN2_Correlations	Pacritinib	781626	Clinical trial	-0.199407	0.126638	0.577023
UCN2_Correlations	artenimol	758682	FDA approved	-0.197826	0.129738	0.584664
UCN2_Correlations	KW-2449	759675	Clinical trial	-0.197381	0.13062	0.584992
UCN2_Correlations	KW-2449	759675	Clinical trial	-0.197381	0.13062	0.584992
UCN2_Correlations	AT-265	797393	Clinical trial	-0.19728	0.130822	0.584992
UCN2_Correlations	6-(4-pyrimidinyl)-1H-indazole derivative	759658	Clinical trial	0.196448	0.132486	0.586386
UCN2_Correlations	6-(4-pyrimidinyl)-1H-indazole derivative	759658	Clinical trial	0.196448	0.132486	0.586386
UCN2_Correlations	TAS-116	780204	Clinical trial	-0.196623	0.132134	0.586386
UCN2_Correlations	TAS-116	780204	Clinical trial	-0.196623	0.132134	0.586386
UCN2_Correlations	Quizartinib	756647	FDA approved	0.195284	0.134841	0.590782
UCN2_Correlations	Quizartinib	756647	FDA approved	0.195284	0.134841	0.590782
UCN2_Correlations	CYC-116	759498	Clinical trial	-0.195361	0.134685	0.590782
UCN2_Correlations	CYC-116	759498	Clinical trial	-0.195361	0.134685	0.590782
UCN2_Correlations	Methotrexate	740	FDA approved	-0.193919	0.137643	0.592547
UCN2_Correlations	Methotrexate	740	FDA approved	-0.193919	0.137643	0.592547
UCN2_Correlations	Ispinesib	755386	Clinical trial	-0.193144	0.139253	0.592547
UCN2_Correlations	Ispinesib	755386	Clinical trial	-0.193144	0.139253	0.592547
UCN2_Correlations	Barasertib	757444	Clinical trial	-0.192853	0.139863	0.592547
UCN2_Correlations	Barasertib	757444	Clinical trial	-0.192853	0.139863	0.592547
UCN2_Correlations	BMN-673	765396	FDA approved	-0.193259	0.139013	0.592547
UCN2_Correlations	BMN-673	767125	FDA approved	-0.193259	0.139013	0.592547
UCN2_Correlations	BMN-673	765396	FDA approved	-0.193259	0.139013	0.592547
UCN2_Correlations	BMN-673	767125	FDA approved	-0.193259	0.139013	0.592547
UCN2_Correlations	MI-503	787039	Clinical trial	-0.193894	0.137695	0.592547
UCN2_Correlations	MI-503	787039	Clinical trial	-0.193894	0.137695	0.592547
UCN2_Correlations	IACS-10759	809972	Clinical trial	-0.192612	0.140367	0.592547
UCN2_Correlations	IACS-10759	809972	Clinical trial	-0.192612	0.140367	0.592547
UCN2_Correlations	Busulfan	750	FDA approved	-0.19332	0.138886	0.592547
UCN2_Correlations	Daunorubicin	82151	FDA approved	-0.187438	0.151547	0.594872
UCN2_Correlations	Daunorubicin	83142	FDA approved	-0.187438	0.151547	0.594872
UCN2_Correlations	Daunorubicin	756717	FDA approved	-0.187438	0.151547	0.594872
UCN2_Correlations	Daunorubicin	82151	FDA approved	-0.187438	0.151547	0.594872
UCN2_Correlations	rifa	113926	FDA approved	-0.188153	0.149962	0.594872
UCN2_Correlations	Irinotecan	616348	FDA approved	-0.191197	0.143361	0.594872
UCN2_Correlations	Irinotecan	728073	FDA approved	-0.191197	0.143361	0.594872
UCN2_Correlations	Irinotecan	759878	FDA approved	-0.191197	0.143361	0.594872
UCN2_Correlations	Irinotecan	616348	FDA approved	-0.191197	0.143361	0.594872
UCN2_Correlations	Fulvestrant	719276	FDA approved	-0.19002	0.145887	0.594872
UCN2_Correlations	Fulvestrant	719276	FDA approved	-0.19002	0.145887	0.594872
UCN2_Correlations	Buparlisib	754353	Clinical trial	0.187988	0.150327	0.594872
UCN2_Correlations	Buparlisib	754353	Clinical trial	0.187988	0.150327	0.594872
UCN2_Correlations	GSK-461364	754354	Clinical trial	-0.19105	0.143675	0.594872
UCN2_Correlations	GSK-461364	754354	Clinical trial	-0.19105	0.143675	0.594872
UCN2_Correlations	XAV-939	755761	Clinical trial	0.189682	0.146619	0.594872
UCN2_Correlations	XAV-939	755761	Clinical trial	0.189682	0.146619	0.594872
UCN2_Correlations	Saracatinib	758872	Clinical trial	-0.188091	0.1501	0.594872
UCN2_Correlations	Saracatinib	758872	Clinical trial	-0.188091	0.1501	0.594872
UCN2_Correlations	Alisertib	759677	Clinical trial	-0.187733	0.15089	0.594872
UCN2_Correlations	Alisertib	759677	Clinical trial	-0.187733	0.15089	0.594872
UCN2_Correlations	Pluripotin	763525	Clinical trial	0.188675	0.148816	0.594872
UCN2_Correlations	Pluripotin	763525	Clinical trial	0.188675	0.148816	0.594872
UCN2_Correlations	INK-128	764658	Clinical trial	0.190202	0.145495	0.594872
UCN2_Correlations	INK-128	764658	Clinical trial	0.190202	0.145495	0.594872
UCN2_Correlations	LY-2835219	768073	FDA approved	-0.191709	0.142271	0.594872
UCN2_Correlations	LY-2835219	768073	FDA approved	-0.191709	0.142271	0.594872
UCN2_Correlations	CCT-271850	789044	Clinical trial	-0.188271	0.149703	0.594872
UCN2_Correlations	CCT-271850	789044	Clinical trial	-0.188271	0.149703	0.594872
UCN2_Correlations	FAU	678515	Clinical trial	-0.18796	0.150389	0.594872
UCN2_Correlations	Rucaparib	756644	FDA approved	-0.188175	0.149914	0.594872
UCN2_Correlations	cinchonidine	5364	FDA approved	0.185562	0.155757	0.602984
UCN2_Correlations	Eribulin mesilate	707389	FDA approved	-0.186186	0.154348	0.602984
UCN2_Correlations	JNJ-28312141	754345	Clinical trial	0.184977	0.157089	0.602984
UCN2_Correlations	JNJ-28312141	754345	Clinical trial	0.184977	0.157089	0.602984
UCN2_Correlations	CO-1686	779405	FDA approved	-0.185053	0.156917	0.602984
UCN2_Correlations	CO-1686	779405	FDA approved	-0.185053	0.156917	0.602984
UCN2_Correlations	SB-202190	789969	Clinical trial	0.185235	0.156502	0.602984
UCN2_Correlations	SB-202190	789969	Clinical trial	0.185235	0.156502	0.602984
UCN2_Correlations	EPZ-5676	778365	Clinical trial	0.185896	0.155003	0.602984
UCN2_Correlations	GSK-2795039	795781	Clinical trial	-0.184986	0.15707	0.602984
UCN2_Correlations	ergosterol	62791	FDA approved	-0.182856	0.161986	0.610784
UCN2_Correlations	Mebendazole	184849	FDA approved	-0.182969	0.161721	0.610784
UCN2_Correlations	Mebendazole	757838	FDA approved	-0.182969	0.161721	0.610784
UCN2_Correlations	Mitoxantrone	279836	FDA approved	-0.181719	0.164656	0.610784
UCN2_Correlations	Mitoxantrone	301739	FDA approved	-0.181719	0.164656	0.610784
UCN2_Correlations	Mitoxantrone	279836	FDA approved	-0.181719	0.164656	0.610784
UCN2_Correlations	Fenretinide	374551	Clinical trial	-0.179709	0.169456	0.610784
UCN2_Correlations	Fenretinide	760419	Clinical trial	-0.179709	0.169456	0.610784
UCN2_Correlations	SR16157	732011	Clinical trial	-0.182224	0.163467	0.610784
UCN2_Correlations	1,9-Pyrazoleanthrone	755773	Clinical trial	-0.181949	0.164113	0.610784
UCN2_Correlations	1,9-Pyrazoleanthrone	755773	Clinical trial	-0.181949	0.164113	0.610784
UCN2_Correlations	AZD-8055	758871	Clinical trial	0.179629	0.16965	0.610784
UCN2_Correlations	AZD-8055	758871	Clinical trial	0.179629	0.16965	0.610784
UCN2_Correlations	LOR-253	763832	Clinical trial	-0.180691	0.167099	0.610784
UCN2_Correlations	LOR-253	789042	Clinical trial	-0.180691	0.167099	0.610784
UCN2_Correlations	LOR-253	789042	Clinical trial	-0.180691	0.167099	0.610784
UCN2_Correlations	Varlitinib	764823	Clinical trial	-0.182222	0.163472	0.610784
UCN2_Correlations	Varlitinib	764823	Clinical trial	-0.182222	0.163472	0.610784
UCN2_Correlations	SAR-125844	771652	Clinical trial	0.179325	0.170386	0.610784
UCN2_Correlations	SAR-125844	771652	Clinical trial	0.179325	0.170386	0.610784
UCN2_Correlations	5-aza-T-dCyd	777586	Clinical trial	-0.181765	0.164547	0.610784
UCN2_Correlations	5-aza-T-dCyd	777586	Clinical trial	-0.181765	0.164547	0.610784
UCN2_Correlations	SAR-260301 (enantiomer 1)	780290	Clinical trial	0.181066	0.166205	0.610784
UCN2_Correlations	SAR-260301 (enantiomer 1)	780291	Clinical trial	0.181066	0.166205	0.610784
UCN2_Correlations	SAR-260301 (enantiomer 1)	780290	Clinical trial	0.181066	0.166205	0.610784
UCN2_Correlations	SAR-260301 (enantiomer 1)	780291	Clinical trial	0.181066	0.166205	0.610784
UCN2_Correlations	AZD-3147	784815	Clinical trial	0.180335	0.16795	0.610784
UCN2_Correlations	AZD-3147	784815	Clinical trial	0.180335	0.16795	0.610784
UCN2_Correlations	GDC-0077	800729	Clinical trial	-0.179697	0.169485	0.610784
UCN2_Correlations	GDC-0077	800729	Clinical trial	-0.179697	0.169485	0.610784
UCN2_Correlations	PF-06873600	812927	Clinical trial	-0.179475	0.170023	0.610784
UCN2_Correlations	PF-06873600	812927	Clinical trial	-0.179475	0.170023	0.610784
UCN2_Correlations	YK-4-279	765436	Clinical trial	-0.177676	0.174415	0.613815
UCN2_Correlations	YK-4-279	765436	Clinical trial	-0.177676	0.174415	0.613815
UCN2_Correlations	SAR-402674	768112	Clinical trial	-0.17818	0.173175	0.613815
UCN2_Correlations	SAR-402674	768112	Clinical trial	-0.17818	0.173175	0.613815
UCN2_Correlations	LDK-378	776422	FDA approved	-0.17778	0.174158	0.613815
UCN2_Correlations	LDK-378	777193	FDA approved	-0.17778	0.174158	0.613815
UCN2_Correlations	LDK-378	776422	FDA approved	-0.17778	0.174158	0.613815
UCN2_Correlations	LOXO-195	809970	Clinical trial	-0.178052	0.17349	0.613815
UCN2_Correlations	LOXO-195	809970	Clinical trial	-0.178052	0.17349	0.613815
UCN2_Correlations	GDC-0339	791495	Clinical trial	-0.17707	0.175913	0.61534
UCN2_Correlations	GDC-0339	791495	Clinical trial	-0.17707	0.175913	0.61534
UCN2_Correlations	Semagacestat	755982	Clinical trial	-0.177348	0.175225	0.61534
UCN2_Correlations	Nitrogen mustard	762	FDA approved	-0.164308	0.209662	0.618647
UCN2_Correlations	Nitrogen mustard	757087	FDA approved	-0.164308	0.209662	0.618647
UCN2_Correlations	Nitrogen mustard	762	FDA approved	-0.164308	0.209662	0.618647
UCN2_Correlations	Allopurinol	1390	FDA approved	-0.166348	0.20398	0.618647
UCN2_Correlations	Allopurinol	1390	FDA approved	-0.166348	0.20398	0.618647
UCN2_Correlations	Triamcinolone	13397	FDA approved	-0.164716	0.208516	0.618647
UCN2_Correlations	Dexamethasone Decadron	34521	FDA approved	-0.169597	0.195159	0.618647
UCN2_Correlations	Idoxuridine	39661	FDA approved	-0.164619	0.208788	0.618647
UCN2_Correlations	Estramustine	89201	FDA approved	-0.164374	0.209476	0.618647
UCN2_Correlations	Estramustine	702294	FDA approved	-0.164374	0.209476	0.618647
UCN2_Correlations	Estramustine	702294	FDA approved	-0.164374	0.209476	0.618647
UCN2_Correlations	Teniposide	122819	FDA approved	-0.173539	0.184827	0.618647
UCN2_Correlations	Teniposide	758255	FDA approved	-0.173539	0.184827	0.618647
UCN2_Correlations	Teniposide	758667	FDA approved	-0.173539	0.184827	0.618647
UCN2_Correlations	Teniposide	122819	FDA approved	-0.173539	0.184827	0.618647
UCN2_Correlations	Homoharringtonine	141633	FDA approved	-0.167116	0.20187	0.618647
UCN2_Correlations	Homoharringtonine	758253	FDA approved	-0.167116	0.20187	0.618647
UCN2_Correlations	Homoharringtonine	758253	FDA approved	-0.167116	0.20187	0.618647
UCN2_Correlations	Triciribine phosphate	280594	Clinical trial	-0.173941	0.183795	0.618647
UCN2_Correlations	timazid	602670	FDA approved	-0.169788	0.194649	0.618647
UCN2_Correlations	Abiraterone	749226	FDA approved	0.165172	0.207242	0.618647
UCN2_Correlations	Abiraterone	749227	FDA approved	0.165172	0.207242	0.618647
UCN2_Correlations	Abiraterone	749226	FDA approved	0.165172	0.207242	0.618647
UCN2_Correlations	Salinomycin	751548	FDA approved	-0.165018	0.207671	0.618647
UCN2_Correlations	Salinomycin	757437	FDA approved	-0.165018	0.207671	0.618647
UCN2_Correlations	Salinomycin	757437	FDA approved	-0.165018	0.207671	0.618647
UCN2_Correlations	Adavosertib	754352	Clinical trial	-0.169477	0.19548	0.618647
UCN2_Correlations	Adavosertib	754352	Clinical trial	-0.169477	0.19548	0.618647
UCN2_Correlations	H-89	755766	Clinical trial	0.172193	0.188309	0.618647
UCN2_Correlations	H-89	755766	Clinical trial	0.172193	0.188309	0.618647
UCN2_Correlations	H-89	782017	Clinical trial	0.172193	0.188309	0.618647
UCN2_Correlations	Linsitinib	756652	Clinical trial	-0.164762	0.208388	0.618647
UCN2_Correlations	Linsitinib	756652	Clinical trial	-0.164762	0.208388	0.618647
UCN2_Correlations	1st Precursor Intermediate to TDP 665759	756877	Clinical trial	-0.168433	0.198288	0.618647
UCN2_Correlations	Cabozantinib	757436	FDA approved	0.171508	0.1901	0.618647
UCN2_Correlations	Cabozantinib	761068	FDA approved	0.171508	0.1901	0.618647
UCN2_Correlations	Cabozantinib	761068	FDA approved	0.171508	0.1901	0.618647
UCN2_Correlations	Axitinib	757441	FDA approved	-0.169778	0.194676	0.618647
UCN2_Correlations	Axitinib	757441	FDA approved	-0.169778	0.194676	0.618647
UCN2_Correlations	AT-9283	760144	Clinical trial	-0.166529	0.203483	0.618647
UCN2_Correlations	AT-9283	760144	Clinical trial	-0.166529	0.203483	0.618647
UCN2_Correlations	PF-04691502	760536	Clinical trial	0.173659	0.18452	0.618647
UCN2_Correlations	PF-04691502	760536	Clinical trial	0.173659	0.18452	0.618647
UCN2_Correlations	CUDC-305	761194	Clinical trial	-0.166562	0.203392	0.618647
UCN2_Correlations	CUDC-305	761194	Clinical trial	-0.166562	0.203392	0.618647
UCN2_Correlations	AZD-5363	764039	Clinical trial	0.17495	0.181227	0.618647
UCN2_Correlations	AZD-5363	764039	Clinical trial	0.17495	0.181227	0.618647
UCN2_Correlations	Alectinib	764040	FDA approved	-0.164823	0.208216	0.618647
UCN2_Correlations	Alectinib	764821	FDA approved	-0.164823	0.208216	0.618647
UCN2_Correlations	Alectinib	764040	FDA approved	-0.164823	0.208216	0.618647
UCN2_Correlations	Alectinib	764821	FDA approved	-0.164823	0.208216	0.618647
UCN2_Correlations	Apitolisib	764091	Clinical trial	0.172983	0.186261	0.618647
UCN2_Correlations	Apitolisib	764091	Clinical trial	0.172983	0.186261	0.618647
UCN2_Correlations	GDC-0152	765898	Clinical trial	0.173697	0.184423	0.618647
UCN2_Correlations	GDC-0152	765898	Clinical trial	0.173697	0.184423	0.618647
UCN2_Correlations	AZD-2014	767189	Clinical trial	0.176151	0.178201	0.618647
UCN2_Correlations	rocilinostat	767952	Clinical trial	0.168225	0.19885	0.618647
UCN2_Correlations	rocilinostat	767952	Clinical trial	0.168225	0.19885	0.618647
UCN2_Correlations	AT-13148	771650	Clinical trial	0.172785	0.186772	0.618647
UCN2_Correlations	AT-13148	771650	Clinical trial	0.172785	0.186772	0.618647
UCN2_Correlations	XL-019	772887	Clinical trial	-0.16966	0.19499	0.618647
UCN2_Correlations	XL-019	772887	Clinical trial	-0.16966	0.19499	0.618647
UCN2_Correlations	R-547	773094	Clinical trial	-0.166356	0.203959	0.618647
UCN2_Correlations	R-547	773094	Clinical trial	-0.166356	0.203959	0.618647
UCN2_Correlations	AZD-8186	777572	Clinical trial	0.165252	0.207018	0.618647
UCN2_Correlations	AZD-8186	777572	Clinical trial	0.165252	0.207018	0.618647
UCN2_Correlations	PD183805	780019	Clinical trial	-0.16919	0.19625	0.618647
UCN2_Correlations	PD183805	780019	Clinical trial	-0.16919	0.19625	0.618647
UCN2_Correlations	PTC-691	782006	Clinical trial	-0.173779	0.184211	0.618647
UCN2_Correlations	PTC-691	782006	Clinical trial	-0.173779	0.184211	0.618647
UCN2_Correlations	CB-839	783415	Clinical trial	-0.16669	0.203038	0.618647
UCN2_Correlations	CB-839	783415	Clinical trial	-0.16669	0.203038	0.618647
UCN2_Correlations	pyridoclax	783916	Clinical trial	-0.167579	0.200607	0.618647
UCN2_Correlations	pyridoclax	783916	Clinical trial	-0.167579	0.200607	0.618647
UCN2_Correlations	AZD-3759	788121	Clinical trial	-0.16575	0.205634	0.618647
UCN2_Correlations	AZD-3759	788121	Clinical trial	-0.16575	0.205634	0.618647
UCN2_Correlations	Sapacitabine	791785	Clinical trial	-0.172233	0.188205	0.618647
UCN2_Correlations	Sapacitabine	791785	Clinical trial	-0.172233	0.188205	0.618647
UCN2_Correlations	TP-0903	798200	Clinical trial	-0.174931	0.181274	0.618647
UCN2_Correlations	TP-0903	798200	Clinical trial	-0.174931	0.181274	0.618647
UCN2_Correlations	LXS-196	800030	Clinical trial	-0.165609	0.206025	0.618647
UCN2_Correlations	LXS-196	800030	Clinical trial	-0.165609	0.206025	0.618647
UCN2_Correlations	PF-6459988	808507	Clinical trial	-0.166681	0.203062	0.618647
UCN2_Correlations	PF-6459988	810341	Clinical trial	-0.166681	0.203062	0.618647
UCN2_Correlations	PF-6459988	808507	Clinical trial	-0.166681	0.203062	0.618647
UCN2_Correlations	PF-6459988	810341	Clinical trial	-0.166681	0.203062	0.618647
UCN2_Correlations	Capecitabine	712807	FDA approved	-0.17639	0.177604	0.618647
UCN2_Correlations	Regorafenib	763932	FDA approved	0.17641	0.177554	0.618647
UCN2_Correlations	BBOA	766888	Clinical trial	-0.170785	0.192003	0.618647
UCN2_Correlations	RN-486	781417	Clinical trial	0.164693	0.208582	0.618647
UCN2_Correlations	ARQ-087_Peak 2	792997	Clinical trial	-0.171357	0.190496	0.618647
UCN2_Correlations	GSK-3326595	800404	Clinical trial	-0.175638	0.179489	0.618647
UCN2_Correlations	CCT-251545	784591	Clinical trial	-0.163676	0.211443	0.621786
UCN2_Correlations	CCT-251545	784591	Clinical trial	-0.163676	0.211443	0.621786
UCN2_Correlations	CC-223	792971	Clinical trial	0.163094	0.213095	0.624527
UCN2_Correlations	CC-223	792971	Clinical trial	0.163094	0.213095	0.624527
UCN2_Correlations	Hydroxychloroquine Sulfate	4375	FDA approved	-0.162198	0.215652	0.627084
UCN2_Correlations	BPR1J-097	767897	Clinical trial	-0.162465	0.214888	0.627084
UCN2_Correlations	BPR1J-097	767897	Clinical trial	-0.162465	0.214888	0.627084
UCN2_Correlations	CC-115	793151	Clinical trial	0.162156	0.215775	0.627084
UCN2_Correlations	CC-115	793151	Clinical trial	0.162156	0.215775	0.627084
UCN2_Correlations	ciclosporin	290193	FDA approved	-0.161551	0.217514	0.628978
UCN2_Correlations	FH-535	778746	Clinical trial	0.161598	0.217379	0.628978
UCN2_Correlations	FH-535	778746	Clinical trial	0.161598	0.217379	0.628978
UCN2_Correlations	Benzimate	109874	Clinical trial	-0.161242	0.218408	0.630511
UCN2_Correlations	3-Bromopyruvate (acid)	62343	Clinical trial	-0.160796	0.2197	0.630956
UCN2_Correlations	3-Bromopyruvate (acid)	62343	Clinical trial	-0.160796	0.2197	0.630956
UCN2_Correlations	Vatalanib	772499	Clinical trial	0.159789	0.222641	0.630956
UCN2_Correlations	Vatalanib	772499	Clinical trial	0.159789	0.222641	0.630956
UCN2_Correlations	LGK-974	777639	Clinical trial	0.159692	0.222926	0.630956
UCN2_Correlations	LGK-974	777639	Clinical trial	0.159692	0.222926	0.630956
UCN2_Correlations	BAY-1217389	787026	Clinical trial	-0.160549	0.22042	0.630956
UCN2_Correlations	BAY-1217389	787026	Clinical trial	-0.160549	0.22042	0.630956
UCN2_Correlations	napabucasin	788900	Clinical trial	0.160217	0.221387	0.630956
UCN2_Correlations	napabucasin	788900	Clinical trial	0.160217	0.221387	0.630956
UCN2_Correlations	SW-044248	789797	Clinical trial	-0.160089	0.221761	0.630956
UCN2_Correlations	SW-044248	789797	Clinical trial	-0.160089	0.221761	0.630956
UCN2_Correlations	Niraparib	754355	FDA approved	-0.159341	0.223958	0.631815
UCN2_Correlations	alofanib	790182	Clinical trial	-0.159396	0.223794	0.631815
UCN2_Correlations	Valrubicin	246131	FDA approved	-0.157963	0.22804	0.638949
UCN2_Correlations	Valrubicin	246131	FDA approved	-0.157963	0.22804	0.638949
UCN2_Correlations	AZD-7762	757148	Clinical trial	-0.157743	0.228696	0.638949
UCN2_Correlations	AZD-7762	757148	Clinical trial	-0.157743	0.228696	0.638949
UCN2_Correlations	Teriflunomide	766118	FDA approved	-0.157903	0.22822	0.638949
UCN2_Correlations	RG-108	783334	Clinical trial	-0.157985	0.227975	0.638949
UCN2_Correlations	Ruxolitinib	763371	FDA approved	-0.157485	0.229469	0.639051
UCN2_Correlations	Ruxolitinib	763371	FDA approved	-0.157485	0.229469	0.639051
UCN2_Correlations	PF-06747775	788365	Clinical trial	-0.157092	0.230647	0.640276
UCN2_Correlations	PF-06747775	788365	Clinical trial	-0.157092	0.230647	0.640276
UCN2_Correlations	6-Mercaptopurine	755	FDA approved	-0.156149	0.233495	0.64292
UCN2_Correlations	6-Mercaptopurine	759614	FDA approved	-0.156149	0.233495	0.64292
UCN2_Correlations	6-Mercaptopurine	755	FDA approved	-0.156149	0.233495	0.64292
UCN2_Correlations	PI-103	759676	Clinical trial	0.155553	0.235305	0.64292
UCN2_Correlations	PI-103	776996	Clinical trial	0.155553	0.235305	0.64292
UCN2_Correlations	PI-103	759676	Clinical trial	0.155553	0.235305	0.64292
UCN2_Correlations	PI-103	776996	Clinical trial	0.155553	0.235305	0.64292
UCN2_Correlations	PF-4989216	777877	Clinical trial	0.155899	0.234253	0.64292
UCN2_Correlations	PF-4989216	777877	Clinical trial	0.155899	0.234253	0.64292
UCN2_Correlations	LEQ-506	767126	Clinical trial	-0.156172	0.233425	0.64292
UCN2_Correlations	Fludarabine	118218	FDA approved	-0.154906	0.237282	0.643257
UCN2_Correlations	Fludarabine	124463	FDA approved	-0.154906	0.237282	0.643257
UCN2_Correlations	Fludarabine	312887	FDA approved	-0.154906	0.237282	0.643257
UCN2_Correlations	Fludarabine	118218	FDA approved	-0.154906	0.237282	0.643257
UCN2_Correlations	Fludarabine	312887	FDA approved	-0.154906	0.237282	0.643257
UCN2_Correlations	JNJ-26483327	783249	Clinical trial	-0.154518	0.238474	0.644473
UCN2_Correlations	JNJ-26483327	783249	Clinical trial	-0.154518	0.238474	0.644473
UCN2_Correlations	Bendamustine	138783	FDA approved	-0.15416	0.239577	0.645404
UCN2_Correlations	Bendamustine	138783	FDA approved	-0.15416	0.239577	0.645404
UCN2_Correlations	Ixabepilone	747973	FDA approved	-0.153625	0.241231	0.645404
UCN2_Correlations	Ixabepilone	747973	FDA approved	-0.153625	0.241231	0.645404
UCN2_Correlations	BMS-690514	760765	Clinical trial	-0.153444	0.241794	0.645404
UCN2_Correlations	BMS-690514	760765	Clinical trial	-0.153444	0.241794	0.645404
UCN2_Correlations	Dacomitinib	765888	FDA approved	-0.153612	0.241272	0.645404
UCN2_Correlations	Dacomitinib	765888	FDA approved	-0.153612	0.241272	0.645404
UCN2_Correlations	KHK-Indazole	761931	Clinical trial	-0.152636	0.244311	0.648319
UCN2_Correlations	KHK-Indazole	761931	Clinical trial	-0.152636	0.244311	0.648319
UCN2_Correlations	CP-724714	780042	Clinical trial	-0.152494	0.244754	0.648319
UCN2_Correlations	CP-724714	780042	Clinical trial	-0.152494	0.244754	0.648319
UCN2_Correlations	(+)-Nutlin-3	763443	Clinical trial	-0.152909	0.243459	0.648319
UCN2_Correlations	Fluorometholone	33001	FDA approved	-0.150896	0.249793	0.651717
UCN2_Correlations	Trimetrexate glucuronate	352122	FDA approved	-0.150988	0.249501	0.651717
UCN2_Correlations	Nelfinavir	747167	FDA approved	-0.150929	0.249689	0.651717
UCN2_Correlations	ABT-348	765889	Clinical trial	-0.151409	0.248167	0.651717
UCN2_Correlations	ABT-348	765889	Clinical trial	-0.151409	0.248167	0.651717
UCN2_Correlations	VX-689	773262	Clinical trial	-0.151288	0.248551	0.651717
UCN2_Correlations	VX-689	773262	Clinical trial	-0.151288	0.248551	0.651717
UCN2_Correlations	CNDAC	793679	Clinical trial	-0.151601	0.247561	0.651717
UCN2_Correlations	CNDAC	793679	Clinical trial	-0.151601	0.247561	0.651717
UCN2_Correlations	lomeguatrib	787251	Clinical trial	-0.15105	0.249304	0.651717
UCN2_Correlations	M2698	795142	Clinical trial	0.150396	0.251385	0.65201
UCN2_Correlations	M2698	795142	Clinical trial	0.150396	0.251385	0.65201
UCN2_Correlations	BLU-667	811429	FDA approved	-0.150388	0.251409	0.65201
UCN2_Correlations	BLU-667	811429	FDA approved	-0.150388	0.251409	0.65201
UCN2_Correlations	Dovitinib	759661	Clinical trial	-0.149669	0.253709	0.654794
UCN2_Correlations	Dovitinib	759661	Clinical trial	-0.149669	0.253709	0.654794
UCN2_Correlations	Tipifarnib	760444	Clinical trial	0.149581	0.253992	0.654794
UCN2_Correlations	Tipifarnib	760444	Clinical trial	0.149581	0.253992	0.654794
UCN2_Correlations	TAK Plk inhibitor	762418	Clinical trial	-0.14932	0.254832	0.655012
UCN2_Correlations	TAK Plk inhibitor	762418	Clinical trial	-0.14932	0.254832	0.655012
UCN2_Correlations	MI-219	754360	Clinical trial	0.148664	0.256948	0.658499
UCN2_Correlations	MI-219	754360	Clinical trial	0.148664	0.256948	0.658499
UCN2_Correlations	Foretinib	755775	Clinical trial	-0.147566	0.260516	0.658954
UCN2_Correlations	Foretinib	755775	Clinical trial	-0.147566	0.260516	0.658954
UCN2_Correlations	CCT-128930	761387	Clinical trial	-0.147558	0.260543	0.658954
UCN2_Correlations	CCT-128930	761387	Clinical trial	-0.147558	0.260543	0.658954
UCN2_Correlations	ABBV-075	793103	Clinical trial	-0.148058	0.258913	0.658954
UCN2_Correlations	ABBV-075	793103	Clinical trial	-0.148058	0.258913	0.658954
UCN2_Correlations	CYC-065	806387	Clinical trial	-0.147921	0.259359	0.658954
UCN2_Correlations	CYC-065	806387	Clinical trial	-0.147921	0.259359	0.658954
UCN2_Correlations	PF-04136309	796433	Clinical trial	0.148264	0.258244	0.658954
UCN2_Correlations	Floxuridine	27640	FDA approved	-0.146231	0.264902	0.66321
UCN2_Correlations	Floxuridine	758230	FDA approved	-0.146231	0.264902	0.66321
UCN2_Correlations	Floxuridine	27640	FDA approved	-0.146231	0.264902	0.66321
UCN2_Correlations	Ixazomib citrate	758254	FDA approved	0.146319	0.264611	0.66321
UCN2_Correlations	Ixazomib citrate	758254	FDA approved	0.146319	0.264611	0.66321
UCN2_Correlations	Quisinostat	759657	Clinical trial	0.146389	0.264381	0.66321
UCN2_Correlations	Quisinostat	759657	Clinical trial	0.146389	0.264381	0.66321
UCN2_Correlations	dimethylfasudil	780205	Clinical trial	-0.145947	0.26584	0.663645
UCN2_Correlations	dimethylfasudil	780205	Clinical trial	-0.145947	0.26584	0.663645
UCN2_Correlations	A-1331852	797172	Clinical trial	-0.14543	0.267557	0.666015
UCN2_Correlations	A-1331852	797172	Clinical trial	-0.14543	0.267557	0.666015
UCN2_Correlations	Hydrastinine HCl	755892	Clinical trial	0.144491	0.270693	0.667119
UCN2_Correlations	Hydrastinine HCl	755892	Clinical trial	0.144491	0.270693	0.667119
UCN2_Correlations	IWR-1	756646	Clinical trial	-0.144829	0.269561	0.667119
UCN2_Correlations	IWR-1	756646	Clinical trial	-0.144829	0.269561	0.667119
UCN2_Correlations	PF-03758309	781470	Clinical trial	0.144701	0.269989	0.667119
UCN2_Correlations	PF-03758309	781470	Clinical trial	0.144701	0.269989	0.667119
UCN2_Correlations	BAY-1436032	794487	Clinical trial	-0.14507	0.268756	0.667119
UCN2_Correlations	NMS-E628	774769	FDA approved	-0.144142	0.271865	0.667395
UCN2_Correlations	NMS-E628	774769	FDA approved	-0.144142	0.271865	0.667395
UCN2_Correlations	BMN-673 enantiomer	767533	Clinical trial	-0.14401	0.272306	0.667395
UCN2_Correlations	EPZ-5687	783332	Clinical trial	-0.143999	0.272343	0.667395
UCN2_Correlations	TAK-931	801661	Clinical trial	-0.14315	0.275212	0.672524
UCN2_Correlations	TAK-931	801661	Clinical trial	-0.14315	0.275212	0.672524
UCN2_Correlations	BRD-4770	777671	Clinical trial	-0.14299	0.275753	0.672899
UCN2_Correlations	amuno	77541	FDA approved	-0.142568	0.277189	0.675453
UCN2_Correlations	Hydroxyurea	32065	FDA approved	-0.141765	0.27993	0.677376
UCN2_Correlations	Hydroxyurea	32065	FDA approved	-0.141765	0.27993	0.677376
UCN2_Correlations	AMG-900	761069	Clinical trial	-0.141924	0.279385	0.677376
UCN2_Correlations	AMG-900	761069	Clinical trial	-0.141924	0.279385	0.677376
UCN2_Correlations	LDHA Cmp 35	775018	Clinical trial	-0.141786	0.279859	0.677376
UCN2_Correlations	Lomustine	79037	FDA approved	-0.140258	0.285127	0.679788
UCN2_Correlations	Lomustine	79037	FDA approved	-0.140258	0.285127	0.679788
UCN2_Correlations	Tamoxifen	180973	FDA approved	-0.141008	0.282533	0.679788
UCN2_Correlations	Tamoxifen	180973	FDA approved	-0.141008	0.282533	0.679788
UCN2_Correlations	Nelarabine	755985	FDA approved	-0.141172	0.281969	0.679788
UCN2_Correlations	Nelarabine	755985	FDA approved	-0.141172	0.281969	0.679788
UCN2_Correlations	Sonidegib	761385	FDA approved	-0.139326	0.288371	0.679788
UCN2_Correlations	Sonidegib	761386	FDA approved	-0.139326	0.288371	0.679788
UCN2_Correlations	Sonidegib	761385	FDA approved	-0.139326	0.288371	0.679788
UCN2_Correlations	MK-0752	762829	Clinical trial	-0.140249	0.285156	0.679788
UCN2_Correlations	MK-0752	762831	Clinical trial	-0.140249	0.285156	0.679788
UCN2_Correlations	MK-0752	762829	Clinical trial	-0.140249	0.285156	0.679788
UCN2_Correlations	ZSTK-474	764516	Clinical trial	0.139502	0.287756	0.679788
UCN2_Correlations	ZSTK-474	764516	Clinical trial	0.139502	0.287756	0.679788
UCN2_Correlations	S-49076	765672	Clinical trial	-0.139751	0.286889	0.679788
UCN2_Correlations	S-49076	765672	Clinical trial	-0.139751	0.286889	0.679788
UCN2_Correlations	ABL-001	789925	FDA approved	-0.139776	0.2868	0.679788
UCN2_Correlations	ABL-001	789925	FDA approved	-0.139776	0.2868	0.679788
UCN2_Correlations	PT-2385	787312	Clinical trial	-0.140827	0.283156	0.679788
UCN2_Correlations	Olaparib	747856	FDA approved	-0.138575	0.291002	0.680948
UCN2_Correlations	Olaparib	753686	FDA approved	-0.138575	0.291002	0.680948
UCN2_Correlations	Olaparib	753686	FDA approved	-0.138575	0.291002	0.680948
UCN2_Correlations	Ixazomib	766907	FDA approved	0.138548	0.291099	0.680948
UCN2_Correlations	Ixazomib	766907	FDA approved	0.138548	0.291099	0.680948
UCN2_Correlations	Dactolisib	751249	Clinical trial	0.138514	0.291218	0.680948
UCN2_Correlations	Rigosertib	754344	Clinical trial	-0.137858	0.29353	0.682674
UCN2_Correlations	Rigosertib	754344	Clinical trial	-0.137858	0.29353	0.682674
UCN2_Correlations	Danusertib	784415	Clinical trial	-0.137924	0.2933	0.682674
UCN2_Correlations	Danusertib	784415	Clinical trial	-0.137924	0.2933	0.682674
UCN2_Correlations	Zoledronate	721517	FDA approved	0.137568	0.294557	0.683231
UCN2_Correlations	Zoledronate	721517	FDA approved	0.137568	0.294557	0.683231
UCN2_Correlations	Denileukin Diftitox Ontak	697979	FDA approved	0.13722	0.295793	0.684764
UCN2_Correlations	BMS-536924	761760	Clinical trial	-0.136432	0.298601	0.684764
UCN2_Correlations	BMS-536924	761760	Clinical trial	-0.136432	0.298601	0.684764
UCN2_Correlations	6-Bromoindirubin-3'-Acetoxime	764238	Clinical trial	-0.136328	0.298974	0.684764
UCN2_Correlations	6-Bromoindirubin-3'-Acetoxime	764238	Clinical trial	-0.136328	0.298974	0.684764
UCN2_Correlations	BAY-87-2243	781016	Clinical trial	-0.136681	0.297711	0.684764
UCN2_Correlations	BAY-87-2243	781016	Clinical trial	-0.136681	0.297711	0.684764
UCN2_Correlations	GSK-295	789041	Clinical trial	-0.136274	0.299165	0.684764
UCN2_Correlations	GSK-295	789041	Clinical trial	-0.136274	0.299165	0.684764
UCN2_Correlations	NU-6027	756874	Clinical trial	-0.136827	0.297192	0.684764
UCN2_Correlations	auranofin	321521	FDA approved	0.135955	0.300309	0.686476
UCN2_Correlations	Motesanib	760843	Clinical trial	0.135198	0.303035	0.690031
UCN2_Correlations	Motesanib	760843	Clinical trial	0.135198	0.303035	0.690031
UCN2_Correlations	LEE-011	778909	FDA approved	-0.134862	0.30425	0.690031
UCN2_Correlations	LEE-011	778909	FDA approved	-0.134862	0.30425	0.690031
UCN2_Correlations	Aminolevulinic acid	18509	FDA approved	-0.13507	0.303498	0.690031
UCN2_Correlations	Inolitazone hydrochloride	764579	Clinical trial	-0.13511	0.303353	0.690031
UCN2_Correlations	Lestaurtinib	772196	Clinical trial	0.134197	0.30666	0.69278
UCN2_Correlations	Lestaurtinib	772196	Clinical trial	0.134197	0.30666	0.69278
UCN2_Correlations	Sorafenib	747971	FDA approved	0.134285	0.30634	0.69278
UCN2_Correlations	Fluphenazine	92339	FDA approved	-0.132367	0.313366	0.692939
UCN2_Correlations	Ifosfamide	109724	FDA approved	-0.131277	0.317401	0.692939
UCN2_Correlations	Ifosfamide	109724	FDA approved	-0.131277	0.317401	0.692939
UCN2_Correlations	Bleomycin	125066	FDA approved	0.127227	0.33269	0.692939
UCN2_Correlations	Bleomycin	758612	FDA approved	0.127227	0.33269	0.692939
UCN2_Correlations	Bleomycin	125066	FDA approved	0.127227	0.33269	0.692939
UCN2_Correlations	Parthenolide	157035	FDA approved	-0.133867	0.307864	0.692939
UCN2_Correlations	Elesclomol	174939	Clinical trial	-0.129699	0.323305	0.692939
UCN2_Correlations	Clotrimazole	257473	FDA approved	-0.128853	0.326497	0.692939
UCN2_Correlations	Amonafide	308847	Clinical trial	-0.1327	0.312139	0.692939
UCN2_Correlations	Amonafide	758251	Clinical trial	-0.1327	0.312139	0.692939
UCN2_Correlations	Amonafide	758251	Clinical trial	-0.1327	0.312139	0.692939
UCN2_Correlations	Buthionine sulphoximine	326231	Clinical trial	-0.132077	0.314435	0.692939
UCN2_Correlations	O-6-Benzylguanine	637037	Clinical trial	-0.129162	0.325327	0.692939
UCN2_Correlations	O-6-Benzylguanine	637037	Clinical trial	-0.129162	0.325327	0.692939
UCN2_Correlations	Amuvatinib	754349	Clinical trial	-0.133313	0.309889	0.692939
UCN2_Correlations	Amuvatinib	754349	Clinical trial	-0.133313	0.309889	0.692939
UCN2_Correlations	XR-5944	754366	Clinical trial	-0.127449	0.33184	0.692939
UCN2_Correlations	XR-5944	754366	Clinical trial	-0.127449	0.33184	0.692939
UCN2_Correlations	Deforolimius	757440	Clinical trial	0.128434	0.328087	0.692939
UCN2_Correlations	Deforolimius	757440	Clinical trial	0.128434	0.328087	0.692939
UCN2_Correlations	(+)-JQ1	760183	Clinical trial	-0.129353	0.324607	0.692939
UCN2_Correlations	(+)-JQ1	764043	Clinical trial	-0.129353	0.324607	0.692939
UCN2_Correlations	(+)-JQ1	764043	Clinical trial	-0.129353	0.324607	0.692939
UCN2_Correlations	Voreloxin	760764	FDA approved	-0.127831	0.33038	0.692939
UCN2_Correlations	Voreloxin	760764	FDA approved	-0.127831	0.33038	0.692939
UCN2_Correlations	Panobinostat	761190	FDA approved	0.127541	0.331489	0.692939
UCN2_Correlations	Panobinostat	761190	FDA approved	0.127541	0.331489	0.692939
UCN2_Correlations	Ibrutinib	761910	FDA approved	-0.128841	0.326543	0.692939
UCN2_Correlations	Ibrutinib	761910	FDA approved	-0.128841	0.326543	0.692939
UCN2_Correlations	ARRY-520 Isomer A	772254	Clinical trial	-0.131352	0.317122	0.692939
UCN2_Correlations	ARRY-520 Isomer A	772255	Clinical trial	-0.131352	0.317122	0.692939
UCN2_Correlations	ARRY-520 Isomer A	772254	Clinical trial	-0.131352	0.317122	0.692939
UCN2_Correlations	ARRY-520 Isomer A	772255	Clinical trial	-0.131352	0.317122	0.692939
UCN2_Correlations	LCL-161	772868	Clinical trial	0.128025	0.329643	0.692939
UCN2_Correlations	LCL-161	772868	Clinical trial	0.128025	0.329643	0.692939
UCN2_Correlations	entosplenitib	781516	Clinical trial	0.13029	0.321087	0.692939
UCN2_Correlations	entosplenitib	781516	Clinical trial	0.13029	0.321087	0.692939
UCN2_Correlations	AMG-511	782122	Clinical trial	0.128182	0.329043	0.692939
UCN2_Correlations	AMG-511	782122	Clinical trial	0.128182	0.329043	0.692939
UCN2_Correlations	CH-5183284	782363	Clinical trial	-0.130388	0.320718	0.692939
UCN2_Correlations	CH-5183284	782363	Clinical trial	-0.130388	0.320718	0.692939
UCN2_Correlations	A-1210477	784817	Clinical trial	0.127953	0.329915	0.692939
UCN2_Correlations	A-1210477	784817	Clinical trial	0.127953	0.329915	0.692939
UCN2_Correlations	PQR-309	785117	Clinical trial	0.127531	0.331525	0.692939
UCN2_Correlations	PQR-309	785117	Clinical trial	0.127531	0.331525	0.692939
UCN2_Correlations	LOXO-101	785570	FDA approved	-0.129185	0.325242	0.692939
UCN2_Correlations	LOXO-101	785570	FDA approved	-0.129185	0.325242	0.692939
UCN2_Correlations	gilteritinib	787846	FDA approved	-0.129827	0.322824	0.692939
UCN2_Correlations	gilteritinib	787846	FDA approved	-0.129827	0.322824	0.692939
UCN2_Correlations	EC-330	798304	Clinical trial	-0.130337	0.320908	0.692939
UCN2_Correlations	EC-330	798304	Clinical trial	-0.130337	0.320908	0.692939
UCN2_Correlations	S-222611	804521	Clinical trial	-0.127758	0.330661	0.692939
UCN2_Correlations	S-222611	804521	Clinical trial	-0.127758	0.330661	0.692939
UCN2_Correlations	INCB-057643	807398	Clinical trial	-0.130024	0.322083	0.692939
UCN2_Correlations	INCB-057643	807398	Clinical trial	-0.130024	0.322083	0.692939
UCN2_Correlations	SGI-1776	757333	Clinical trial	-0.132312	0.313568	0.692939
UCN2_Correlations	ARN-509	771649	FDA approved	-0.13127	0.317428	0.692939
UCN2_Correlations	PF-04449913	775772	FDA approved	0.129319	0.324734	0.692939
UCN2_Correlations	E-7438	777109	FDA approved	-0.130953	0.318608	0.692939
UCN2_Correlations	Deltarasin	779408	Clinical trial	-0.130815	0.319122	0.692939
UCN2_Correlations	LY-3039478	787253	Clinical trial	-0.130113	0.32175	0.692939
UCN2_Correlations	OICR-9429	788992	Clinical trial	-0.129409	0.324396	0.692939
UCN2_Correlations	PLX-3397	789300	FDA approved	0.132124	0.314261	0.692939
UCN2_Correlations	naquotinib	793322	Clinical trial	0.133807	0.308083	0.692939
UCN2_Correlations	Desoximetasone	10483	FDA approved	-0.126754	0.334506	0.695884
UCN2_Correlations	Etoposide	141540	FDA approved	-0.124465	0.34338	0.701724
UCN2_Correlations	Etoposide	757804	FDA approved	-0.124465	0.34338	0.701724
UCN2_Correlations	Etoposide	141540	FDA approved	-0.124465	0.34338	0.701724
UCN2_Correlations	Fostamatinib	365798	Clinical trial	-0.124522	0.343157	0.701724
UCN2_Correlations	Fostamatinib	772992	Clinical trial	-0.124522	0.343157	0.701724
UCN2_Correlations	Fostamatinib	772992	Clinical trial	-0.124522	0.343157	0.701724
UCN2_Correlations	Bosutinib	755389	FDA approved	-0.125019	0.341217	0.701724
UCN2_Correlations	Bosutinib	765694	FDA approved	-0.125019	0.341217	0.701724
UCN2_Correlations	Bosutinib	755389	FDA approved	-0.125019	0.341217	0.701724
UCN2_Correlations	Bosutinib	765694	FDA approved	-0.125019	0.341217	0.701724
UCN2_Correlations	EXEL-7647	776762	Clinical trial	-0.124654	0.342639	0.701724
UCN2_Correlations	EXEL-7647	776762	Clinical trial	-0.124654	0.342639	0.701724
UCN2_Correlations	EXEL-2280	778366	Clinical trial	-0.125064	0.341041	0.701724
UCN2_Correlations	EXEL-2280	778366	Clinical trial	-0.125064	0.341041	0.701724
UCN2_Correlations	SR 9243	787081	Clinical trial	-0.125838	0.338037	0.701724
UCN2_Correlations	Azacitidine	102816	FDA approved	-0.123718	0.346305	0.704394
UCN2_Correlations	Azacitidine	758186	FDA approved	-0.123718	0.346305	0.704394
UCN2_Correlations	Azacitidine	102816	FDA approved	-0.123718	0.346305	0.704394
UCN2_Correlations	BMS-599626	764135	Clinical trial	-0.123613	0.346716	0.704394
UCN2_Correlations	BMS-599626	764135	Clinical trial	-0.123613	0.346716	0.704394
UCN2_Correlations	TAK-659 (isomer 1)	791967	Clinical trial	-0.122875	0.349626	0.706994
UCN2_Correlations	TAK-659 (isomer 1)	791968	Clinical trial	-0.122875	0.349626	0.706994
UCN2_Correlations	TAK-659 (isomer 1)	791967	Clinical trial	-0.122875	0.349626	0.706994
UCN2_Correlations	TAK-659 (isomer 1)	791968	Clinical trial	-0.122875	0.349626	0.706994
UCN2_Correlations	BAY-1895344	800525	Clinical trial	-0.122631	0.350593	0.707301
UCN2_Correlations	BAY-1895344	800525	Clinical trial	-0.122631	0.350593	0.707301
UCN2_Correlations	Afatinib	750691	FDA approved	-0.12098	0.357165	0.718819
UCN2_Correlations	Afatinib	750691	FDA approved	-0.12098	0.357165	0.718819
UCN2_Correlations	Salirasib	755771	Clinical trial	-0.120885	0.357545	0.718819
UCN2_Correlations	PF-477736	763444	Clinical trial	-0.120564	0.358833	0.719741
UCN2_Correlations	PF-477736	763444	Clinical trial	-0.120564	0.358833	0.719741
UCN2_Correlations	SEN-450	763758	Clinical trial	0.119662	0.362467	0.726189
UCN2_Correlations	Imexon	714597	Clinical trial	-0.119535	0.362978	0.726318
UCN2_Correlations	Dasatinib	732517	FDA approved	-0.118819	0.36588	0.726318
UCN2_Correlations	Dasatinib	759877	FDA approved	-0.118819	0.36588	0.726318
UCN2_Correlations	Dasatinib	732517	FDA approved	-0.118819	0.36588	0.726318
UCN2_Correlations	Pelitrexol isomer B	772291	Clinical trial	-0.118833	0.365824	0.726318
UCN2_Correlations	Pelitrexol isomer B	772291	Clinical trial	-0.118833	0.365824	0.726318
UCN2_Correlations	SGI-1027	783333	Clinical trial	-0.119094	0.364763	0.726318
UCN2_Correlations	SGI-1027	783333	Clinical trial	-0.119094	0.364763	0.726318
UCN2_Correlations	Midostaurin	656576	FDA approved	-0.117969	0.369346	0.730691
UCN2_Correlations	futibutinib	813488	Clinical trial	-0.118015	0.369157	0.730691
UCN2_Correlations	futibutinib	813488	Clinical trial	-0.118015	0.369157	0.730691
UCN2_Correlations	delanzomib	764334	Clinical trial	0.117539	0.371106	0.730839
UCN2_Correlations	delanzomib	764334	Clinical trial	0.117539	0.371106	0.730839
UCN2_Correlations	AMD-070	775637	Clinical trial	-0.117579	0.37094	0.730839
UCN2_Correlations	AMD-070	775637	Clinical trial	-0.117579	0.37094	0.730839
UCN2_Correlations	claritin	721075	FDA approved	-0.115898	0.377865	0.736489
UCN2_Correlations	Cpd-401	757334	Clinical trial	-0.116502	0.375368	0.736489
UCN2_Correlations	Cpd-401	757334	Clinical trial	-0.116502	0.375368	0.736489
UCN2_Correlations	AEW-541	767006	Clinical trial	0.116115	0.376968	0.736489
UCN2_Correlations	AEW-541	767006	Clinical trial	0.116115	0.376968	0.736489
UCN2_Correlations	IPI-145	772469	FDA approved	0.115506	0.379493	0.736489
UCN2_Correlations	IPI-145	772469	FDA approved	0.115506	0.379493	0.736489
UCN2_Correlations	ARRY-614	778367	Clinical trial	0.115515	0.379455	0.736489
UCN2_Correlations	ARRY-614	778367	Clinical trial	0.115515	0.379455	0.736489
UCN2_Correlations	MTX-211	803248	Clinical trial	0.116155	0.376803	0.736489
UCN2_Correlations	MTX-211	803248	Clinical trial	0.116155	0.376803	0.736489
UCN2_Correlations	FGF-401	804962	Clinical trial	0.115652	0.378886	0.736489
UCN2_Correlations	FGF-401	804962	Clinical trial	0.115652	0.378886	0.736489
UCN2_Correlations	E-7820	719239	Clinical trial	-0.115035	0.381453	0.736643
UCN2_Correlations	E-7820	777573	Clinical trial	-0.115035	0.381453	0.736643
UCN2_Correlations	E-7820	777573	Clinical trial	-0.115035	0.381453	0.736643
UCN2_Correlations	GSK-921	773261	Clinical trial	-0.114977	0.381696	0.736643
UCN2_Correlations	GSK-921	773261	Clinical trial	-0.114977	0.381696	0.736643
UCN2_Correlations	Nandrolone Phenpropionate	23162	FDA approved	-0.111628	0.395808	0.739168
UCN2_Correlations	Vincristine	67574	FDA approved	-0.1133	0.388721	0.739168
UCN2_Correlations	Vincristine	759174	FDA approved	-0.1133	0.388721	0.739168
UCN2_Correlations	Vincristine	67574	FDA approved	-0.1133	0.388721	0.739168
UCN2_Correlations	Dolastatin 10	376128	Clinical trial	-0.109887	0.403263	0.739168
UCN2_Correlations	Leflunomide	677411	FDA approved	-0.112032	0.394085	0.739168
UCN2_Correlations	Seliciclib	701554	Clinical trial	0.113357	0.388484	0.739168
UCN2_Correlations	Seliciclib	701554	Clinical trial	0.113357	0.388484	0.739168
UCN2_Correlations	artesunate	712571	FDA approved	-0.110922	0.398818	0.739168
UCN2_Correlations	artesunate	759817	FDA approved	-0.110922	0.398818	0.739168
UCN2_Correlations	Pralatrexate	754230	FDA approved	-0.112937	0.390252	0.739168
UCN2_Correlations	Pralatrexate	755984	FDA approved	-0.112937	0.390252	0.739168
UCN2_Correlations	Pralatrexate	754230	FDA approved	-0.112937	0.390252	0.739168
UCN2_Correlations	Pralatrexate	755984	FDA approved	-0.112937	0.390252	0.739168
UCN2_Correlations	Masitinib	755400	FDA approved	-0.111485	0.396415	0.739168
UCN2_Correlations	Masitinib	755400	FDA approved	-0.111485	0.396415	0.739168
UCN2_Correlations	Neratinib	757439	FDA approved	-0.109947	0.403002	0.739168
UCN2_Correlations	Neratinib	757439	FDA approved	-0.109947	0.403002	0.739168
UCN2_Correlations	Sapitinib	758005	Clinical trial	-0.112115	0.393734	0.739168
UCN2_Correlations	Sapitinib	758005	Clinical trial	-0.112115	0.393734	0.739168
UCN2_Correlations	Navitoclax	759659	Clinical trial	-0.112873	0.390526	0.739168
UCN2_Correlations	Navitoclax	759659	Clinical trial	-0.112873	0.390526	0.739168
UCN2_Correlations	Pevonedistat	761192	Clinical trial	-0.11194	0.39448	0.739168
UCN2_Correlations	Pevonedistat	761192	Clinical trial	-0.11194	0.39448	0.739168
UCN2_Correlations	ARRY-380	764581	FDA approved	-0.109743	0.40388	0.739168
UCN2_Correlations	ARRY-380	764581	FDA approved	-0.109743	0.40388	0.739168
UCN2_Correlations	TAK-441	771858	Clinical trial	0.110542	0.400445	0.739168
UCN2_Correlations	TAK-441	771858	Clinical trial	0.110542	0.400445	0.739168
UCN2_Correlations	LY-2801653	772197	Clinical trial	0.111316	0.397136	0.739168
UCN2_Correlations	LY-2801653	772197	Clinical trial	0.111316	0.397136	0.739168
UCN2_Correlations	OTX-015	778747	Clinical trial	-0.110123	0.402247	0.739168
UCN2_Correlations	OTX-015	778747	Clinical trial	-0.110123	0.402247	0.739168
UCN2_Correlations	osimertinib	779217	FDA approved	-0.110366	0.401203	0.739168
UCN2_Correlations	osimertinib	779217	FDA approved	-0.110366	0.401203	0.739168
UCN2_Correlations	selinexor	780203	FDA approved	-0.114357	0.384286	0.739168
UCN2_Correlations	selinexor	780203	FDA approved	-0.114357	0.384286	0.739168
UCN2_Correlations	GDC-0084	792987	Clinical trial	0.111657	0.395681	0.739168
UCN2_Correlations	GDC-0084	792987	Clinical trial	0.111657	0.395681	0.739168
UCN2_Correlations	ARQ-087	792996	Clinical trial	-0.110237	0.401756	0.739168
UCN2_Correlations	ARQ-087	792996	Clinical trial	-0.110237	0.401756	0.739168
UCN2_Correlations	AZD-5153	797938	Clinical trial	-0.110136	0.40219	0.739168
UCN2_Correlations	AZD-5153	797938	Clinical trial	-0.110136	0.40219	0.739168
UCN2_Correlations	BAY-1251152	802450	Clinical trial	-0.111553	0.396124	0.739168
UCN2_Correlations	BAY-1251152	802450	Clinical trial	-0.111553	0.396124	0.739168
UCN2_Correlations	RG-7741	808789	Clinical trial	-0.110417	0.400985	0.739168
UCN2_Correlations	RG-7741	808789	Clinical trial	-0.110417	0.400985	0.739168
UCN2_Correlations	C-75	764756	Clinical trial	-0.112316	0.392883	0.739168
UCN2_Correlations	AZD-4635	802101	Clinical trial	0.113985	0.385841	0.739168
UCN2_Correlations	valemetostat	813381	Clinical trial	0.110851	0.399125	0.739168
UCN2_Correlations	LY-3023414	789968	Clinical trial	0.109164	0.406382	0.741401
UCN2_Correlations	LY-3023414	789968	Clinical trial	0.109164	0.406382	0.741401
UCN2_Correlations	BGT-226	773095	Clinical trial	-0.109233	0.406083	0.741401
UCN2_Correlations	Pictilisib	755385	Clinical trial	0.108606	0.408797	0.744243
UCN2_Correlations	Pictilisib	755385	Clinical trial	0.108606	0.408797	0.744243
UCN2_Correlations	Cisplatin	119875	FDA approved	0.108114	0.410936	0.74501
UCN2_Correlations	Cisplatin	119875	FDA approved	0.108114	0.410936	0.74501
UCN2_Correlations	FT-1518	802820	Clinical trial	0.108171	0.41069	0.74501
UCN2_Correlations	FT-1518	802820	Clinical trial	0.108171	0.41069	0.74501
UCN2_Correlations	Pimozide	170984	FDA approved	0.107563	0.41334	0.745267
UCN2_Correlations	Wortmannin	221019	Clinical trial	0.107449	0.413837	0.745267
UCN2_Correlations	Wortmannin	221019	Clinical trial	0.107449	0.413837	0.745267
UCN2_Correlations	AZD-3965	787047	Clinical trial	-0.10785	0.412087	0.745267
UCN2_Correlations	AZD-3965	787047	Clinical trial	-0.10785	0.412087	0.745267
UCN2_Correlations	AZD-1390	803789	Clinical trial	-0.107393	0.414085	0.745267
UCN2_Correlations	AZD-1390	803789	Clinical trial	-0.107393	0.414085	0.745267
UCN2_Correlations	Carboplatin	241240	FDA approved	0.106068	0.419901	0.751866
UCN2_Correlations	Carboplatin	241240	FDA approved	0.106068	0.419901	0.751866
UCN2_Correlations	BP-1-102	764037	Clinical trial	0.105867	0.420785	0.751866
UCN2_Correlations	BP-1-102	764037	Clinical trial	0.105867	0.420785	0.751866
UCN2_Correlations	altiratinib	784590	Clinical trial	0.105898	0.420649	0.751866
UCN2_Correlations	altiratinib	784590	Clinical trial	0.105898	0.420649	0.751866
UCN2_Correlations	BMS-299897	762672	Clinical trial	-0.106425	0.418326	0.751866
UCN2_Correlations	LMP-400	724998	Clinical trial	-0.104772	0.425636	0.759751
UCN2_Correlations	Haloprogin	100071	FDA approved	0.104119	0.428541	0.761294
UCN2_Correlations	BIX-01294	777571	Clinical trial	0.103899	0.429521	0.761294
UCN2_Correlations	BIX-01294	777571	Clinical trial	0.103899	0.429521	0.761294
UCN2_Correlations	Torin2	775727	Clinical trial	-0.104477	0.426945	0.761294
UCN2_Correlations	tofacitinib	782351	FDA approved	-0.10405	0.428846	0.761294
UCN2_Correlations	PCI-27483	782579	Clinical trial	-0.103889	0.429565	0.761294
UCN2_Correlations	CBL-0137	789040	Clinical trial	-0.103888	0.429572	0.761294
UCN2_Correlations	Megestrol Acetate	71423	FDA approved	-0.101726	0.439288	0.76568
UCN2_Correlations	Megestrol Acetate	71423	FDA approved	-0.101726	0.439288	0.76568
UCN2_Correlations	Rapamycin	226080	FDA approved	0.10224	0.436965	0.76568
UCN2_Correlations	Rapamycin	606698	FDA approved	0.10224	0.436965	0.76568
UCN2_Correlations	Rapamycin	758664	FDA approved	0.10224	0.436965	0.76568
UCN2_Correlations	Rapamycin	226080	FDA approved	0.10224	0.436965	0.76568
UCN2_Correlations	Bortezomib	681239	FDA approved	0.101165	0.441826	0.76568
UCN2_Correlations	Bortezomib	756655	FDA approved	0.101165	0.441826	0.76568
UCN2_Correlations	Iniparib	752493	Clinical trial	-0.100594	0.44442	0.76568
UCN2_Correlations	Iniparib	752493	Clinical trial	-0.100594	0.44442	0.76568
UCN2_Correlations	AEG-40730	754359	Clinical trial	0.102712	0.434841	0.76568
UCN2_Correlations	AEG-40730	754359	Clinical trial	0.102712	0.434841	0.76568
UCN2_Correlations	4SC-202	759905	Clinical trial	0.100662	0.444111	0.76568
UCN2_Correlations	4SC-202	759905	Clinical trial	0.100662	0.444111	0.76568
UCN2_Correlations	UNC-0638	764517	Clinical trial	0.100613	0.444334	0.76568
UCN2_Correlations	UNC-0638	764517	Clinical trial	0.100613	0.444334	0.76568
UCN2_Correlations	Apatinib	772886	Clinical trial	0.100501	0.444845	0.76568
UCN2_Correlations	Apatinib	772886	Clinical trial	0.100501	0.444845	0.76568
UCN2_Correlations	MGCD-265	791059	Clinical trial	-0.100719	0.443851	0.76568
UCN2_Correlations	MGCD-265	791059	Clinical trial	-0.100719	0.443851	0.76568
UCN2_Correlations	nedisertib	802822	Clinical trial	-0.102665	0.435053	0.76568
UCN2_Correlations	nedisertib	802822	Clinical trial	-0.102665	0.435053	0.76568
UCN2_Correlations	HDM-201	804520	Clinical trial	0.101263	0.44138	0.76568
UCN2_Correlations	HDM-201	804520	Clinical trial	0.101263	0.44138	0.76568
UCN2_Correlations	IDF-11774	805596	Clinical trial	-0.103089	0.433145	0.76568
UCN2_Correlations	IDF-11774	805596	Clinical trial	-0.103089	0.433145	0.76568
UCN2_Correlations	JZL-184	763094	Clinical trial	-0.100938	0.442858	0.76568
UCN2_Correlations	VX-702	775665	Clinical trial	-0.101063	0.442288	0.76568
UCN2_Correlations	BLU-9931	785300	Clinical trial	-0.101657	0.439598	0.76568
UCN2_Correlations	GSK-2141795	778368	Clinical trial	0.100278	0.445861	0.765909
UCN2_Correlations	GSK-2141795	778368	Clinical trial	0.100278	0.445861	0.765909
UCN2_Correlations	Birinapant	767128	Clinical trial	0.0990013	0.451702	0.771495
UCN2_Correlations	Birinapant	767128	Clinical trial	0.0990013	0.451702	0.771495
UCN2_Correlations	AZD-6738 ( R,S-isomer)	780250	Clinical trial	-0.0989842	0.45178	0.771495
UCN2_Correlations	AZD-6738 ( R,S-isomer)	780250	Clinical trial	-0.0989842	0.45178	0.771495
UCN2_Correlations	ASP-5878	793677	Clinical trial	-0.0990951	0.451271	0.771495
UCN2_Correlations	ASP-5878	793677	Clinical trial	-0.0990951	0.451271	0.771495
UCN2_Correlations	Crizotinib	756645	FDA approved	-0.0986205	0.453452	0.772829
UCN2_Correlations	Crizotinib	756645	FDA approved	-0.0986205	0.453452	0.772829
UCN2_Correlations	NTRC-0066-0	794589	Clinical trial	-0.0982649	0.455091	0.7741
UCN2_Correlations	NTRC-0066-0	794589	Clinical trial	-0.0982649	0.455091	0.7741
UCN2_Correlations	Paclitaxel	125973	FDA approved	-0.0976869	0.45776	0.776357
UCN2_Correlations	Paclitaxel	758645	FDA approved	-0.0976869	0.45776	0.776357
UCN2_Correlations	Paclitaxel	125973	FDA approved	-0.0976869	0.45776	0.776357
UCN2_Correlations	BN-2629	694501	Clinical trial	-0.0972052	0.459991	0.776523
UCN2_Correlations	BYL-719	765974	FDA approved	-0.0969898	0.460991	0.776523
UCN2_Correlations	BYL-719	765974	FDA approved	-0.0969898	0.460991	0.776523
UCN2_Correlations	BAY-1125976	793324	Clinical trial	-0.0970955	0.4605	0.776523
UCN2_Correlations	BAY-1125976	793324	Clinical trial	-0.0970955	0.4605	0.776523
UCN2_Correlations	AMG-176	804041	Clinical trial	0.0972506	0.459781	0.776523
UCN2_Correlations	AMG-176	804041	Clinical trial	0.0972506	0.459781	0.776523
UCN2_Correlations	cortef fluid	10721	FDA approved	-0.0967032	0.462322	0.778011
UCN2_Correlations	monensin sodium	758183	FDA approved	-0.0958291	0.466398	0.784109
UCN2_Correlations	KPT-185	772595	Clinical trial	-0.0954175	0.468323	0.785517
UCN2_Correlations	KPT-185	772595	Clinical trial	-0.0954175	0.468323	0.785517
UCN2_Correlations	CCT-251921	793727	Clinical trial	-0.0953597	0.468594	0.785517
UCN2_Correlations	AZD-9496	786959	Clinical trial	-0.0950403	0.470092	0.786508
UCN2_Correlations	AZD-9496	786959	Clinical trial	-0.0950403	0.470092	0.786508
UCN2_Correlations	Methylene Blue	759135	FDA approved	-0.094577	0.472268	0.789389
UCN2_Correlations	PF-06821497	800019	Clinical trial	-0.0939802	0.475081	0.793325
UCN2_Correlations	Rebimastat	713763	Clinical trial	-0.0938614	0.475641	0.793498
UCN2_Correlations	Chelerythrine	36405	Clinical trial	-0.0933279	0.478165	0.794127
UCN2_Correlations	Chelerythrine	36405	Clinical trial	-0.0933279	0.478165	0.794127
UCN2_Correlations	Cordycepin	63984	Clinical trial	-0.0922662	0.483207	0.794127
UCN2_Correlations	Entinostat	706995	Clinical trial	0.0919465	0.484731	0.794127
UCN2_Correlations	Entinostat	756642	Clinical trial	0.0919465	0.484731	0.794127
UCN2_Correlations	Entinostat	756642	Clinical trial	0.0919465	0.484731	0.794127
UCN2_Correlations	Idelalisib	759224	FDA approved	0.0926178	0.481534	0.794127
UCN2_Correlations	Idelalisib	759224	FDA approved	0.0926178	0.481534	0.794127
UCN2_Correlations	Mocetinostat	760143	Clinical trial	0.0915763	0.486498	0.794127
UCN2_Correlations	Mocetinostat	760143	Clinical trial	0.0915763	0.486498	0.794127
UCN2_Correlations	JZL-195	763527	Clinical trial	-0.0921264	0.483873	0.794127
UCN2_Correlations	JZL-195	763527	Clinical trial	-0.0921264	0.483873	0.794127
UCN2_Correlations	Milciclib	774830	Clinical trial	-0.0920435	0.484268	0.794127
UCN2_Correlations	Milciclib	774830	Clinical trial	-0.0920435	0.484268	0.794127
UCN2_Correlations	MI-773	781009	Clinical trial	0.0929211	0.480093	0.794127
UCN2_Correlations	MI-773	781009	Clinical trial	0.0929211	0.480093	0.794127
UCN2_Correlations	MLN-7243	785004	Clinical trial	0.0932382	0.478589	0.794127
UCN2_Correlations	MLN-7243	785004	Clinical trial	0.0932382	0.478589	0.794127
UCN2_Correlations	BAY-1143572	786098	Clinical trial	-0.0915663	0.486546	0.794127
UCN2_Correlations	BAY-1143572	786098	Clinical trial	-0.0915663	0.486546	0.794127
UCN2_Correlations	GS-9901	798799	Clinical trial	0.092669	0.48129	0.794127
UCN2_Correlations	GS-9901	798799	Clinical trial	0.092669	0.48129	0.794127
UCN2_Correlations	tenalisib	803014	Clinical trial	0.0916159	0.486309	0.794127
UCN2_Correlations	Quercetin	756660	Clinical trial	-0.0912423	0.488096	0.795161
UCN2_Correlations	Quercetin	756660	Clinical trial	-0.0912423	0.488096	0.795161
UCN2_Correlations	Sonolisib	722134	Clinical trial	0.0906097	0.491129	0.796364
UCN2_Correlations	Sonolisib	722134	Clinical trial	0.0906097	0.491129	0.796364
UCN2_Correlations	AT-13387	749712	Clinical trial	-0.0906967	0.490711	0.796364
UCN2_Correlations	AT-13387	763579	Clinical trial	-0.0906967	0.490711	0.796364
UCN2_Correlations	AT-13387	763579	Clinical trial	-0.0906967	0.490711	0.796364
UCN2_Correlations	Dromostanolone Propionate	12198	FDA approved	-0.0901861	0.493166	0.798669
UCN2_Correlations	BMS-754807	758243	Clinical trial	-0.089836	0.494853	0.798669
UCN2_Correlations	BMS-754807	758243	Clinical trial	-0.089836	0.494853	0.798669
UCN2_Correlations	ASTX-660	804861	Clinical trial	0.0900259	0.493938	0.798669
UCN2_Correlations	ASTX-660	804861	Clinical trial	0.0900259	0.493938	0.798669
UCN2_Correlations	Ganetespib	765435	Clinical trial	0.0890275	0.49876	0.799029
UCN2_Correlations	Ganetespib	765435	Clinical trial	0.0890275	0.49876	0.799029
UCN2_Correlations	Enzastaurin	767124	Clinical trial	0.0894719	0.49661	0.799029
UCN2_Correlations	Enzastaurin	767124	Clinical trial	0.0894719	0.49661	0.799029
UCN2_Correlations	SAR-245409	768100	Clinical trial	0.0890497	0.498652	0.799029
UCN2_Correlations	SAR-245409	791226	Clinical trial	0.0890497	0.498652	0.799029
UCN2_Correlations	SAR-245409	791226	Clinical trial	0.0890497	0.498652	0.799029
UCN2_Correlations	eFT-508	791783	Clinical trial	-0.089642	0.495789	0.799029
UCN2_Correlations	AZD-1480	756648	Clinical trial	-0.0887558	0.500076	0.799063
UCN2_Correlations	AZD-1480	756648	Clinical trial	-0.0887558	0.500076	0.799063
UCN2_Correlations	fluvastatin	758896	FDA approved	-0.088738	0.500163	0.799063
UCN2_Correlations	Vinorelbine	608210	FDA approved	-0.0881218	0.503155	0.800893
UCN2_Correlations	Vinorelbine	760087	FDA approved	-0.0881218	0.503155	0.800893
UCN2_Correlations	Vinorelbine	608210	FDA approved	-0.0881218	0.503155	0.800893
UCN2_Correlations	CP-91149	761690	Clinical trial	-0.0883684	0.501956	0.800893
UCN2_Correlations	Pelitrexol	767745	Clinical trial	-0.0875815	0.505786	0.803608
UCN2_Correlations	Pelitrexol	767745	Clinical trial	-0.0875815	0.505786	0.803608
UCN2_Correlations	CFG-920	787827	Clinical trial	0.0869132	0.509051	0.808055
UCN2_Correlations	Clofarabine	606869	FDA approved	-0.0841052	0.522885	0.813637
UCN2_Correlations	Clofarabine	759857	FDA approved	-0.0841052	0.522885	0.813637
UCN2_Correlations	Clofarabine	606869	FDA approved	-0.0841052	0.522885	0.813637
UCN2_Correlations	Itraconazole	754771	FDA approved	0.0855038	0.515971	0.813637
UCN2_Correlations	PHA-665752	766271	Clinical trial	0.0852908	0.517021	0.813637
UCN2_Correlations	PHA-665752	766271	Clinical trial	0.0852908	0.517021	0.813637
UCN2_Correlations	PD 173074	766908	Clinical trial	0.0851655	0.517639	0.813637
UCN2_Correlations	PD 173074	766908	Clinical trial	0.0851655	0.517639	0.813637
UCN2_Correlations	MLN-0905	767470	Clinical trial	-0.0856794	0.515106	0.813637
UCN2_Correlations	MLN-0905	767470	Clinical trial	-0.0856794	0.515106	0.813637
UCN2_Correlations	R-1530	767953	Clinical trial	-0.0859437	0.513806	0.813637
UCN2_Correlations	R-1530	767953	Clinical trial	-0.0859437	0.513806	0.813637
UCN2_Correlations	LY-2090314	772198	Clinical trial	-0.0845778	0.520543	0.813637
UCN2_Correlations	LY-2090314	772198	Clinical trial	-0.0845778	0.520543	0.813637
UCN2_Correlations	AMG-232	781515	Clinical trial	0.0849455	0.518725	0.813637
UCN2_Correlations	AMG-232	781515	Clinical trial	0.0849455	0.518725	0.813637
UCN2_Correlations	cs-1730	782763	Clinical trial	0.0842045	0.522392	0.813637
UCN2_Correlations	cs-1730	782763	Clinical trial	0.0842045	0.522392	0.813637
UCN2_Correlations	EPZ-020411	790865	Clinical trial	0.0846087	0.52039	0.813637
UCN2_Correlations	EPZ-020411	790865	Clinical trial	0.0846087	0.52039	0.813637
UCN2_Correlations	BPTES	798303	Clinical trial	-0.0849329	0.518787	0.813637
UCN2_Correlations	BPTES	798303	Clinical trial	-0.0849329	0.518787	0.813637
UCN2_Correlations	Imatinib	743414	FDA approved	-0.083741	0.524693	0.814633
UCN2_Correlations	Imatinib	743414	FDA approved	-0.083741	0.524693	0.814633
UCN2_Correlations	WZ-4002	755927	Clinical trial	-0.0836925	0.524934	0.814633
UCN2_Correlations	Colchicine	757	FDA approved	-0.0809545	0.538627	0.8169
UCN2_Correlations	Colchicine	756702	FDA approved	-0.0809545	0.538627	0.8169
UCN2_Correlations	Topotecan	609699	FDA approved	-0.0812365	0.537209	0.8169
UCN2_Correlations	Topotecan	759263	FDA approved	-0.0812365	0.537209	0.8169
UCN2_Correlations	Topotecan	609699	FDA approved	-0.0812365	0.537209	0.8169
UCN2_Correlations	Obatoclax	744912	Clinical trial	-0.083027	0.528246	0.8169
UCN2_Correlations	Obatoclax	756663	Clinical trial	-0.083027	0.528246	0.8169
UCN2_Correlations	Obatoclax	756663	Clinical trial	-0.083027	0.528246	0.8169
UCN2_Correlations	(-)-Nutlin-3	756876	Clinical trial	0.0810508	0.538142	0.8169
UCN2_Correlations	(-)-Nutlin-3	756876	Clinical trial	0.0810508	0.538142	0.8169
UCN2_Correlations	Tivozanib	758007	FDA approved	-0.0828788	0.528985	0.8169
UCN2_Correlations	Tivozanib	758007	FDA approved	-0.0828788	0.528985	0.8169
UCN2_Correlations	ABT-737	758873	Clinical trial	-0.082431	0.531221	0.8169
UCN2_Correlations	ABT-737	758873	Clinical trial	-0.082431	0.531221	0.8169
UCN2_Correlations	AZD-4547	764239	Clinical trial	-0.0822055	0.532349	0.8169
UCN2_Correlations	AZD-4547	764239	Clinical trial	-0.0822055	0.532349	0.8169
UCN2_Correlations	LY-2228820	766820	Clinical trial	-0.0809527	0.538636	0.8169
UCN2_Correlations	LY-2228820	766820	Clinical trial	-0.0809527	0.538636	0.8169
UCN2_Correlations	EPZ-015666	785299	Clinical trial	-0.0826793	0.529981	0.8169
UCN2_Correlations	EPZ-015666	785299	Clinical trial	-0.0826793	0.529981	0.8169
UCN2_Correlations	UMI-77	787960	Clinical trial	-0.0813363	0.536707	0.8169
UCN2_Correlations	UMI-77	787960	Clinical trial	-0.0813363	0.536707	0.8169
UCN2_Correlations	acalabrutinib	791164	FDA approved	-0.0818094	0.534333	0.8169
UCN2_Correlations	acalabrutinib	791164	FDA approved	-0.0818094	0.534333	0.8169
UCN2_Correlations	CFI-402257	800888	Clinical trial	-0.0820134	0.53331	0.8169
UCN2_Correlations	CFI-402257	800888	Clinical trial	-0.0820134	0.53331	0.8169
UCN2_Correlations	AZD-3514	765776	Clinical trial	-0.0805176	0.540829	0.818794
UCN2_Correlations	AZD-3514	765776	Clinical trial	-0.0805176	0.540829	0.818794
UCN2_Correlations	Irofulven	683863	FDA approved	0.0798629	0.544135	0.820158
UCN2_Correlations	Irofulven	683863	FDA approved	0.0798629	0.544135	0.820158
UCN2_Correlations	PKM2 (9)	772991	Clinical trial	0.0800578	0.543149	0.820158
UCN2_Correlations	PKM2 (9)	772991	Clinical trial	0.0800578	0.543149	0.820158
UCN2_Correlations	PWT-33597	782362	Clinical trial	0.0796843	0.545039	0.820158
UCN2_Correlations	PWT-33597	782362	Clinical trial	0.0796843	0.545039	0.820158
UCN2_Correlations	BAM7	768536	Clinical trial	-0.0798123	0.544391	0.820158
UCN2_Correlations	BAL-27862	762598	Clinical trial	-0.0790528	0.54824	0.82426
UCN2_Correlations	ENMD-2076	758245	Clinical trial	-0.0783209	0.551961	0.826445
UCN2_Correlations	ENMD-2076	758245	Clinical trial	-0.0783209	0.551961	0.826445
UCN2_Correlations	ASP-3026	765865	Clinical trial	-0.078205	0.552551	0.826445
UCN2_Correlations	ASP-3026	765865	Clinical trial	-0.078205	0.552551	0.826445
UCN2_Correlations	OTS-964	787880	Clinical trial	-0.0783355	0.551887	0.826445
UCN2_Correlations	OTS-964	787880	Clinical trial	-0.0783355	0.551887	0.826445
UCN2_Correlations	Talmapimod	777446	Clinical trial	-0.0779819	0.553689	0.827433
UCN2_Correlations	Tanespimycin	330507	Clinical trial	0.0773911	0.556706	0.829116
UCN2_Correlations	Tanespimycin	330507	Clinical trial	0.0773911	0.556706	0.829116
UCN2_Correlations	Raloxifene	747974	FDA approved	-0.0772937	0.557204	0.829116
UCN2_Correlations	Raloxifene	747974	FDA approved	-0.0772937	0.557204	0.829116
UCN2_Correlations	OSI-930	766887	Clinical trial	-0.0773691	0.556819	0.829116
UCN2_Correlations	pentamidine isethionate	620107	FDA approved	-0.0769643	0.558891	0.830201
UCN2_Correlations	pentamidine isethionate	757400	FDA approved	-0.0769643	0.558891	0.830201
UCN2_Correlations	BAL-101553	764608	Clinical trial	-0.0764785	0.561382	0.832101
UCN2_Correlations	BAL-101553	764608	Clinical trial	-0.0764785	0.561382	0.832101
UCN2_Correlations	KU-55933	787962	Clinical trial	0.0763411	0.562088	0.832101
UCN2_Correlations	KU-55933	787962	Clinical trial	0.0763411	0.562088	0.832101
UCN2_Correlations	VT-464	783294	Clinical trial	-0.075708	0.565344	0.833689
UCN2_Correlations	VT-464	783294	Clinical trial	-0.075708	0.565344	0.833689
UCN2_Correlations	CCT-245737	793726	Clinical trial	0.0756655	0.565563	0.833689
UCN2_Correlations	CCT-245737	793726	Clinical trial	0.0756655	0.565563	0.833689
UCN2_Correlations	AMG-208	766288	Clinical trial	-0.0760097	0.563791	0.833689
UCN2_Correlations	SCH-900776	764659	Clinical trial	-0.0750664	0.568654	0.835406
UCN2_Correlations	SCH-900776	764659	Clinical trial	-0.0750664	0.568654	0.835406
UCN2_Correlations	BMS-986158	801230	Clinical trial	-0.0751863	0.568035	0.835406
UCN2_Correlations	BMS-986158	801230	Clinical trial	-0.0751863	0.568035	0.835406
UCN2_Correlations	tfdu	75520	FDA approved	-0.0748337	0.569856	0.835612
UCN2_Correlations	tfdu	75520	FDA approved	-0.0748337	0.569856	0.835612
UCN2_Correlations	Epirubicin	256942	FDA approved	-0.0740158	0.574092	0.835612
UCN2_Correlations	Epirubicin	759195	FDA approved	-0.0740158	0.574092	0.835612
UCN2_Correlations	Epirubicin	256942	FDA approved	-0.0740158	0.574092	0.835612
UCN2_Correlations	Cediranib	755606	FDA approved	0.0740779	0.57377	0.835612
UCN2_Correlations	Cediranib	755606	FDA approved	0.0740779	0.57377	0.835612
UCN2_Correlations	Ezatiostat	758484	Clinical trial	0.0746291	0.570915	0.835612
UCN2_Correlations	Ezatiostat	758484	Clinical trial	0.0746291	0.570915	0.835612
UCN2_Correlations	E-3810	782762	Clinical trial	-0.074073	0.573795	0.835612
UCN2_Correlations	E-3810	782762	Clinical trial	-0.074073	0.573795	0.835612
UCN2_Correlations	10058-F4	764582	Clinical trial	0.0736489	0.575997	0.835934
UCN2_Correlations	10058-F4	764582	Clinical trial	0.0736489	0.575997	0.835934
UCN2_Correlations	AMG-319	787137	Clinical trial	0.0736021	0.57624	0.835934
UCN2_Correlations	AMG-319	787137	Clinical trial	0.0736021	0.57624	0.835934
UCN2_Correlations	BAY-1082439	794590	Clinical trial	0.0729607	0.579578	0.839372
UCN2_Correlations	BAY-1082439	794590	Clinical trial	0.0729607	0.579578	0.839372
UCN2_Correlations	Docetaxel	628503	FDA approved	-0.0721142	0.583996	0.84016
UCN2_Correlations	Docetaxel	759850	FDA approved	-0.0721142	0.583996	0.84016
UCN2_Correlations	Docetaxel	628503	FDA approved	-0.0721142	0.583996	0.84016
UCN2_Correlations	AEE-788	765949	Clinical trial	-0.0724733	0.58212	0.84016
UCN2_Correlations	AEE-788	765949	Clinical trial	-0.0724733	0.58212	0.84016
UCN2_Correlations	VE-822	777718	Clinical trial	-0.0723755	0.58263	0.84016
UCN2_Correlations	VE-822	777718	Clinical trial	-0.0723755	0.58263	0.84016
UCN2_Correlations	DDP-38003	799644	Clinical trial	-0.0722292	0.583395	0.84016
UCN2_Correlations	Pipobroman	25154	FDA approved	-0.0693827	0.598356	0.841287
UCN2_Correlations	Pipobroman	25154	FDA approved	-0.0693827	0.598356	0.841287
UCN2_Correlations	Cyclophosphamide	26271	FDA approved	-0.0696331	0.597033	0.841287
UCN2_Correlations	Cyclophosphamide	26271	FDA approved	-0.0696331	0.597033	0.841287
UCN2_Correlations	Gefitinib	715055	FDA approved	-0.0708995	0.590362	0.841287
UCN2_Correlations	Gefitinib	759856	FDA approved	-0.0708995	0.590362	0.841287
UCN2_Correlations	Gefitinib	715055	FDA approved	-0.0708995	0.590362	0.841287
UCN2_Correlations	Pazopanib	737754	FDA approved	0.0697482	0.596426	0.841287
UCN2_Correlations	Pazopanib	752782	FDA approved	0.0697482	0.596426	0.841287
UCN2_Correlations	Pazopanib	737754	FDA approved	0.0697482	0.596426	0.841287
UCN2_Correlations	Veliparib	752840	Clinical trial	-0.0698561	0.595856	0.841287
UCN2_Correlations	Veliparib	752840	Clinical trial	-0.0698561	0.595856	0.841287
UCN2_Correlations	enantiomer of PF-4176340	768070	Clinical trial	0.071433	0.587562	0.841287
UCN2_Correlations	enantiomer of PF-4176340	768071	Clinical trial	0.071433	0.587562	0.841287
UCN2_Correlations	enantiomer of PF-4176340	768070	Clinical trial	0.071433	0.587562	0.841287
UCN2_Correlations	enantiomer of PF-4176340	768071	Clinical trial	0.071433	0.587562	0.841287
UCN2_Correlations	AZD-2461	773230	Clinical trial	0.0704077	0.592949	0.841287
UCN2_Correlations	AZD-2461	773230	Clinical trial	0.0704077	0.592949	0.841287
UCN2_Correlations	AT-7519	773394	Clinical trial	-0.0707484	0.591157	0.841287
UCN2_Correlations	AT-7519	773394	Clinical trial	-0.0707484	0.591157	0.841287
UCN2_Correlations	AZD-2858	774901	Clinical trial	-0.0702714	0.593667	0.841287
UCN2_Correlations	AZD-2858	774901	Clinical trial	-0.0702714	0.593667	0.841287
UCN2_Correlations	CPI-0610	784856	Clinical trial	-0.0712412	0.588568	0.841287
UCN2_Correlations	CPI-0610	784856	Clinical trial	-0.0712412	0.588568	0.841287
UCN2_Correlations	milademetan	800893	Clinical trial	0.0694691	0.597899	0.841287
UCN2_Correlations	milademetan	800893	Clinical trial	0.0694691	0.597899	0.841287
UCN2_Correlations	(R)-(-)-Gossypol acetic acid	727859	Clinical trial	0.071193	0.588821	0.841287
UCN2_Correlations	ivosidenib	789102	FDA approved	-0.071574	0.586823	0.841287
UCN2_Correlations	Staurosporine	618487	Clinical trial	0.0688092	0.601391	0.841462
UCN2_Correlations	Staurosporine	755774	Clinical trial	0.0688092	0.601391	0.841462
UCN2_Correlations	SNS-314	758250	Clinical trial	-0.0688242	0.601311	0.841462
UCN2_Correlations	SNS-314	758250	Clinical trial	-0.0688242	0.601311	0.841462
UCN2_Correlations	aldoxorubicin	784722	Clinical trial	-0.069099	0.599856	0.841462
UCN2_Correlations	aldoxorubicin	784722	Clinical trial	-0.069099	0.599856	0.841462
UCN2_Correlations	Raltitrexed	639186	FDA approved	-0.0682167	0.604533	0.844497
UCN2_Correlations	Raltitrexed	639186	FDA approved	-0.0682167	0.604533	0.844497
UCN2_Correlations	XK-469	656889	Clinical trial	-0.0669392	0.611332	0.84525
UCN2_Correlations	XK-469	697887	Clinical trial	-0.0669392	0.611332	0.84525
UCN2_Correlations	XK-469	698215	Clinical trial	-0.0669392	0.611332	0.84525
UCN2_Correlations	XK-469	698215	Clinical trial	-0.0669392	0.611332	0.84525
UCN2_Correlations	LY-2606368	758257	Clinical trial	-0.0670113	0.610948	0.84525
UCN2_Correlations	LY-2606368	758257	Clinical trial	-0.0670113	0.610948	0.84525
UCN2_Correlations	Indibulin	758489	Clinical trial	0.0673273	0.609263	0.84525
UCN2_Correlations	Indibulin	758489	Clinical trial	0.0673273	0.609263	0.84525
UCN2_Correlations	ONX-0801	764764	Clinical trial	-0.0668939	0.611575	0.84525
UCN2_Correlations	ONX-0801	764764	Clinical trial	-0.0668939	0.611575	0.84525
UCN2_Correlations	SHP-099	804254	Clinical trial	0.0667431	0.61238	0.84525
UCN2_Correlations	SHP-099	804254	Clinical trial	0.0667431	0.61238	0.84525
UCN2_Correlations	E-7090	806388	Clinical trial	0.0669165	0.611454	0.84525
UCN2_Correlations	E-7090	806388	Clinical trial	0.0669165	0.611454	0.84525
UCN2_Correlations	RO-4929097	756650	Clinical trial	0.0675046	0.608319	0.84525
UCN2_Correlations	RG-6016	806812	Clinical trial	0.0662261	0.615143	0.84744
UCN2_Correlations	RG-6016	806812	Clinical trial	0.0662261	0.615143	0.84744
UCN2_Correlations	P-1446	784284	Clinical trial	0.0661721	0.615432	0.84744
UCN2_Correlations	uridin	20256	FDA approved	-0.0655983	0.618505	0.849649
UCN2_Correlations	BMS-833923	781469	Clinical trial	0.0656261	0.618356	0.849649
UCN2_Correlations	E-7046	804040	Clinical trial	-0.0657707	0.617581	0.849649
UCN2_Correlations	Temozolomide	362856	FDA approved	0.0653855	0.619647	0.850544
UCN2_Correlations	Triethylenemelamine	9706	FDA approved	-0.0640138	0.627026	0.853257
UCN2_Correlations	Triethylenemelamine	9706	FDA approved	-0.0640138	0.627026	0.853257
UCN2_Correlations	Doxorubicin	123127	FDA approved	-0.0639964	0.62712	0.853257
UCN2_Correlations	Doxorubicin	759155	FDA approved	-0.0639964	0.62712	0.853257
UCN2_Correlations	Doxorubicin	123127	FDA approved	-0.0639964	0.62712	0.853257
UCN2_Correlations	Gemcitabine	613327	FDA approved	0.0641915	0.626068	0.853257
UCN2_Correlations	Gemcitabine	613327	FDA approved	0.0641915	0.626068	0.853257
UCN2_Correlations	BMS-911543	766821	Clinical trial	-0.0639726	0.627248	0.853257
UCN2_Correlations	BMS-911543	766821	Clinical trial	-0.0639726	0.627248	0.853257
UCN2_Correlations	INCB-047775	792847	Clinical trial	0.0639213	0.627525	0.853257
UCN2_Correlations	INCB-047775	792847	Clinical trial	0.0639213	0.627525	0.853257
UCN2_Correlations	BMS-906024	780812	Clinical trial	-0.0645861	0.623943	0.853257
UCN2_Correlations	PF-04217903	763931	Clinical trial	0.0631855	0.6315	0.857142
UCN2_Correlations	PF-04217903	763931	Clinical trial	0.0631855	0.6315	0.857142
UCN2_Correlations	IACS-8968	811953	Clinical trial	-0.0630268	0.632359	0.857142
UCN2_Correlations	IACS-8968	811953	Clinical trial	-0.0630268	0.632359	0.857142
UCN2_Correlations	JNJ-42756493	781556	FDA approved	-0.0626119	0.634606	0.858847
UCN2_Correlations	JNJ-42756493	781556	FDA approved	-0.0626119	0.634606	0.858847
UCN2_Correlations	6-Thioguanine	752	FDA approved	-0.061319	0.64163	0.859709
UCN2_Correlations	6-Thioguanine	757348	FDA approved	-0.061319	0.64163	0.859709
UCN2_Correlations	6-Thioguanine	752	FDA approved	-0.061319	0.64163	0.859709
UCN2_Correlations	Thiotepa	6396	FDA approved	-0.062199	0.636845	0.859709
UCN2_Correlations	Thiotepa	6396	FDA approved	-0.062199	0.636845	0.859709
UCN2_Correlations	Depsipeptide	630176	FDA approved	0.0615893	0.640158	0.859709
UCN2_Correlations	Depsipeptide	754143	FDA approved	0.0615893	0.640158	0.859709
UCN2_Correlations	Depsipeptide	754143	FDA approved	0.0615893	0.640158	0.859709
UCN2_Correlations	CT-32228	762419	Clinical trial	0.0612574	0.641965	0.859709
UCN2_Correlations	CT-32228	762419	Clinical trial	0.0612574	0.641965	0.859709
UCN2_Correlations	PF-06463922	780108	FDA approved	-0.0611269	0.642676	0.859709
UCN2_Correlations	PF-06463922	780108	FDA approved	-0.0611269	0.642676	0.859709
UCN2_Correlations	TAS-6417	812926	Clinical trial	-0.0614179	0.641091	0.859709
UCN2_Correlations	TAS-6417	812926	Clinical trial	-0.0614179	0.641091	0.859709
UCN2_Correlations	CPI-1205	793430	Clinical trial	-0.0622573	0.636529	0.859709
UCN2_Correlations	AG-881	803600	Clinical trial	0.060851	0.64418	0.861057
UCN2_Correlations	Acetylcysteine	111180	FDA approved	-0.0597654	0.650111	0.861415
UCN2_Correlations	Pemetrexed	698037	FDA approved	-0.0597889	0.649982	0.861415
UCN2_Correlations	Pemetrexed	755384	FDA approved	-0.0597889	0.649982	0.861415
UCN2_Correlations	Pemetrexed	755384	FDA approved	-0.0597889	0.649982	0.861415
UCN2_Correlations	Karenitecin	710270	Clinical trial	-0.0598672	0.649554	0.861415
UCN2_Correlations	MK-2206	756656	FDA approved	0.0597115	0.650406	0.861415
UCN2_Correlations	MK-2206	756656	FDA approved	0.0597115	0.650406	0.861415
UCN2_Correlations	Rabusertib	761188	Clinical trial	0.0600048	0.648801	0.861415
UCN2_Correlations	Rabusertib	761188	Clinical trial	0.0600048	0.648801	0.861415
UCN2_Correlations	LY-2940680	767896	Clinical trial	0.0597645	0.650116	0.861415
UCN2_Correlations	LY-2940680	767896	Clinical trial	0.0597645	0.650116	0.861415
UCN2_Correlations	CB-1158	803247	Clinical trial	0.0599403	0.649154	0.861415
UCN2_Correlations	Noscapine	5366	FDA approved	0.0593056	0.65263	0.862832
UCN2_Correlations	Cyclobenzaprine Hydrochloride	78206	FDA approved	-0.0575674	0.662185	0.862832
UCN2_Correlations	Cladribine	105014	FDA approved	-0.0591249	0.653621	0.862832
UCN2_Correlations	Cladribine	105014	FDA approved	-0.0591249	0.653621	0.862832
UCN2_Correlations	mifepristone	652104	FDA approved	0.0572303	0.664045	0.862832
UCN2_Correlations	7-Ethyl-10-hydroxycamptothecin	673596	FDA approved	-0.0582839	0.65824	0.862832
UCN2_Correlations	7-Ethyl-10-hydroxycamptothecin	673596	FDA approved	-0.0582839	0.65824	0.862832
UCN2_Correlations	Aminoflavone	686288	Clinical trial	-0.058648	0.656238	0.862832
UCN2_Correlations	Aminoflavone	686288	Clinical trial	-0.058648	0.656238	0.862832
UCN2_Correlations	Vorinostat	701852	FDA approved	0.0572817	0.663762	0.862832
UCN2_Correlations	Vorinostat	759852	FDA approved	0.0572817	0.663762	0.862832
UCN2_Correlations	Vorinostat	701852	FDA approved	0.0572817	0.663762	0.862832
UCN2_Correlations	ZM-336372	756654	Clinical trial	0.0581324	0.659073	0.862832
UCN2_Correlations	ZM-336372	756654	Clinical trial	0.0581324	0.659073	0.862832
UCN2_Correlations	Cilengitide	774651	Clinical trial	0.0583524	0.657863	0.862832
UCN2_Correlations	Cilengitide	774651	Clinical trial	0.0583524	0.657863	0.862832
UCN2_Correlations	AZD-3463	776787	Clinical trial	-0.0576305	0.661838	0.862832
UCN2_Correlations	AZD-3463	776787	Clinical trial	-0.0576305	0.661838	0.862832
UCN2_Correlations	MK-0429	776790	Clinical trial	0.0577174	0.661359	0.862832
UCN2_Correlations	MK-0429	776790	Clinical trial	0.0577174	0.661359	0.862832
UCN2_Correlations	BLU-285	801082	FDA approved	-0.0571814	0.664315	0.862832
UCN2_Correlations	BLU-285	801082	FDA approved	-0.0571814	0.664315	0.862832
UCN2_Correlations	S-64315	809971	Clinical trial	0.0582175	0.658605	0.862832
UCN2_Correlations	S-64315	809971	Clinical trial	0.0582175	0.658605	0.862832
UCN2_Correlations	Oprozomib	766254	Clinical trial	-0.057658	0.661686	0.862832
UCN2_Correlations	BMS-983970	785222	Clinical trial	-0.057165	0.664406	0.862832
UCN2_Correlations	Temsirolimus	683864	FDA approved	0.0567271	0.666825	0.863389
UCN2_Correlations	Temsirolimus	683864	FDA approved	0.0567271	0.666825	0.863389
UCN2_Correlations	GNE-140	799908	Clinical trial	-0.0568784	0.665989	0.863389
UCN2_Correlations	GNE-140	799908	Clinical trial	-0.0568784	0.665989	0.863389
UCN2_Correlations	ipatasertib	767898	Clinical trial	0.0559505	0.671123	0.866368
UCN2_Correlations	ipatasertib	767898	Clinical trial	0.0559505	0.671123	0.866368
UCN2_Correlations	RG-7388	779404	Clinical trial	0.0559789	0.670966	0.866368
UCN2_Correlations	RG-7388	779404	Clinical trial	0.0559789	0.670966	0.866368
UCN2_Correlations	PRN-1371	801089	Clinical trial	-0.0551731	0.675437	0.870641
UCN2_Correlations	PRN-1371	801089	Clinical trial	-0.0551731	0.675437	0.870641
UCN2_Correlations	Chlorambucil	3088	FDA approved	-0.0546369	0.678418	0.873186
UCN2_Correlations	Chlorambucil	3088	FDA approved	-0.0546369	0.678418	0.873186
UCN2_Correlations	Acrichine	14229	FDA approved	0.0526369	0.689581	0.875218
UCN2_Correlations	Acrichine	14229	FDA approved	0.0526369	0.689581	0.875218
UCN2_Correlations	Mithramycin	24559	FDA approved	-0.0527308	0.689055	0.875218
UCN2_Correlations	Mithramycin	105024	FDA approved	-0.0527308	0.689055	0.875218
UCN2_Correlations	Mithramycin	143020	FDA approved	-0.0527308	0.689055	0.875218
UCN2_Correlations	Mithramycin	526598	FDA approved	-0.0527308	0.689055	0.875218
UCN2_Correlations	Mithramycin	24559	FDA approved	-0.0527308	0.689055	0.875218
UCN2_Correlations	Ancitabine hydrochloride	145668	FDA approved	0.0539243	0.682388	0.875218
UCN2_Correlations	Ancitabine hydrochloride	758671	FDA approved	0.0539243	0.682388	0.875218
UCN2_Correlations	benzaldehyde (BEN)	281612	Clinical trial	-0.0537944	0.683112	0.875218
UCN2_Correlations	CB-64D	754350	Clinical trial	0.0529414	0.687877	0.875218
UCN2_Correlations	CB-64D	754350	Clinical trial	0.0529414	0.687877	0.875218
UCN2_Correlations	Sepantronium bromide	755387	Clinical trial	-0.0534867	0.68483	0.875218
UCN2_Correlations	Sepantronium bromide	755387	Clinical trial	-0.0534867	0.68483	0.875218
UCN2_Correlations	GSK-1904529A	767951	Clinical trial	-0.0526541	0.689485	0.875218
UCN2_Correlations	GSK-1904529A	767951	Clinical trial	-0.0526541	0.689485	0.875218
UCN2_Correlations	GDC-0810	787326	Clinical trial	-0.0539961	0.681987	0.875218
UCN2_Correlations	GDC-0810	787326	Clinical trial	-0.0539961	0.681987	0.875218
UCN2_Correlations	GSK-126	780041	Clinical trial	0.0538088	0.683032	0.875218
UCN2_Correlations	Uracil Mustard	34462	FDA approved	-0.0523528	0.691172	0.875956
UCN2_Correlations	Uracil Mustard	34462	FDA approved	-0.0523528	0.691172	0.875956
UCN2_Correlations	Triapine	663249	Clinical trial	-0.0515324	0.695774	0.877302
UCN2_Correlations	Triapine	759096	Clinical trial	-0.0515324	0.695774	0.877302
UCN2_Correlations	Triapine	759096	Clinical trial	-0.0515324	0.695774	0.877302
UCN2_Correlations	kahalide f	668814	Clinical trial	-0.0516731	0.694984	0.877302
UCN2_Correlations	Lapatinib	727989	FDA approved	-0.0518829	0.693807	0.877302
UCN2_Correlations	Lapatinib	745750	FDA approved	-0.0518829	0.693807	0.877302
UCN2_Correlations	Lapatinib	745750	FDA approved	-0.0518829	0.693807	0.877302
UCN2_Correlations	Melphalan	8806	FDA approved	-0.0500315	0.704222	0.879011
UCN2_Correlations	Melphalan	757098	FDA approved	-0.0500315	0.704222	0.879011
UCN2_Correlations	Melphalan	8806	FDA approved	-0.0500315	0.704222	0.879011
UCN2_Correlations	Curcumin	32982	FDA approved	-0.0505838	0.701109	0.879011
UCN2_Correlations	Afuresertib	778305	Clinical trial	0.0504706	0.701746	0.879011
UCN2_Correlations	Afuresertib	778305	Clinical trial	0.0504706	0.701746	0.879011
UCN2_Correlations	MG-132	782153	Clinical trial	0.0508294	0.699727	0.879011
UCN2_Correlations	MG-132	782153	Clinical trial	0.0508294	0.699727	0.879011
UCN2_Correlations	CGM-097	783015	Clinical trial	0.050253	0.702973	0.879011
UCN2_Correlations	CGM-097	783015	Clinical trial	0.050253	0.702973	0.879011
UCN2_Correlations	TAS-115	785306	Clinical trial	-0.050953	0.699031	0.879011
UCN2_Correlations	TAS-115	785306	Clinical trial	-0.050953	0.699031	0.879011
UCN2_Correlations	CH-7057288	812052	Clinical trial	0.0500492	0.704122	0.879011
UCN2_Correlations	CH-7057288	812052	Clinical trial	0.0500492	0.704122	0.879011
UCN2_Correlations	Enzalutamide	755605	FDA approved	-0.0492534	0.708615	0.883224
UCN2_Correlations	Enzalutamide	755605	FDA approved	-0.0492534	0.708615	0.883224
UCN2_Correlations	Vinblastine	49842	FDA approved	0.0483561	0.713693	0.887004
UCN2_Correlations	Vinblastine	90636	FDA approved	0.0483561	0.713693	0.887004
UCN2_Correlations	Vinblastine	757384	FDA approved	0.0483561	0.713693	0.887004
UCN2_Correlations	Vinblastine	49842	FDA approved	0.0483561	0.713693	0.887004
UCN2_Correlations	ADW-742	767746	Clinical trial	0.0479853	0.715796	0.888344
UCN2_Correlations	ADW-742	767746	Clinical trial	0.0479853	0.715796	0.888344
UCN2_Correlations	WP-1034	755981	Clinical trial	0.047536	0.718346	0.890236
UCN2_Correlations	WP-1034	755981	Clinical trial	0.047536	0.718346	0.890236
UCN2_Correlations	Idebenone	759228	FDA approved	0.047077	0.720954	0.891965
UCN2_Correlations	Sulfatinib	797937	FDA approved	-0.0468383	0.722312	0.891965
UCN2_Correlations	Sulfatinib	797937	FDA approved	-0.0468383	0.722312	0.891965
UCN2_Correlations	Motexafin	761266	Clinical trial	0.0468849	0.722046	0.891965
UCN2_Correlations	ningetinib	781652	Clinical trial	-0.0469952	0.721419	0.891965
UCN2_Correlations	Procarbazine	77213	FDA approved	0.0457654	0.728424	0.897309
UCN2_Correlations	Procarbazine	77213	FDA approved	0.0457654	0.728424	0.897309
UCN2_Correlations	Elliptinium Acetate	264137	Clinical trial	-0.0456302	0.729196	0.897309
UCN2_Correlations	Exemestane	713563	FDA approved	-0.045737	0.728587	0.897309
UCN2_Correlations	LYC-55716	803601	Clinical trial	-0.0456251	0.729225	0.897309
UCN2_Correlations	Thalidomide	66847	FDA approved	-0.0453748	0.730654	0.89843
UCN2_Correlations	VH-298	798201	Clinical trial	-0.0451965	0.731673	0.899045
UCN2_Correlations	LY-3177833	793585	Clinical trial	-0.0451	0.732224	0.899086
UCN2_Correlations	CEP-14083	766824	Clinical trial	-0.0447452	0.734253	0.900303
UCN2_Correlations	CEP-14083	766824	Clinical trial	-0.0447452	0.734253	0.900303
UCN2_Correlations	AZD-5991	807055	Clinical trial	0.0444753	0.735797	0.900923
UCN2_Correlations	AZD-5991	807055	Clinical trial	0.0444753	0.735797	0.900923
UCN2_Correlations	Isotretinoin	122758	FDA approved	-0.0427961	0.745429	0.902924
UCN2_Correlations	Isotretinoin	122758	FDA approved	-0.0427961	0.745429	0.902924
UCN2_Correlations	Decitabine	127716	FDA approved	-0.0419021	0.750573	0.902924
UCN2_Correlations	Decitabine	127716	FDA approved	-0.0419021	0.750573	0.902924
UCN2_Correlations	Alvocidib	649890	Clinical trial	-0.0426015	0.746548	0.902924
UCN2_Correlations	Alvocidib	649890	Clinical trial	-0.0426015	0.746548	0.902924
UCN2_Correlations	Ar-67	708298	Clinical trial	-0.0416078	0.752268	0.902924
UCN2_Correlations	Nilotinib	747599	FDA approved	0.0437339	0.740045	0.902924
UCN2_Correlations	Nilotinib	747599	FDA approved	0.0437339	0.740045	0.902924
UCN2_Correlations	AMG-458	754346	Clinical trial	0.0420391	0.749784	0.902924
UCN2_Correlations	AMG-458	754346	Clinical trial	0.0420391	0.749784	0.902924
UCN2_Correlations	KX-01	756643	FDA approved	-0.0418967	0.750604	0.902924
UCN2_Correlations	KX-01	756643	FDA approved	-0.0418967	0.750604	0.902924
UCN2_Correlations	Momelotinib	767598	Clinical trial	0.0414732	0.753044	0.902924
UCN2_Correlations	Momelotinib	767598	Clinical trial	0.0414732	0.753044	0.902924
UCN2_Correlations	SNX-5422	768509	Clinical trial	-0.0438264	0.739515	0.902924
UCN2_Correlations	SNX-5422	768509	Clinical trial	-0.0438264	0.739515	0.902924
UCN2_Correlations	ONX-0805	772920	Clinical trial	0.0426078	0.746511	0.902924
UCN2_Correlations	ONX-0805	772920	Clinical trial	0.0426078	0.746511	0.902924
UCN2_Correlations	AZD-8835	786099	Clinical trial	-0.0417601	0.751391	0.902924
UCN2_Correlations	AZD-8835	786099	Clinical trial	-0.0417601	0.751391	0.902924
UCN2_Correlations	BAY-1816032	803409	Clinical trial	-0.0415708	0.752482	0.902924
UCN2_Correlations	BAY-1816032	803409	Clinical trial	-0.0415708	0.752482	0.902924
UCN2_Correlations	BAY-1163877	804518	Clinical trial	-0.0423894	0.747767	0.902924
UCN2_Correlations	BAY-1163877	804518	Clinical trial	-0.0423894	0.747767	0.902924
UCN2_Correlations	ARS-1620	812172	Clinical trial	0.0435117	0.741319	0.902924
UCN2_Correlations	ARS-1620	812172	Clinical trial	0.0435117	0.741319	0.902924
UCN2_Correlations	TDP-665759	754358	Clinical trial	-0.0415136	0.752811	0.902924
UCN2_Correlations	SB-431542	756649	Clinical trial	-0.043484	0.741478	0.902924
UCN2_Correlations	Pomalidomide	775351	FDA approved	-0.0419205	0.750467	0.902924
UCN2_Correlations	Epothilone B	684363	Clinical trial	0.040476	0.7588	0.903887
UCN2_Correlations	Alvespimycin	707545	Clinical trial	0.0401889	0.76046	0.903887
UCN2_Correlations	Alvespimycin	707545	Clinical trial	0.0401889	0.76046	0.903887
UCN2_Correlations	Sunitinib	750690	FDA approved	-0.0408876	0.756423	0.903887
UCN2_Correlations	Sunitinib	750690	FDA approved	-0.0408876	0.756423	0.903887
UCN2_Correlations	BMS-777607	764090	Clinical trial	0.0409737	0.755926	0.903887
UCN2_Correlations	BMS-777607	764090	Clinical trial	0.0409737	0.755926	0.903887
UCN2_Correlations	KPT-251	773260	Clinical trial	-0.0397111	0.763225	0.903887
UCN2_Correlations	KPT-251	773260	Clinical trial	-0.0397111	0.763225	0.903887
UCN2_Correlations	AZD-6738	777638	Clinical trial	-0.0405446	0.758404	0.903887
UCN2_Correlations	AZD-6738	780249	Clinical trial	-0.0405446	0.758404	0.903887
UCN2_Correlations	AZD-6738	777638	Clinical trial	-0.0405446	0.758404	0.903887
UCN2_Correlations	AZD-6738	780249	Clinical trial	-0.0405446	0.758404	0.903887
UCN2_Correlations	olmutinib	792848	FDA approved	0.0399544	0.761817	0.903887
UCN2_Correlations	olmutinib	792848	FDA approved	0.0399544	0.761817	0.903887
UCN2_Correlations	AZD-4320	812728	Clinical trial	-0.0398199	0.762595	0.903887
UCN2_Correlations	AZD-4320	812728	Clinical trial	-0.0398199	0.762595	0.903887
UCN2_Correlations	Altretamine	13875	FDA approved	0.0404081	0.759193	0.903887
UCN2_Correlations	GSK-2606414	781627	Clinical trial	-0.0387821	0.768608	0.909022
UCN2_Correlations	GSK-2606414	781627	Clinical trial	-0.0387821	0.768608	0.909022
UCN2_Correlations	EPZ-004777	780043	Clinical trial	-0.0386849	0.769172	0.909069
UCN2_Correlations	RG-7602	791163	Clinical trial	-0.0382441	0.77173	0.910852
UCN2_Correlations	RG-7602	791163	Clinical trial	-0.0382441	0.77173	0.910852
UCN2_Correlations	Dacarbazine	45388	FDA approved	0.0368124	0.780058	0.910966
UCN2_Correlations	Dacarbazine	45388	FDA approved	0.0368124	0.780058	0.910966
UCN2_Correlations	Cortivazol	80998	FDA approved	-0.0359155	0.785287	0.910966
UCN2_Correlations	Camptothecin	94600	FDA approved	-0.0365901	0.781353	0.910966
UCN2_Correlations	Camptothecin	100880	FDA approved	-0.0365901	0.781353	0.910966
UCN2_Correlations	LY-294002	697286	Clinical trial	0.0339969	0.796504	0.910966
UCN2_Correlations	LY-294002	755769	Clinical trial	0.0339969	0.796504	0.910966
UCN2_Correlations	LY-294002	755769	Clinical trial	0.0339969	0.796504	0.910966
UCN2_Correlations	Luminespib	755762	Clinical trial	0.0342961	0.794752	0.910966
UCN2_Correlations	Luminespib	755762	Clinical trial	0.0342961	0.794752	0.910966
UCN2_Correlations	Vismodegib	755809	FDA approved	0.0373662	0.776833	0.910966
UCN2_Correlations	Vismodegib	755986	FDA approved	0.0373662	0.776833	0.910966
UCN2_Correlations	Vismodegib	755986	FDA approved	0.0373662	0.776833	0.910966
UCN2_Correlations	PKI-587	758256	Clinical trial	-0.034117	0.795801	0.910966
UCN2_Correlations	PKI-587	758256	Clinical trial	-0.034117	0.795801	0.910966
UCN2_Correlations	Silmitasertib	761193	Clinical trial	0.0354587	0.787954	0.910966
UCN2_Correlations	Silmitasertib	761193	Clinical trial	0.0354587	0.787954	0.910966
UCN2_Correlations	MK-8033	761692	Clinical trial	-0.0362507	0.783332	0.910966
UCN2_Correlations	MK-8033	761692	Clinical trial	-0.0362507	0.783332	0.910966
UCN2_Correlations	t-dcyd	764276	Clinical trial	-0.037564	0.775683	0.910966
UCN2_Correlations	t-dcyd	764276	Clinical trial	-0.037564	0.775683	0.910966
UCN2_Correlations	GSK-690693	766991	Clinical trial	0.0368313	0.779947	0.910966
UCN2_Correlations	GSK-690693	766991	Clinical trial	0.0368313	0.779947	0.910966
UCN2_Correlations	TAK-960	768072	Clinical trial	-0.0351005	0.790047	0.910966
UCN2_Correlations	TAK-960	768072	Clinical trial	-0.0351005	0.790047	0.910966
UCN2_Correlations	PF-4942847	772885	Clinical trial	-0.0345453	0.793294	0.910966
UCN2_Correlations	PF-4942847	772885	Clinical trial	-0.0345453	0.793294	0.910966
UCN2_Correlations	AZD-1208	776066	Clinical trial	0.0345483	0.793276	0.910966
UCN2_Correlations	AZD-1208	776066	Clinical trial	0.0345483	0.793276	0.910966
UCN2_Correlations	spebrutinib	780020	Clinical trial	-0.0349987	0.790642	0.910966
UCN2_Correlations	spebrutinib	780020	Clinical trial	-0.0349987	0.790642	0.910966
UCN2_Correlations	CUDC-427	781468	Clinical trial	0.0359971	0.784811	0.910966
UCN2_Correlations	CUDC-427	781468	Clinical trial	0.0359971	0.784811	0.910966
UCN2_Correlations	Bet-BAY-002	785345	Clinical trial	-0.0377285	0.774727	0.910966
UCN2_Correlations	Bet-BAY-002	785345	Clinical trial	-0.0377285	0.774727	0.910966
UCN2_Correlations	AZD-0156	792956	Clinical trial	0.0365187	0.781769	0.910966
UCN2_Correlations	AZD-0156	792956	Clinical trial	0.0365187	0.781769	0.910966
UCN2_Correlations	ensartinib	793150	Clinical trial	-0.0376364	0.775262	0.910966
UCN2_Correlations	ensartinib	793150	Clinical trial	-0.0376364	0.775262	0.910966
UCN2_Correlations	S-63845	798846	Clinical trial	0.0362875	0.783117	0.910966
UCN2_Correlations	S-63845	798846	Clinical trial	0.0362875	0.783117	0.910966
UCN2_Correlations	ABBV-744	812415	Clinical trial	-0.0342983	0.79474	0.910966
UCN2_Correlations	ABBV-744	812415	Clinical trial	-0.0342983	0.79474	0.910966
UCN2_Correlations	Cabazitaxel	761432	FDA approved	-0.0352847	0.78897	0.910966
UCN2_Correlations	Sotrastaurin	766819	Clinical trial	0.0351439	0.789793	0.910966
UCN2_Correlations	GSK-2879552	783917	Clinical trial	-0.0352757	0.789023	0.910966
UCN2_Correlations	PF-06840003	796100	Clinical trial	-0.0345307	0.793379	0.910966
UCN2_Correlations	Ofloxacin	727071	FDA approved	0.0334187	0.799893	0.911992
UCN2_Correlations	(+/-)-Nutlin-3	756875	Clinical trial	-0.0335636	0.799044	0.911992
UCN2_Correlations	(+/-)-Nutlin-3	756875	Clinical trial	-0.0335636	0.799044	0.911992
UCN2_Correlations	JNJ-38877605	759095	Clinical trial	0.033331	0.800408	0.911992
UCN2_Correlations	JNJ-38877605	759095	Clinical trial	0.033331	0.800408	0.911992
UCN2_Correlations	Plerixafor	761388	FDA approved	0.0332833	0.800687	0.911992
UCN2_Correlations	LY-3200882	802451	Clinical trial	-0.0332161	0.801081	0.911992
UCN2_Correlations	Defactinib	778364	Clinical trial	0.0324243	0.805729	0.913758
UCN2_Correlations	Defactinib	782549	Clinical trial	0.0324243	0.805729	0.913758
UCN2_Correlations	Defactinib	778364	Clinical trial	0.0324243	0.805729	0.913758
UCN2_Correlations	Defactinib	782549	Clinical trial	0.0324243	0.805729	0.913758
UCN2_Correlations	azd5582	787048	Clinical trial	0.0323239	0.806319	0.913758
UCN2_Correlations	azd5582	787048	Clinical trial	0.0323239	0.806319	0.913758
UCN2_Correlations	SL-0101	703081	Clinical trial	0.032531	0.805103	0.913758
UCN2_Correlations	Methylprednisolone	19987	FDA approved	-0.0320428	0.807972	0.914008
UCN2_Correlations	volitinib	782121	Clinical trial	-0.0320176	0.80812	0.914008
UCN2_Correlations	volitinib	782121	Clinical trial	-0.0320176	0.80812	0.914008
UCN2_Correlations	AZD-4205	801813	Clinical trial	-0.0318611	0.80904	0.914452
UCN2_Correlations	PFI-1	777448	Clinical trial	0.0314983	0.811174	0.915672
UCN2_Correlations	PFI-1	777448	Clinical trial	0.0314983	0.811174	0.915672
UCN2_Correlations	IPI-549	795067	Clinical trial	-0.0311496	0.813227	0.916796
UCN2_Correlations	IPI-549	795067	Clinical trial	-0.0311496	0.813227	0.916796
UCN2_Correlations	Anastrozole	719344	FDA approved	-0.031011	0.814043	0.91712
UCN2_Correlations	PQR-530	802821	Clinical trial	0.0305276	0.816891	0.919092
UCN2_Correlations	PQR-530	802821	Clinical trial	0.0305276	0.816891	0.919092
UCN2_Correlations	LSZ-102	814025	Clinical trial	-0.0303543	0.817913	0.919092
UCN2_Correlations	LSZ-102	814025	Clinical trial	-0.0303543	0.817913	0.919092
UCN2_Correlations	ICG-001	756641	Clinical trial	0.0297369	0.821555	0.921991
UCN2_Correlations	ICG-001	756641	Clinical trial	0.0297369	0.821555	0.921991
UCN2_Correlations	Galunisertib	761216	Clinical trial	0.0295583	0.82261	0.922578
UCN2_Correlations	Amiodarone Hydrochloride	85442	FDA approved	0.0286278	0.828107	0.92316
UCN2_Correlations	Carmustine	409962	FDA approved	-0.0282101	0.830578	0.92316
UCN2_Correlations	Carmustine	409962	FDA approved	-0.0282101	0.830578	0.92316
UCN2_Correlations	PX-316	710297	Clinical trial	-0.0288212	0.826964	0.92316
UCN2_Correlations	Avagacestat	761217	Clinical trial	0.0290961	0.825339	0.92316
UCN2_Correlations	Avagacestat	761217	Clinical trial	0.0290961	0.825339	0.92316
UCN2_Correlations	Cerulenin	764755	Clinical trial	-0.0290483	0.825622	0.92316
UCN2_Correlations	Cerulenin	764755	Clinical trial	-0.0290483	0.825622	0.92316
UCN2_Correlations	CEP-37440	781148	Clinical trial	-0.0283899	0.829514	0.92316
UCN2_Correlations	CEP-37440	781148	Clinical trial	-0.0283899	0.829514	0.92316
UCN2_Correlations	CEP-40783	797770	Clinical trial	0.0287582	0.827336	0.92316
UCN2_Correlations	CEP-40783	797770	Clinical trial	0.0287582	0.827336	0.92316
UCN2_Correlations	TP-3654	805149	Clinical trial	0.0284776	0.828996	0.92316
UCN2_Correlations	TP-3654	805149	Clinical trial	0.0284776	0.828996	0.92316
UCN2_Correlations	enasidenib	788120	FDA approved	-0.0272169	0.836459	0.929102
UCN2_Correlations	ergenyl	93819	FDA approved	-0.0266523	0.839807	0.932223
UCN2_Correlations	AMG-337	789223	Clinical trial	-0.0265615	0.840345	0.932224
UCN2_Correlations	SEL-120	805500	Clinical trial	-0.0260644	0.843295	0.934302
UCN2_Correlations	SEL-120	805500	Clinical trial	-0.0260644	0.843295	0.934302
UCN2_Correlations	Actinomycin D	3053	FDA approved	-0.0257046	0.845432	0.934878
UCN2_Correlations	Actinomycin D	755841	FDA approved	-0.0257046	0.845432	0.934878
UCN2_Correlations	Actinomycin D	3053	FDA approved	-0.0257046	0.845432	0.934878
UCN2_Correlations	TAE-226	787252	Clinical trial	0.0249777	0.849751	0.937265
UCN2_Correlations	TAE-226	787252	Clinical trial	0.0249777	0.849751	0.937265
UCN2_Correlations	PLX-51107	806595	Clinical trial	-0.0250729	0.849185	0.937265
UCN2_Correlations	PLX-51107	806595	Clinical trial	-0.0250729	0.849185	0.937265
UCN2_Correlations	EPZ-011989	809099	Clinical trial	-0.0247605	0.851043	0.938094
UCN2_Correlations	Tegafur	148958	FDA approved	-0.0245147	0.852505	0.939109
UCN2_Correlations	Arsenic trioxide	92859	FDA approved	0.0240152	0.855478	0.939996
UCN2_Correlations	Arsenic trioxide	706363	FDA approved	0.0240152	0.855478	0.939996
UCN2_Correlations	Arsenic trioxide	759274	FDA approved	0.0240152	0.855478	0.939996
UCN2_Correlations	Arsenic trioxide	92859	FDA approved	0.0240152	0.855478	0.939996
UCN2_Correlations	Testolactone	23759	FDA approved	-0.0224966	0.864528	0.944346
UCN2_Correlations	Mitomycin	26980	FDA approved	-0.0223926	0.865148	0.944346
UCN2_Correlations	Mitomycin	134727	FDA approved	-0.0223926	0.865148	0.944346
UCN2_Correlations	Mitomycin	755880	FDA approved	-0.0223926	0.865148	0.944346
UCN2_Correlations	Mitomycin	26980	FDA approved	-0.0223926	0.865148	0.944346
UCN2_Correlations	Caffeic Acid	57197	FDA approved	0.0224971	0.864525	0.944346
UCN2_Correlations	Erlotinib	718781	FDA approved	-0.0220728	0.867056	0.944346
UCN2_Correlations	Erlotinib	718781	FDA approved	-0.0220728	0.867056	0.944346
UCN2_Correlations	A-911	788794	Clinical trial	-0.0225644	0.864123	0.944346
UCN2_Correlations	A-911	788794	Clinical trial	-0.0225644	0.864123	0.944346
UCN2_Correlations	APR-246	791496	Clinical trial	-0.0220946	0.866926	0.944346
UCN2_Correlations	APR-246	791496	Clinical trial	-0.0220946	0.866926	0.944346
UCN2_Correlations	JNJ-3887618	807626	Clinical trial	-0.0224519	0.864794	0.944346
UCN2_Correlations	JNJ-3887618	807626	Clinical trial	-0.0224519	0.864794	0.944346
UCN2_Correlations	sitravatinib	788203	Clinical trial	-0.021515	0.870386	0.946784
UCN2_Correlations	sitravatinib	788203	Clinical trial	-0.021515	0.870386	0.946784
UCN2_Correlations	Asparaginase	109229	FDA approved	0.0213359	0.871456	0.947175
UCN2_Correlations	Imiquimod	369100	FDA approved	0.0210561	0.873128	0.947175
UCN2_Correlations	Imiquimod	369100	FDA approved	0.0210561	0.873128	0.947175
UCN2_Correlations	ARQ-092	791328	Clinical trial	-0.0209067	0.874021	0.947175
UCN2_Correlations	ARQ-092	791328	Clinical trial	-0.0209067	0.874021	0.947175
UCN2_Correlations	fenebrutinib	798202	Clinical trial	-0.0209485	0.873771	0.947175
UCN2_Correlations	AMG-51	794646	Clinical trial	-0.0206251	0.875704	0.947815
UCN2_Correlations	AMG-51	794646	Clinical trial	-0.0206251	0.875704	0.947815
UCN2_Correlations	Gemcitabine elaidate	765775	Clinical trial	0.0202089	0.878193	0.949324
UCN2_Correlations	Gemcitabine elaidate	765775	Clinical trial	0.0202089	0.878193	0.949324
UCN2_Correlations	Intedanib	756659	FDA approved	0.0198813	0.880153	0.949668
UCN2_Correlations	Intedanib	757442	FDA approved	0.0198813	0.880153	0.949668
UCN2_Correlations	Intedanib	756659	FDA approved	0.0198813	0.880153	0.949668
UCN2_Correlations	5-Fluoro deoxy uridine 10mer	697912	Clinical trial	-0.0197252	0.881087	0.950085
UCN2_Correlations	Masoprocol	4291	FDA approved	-0.0194666	0.882635	0.951163
UCN2_Correlations	Pipamperone	759178	FDA approved	0.0191232	0.884691	0.951605
UCN2_Correlations	I-BET-151	767599	Clinical trial	-0.0191502	0.88453	0.951605
UCN2_Correlations	I-BET-151	767599	Clinical trial	-0.0191502	0.88453	0.951605
UCN2_Correlations	ETC-159	809251	Clinical trial	-0.0184257	0.88887	0.955508
UCN2_Correlations	Tyrothricin	757363	FDA approved	-0.0183097	0.889565	0.955663
UCN2_Correlations	Cytarabine	63878	FDA approved	-0.0168046	0.898593	0.958831
UCN2_Correlations	Cytarabine	287459	FDA approved	-0.0168046	0.898593	0.958831
UCN2_Correlations	Cytarabine	63878	FDA approved	-0.0168046	0.898593	0.958831
UCN2_Correlations	Lificguat	728165	Clinical trial	-0.0168895	0.898084	0.958831
UCN2_Correlations	Lificguat	756879	Clinical trial	-0.0168895	0.898084	0.958831
UCN2_Correlations	Lificguat	756879	Clinical trial	-0.0168895	0.898084	0.958831
UCN2_Correlations	Vertex ATR inhibitor Cpd 45	761693	Clinical trial	0.0168682	0.898211	0.958831
UCN2_Correlations	Vertex ATR inhibitor Cpd 45	761693	Clinical trial	0.0168682	0.898211	0.958831
UCN2_Correlations	GSK-2636771	768508	Clinical trial	0.0172577	0.895874	0.958831
UCN2_Correlations	GSK-2636771	768508	Clinical trial	0.0172577	0.895874	0.958831
UCN2_Correlations	Picoplatin	758490	Clinical trial	-0.0168081	0.898572	0.958831
UCN2_Correlations	ENMD-2076 Precursor	759094	Clinical trial	-0.0164387	0.90079	0.959258
UCN2_Correlations	ENMD-2076 Precursor	759094	Clinical trial	-0.0164387	0.90079	0.959258
UCN2_Correlations	Dinaciclib	764036	Clinical trial	-0.0161517	0.902513	0.959258
UCN2_Correlations	Dinaciclib	764036	Clinical trial	-0.0161517	0.902513	0.959258
UCN2_Correlations	AZD-3229	813380	Clinical trial	0.0163624	0.901248	0.959258
UCN2_Correlations	AZD-3229	813380	Clinical trial	0.0163624	0.901248	0.959258
UCN2_Correlations	Methoxsalen	45923	FDA approved	0.0160934	0.902864	0.959258
UCN2_Correlations	Orantinib	763929	Clinical trial	0.0158016	0.904616	0.960532
UCN2_Correlations	Ethinyl estradiol	757027	FDA approved	0.0148043	0.910611	0.966306
UCN2_Correlations	geldanamycin analog	255109	Clinical trial	0.0145092	0.912386	0.967598
UCN2_Correlations	Lapachone	629749	Clinical trial	-0.012498	0.924493	0.968651
UCN2_Correlations	Lapachone	813862	Clinical trial	-0.012498	0.924493	0.968651
UCN2_Correlations	Lapachone	813862	Clinical trial	-0.012498	0.924493	0.968651
UCN2_Correlations	Everolimus	733504	FDA approved	0.0123016	0.925676	0.968651
UCN2_Correlations	Everolimus	733504	FDA approved	0.0123016	0.925676	0.968651
UCN2_Correlations	PF-03084014 diastereomer 1	754348	Clinical trial	0.0126534	0.923556	0.968651
UCN2_Correlations	PF-03084014 diastereomer 1	755926	Clinical trial	0.0126534	0.923556	0.968651
UCN2_Correlations	PF-03084014 diastereomer 1	754348	Clinical trial	0.0126534	0.923556	0.968651
UCN2_Correlations	PF-03084014 diastereomer 1	755926	Clinical trial	0.0126534	0.923556	0.968651
UCN2_Correlations	Ponatinib	758487	FDA approved	-0.0133826	0.919165	0.968651
UCN2_Correlations	Ponatinib	758487	FDA approved	-0.0133826	0.919165	0.968651
UCN2_Correlations	Vandetanib	760766	FDA approved	0.0115699	0.930085	0.968651
UCN2_Correlations	Vandetanib	760766	FDA approved	0.0115699	0.930085	0.968651
UCN2_Correlations	Tandutinib	760841	Clinical trial	0.0110486	0.933228	0.968651
UCN2_Correlations	Tandutinib	760841	Clinical trial	0.0110486	0.933228	0.968651
UCN2_Correlations	TAK-960 analog	761759	Clinical trial	-0.011007	0.933479	0.968651
UCN2_Correlations	TAK-960 analog	761759	Clinical trial	-0.011007	0.933479	0.968651
UCN2_Correlations	ONX-0914	762152	Clinical trial	-0.0119701	0.927673	0.968651
UCN2_Correlations	ONX-0914	762152	Clinical trial	-0.0119701	0.927673	0.968651
UCN2_Correlations	CH-5132799	762382	Clinical trial	-0.0119705	0.927671	0.968651
UCN2_Correlations	CH-5132799	762382	Clinical trial	-0.0119705	0.927671	0.968651
UCN2_Correlations	SM-406	764757	Clinical trial	-0.0126909	0.923331	0.968651
UCN2_Correlations	SM-406	764757	Clinical trial	-0.0126909	0.923331	0.968651
UCN2_Correlations	BMS-387032	767048	Clinical trial	-0.0133548	0.919333	0.968651
UCN2_Correlations	BMS-387032	767048	Clinical trial	-0.0133548	0.919333	0.968651
UCN2_Correlations	XL-888	772351	Clinical trial	0.0128939	0.922108	0.968651
UCN2_Correlations	XL-888	772351	Clinical trial	0.0128939	0.922108	0.968651
UCN2_Correlations	AZ-505	780404	Clinical trial	0.0124438	0.924819	0.968651
UCN2_Correlations	AZ-505	780404	Clinical trial	0.0124438	0.924819	0.968651
UCN2_Correlations	serabelisib	795384	Clinical trial	-0.0113045	0.931685	0.968651
UCN2_Correlations	serabelisib	795384	Clinical trial	-0.0113045	0.931685	0.968651
UCN2_Correlations	10074-G5	764609	Clinical trial	-0.0115971	0.929921	0.968651
UCN2_Correlations	INCB-024360	785497	FDA approved	-0.0137654	0.916861	0.968651
UCN2_Correlations	H3B-6527	800283	Clinical trial	-0.0131599	0.920506	0.968651
UCN2_Correlations	SGI-110	808292	Clinical trial	-0.0114789	0.930633	0.968651
UCN2_Correlations	Trabectedin	813783	FDA approved	-0.0110395	0.933283	0.968651
UCN2_Correlations	kantaridin	61805	FDA approved	-0.0108083	0.934677	0.968667
UCN2_Correlations	NVP-BGJ398	764487	FDA approved	-0.0104876	0.936611	0.968667
UCN2_Correlations	NVP-BGJ398	764487	FDA approved	-0.0104876	0.936611	0.968667
UCN2_Correlations	IDH-305	812928	Clinical trial	0.0104491	0.936844	0.968667
UCN2_Correlations	IDH-305	812928	Clinical trial	0.0104491	0.936844	0.968667
UCN2_Correlations	Lenalidomide	747972	FDA approved	0.010714	0.935245	0.968667
UCN2_Correlations	Calusterone	88536	FDA approved	-0.00971014	0.941302	0.969528
UCN2_Correlations	Amphotericin B	527017	FDA approved	-0.00964457	0.941697	0.969528
UCN2_Correlations	Amphotericin B	755871	FDA approved	-0.00964457	0.941697	0.969528
UCN2_Correlations	VX-322	771651	Clinical trial	-0.00982988	0.940579	0.969528
UCN2_Correlations	VX-322	771651	Clinical trial	-0.00982988	0.940579	0.969528
UCN2_Correlations	I-BET-762	774829	Clinical trial	-0.0096627	0.941588	0.969528
UCN2_Correlations	I-BET-762	774829	Clinical trial	-0.0096627	0.941588	0.969528
UCN2_Correlations	PRN-1008	812901	Clinical trial	0.00957015	0.942146	0.969528
UCN2_Correlations	Lovastatin	633781	FDA approved	0.00872564	0.947244	0.972467
UCN2_Correlations	Lovastatin	758662	FDA approved	0.00872564	0.947244	0.972467
UCN2_Correlations	EMD-1204831	767954	Clinical trial	-0.00890221	0.946178	0.972467
UCN2_Correlations	EMD-1204831	767954	Clinical trial	-0.00890221	0.946178	0.972467
UCN2_Correlations	XL-147	754351	Clinical trial	0.00770353	0.953417	0.975341
UCN2_Correlations	XL-147	755806	Clinical trial	0.00770353	0.953417	0.975341
UCN2_Correlations	XL-147	791227	Clinical trial	0.00770353	0.953417	0.975341
UCN2_Correlations	XL-147	791227	Clinical trial	0.00770353	0.953417	0.975341
UCN2_Correlations	Saridegib	767123	Clinical trial	0.00785691	0.95249	0.975341
UCN2_Correlations	Saridegib	767123	Clinical trial	0.00785691	0.95249	0.975341
UCN2_Correlations	PF-562271	754356	Clinical trial	-0.0061247	0.962956	0.980475
UCN2_Correlations	PF-562271	754356	Clinical trial	-0.0061247	0.962956	0.980475
UCN2_Correlations	HPI-1	758486	Clinical trial	-0.00620626	0.962463	0.980475
UCN2_Correlations	HPI-1	758486	Clinical trial	-0.00620626	0.962463	0.980475
UCN2_Correlations	SB-1317	762673	Clinical trial	0.00635137	0.961586	0.980475
UCN2_Correlations	SB-1317	762673	Clinical trial	0.00635137	0.961586	0.980475
UCN2_Correlations	CT-GSK183	766255	Clinical trial	-0.00658351	0.960183	0.980475
UCN2_Correlations	CT-GSK183	766255	Clinical trial	-0.00658351	0.960183	0.980475
UCN2_Correlations	WT-161	797653	Clinical trial	0.00560974	0.966069	0.981915
UCN2_Correlations	WT-161	797653	Clinical trial	0.00560974	0.966069	0.981915
UCN2_Correlations	BAY-1000394	774911	Clinical trial	-0.00576041	0.965158	0.981915
UCN2_Correlations	Y-27632	751297	Clinical trial	-0.00515324	0.968829	0.983564
UCN2_Correlations	Y-27632	751297	Clinical trial	-0.00515324	0.968829	0.983564
UCN2_Correlations	GDC-0032	777425	Clinical trial	0.0049663	0.969959	0.983564
UCN2_Correlations	GDC-0032	777425	Clinical trial	0.0049663	0.969959	0.983564
UCN2_Correlations	BLZ-945	758006	Clinical trial	0.0046802	0.971689	0.984187
UCN2_Correlations	CUDC-907	771751	Clinical trial	0.00467716	0.971707	0.984187
UCN2_Correlations	norvir	693184	FDA approved	0.00429679	0.974007	0.985601
UCN2_Correlations	RG-7112	771531	Clinical trial	0.00388264	0.976512	0.985601
UCN2_Correlations	RG-7112	809100	Clinical trial	0.00388264	0.976512	0.985601
UCN2_Correlations	RG-7112	809100	Clinical trial	0.00388264	0.976512	0.985601
UCN2_Correlations	relacorilant	812727	Clinical trial	0.00414106	0.974949	0.985601
UCN2_Correlations	relacorilant	812727	Clinical trial	0.00414106	0.974949	0.985601
UCN2_Correlations	Copanlisib	760443	FDA approved	0.00323283	0.980442	0.988418
UCN2_Correlations	Copanlisib	809693	FDA approved	0.00323283	0.980442	0.988418
UCN2_Correlations	BMS-863233	775771	Clinical trial	-0.00258443	0.984364	0.99122
UCN2_Correlations	BMS-863233	775771	Clinical trial	-0.00258443	0.984364	0.99122
UCN2_Correlations	Pentostatin	218321	FDA approved	0.00208199	0.987404	0.993128
UCN2_Correlations	Pentostatin	218321	FDA approved	0.00208199	0.987404	0.993128
UCN2_Correlations	Lenvatinib	755980	FDA approved	0.00114322	0.993083	0.996932
UCN2_Correlations	Lenvatinib	755980	FDA approved	0.00114322	0.993083	0.996932
UCN2_Correlations	Tivantinib	758242	Clinical trial	0.000739245	0.995527	0.996932
UCN2_Correlations	Tivantinib	758242	Clinical trial	0.000739245	0.995527	0.996932
UCN2_Correlations	SGX-523	758591	Clinical trial	0.000602111	0.996357	0.996932
UCN2_Correlations	SGX-523	758591	Clinical trial	0.000602111	0.996357	0.996932
UCN2_Correlations	Targegen B-Raf/PDGFR inhibitor Cpd 6	754364	Clinical trial	0.00097873	0.994078	0.996932
UCN2_Correlations	VTX-2337	777447	Clinical trial	0.000755341	0.99543	0.996932
UCN2_Correlations	CB-5083	786100	Clinical trial	0.00112465	0.993196	0.996932
UCN2_Correlations	AC-710	787038	Clinical trial	-0.000257796	0.99844	0.99844
CRHBP_Correlations	VH-298	798201	Clinical trial	0.52644	1.55728e-05	0.0135094
CRHBP_Correlations	E-7046	804040	Clinical trial	0.536948	9.73724e-06	0.0135094
CRHBP_Correlations	Pomalidomide	775351	FDA approved	0.515912	2.45482e-05	0.014197
CRHBP_Correlations	PF-06821497	800019	Clinical trial	0.508212	3.39214e-05	0.0147134
CRHBP_Correlations	TDP-665759	754358	Clinical trial	0.471148	0.000145013	0.0503194
CRHBP_Correlations	CPI-169	782310	Clinical trial	0.455294	0.000257043	0.0743282
CRHBP_Correlations	Desoximetasone	10483	FDA approved	0.43821	0.000462037	0.114519
CRHBP_Correlations	Isotretinoin	122758	FDA approved	0.414101	0.00100494	0.192238
CRHBP_Correlations	Isotretinoin	122758	FDA approved	0.414101	0.00100494	0.192238
CRHBP_Correlations	JNJ-54302833	782125	Clinical trial	0.407828	0.0012188	0.192238
CRHBP_Correlations	JNJ-54302833	782125	Clinical trial	0.407828	0.0012188	0.192238
CRHBP_Correlations	Imiquimod	369100	FDA approved	0.373957	0.00324714	0.335294
CRHBP_Correlations	Imiquimod	369100	FDA approved	0.373957	0.00324714	0.335294
CRHBP_Correlations	Celecoxib	719627	FDA approved	0.371438	0.00347855	0.335294
CRHBP_Correlations	Celecoxib	719627	FDA approved	0.371438	0.00347855	0.335294
CRHBP_Correlations	Nelfinavir	747167	FDA approved	0.376108	0.0030604	0.335294
CRHBP_Correlations	CB-839	783415	Clinical trial	0.377655	0.00293199	0.335294
CRHBP_Correlations	CB-839	783415	Clinical trial	0.377655	0.00293199	0.335294
CRHBP_Correlations	EPZ-011989	809099	Clinical trial	0.360998	0.00460134	0.420175
CRHBP_Correlations	Fluphenazine	92339	FDA approved	0.356558	0.00516854	0.445274
CRHBP_Correlations	E-7438	777109	FDA approved	0.354944	0.00538948	0.445274
CRHBP_Correlations	lomeguatrib	787251	Clinical trial	0.351694	0.00585961	0.462111
CRHBP_Correlations	Elesclomol	174939	Clinical trial	0.340217	0.00782053	0.58994
CRHBP_Correlations	uridin	20256	FDA approved	0.330438	0.00992039	0.717162
CRHBP_Correlations	BMN-673	765396	FDA approved	0.313892	0.014593	0.873062
CRHBP_Correlations	BMN-673	767125	FDA approved	0.313892	0.014593	0.873062
CRHBP_Correlations	BMN-673	765396	FDA approved	0.313892	0.014593	0.873062
CRHBP_Correlations	BMN-673	767125	FDA approved	0.313892	0.014593	0.873062
CRHBP_Correlations	D-1MT	721782	Clinical trial	0.315751	0.0139877	0.873062
CRHBP_Correlations	Oxaliplatin	266046	FDA approved	0.305953	0.0174367	0.975893
CRHBP_Correlations	Oxaliplatin	266046	FDA approved	0.305953	0.0174367	0.975893
CRHBP_Correlations	Entinostat	706995	Clinical trial	0.30135	0.0192928	0.984499
CRHBP_Correlations	Entinostat	756642	Clinical trial	0.30135	0.0192928	0.984499
CRHBP_Correlations	Entinostat	756642	Clinical trial	0.30135	0.0192928	0.984499
CRHBP_Correlations	badil	3090	FDA approved	0.224625	0.0844439	0.986431
CRHBP_Correlations	badil	757050	FDA approved	0.224625	0.0844439	0.986431
CRHBP_Correlations	Triethylenemelamine	9706	FDA approved	0.149129	0.255444	0.986431
CRHBP_Correlations	Triethylenemelamine	9706	FDA approved	0.149129	0.255444	0.986431
CRHBP_Correlations	Dromostanolone Propionate	12198	FDA approved	0.178348	0.172763	0.986431
CRHBP_Correlations	Triamcinolone	13397	FDA approved	0.162098	0.215939	0.986431
CRHBP_Correlations	Pipobroman	25154	FDA approved	0.158848	0.225412	0.986431
CRHBP_Correlations	Pipobroman	25154	FDA approved	0.158848	0.225412	0.986431
CRHBP_Correlations	Hydroxyurea	32065	FDA approved	0.18662	0.153373	0.986431
CRHBP_Correlations	Hydroxyurea	32065	FDA approved	0.18662	0.153373	0.986431
CRHBP_Correlations	Dacarbazine	45388	FDA approved	0.190769	0.144276	0.986431
CRHBP_Correlations	Dacarbazine	45388	FDA approved	0.190769	0.144276	0.986431
CRHBP_Correlations	Acetalax	59687	FDA approved	-0.185369	0.156197	0.986431
CRHBP_Correlations	Acetalax	117186	FDA approved	-0.185369	0.156197	0.986431
CRHBP_Correlations	Megestrol Acetate	71423	FDA approved	0.273511	0.0344691	0.986431
CRHBP_Correlations	Megestrol Acetate	71423	FDA approved	0.273511	0.0344691	0.986431
CRHBP_Correlations	amuno	77541	FDA approved	0.163322	0.212446	0.986431
CRHBP_Correlations	Amiodarone Hydrochloride	85442	FDA approved	0.258202	0.0463856	0.986431
CRHBP_Correlations	Calusterone	88536	FDA approved	0.195765	0.133865	0.986431
CRHBP_Correlations	Arsenic trioxide	92859	FDA approved	0.167203	0.201632	0.986431
CRHBP_Correlations	Arsenic trioxide	706363	FDA approved	0.167203	0.201632	0.986431
CRHBP_Correlations	Arsenic trioxide	759274	FDA approved	0.167203	0.201632	0.986431
CRHBP_Correlations	Arsenic trioxide	92859	FDA approved	0.167203	0.201632	0.986431
CRHBP_Correlations	ergenyl	93819	FDA approved	0.203216	0.119401	0.986431
CRHBP_Correlations	Camptothecin	94600	FDA approved	0.172254	0.188151	0.986431
CRHBP_Correlations	Camptothecin	100880	FDA approved	0.172254	0.188151	0.986431
CRHBP_Correlations	Haloprogin	100071	FDA approved	-0.146394	0.264364	0.986431
CRHBP_Correlations	Azacitidine	102816	FDA approved	0.183706	0.160011	0.986431
CRHBP_Correlations	Azacitidine	758186	FDA approved	0.183706	0.160011	0.986431
CRHBP_Correlations	Azacitidine	102816	FDA approved	0.183706	0.160011	0.986431
CRHBP_Correlations	Ifosfamide	109724	FDA approved	0.22916	0.0781968	0.986431
CRHBP_Correlations	Ifosfamide	109724	FDA approved	0.22916	0.0781968	0.986431
CRHBP_Correlations	Acetylcysteine	111180	FDA approved	0.275235	0.0333035	0.986431
CRHBP_Correlations	rifa	113926	FDA approved	0.230437	0.0765051	0.986431
CRHBP_Correlations	Cisplatin	119875	FDA approved	0.174002	0.18364	0.986431
CRHBP_Correlations	Cisplatin	119875	FDA approved	0.174002	0.18364	0.986431
CRHBP_Correlations	Teniposide	122819	FDA approved	0.16313	0.212993	0.986431
CRHBP_Correlations	Teniposide	758255	FDA approved	0.16313	0.212993	0.986431
CRHBP_Correlations	Teniposide	758667	FDA approved	0.16313	0.212993	0.986431
CRHBP_Correlations	Teniposide	122819	FDA approved	0.16313	0.212993	0.986431
CRHBP_Correlations	Etoposide	141540	FDA approved	0.206104	0.114128	0.986431
CRHBP_Correlations	Etoposide	757804	FDA approved	0.206104	0.114128	0.986431
CRHBP_Correlations	Etoposide	141540	FDA approved	0.206104	0.114128	0.986431
CRHBP_Correlations	aclarubicin	208734	FDA approved	0.166206	0.204373	0.986431
CRHBP_Correlations	Valrubicin	246131	FDA approved	0.252568	0.0515441	0.986431
CRHBP_Correlations	Valrubicin	246131	FDA approved	0.252568	0.0515441	0.986431
CRHBP_Correlations	Epirubicin	256942	FDA approved	0.16004	0.221905	0.986431
CRHBP_Correlations	Epirubicin	759195	FDA approved	0.16004	0.221905	0.986431
CRHBP_Correlations	Epirubicin	256942	FDA approved	0.16004	0.221905	0.986431
CRHBP_Correlations	Elliptinium Acetate	264137	Clinical trial	0.200788	0.123978	0.986431
CRHBP_Correlations	Mitoxantrone	279836	FDA approved	0.154303	0.239135	0.986431
CRHBP_Correlations	Mitoxantrone	301739	FDA approved	0.154303	0.239135	0.986431
CRHBP_Correlations	Mitoxantrone	279836	FDA approved	0.154303	0.239135	0.986431
CRHBP_Correlations	Batracylin	320846	Clinical trial	0.158522	0.226378	0.986431
CRHBP_Correlations	tic10	350625	Clinical trial	0.217	0.0958274	0.986431
CRHBP_Correlations	tic10	350625	Clinical trial	0.217	0.0958274	0.986431
CRHBP_Correlations	Hypothemycin	354462	Clinical trial	-0.154126	0.239683	0.986431
CRHBP_Correlations	Dolastatin 10	376128	Clinical trial	-0.15416	0.239576	0.986431
CRHBP_Correlations	Amphotericin B	527017	FDA approved	0.259066	0.0456332	0.986431
CRHBP_Correlations	Amphotericin B	755871	FDA approved	0.259066	0.0456332	0.986431
CRHBP_Correlations	timazid	602670	FDA approved	0.217083	0.0956973	0.986431
CRHBP_Correlations	Vinorelbine	608210	FDA approved	-0.154871	0.237392	0.986431
CRHBP_Correlations	Vinorelbine	760087	FDA approved	-0.154871	0.237392	0.986431
CRHBP_Correlations	Vinorelbine	608210	FDA approved	-0.154871	0.237392	0.986431
CRHBP_Correlations	bisacodyl, active ingredient of viraplex	614826	FDA approved	-0.207896	0.110947	0.986431
CRHBP_Correlations	Irinotecan	616348	FDA approved	0.15594	0.234129	0.986431
CRHBP_Correlations	Irinotecan	728073	FDA approved	0.15594	0.234129	0.986431
CRHBP_Correlations	Irinotecan	759878	FDA approved	0.15594	0.234129	0.986431
CRHBP_Correlations	Irinotecan	616348	FDA approved	0.15594	0.234129	0.986431
CRHBP_Correlations	Staurosporine	618487	Clinical trial	0.166671	0.20309	0.986431
CRHBP_Correlations	Staurosporine	755774	Clinical trial	0.166671	0.20309	0.986431
CRHBP_Correlations	7-Hydroxystaurosporine	638646	Clinical trial	0.172211	0.188262	0.986431
CRHBP_Correlations	7-Hydroxystaurosporine	638850	Clinical trial	0.172211	0.188262	0.986431
CRHBP_Correlations	Raltitrexed	639186	FDA approved	0.147171	0.261808	0.986431
CRHBP_Correlations	Raltitrexed	639186	FDA approved	0.147171	0.261808	0.986431
CRHBP_Correlations	mifepristone	652104	FDA approved	0.275298	0.0332613	0.986431
CRHBP_Correlations	XK-469	656889	Clinical trial	0.176167	0.178162	0.986431
CRHBP_Correlations	XK-469	697887	Clinical trial	0.176167	0.178162	0.986431
CRHBP_Correlations	XK-469	698215	Clinical trial	0.176167	0.178162	0.986431
CRHBP_Correlations	XK-469	698215	Clinical trial	0.176167	0.178162	0.986431
CRHBP_Correlations	Triapine	663249	Clinical trial	0.178482	0.172435	0.986431
CRHBP_Correlations	Triapine	759096	Clinical trial	0.178482	0.172435	0.986431
CRHBP_Correlations	Triapine	759096	Clinical trial	0.178482	0.172435	0.986431
CRHBP_Correlations	artemether	665970	FDA approved	0.196816	0.131748	0.986431
CRHBP_Correlations	Leflunomide	677411	FDA approved	0.230318	0.0766621	0.986431
CRHBP_Correlations	PD-98059	679828	Clinical trial	-0.18093	0.166528	0.986431
CRHBP_Correlations	PD-98059	679828	Clinical trial	-0.18093	0.166528	0.986431
CRHBP_Correlations	Irofulven	683863	FDA approved	-0.241904	0.0625853	0.986431
CRHBP_Correlations	Irofulven	683863	FDA approved	-0.241904	0.0625853	0.986431
CRHBP_Correlations	norvir	693184	FDA approved	0.149231	0.255119	0.986431
CRHBP_Correlations	BN-2629	694501	Clinical trial	0.147028	0.262279	0.986431
CRHBP_Correlations	RH1	697726	Clinical trial	0.182288	0.163317	0.986431
CRHBP_Correlations	Denileukin Diftitox Ontak	697979	FDA approved	0.249302	0.0547429	0.986431
CRHBP_Correlations	Ar-67	708298	Clinical trial	0.158099	0.227636	0.986431
CRHBP_Correlations	artesunate	712571	FDA approved	0.187854	0.150624	0.986431
CRHBP_Correlations	artesunate	759817	FDA approved	0.187854	0.150624	0.986431
CRHBP_Correlations	Imexon	714597	Clinical trial	0.157944	0.228097	0.986431
CRHBP_Correlations	claritin	721075	FDA approved	0.243554	0.0607626	0.986431
CRHBP_Correlations	Sonolisib	722134	Clinical trial	-0.151951	0.246458	0.986431
CRHBP_Correlations	Sonolisib	722134	Clinical trial	-0.151951	0.246458	0.986431
CRHBP_Correlations	LMP-400	724998	Clinical trial	0.203187	0.119455	0.986431
CRHBP_Correlations	LMP776	725776	Clinical trial	0.166902	0.202457	0.986431
CRHBP_Correlations	Dasatinib	732517	FDA approved	-0.167576	0.200613	0.986431
CRHBP_Correlations	Dasatinib	759877	FDA approved	-0.167576	0.200613	0.986431
CRHBP_Correlations	Dasatinib	732517	FDA approved	-0.167576	0.200613	0.986431
CRHBP_Correlations	DMAPT	734325	Clinical trial	0.199207	0.127028	0.986431
CRHBP_Correlations	Selumetinib	741078	FDA approved	-0.176265	0.177916	0.986431
CRHBP_Correlations	Selumetinib	741078	FDA approved	-0.176265	0.177916	0.986431
CRHBP_Correlations	Obatoclax	744912	Clinical trial	0.256298	0.0480797	0.986431
CRHBP_Correlations	Obatoclax	756663	Clinical trial	0.256298	0.0480797	0.986431
CRHBP_Correlations	Obatoclax	756663	Clinical trial	0.256298	0.0480797	0.986431
CRHBP_Correlations	Olaparib	747856	FDA approved	0.187885	0.150556	0.986431
CRHBP_Correlations	Olaparib	753686	FDA approved	0.187885	0.150556	0.986431
CRHBP_Correlations	Olaparib	753686	FDA approved	0.187885	0.150556	0.986431
CRHBP_Correlations	Ixabepilone	747973	FDA approved	0.171075	0.191239	0.986431
CRHBP_Correlations	Ixabepilone	747973	FDA approved	0.171075	0.191239	0.986431
CRHBP_Correlations	Afatinib	750691	FDA approved	-0.14929	0.254928	0.986431
CRHBP_Correlations	Afatinib	750691	FDA approved	-0.14929	0.254928	0.986431
CRHBP_Correlations	JNJ-28312141	754345	Clinical trial	-0.154329	0.239056	0.986431
CRHBP_Correlations	JNJ-28312141	754345	Clinical trial	-0.154329	0.239056	0.986431
CRHBP_Correlations	PF-03084014 diastereomer 1	754348	Clinical trial	0.183505	0.160477	0.986431
CRHBP_Correlations	PF-03084014 diastereomer 1	755926	Clinical trial	0.183505	0.160477	0.986431
CRHBP_Correlations	PF-03084014 diastereomer 1	754348	Clinical trial	0.183505	0.160477	0.986431
CRHBP_Correlations	PF-03084014 diastereomer 1	755926	Clinical trial	0.183505	0.160477	0.986431
CRHBP_Correlations	Adavosertib	754352	Clinical trial	-0.179061	0.171025	0.986431
CRHBP_Correlations	Adavosertib	754352	Clinical trial	-0.179061	0.171025	0.986431
CRHBP_Correlations	SB-590885	754362	Clinical trial	-0.188264	0.149719	0.986431
CRHBP_Correlations	SB-590885	754362	Clinical trial	-0.188264	0.149719	0.986431
CRHBP_Correlations	XR-11576	754365	Clinical trial	0.213149	0.102014	0.986431
CRHBP_Correlations	XR-11576	754365	Clinical trial	0.213149	0.102014	0.986431
CRHBP_Correlations	XR-5944	754366	Clinical trial	0.164284	0.209729	0.986431
CRHBP_Correlations	XR-5944	754366	Clinical trial	0.164284	0.209729	0.986431
CRHBP_Correlations	Pictilisib	755385	Clinical trial	-0.211751	0.104335	0.986431
CRHBP_Correlations	Pictilisib	755385	Clinical trial	-0.211751	0.104335	0.986431
CRHBP_Correlations	Enzalutamide	755605	FDA approved	0.247917	0.0561472	0.986431
CRHBP_Correlations	Enzalutamide	755605	FDA approved	0.247917	0.0561472	0.986431
CRHBP_Correlations	Pimasertib	755763	Clinical trial	-0.214515	0.0997848	0.986431
CRHBP_Correlations	Pimasertib	755763	Clinical trial	-0.214515	0.0997848	0.986431
CRHBP_Correlations	PD-0325901	755770	Clinical trial	-0.193711	0.138074	0.986431
CRHBP_Correlations	PD-0325901	755770	Clinical trial	-0.193711	0.138074	0.986431
CRHBP_Correlations	1,9-Pyrazoleanthrone	755773	Clinical trial	0.179138	0.170839	0.986431
CRHBP_Correlations	1,9-Pyrazoleanthrone	755773	Clinical trial	0.179138	0.170839	0.986431
CRHBP_Correlations	Foretinib	755775	Clinical trial	-0.204179	0.117623	0.986431
CRHBP_Correlations	Foretinib	755775	Clinical trial	-0.204179	0.117623	0.986431
CRHBP_Correlations	WP-1034	755981	Clinical trial	0.268278	0.0382169	0.986431
CRHBP_Correlations	WP-1034	755981	Clinical trial	0.268278	0.0382169	0.986431
CRHBP_Correlations	IWR-1	756646	Clinical trial	0.259002	0.0456889	0.986431
CRHBP_Correlations	IWR-1	756646	Clinical trial	0.259002	0.0456889	0.986431
CRHBP_Correlations	Quizartinib	756647	FDA approved	0.209386	0.108355	0.986431
CRHBP_Correlations	Quizartinib	756647	FDA approved	0.209386	0.108355	0.986431
CRHBP_Correlations	OSU-03012	756657	Clinical trial	0.158267	0.227134	0.986431
CRHBP_Correlations	OSU-03012	756657	Clinical trial	0.158267	0.227134	0.986431
CRHBP_Correlations	Quercetin	756660	Clinical trial	0.227816	0.0800084	0.986431
CRHBP_Correlations	Quercetin	756660	Clinical trial	0.227816	0.0800084	0.986431
CRHBP_Correlations	PLX-4720	757438	Clinical trial	-0.178448	0.172519	0.986431
CRHBP_Correlations	PLX-4720	757438	Clinical trial	-0.178448	0.172519	0.986431
CRHBP_Correlations	Tivozanib	758007	FDA approved	-0.153289	0.242275	0.986431
CRHBP_Correlations	Tivozanib	758007	FDA approved	-0.153289	0.242275	0.986431
CRHBP_Correlations	Tivantinib	758242	Clinical trial	-0.218108	0.0941029	0.986431
CRHBP_Correlations	Tivantinib	758242	Clinical trial	-0.218108	0.0941029	0.986431
CRHBP_Correlations	BMS-754807	758243	Clinical trial	-0.187414	0.1516	0.986431
CRHBP_Correlations	BMS-754807	758243	Clinical trial	-0.187414	0.1516	0.986431
CRHBP_Correlations	ENMD-2076	758245	Clinical trial	-0.149964	0.252763	0.986431
CRHBP_Correlations	ENMD-2076	758245	Clinical trial	-0.149964	0.252763	0.986431
CRHBP_Correlations	Trametinib	758246	FDA approved	-0.219246	0.0923565	0.986431
CRHBP_Correlations	Trametinib	758246	FDA approved	-0.219246	0.0923565	0.986431
CRHBP_Correlations	Palbociclib	758247	FDA approved	0.153655	0.24114	0.986431
CRHBP_Correlations	Palbociclib	758247	FDA approved	0.153655	0.24114	0.986431
CRHBP_Correlations	RO-5126766	758248	Clinical trial	-0.244155	0.0601094	0.986431
CRHBP_Correlations	RO-5126766	758248	Clinical trial	-0.244155	0.0601094	0.986431
CRHBP_Correlations	Varbulin	758773	Clinical trial	0.155475	0.235544	0.986431
CRHBP_Correlations	Varbulin	758773	Clinical trial	0.155475	0.235544	0.986431
CRHBP_Correlations	Saracatinib	758872	Clinical trial	-0.170466	0.192847	0.986431
CRHBP_Correlations	Saracatinib	758872	Clinical trial	-0.170466	0.192847	0.986431
CRHBP_Correlations	ENMD-2076 Precursor	759094	Clinical trial	-0.158262	0.227151	0.986431
CRHBP_Correlations	ENMD-2076 Precursor	759094	Clinical trial	-0.158262	0.227151	0.986431
CRHBP_Correlations	Idelalisib	759224	FDA approved	-0.157776	0.228599	0.986431
CRHBP_Correlations	Idelalisib	759224	FDA approved	-0.157776	0.228599	0.986431
CRHBP_Correlations	Copanlisib	760443	FDA approved	-0.197236	0.130908	0.986431
CRHBP_Correlations	Copanlisib	809693	FDA approved	-0.197236	0.130908	0.986431
CRHBP_Correlations	BMS-690514	760765	Clinical trial	-0.162261	0.215474	0.986431
CRHBP_Correlations	BMS-690514	760765	Clinical trial	-0.162261	0.215474	0.986431
CRHBP_Correlations	Panobinostat	761190	FDA approved	0.159378	0.223848	0.986431
CRHBP_Correlations	Panobinostat	761190	FDA approved	0.159378	0.223848	0.986431
CRHBP_Correlations	TAK-733	761215	Clinical trial	-0.220839	0.0899553	0.986431
CRHBP_Correlations	TAK-733	761215	Clinical trial	-0.220839	0.0899553	0.986431
CRHBP_Correlations	By-Product of CUDC-305	761390	Clinical trial	-0.157546	0.229287	0.986431
CRHBP_Correlations	Vemurafenib	761431	FDA approved	-0.154245	0.239315	0.986431
CRHBP_Correlations	Vemurafenib	761431	FDA approved	-0.154245	0.239315	0.986431
CRHBP_Correlations	ST-3595	762153	Clinical trial	0.163706	0.211358	0.986431
CRHBP_Correlations	ST-3595	762153	Clinical trial	0.163706	0.211358	0.986431
CRHBP_Correlations	CH-5132799	762382	Clinical trial	-0.191301	0.143138	0.986431
CRHBP_Correlations	CH-5132799	762382	Clinical trial	-0.191301	0.143138	0.986431
CRHBP_Correlations	RO-4987655	762521	Clinical trial	-0.180824	0.166781	0.986431
CRHBP_Correlations	RO-4987655	762521	Clinical trial	-0.180824	0.166781	0.986431
CRHBP_Correlations	JZL-195	763527	Clinical trial	0.28166	0.0292437	0.986431
CRHBP_Correlations	JZL-195	763527	Clinical trial	0.28166	0.0292437	0.986431
CRHBP_Correlations	Alectinib	764040	FDA approved	0.245215	0.0589709	0.986431
CRHBP_Correlations	Alectinib	764821	FDA approved	0.245215	0.0589709	0.986431
CRHBP_Correlations	Alectinib	764040	FDA approved	0.245215	0.0589709	0.986431
CRHBP_Correlations	Alectinib	764821	FDA approved	0.245215	0.0589709	0.986431
CRHBP_Correlations	ARRY-162	764042	FDA approved	-0.212758	0.10266	0.986431
CRHBP_Correlations	ARRY-162	764042	FDA approved	-0.212758	0.10266	0.986431
CRHBP_Correlations	BMS-777607	764090	Clinical trial	-0.165919	0.205165	0.986431
CRHBP_Correlations	BMS-777607	764090	Clinical trial	-0.165919	0.205165	0.986431
CRHBP_Correlations	Brivanib	764481	Clinical trial	0.216927	0.0959417	0.986431
CRHBP_Correlations	Brivanib	764481	Clinical trial	0.216927	0.0959417	0.986431
CRHBP_Correlations	MK-2461	764580	Clinical trial	0.147147	0.261887	0.986431
CRHBP_Correlations	MK-2461	764580	Clinical trial	0.147147	0.261887	0.986431
CRHBP_Correlations	Cerulenin	764755	Clinical trial	0.149348	0.254741	0.986431
CRHBP_Correlations	Cerulenin	764755	Clinical trial	0.149348	0.254741	0.986431
CRHBP_Correlations	ARQ-680	764765	Clinical trial	-0.16272	0.214161	0.986431
CRHBP_Correlations	ARQ-680	764765	Clinical trial	-0.16272	0.214161	0.986431
CRHBP_Correlations	PD 184352	765695	Clinical trial	-0.184736	0.15764	0.986431
CRHBP_Correlations	PD 184352	765695	Clinical trial	-0.184736	0.15764	0.986431
CRHBP_Correlations	Refametinib	765866	Clinical trial	-0.163782	0.211144	0.986431
CRHBP_Correlations	Refametinib	765866	Clinical trial	-0.163782	0.211144	0.986431
CRHBP_Correlations	Dacomitinib	765888	FDA approved	-0.148833	0.256401	0.986431
CRHBP_Correlations	Dacomitinib	765888	FDA approved	-0.148833	0.256401	0.986431
CRHBP_Correlations	GDC-0152	765898	Clinical trial	-0.189234	0.147593	0.986431
CRHBP_Correlations	GDC-0152	765898	Clinical trial	-0.189234	0.147593	0.986431
CRHBP_Correlations	BYL-719	765974	FDA approved	-0.178433	0.172556	0.986431
CRHBP_Correlations	BYL-719	765974	FDA approved	-0.178433	0.172556	0.986431
CRHBP_Correlations	Teriflunomide	766118	FDA approved	0.156911	0.231191	0.986431
CRHBP_Correlations	LY-2228820	766820	Clinical trial	0.211712	0.1044	0.986431
CRHBP_Correlations	LY-2228820	766820	Clinical trial	0.211712	0.1044	0.986431
CRHBP_Correlations	CEP-14083	766824	Clinical trial	0.147025	0.262288	0.986431
CRHBP_Correlations	CEP-14083	766824	Clinical trial	0.147025	0.262288	0.986431
CRHBP_Correlations	MLN-2480	766906	Clinical trial	-0.166708	0.202989	0.986431
CRHBP_Correlations	MLN-2480	766906	Clinical trial	-0.166708	0.202989	0.986431
[truncated: 1,471 more rows]

## Sheet: CellMiner filtered
Target	Drug	NSC	FDA_status	Correlation	P value	FDR
UCN2_Correlations	TAK-632	778809	Clinical trial	0.552551	4.70651e-06	0.00259425
UCN2_Correlations	ARQ-680	764765	Clinical trial	0.539082	8.83451e-06	0.00259425
UCN2_Correlations	Refametinib	765866	Clinical trial	0.538745	8.97148e-06	0.00259425
UCN2_Correlations	SB-590885	754362	Clinical trial	0.526277	1.56849e-05	0.00314471
UCN2_Correlations	PLX-4720	757438	Clinical trial	0.522968	1.81251e-05	0.00314471
UCN2_Correlations	Vemurafenib	761431	FDA approved	0.516086	2.4367e-05	0.00352307
UCN2_Correlations	Encorafenib	778304	FDA approved	0.489099	7.3262e-05	0.00712572
UCN2_Correlations	Dabrafenib	764134	FDA approved	0.488868	7.39268e-05	0.00712572
UCN2_Correlations	PLX-8394	797932	Clinical trial	0.470517	0.000148436	0.0128768
UCN2_Correlations	GDC-0994	781343	Clinical trial	0.452599	0.000282533	0.0195892
UCN2_Correlations	LY-3009120	781761	Clinical trial	0.451917	0.000289334	0.0195892
UCN2_Correlations	CC-90003	808792	Clinical trial	0.449015	0.000320004	0.0198288
UCN2_Correlations	MLN-2480	766906	Clinical trial	0.437736	0.000469421	0.0271482
UCN2_Correlations	PD 184352	765695	Clinical trial	0.427178	0.000664039	0.0338855
UCN2_Correlations	CX-5461	782164	Clinical trial	-0.427962	0.000647404	0.0338855
UCN2_Correlations	Pyrazoloacridine	366140	Clinical trial	-0.451502	0.000293556	0.0195892
UCN2_Correlations	CC-671	805746	Clinical trial	-0.489442	7.22867e-05	0.00712572
CRHBP_Correlations	VH-298	798201	Clinical trial	0.52644	1.55728e-05	0.0135094
CRHBP_Correlations	E-7046	804040	Clinical trial	0.536948	9.73724e-06	0.0135094
CRHBP_Correlations	Pomalidomide	775351	FDA approved	0.515912	2.45482e-05	0.014197
CRHBP_Correlations	PF-06821497	800019	Clinical trial	0.508212	3.39214e-05	0.0147134

## Sheet: Preperation
Protein file	UCN2	CRHBP
PDB	3N95
Alphafold		P24387
Name	ChEMBL ID
CAL-101 or Idelalisib	CHEMBL2216870
OSI-027	CHEMBL3120215
OSI-930	CHEMBL1614710
PI-103	CHEMBL573339
PIK-93	CHEMBL1229535
SNX-2112	CHEMBL560895
VH-298	CHEMBL4225537	CHEMBL2216870, CHEMBL3120215, CHEMBL1614710, CHEMBL573339, CHEMBL1229535, CHEMBL560895, CHEMBL4225537, CHEMBL43452, CHEMBL4080228, CHEMBL3125890, CHEMBL4303449, CHEMBL1236682, CHEMBL477989, CHEMBL1230020, CHEMBL1229517, CHEMBL3301612, CHEMBL2028663, CHEMBL4303729, CHEMBL3544964, CHEMBL3577124, CHEMBL4847106, CHEMBL3348923, CHEMBL105442, CHEMBL4303309, CHEMBL118841, CHEMBL4062218, CHEMBL3527000
Pomalidomide	CHEMBL43452
PF-06821497	CHEMBL4080228
TAK-632	CHEMBL3125890
ARQ-680	CHEMBL4303449
Refametinib	CHEMBL1236682
SB-590885	CHEMBL477989
PLX-4720	CHEMBL1230020
Vemurafenib	CHEMBL1229517
Encorafenib	CHEMBL3301612
Dabrafenib	CHEMBL2028663
PLX-8394	CHEMBL4303729
GDC-0994	CHEMBL3544964
LY-3009120	CHEMBL3577124
CC-90003	CHEMBL4847106
MLN-2480	CHEMBL3348923
PD 184352	CHEMBL105442
CX-5461	CHEMBL4303309
Pyrazoloacridine	CHEMBL118841
CC-671	CHEMBL4062218
E-7046	CHEMBL3527000
ChEMBL ID	Name	Evidence
CHEMBL105442	PD 184352	Clinical trial
CHEMBL118841	Pyrazoloacridine	Clinical trial
CHEMBL1229517	Vemurafenib	FDA approved
CHEMBL1229535	PIK-93	STITCH
CHEMBL1230020	PLX-4720	Clinical trial
CHEMBL1236682	Refametinib	Clinical trial
CHEMBL1614710	OSI-930	STITCH
CHEMBL2028663	Dabrafenib	Clinical trial
CHEMBL2216870	CAL-101 or Idelalisib	STITCH
CHEMBL3120215	OSI-027	STITCH
CHEMBL3125890	TAK-632	FDA approved
CHEMBL3301612	Encorafenib	Clinical trial
CHEMBL3348923	MLN-2480	Clinical trial
CHEMBL3544964	GDC-0994	Clinical trial
CHEMBL3577124	LY-3009120	Clinical trial
CHEMBL4062218	CC-671	Clinical trial
CHEMBL4080228	PF-06821497	Clinical trial
CHEMBL4225537	VH-298	FDA approved
CHEMBL4303309	CX-5461	Clinical trial
CHEMBL4303449	ARQ-680	Clinical trial
CHEMBL4303729	PLX-8394	Clinical trial
CHEMBL43452	Pomalidomide	Clinical trial
CHEMBL477989	SB-590885	Clinical trial
CHEMBL4847106	CC-90003	Clinical trial
CHEMBL560895	SNX-2112	STITCH
CHEMBL573339	PI-103	STITCH
CHEMBL3527000	E-7046	Clinical trial

## Sheet: task table
ID	Receptor	Ligand	Status	Started	Finished
1	UCN2	CHEMBL2216870	Success	2025-08-18 10:42:52	2025-08-18 10:49:09
2	UCN2	CHEMBL3120215	Success	2025-08-18 10:42:53	2025-08-18 10:48:59
3	UCN2	CHEMBL1614710	Success	2025-08-18 10:42:55	2025-08-18 10:49:10
4	UCN2	CHEMBL573339	Success	2025-08-18 10:42:56	2025-08-18 10:49:10
5	UCN2	CHEMBL1229535	Failure	2025-08-18 10:42:57	2025-08-18 10:46:34
6	UCN2	CHEMBL560895	Failure	2025-08-18 10:42:59	2025-08-18 10:46:43
7	UCN2	CHEMBL4225537	Success	2025-08-18 10:43:01	2025-08-18 10:49:19
8	UCN2	CHEMBL43452	Success	2025-08-18 10:43:03	2025-08-18 10:49:10
9	UCN2	CHEMBL4080228	Success	2025-08-18 10:43:05	2025-08-18 10:49:11
10	UCN2	CHEMBL3125890	Failure	2025-08-18 10:43:07	2025-08-18 10:46:39
11	UCN2	CHEMBL4303449	Failure	2025-08-18 10:43:09	2025-08-18 10:46:44
12	UCN2	CHEMBL1236682	Failure	2025-08-18 10:43:10	2025-08-18 10:46:34
13	UCN2	CHEMBL477989	Failure	2025-08-18 10:43:11	2025-08-18 10:46:55
14	UCN2	CHEMBL1230020	Success	2025-08-18 10:43:12	2025-08-18 10:49:11
15	UCN2	CHEMBL1229517	Success	2025-08-18 10:43:14	2025-08-18 10:49:14
16	UCN2	CHEMBL3301612	Failure	2025-08-18 10:43:16	2025-08-18 10:46:49
17	UCN2	CHEMBL2028663	Success	2025-08-18 10:43:18	2025-08-18 10:49:14
18	UCN2	CHEMBL4303729	Success	2025-08-18 10:43:20	2025-08-18 10:49:17
19	UCN2	CHEMBL3544964	Failure	2025-08-18 10:43:23	2025-08-18 10:47:00
20	UCN2	CHEMBL3577124	Failure	2025-08-18 10:43:25	2025-08-18 10:46:04
21	UCN2	CHEMBL4847106	Failure	2025-08-18 10:43:28	2025-08-18 10:47:08
22	UCN2	CHEMBL3348923	Success	2025-08-18 10:43:32	2025-08-18 10:49:15
23	UCN2	CHEMBL105442	Failure	2025-08-18 10:43:34	2025-08-18 10:47:10
24	UCN2	CHEMBL4303309	Failure	2025-08-18 10:43:40	2025-08-18 10:47:13
25	UCN2	CHEMBL118841	Failure	2025-08-18 10:43:44	2025-08-18 10:47:10
26	UCN2	CHEMBL4062218	Failure	2025-08-18 10:43:48	2025-08-18 10:47:15
27	CRHBP	CHEMBL2216870	Success	2025-08-18 10:43:52	2025-08-18 10:45:06
28	CRHBP	CHEMBL3120215	Success	2025-08-18 10:44:08	2025-08-18 10:45:04
29	CRHBP	CHEMBL1614710	Success	2025-08-18 10:44:13	2025-08-18 10:45:21
30	CRHBP	CHEMBL573339	Success	2025-08-18 10:44:20	2025-08-18 10:45:52
31	CRHBP	CHEMBL1229535	Failure	2025-08-18 10:45:16	2025-08-18 10:45:49
32	CRHBP	CHEMBL560895	Failure	2025-08-18 10:45:25	2025-08-18 10:46:04
33	CRHBP	CHEMBL4225537	Success	2025-08-18 10:45:34	2025-08-18 10:47:22
34	CRHBP	CHEMBL43452	Success	2025-08-18 10:45:54	2025-08-18 10:46:49
35	CRHBP	CHEMBL4080228	Success	2025-08-18 10:45:57	2025-08-18 10:46:51
36	CRHBP	CHEMBL3125890	Failure	2025-08-18 10:46:08	2025-08-18 10:46:35
37	CRHBP	CHEMBL4303449	Failure	2025-08-18 10:46:11	2025-08-18 10:46:35
38	CRHBP	CHEMBL1236682	Failure	2025-08-18 10:46:37	2025-08-18 10:47:00
39	CRHBP	CHEMBL477989	Failure	2025-08-18 10:46:41	2025-08-18 10:47:02
40	CRHBP	CHEMBL1230020	Success	2025-08-18 10:46:45	2025-08-18 10:47:26
41	CRHBP	CHEMBL1229517	Success	2025-08-18 10:46:48	2025-08-18 10:47:47
42	CRHBP	CHEMBL3301612	Failure	2025-08-18 10:46:50	2025-08-18 10:47:10
43	CRHBP	CHEMBL2028663	Success	2025-08-18 10:46:52	2025-08-18 10:47:35
44	CRHBP	CHEMBL4303729	Success	2025-08-18 10:46:55	2025-08-18 10:47:47
45	CRHBP	CHEMBL3544964	Failure	2025-08-18 10:46:58	2025-08-18 10:47:15
46	CRHBP	CHEMBL3577124	Failure	2025-08-18 10:47:01	2025-08-18 10:47:19
47	CRHBP	CHEMBL4847106	Failure	2025-08-18 10:47:03	2025-08-18 10:47:21
48	CRHBP	CHEMBL3348923	Success	2025-08-18 10:47:06	2025-08-18 10:47:46
49	CRHBP	CHEMBL105442	Failure	2025-08-18 10:47:08	2025-08-18 10:47:27
50	CRHBP	CHEMBL4303309	Failure	2025-08-18 10:47:11	2025-08-18 10:47:29
51	CRHBP	CHEMBL118841	Failure	2025-08-18 10:47:13	2025-08-18 10:47:31
52	CRHBP	CHEMBL4062218	Failure	2025-08-18 10:47:16	2025-08-18 10:47:33
53	3N95	CHEMBL3527000	Failure	2025-08-18 12:52:10	2025-08-18 12:55:23
54	CRHBP	CHEMBL3527000	Failure	2025-08-18 12:55:07	2025-08-18 12:55:22

## Sheet: docking result
ID	PID	Job	Receptor	Ligand	Drug	Evidence	Affinity	lRMSD	uRMSD	logKi	LE	SILE	FQ	LLE	LELP	Ki	Actives
1	1	28	CRHBP	CHEMBL3120215	OSI-027	STITCH	-10.28	0	0	-7.535	0.343	3.706	1.015	7.535	0	29.15 nM
2	10	27	CRHBP	CHEMBL2216870	CAL-101 or Idelalisib	STITCH	-11.18	0	0	-8.195	0.361	3.991	1.097	8.195	0	6.38 nM
3	19	29	CRHBP	CHEMBL1614710	OSI-930	STITCH	-11.74	0	0	-8.606	0.379	4.19	1.152	8.606	0	2.48 nM
4	28	30	CRHBP	CHEMBL573339	PI-103	STITCH	-6.521	0	0	-4.78	0.251	2.454	0.663	4.78	0	16.6 uM
5	37	34	CRHBP	CHEMBL43452	Pomalidomide	Clinical trial	-9.128	0	0	-6.691	0.456	3.716	0.976	6.691	0	203.75 nM
6	46	35	CRHBP	CHEMBL4080228	PF-06821497	Clinical trial	-7.301	0	0	-5.352	0.236	2.606	0.717	5.352	0	4.45 uM
7	55	33	CRHBP	CHEMBL4225537	VH-298	FDA approved	-11.47	0	0	-8.408	0.31	3.882	1.081	8.408	0	3.91 nM
8	64	40	CRHBP	CHEMBL1230020	PLX-4720	Clinical trial	-10.48	0	0	-7.682	0.388	3.899	1.056	7.682	0	20.8 nM
9	73	43	CRHBP	CHEMBL2028663	Dabrafenib	Clinical trial	-11.55	0	0	-8.466	0.33	3.975	1.103	8.466	0	3.42 nM
10	82	44	CRHBP	CHEMBL4303729	PLX-8394	Clinical trial	-10.14	0	0	-7.433	0.267	3.405	0.95	7.433	0	36.92 nM
11	91	41	CRHBP	CHEMBL1229517	Vemurafenib	FDA approved	-7.633	0	0	-5.595	0.231	2.674	0.737	5.595	0	2.54 uM
12	100	48	CRHBP	CHEMBL3348923	MLN-2480	Clinical trial	-10.37	0	0	-7.601	0.324	3.666	1.009	7.601	0	25.04 nM
13	109	2	UCN2	CHEMBL3120215	OSI-027	STITCH	-15.28	0	0	-11.2	0.509	5.508	1.507	11.2	0	6.3 pM
14	118	8	UCN2	CHEMBL43452	Pomalidomide	Clinical trial	-11.3	0	0	-8.283	0.565	4.6	1.209	8.283	0	5.21 nM
15	127	1	UCN2	CHEMBL2216870	CAL-101 or Idelalisib	STITCH	-16.09	0	0	-11.794	0.519	5.743	1.577	11.794	0	1.61 pM
16	136	3	UCN2	CHEMBL1614710	OSI-930	STITCH	-17.11	0	0	-12.542	0.552	6.107	1.677	12.542	0	287.21 fM
17	145	4	UCN2	CHEMBL573339	PI-103	STITCH	-9.11	0	0	-6.678	0.35	3.428	0.924	6.678	0	210.03 nM
18	154	14	UCN2	CHEMBL1230020	PLX-4720	Clinical trial	-13.83	0	0	-10.138	0.512	5.145	1.394	10.138	0	72.86 pM
19	163	9	UCN2	CHEMBL4080228	PF-06821497	Clinical trial	-9.295	0	0	-6.813	0.3	3.318	0.912	6.813	0	153.7 nM
20	172	17	UCN2	CHEMBL2028663	Dabrafenib	Clinical trial	-17.23	0	0	-12.63	0.492	5.93	1.644	12.63	0	234.55 fM
21	181	15	UCN2	CHEMBL1229517	Vemurafenib	FDA approved	-9.868	0	0	-7.233	0.299	3.457	0.954	7.233	0	58.43 nM
22	190	22	UCN2	CHEMBL3348923	MLN-2480	Clinical trial	-14.33	0	0	-10.504	0.448	5.066	1.396	10.504	0	31.33 pM
23	199	18	UCN2	CHEMBL4303729	PLX-8394	Clinical trial	-13.71	0	0	-10.05	0.361	4.604	1.285	10.05	0	89.21 pM
24	208	7	UCN2	CHEMBL4225537	VH-298	FDA approved	-12.34	0	0	-9.045	0.334	4.177	1.165	9.045	0	900.87 pM
