# Supplementary material for: Multi-omics analysis of kidney renal cell carcinoma in silico with preliminary in vivo validation
Source: Front Immunol. 2026 Jun 8;17:1732965. doi: 10.3389/fimmu.2026.1732965 (PMC13284111; doi:10.3389/fimmu.2026.1732965)
Supplement: Supplementary Table 14 — TIDE original data. [file Table14.xlsx]

## Sheet: Heat map data
Cell Type/Cohort	CRHBP	UCN2	Subtype/Cancer	Platform	Subtype	Other information	Type
E-MTAB-179	-0.279316	1.4482	Brain	Microarray	Neuroblastoma	Survival: OS	T dysfunction value in core dataset
GSE12417_GPL570	1.01693	-1.36934	Leukemia	Microarray	AML	Survival: OS	T dysfunction value in core dataset
METABRIC	1.1767	1.21859	Breast	Microarray	TN	Survival: OS	T dysfunction value in core dataset
TCGA	-0.639482	0.147591	Endometrial	RNASeq		Survival: OS	T dysfunction value in core dataset
TCGA	0.634422	0.259646	Melanoma	RNASeq	Metastatic	Survival: OS	T dysfunction value in core dataset
ICB_Braun2020_PD1	2.34629	0	Kidney	RNASeq	Clear	Survival: OS	Normalized Z score calling from Cox-PH regression in lmmunotherapy dataset
ICB_Gide2019_PD1+CTLA4	-0.394922	-0.929512	Melanoma	RNASeq		Survival: OS	Normalized Z score calling from Cox-PH regression in lmmunotherapy dataset
ICB_Gide2019_PD1	1.0576	0.200025	Melanoma	RNASeq		Survival: OS	Normalized Z score calling from Cox-PH regression in lmmunotherapy dataset
ICB_Hugo2016_PD1	-0.516081	1.4396	Melanoma	RNASeq		Survival: OS	Normalized Z score calling from Cox-PH regression in lmmunotherapy dataset
ICB_Lauss2017_ACT	0.826554	0.673137	Melanoma	RNASeq		Survival: OS	Normalized Z score calling from Cox-PH regression in lmmunotherapy dataset
ICB_Liu2019_PD1	-0.168828	-0.838514	Melanoma	RNASeq	Ipi_Naive	Survival: OS	Normalized Z score calling from Cox-PH regression in lmmunotherapy dataset
ICB_Liu2019_PD1	-1.07016	0.151052	Melanoma	RNASeq	Ipi_Prog	Survival: OS	Normalized Z score calling from Cox-PH regression in lmmunotherapy dataset
ICB_Mariathasan2018_PDL1	2.4742	1.35434	Bladder	RNASeq	mUC	Survival: OS	Normalized Z score calling from Cox-PH regression in lmmunotherapy dataset
ICB_Miao2018_ICB	0.323297	0	Kidney	RNASeq	Clear	Survival: OS	Normalized Z score calling from Cox-PH regression in lmmunotherapy dataset
ICB_Nathanson2017_CTLA4	1.35622	0.027461	Melanoma	RNASeq	Pre	Survival: OS	Normalized Z score calling from Cox-PH regression in lmmunotherapy dataset
ICB_Riaz2017_PD1	-0.0912808	-1.05003	Melanoma	RNASeq	Ipi_Naive	Survival: OS	Normalized Z score calling from Cox-PH regression in lmmunotherapy dataset
ICB_Riaz2017_PD1	-0.897843	-0.670917	Melanoma	RNASeq	Ipi_Prog	Survival: OS	Normalized Z score calling from Cox-PH regression in lmmunotherapy dataset
ICB_VanAllen2015_CTLA4	0.706093	-0.808752	Melanoma	RNASeq		Survival: OS	Normalized Z score calling from Cox-PH regression in lmmunotherapy dataset
ICB_Zhao2019_PD1	1.01505	1.63916	Glioblastoma	RNASeq	Pre	Survival: OS	Normalized Z score calling from Cox-PH regression in lmmunotherapy dataset
Freeman 2019	-1.31465	0.462694	Melanoma	CRISPR	B16	Condition: NK	Normalized Z score calling from selection log2FC in CRlSPR Screen dataset
Freeman 2019	-0.884756	2.44172	Melanoma	CRISPR	B16	Condition: OT1	Normalized Z score calling from selection log2FC in CRlSPR Screen dataset
Kearney 2018	0.838152	0.0402497	Colon	CRISPR	MC38	Condition: NK_10	Normalized Z score calling from selection log2FC in CRlSPR Screen dataset
Kearney 2018	-0.760425	0.389909	Colon	CRISPR	MC38	Condition: NK_20	Normalized Z score calling from selection log2FC in CRlSPR Screen dataset
Kearney 2018	-0.825665	1.15047	Colon	CRISPR	MC38	Condition: T_IgG	Normalized Z score calling from selection log2FC in CRlSPR Screen dataset
Kearney 2018	1.02418	0.41241	Colon	CRISPR	MC38	Condition: T_PD1	Normalized Z score calling from selection log2FC in CRlSPR Screen dataset
Pan 2018	0.602177	-0.664665	Melanoma	CRISPR	B16	Condition: OT1	Normalized Z score calling from selection log2FC in CRlSPR Screen dataset
Pan 2018	0.759198	-0.732615	Melanoma	CRISPR	B16	Condition: Pmel1	Normalized Z score calling from selection log2FC in CRlSPR Screen dataset
Patel 2017	-0.809431	0.757767	Melanoma	CRISPR	Mel624	Condition: 1	Normalized Z score calling from selection log2FC in CRlSPR Screen dataset
Patel 2017	0.683329	-0.270964	Melanoma	CRISPR	Mel624	Condition: 2	Normalized Z score calling from selection log2FC in CRlSPR Screen dataset
Pech 2019	-1.12469	0.454548	Leukemia	CRISPR	K562	Condition: NK_E/T=1	Normalized Z score calling from selection log2FC in CRlSPR Screen dataset
Pech 2019	-0.436844	0.74356	Leukemia	CRISPR	K562	Condition: NK_E/T=2.5	Normalized Z score calling from selection log2FC in CRlSPR Screen dataset
Shifrut 2018	-0.968781	0.266403	Donor	CRISPR	T cell	Condition: Average	Normalized Z score calling from selection log2FC in CRlSPR Screen dataset
Vredevoogd 2019	0.985132	-0.17269	Melanoma	CRISPR	D10 IFNGR1-	Condition: MART1	Normalized Z score calling from selection log2FC in CRlSPR Screen dataset
CAF FAP	-0.309916	1.71674	Exclusion	Microarray			Normalized expression value from immuno-suppressive cell types
MDSC	-0.0645207	3.75341	Exclusion	Microarray			Normalized expression value from immuno-suppressive cell types
TAM M2	0.402561	0.08718	Exclusion	Microarray			Normalized expression value from immuno-suppressive cell types

## Sheet: original data
row	CRHBP	UCN2
Cell Type: CAF FAP,Subtype: Exclusion, Platform: Microarray	-0.309916	1.71674
Cell Type: MDSC,Subtype: Exclusion, Platform: Microarray	-0.0645207	3.75341
Cell Type: TAM M2,Subtype: Exclusion, Platform: Microarray	0.402561	0.0871799803958
Cohort: E-MTAB-179, Cancer: Brain, Subtype: Neuroblastoma, Platform: Microarray, Survival: OS	-0.279316	1.4482
Cohort: Freeman 2019, Cancer: Melanoma, Subtype: B16, Platform: CRISPR, Condition: NK	-1.31465	0.462694
Cohort: Freeman 2019, Cancer: Melanoma, Subtype: B16, Platform: CRISPR, Condition: OT1	-0.884756	2.44172
Cohort: GSE12417_GPL570, Cancer: Leukemia, Subtype: AML, Platform: Microarray, Survival: OS	1.01693	-1.36934
Cohort: ICB_Braun2020_PD1, Cancer: Kidney, Subtype: Clear, Platform: RNASeq, Survival: OS	2.34629	0
Cohort: ICB_Gide2019_PD1+CTLA4, Cancer: Melanoma, Subtype: , Platform: RNASeq, Survival: OS	-0.394922	-0.929512
Cohort: ICB_Gide2019_PD1, Cancer: Melanoma, Subtype: , Platform: RNASeq, Survival: OS	1.0576	0.200025
Cohort: ICB_Hugo2016_PD1, Cancer: Melanoma, Subtype: , Platform: RNASeq, Survival: OS	-0.516081	1.4396
Cohort: ICB_Lauss2017_ACT, Cancer: Melanoma, Subtype: , Platform: RNASeq, Survival: OS	0.826554	0.673137
Cohort: ICB_Liu2019_PD1, Cancer: Melanoma, Subtype: Ipi_Naive, Platform: RNASeq, Survival: OS	-0.168828	-0.838514
Cohort: ICB_Liu2019_PD1, Cancer: Melanoma, Subtype: Ipi_Prog, Platform: RNASeq, Survival: OS	-1.07016	0.151052
Cohort: ICB_Mariathasan2018_PDL1, Cancer: Bladder, Subtype: mUC, Platform: RNASeq, Survival: OS	2.4742	1.35434
Cohort: ICB_Miao2018_ICB, Cancer: Kidney, Subtype: Clear, Platform: RNASeq, Survival: OS	0.323297	0
Cohort: ICB_Nathanson2017_CTLA4, Cancer: Melanoma, Subtype: Pre, Platform: RNASeq, Survival: OS	1.35622	0.027461
Cohort: ICB_Riaz2017_PD1, Cancer: Melanoma, Subtype: Ipi_Naive, Platform: RNASeq, Survival: OS	-0.0912808	-1.05003
Cohort: ICB_Riaz2017_PD1, Cancer: Melanoma, Subtype: Ipi_Prog, Platform: RNASeq, Survival: OS	-0.897843	-0.670917
Cohort: ICB_VanAllen2015_CTLA4, Cancer: Melanoma, Subtype: , Platform: RNASeq, Survival: OS	0.706093	-0.808752
Cohort: ICB_Zhao2019_PD1, Cancer: Glioblastoma, Subtype: Pre, Platform: RNASeq, Survival: OS	1.01505	1.63916
Cohort: Kearney 2018, Cancer: Colon, Subtype: MC38, Platform: CRISPR, Condition: NK_10	0.838152	0.0402496821369
Cohort: Kearney 2018, Cancer: Colon, Subtype: MC38, Platform: CRISPR, Condition: NK_20	-0.760425	0.389909
Cohort: Kearney 2018, Cancer: Colon, Subtype: MC38, Platform: CRISPR, Condition: T_IgG	-0.825665	1.15047
Cohort: Kearney 2018, Cancer: Colon, Subtype: MC38, Platform: CRISPR, Condition: T_PD1	1.02418	0.41241
Cohort: METABRIC, Cancer: Breast, Subtype: TN, Platform: Microarray, Survival: OS	1.1767	1.21859
Cohort: Pan 2018, Cancer: Melanoma, Subtype: B16, Platform: CRISPR, Condition: OT1	0.602177	-0.664665
Cohort: Pan 2018, Cancer: Melanoma, Subtype: B16, Platform: CRISPR, Condition: Pmel1	0.759198	-0.732615
Cohort: Patel 2017, Cancer: Melanoma, Subtype: Mel624, Platform: CRISPR, Condition: 1	-0.809431	0.757767
Cohort: Patel 2017, Cancer: Melanoma, Subtype: Mel624, Platform: CRISPR, Condition: 2	0.683329	-0.270964
Cohort: Pech 2019, Cancer: Leukemia, Subtype: K562, Platform: CRISPR, Condition: NK_E/T=1	-1.12469	0.454548
Cohort: Pech 2019, Cancer: Leukemia, Subtype: K562, Platform: CRISPR, Condition: NK_E/T=2.5	-0.436844	0.74356
Cohort: Shifrut 2018, Cancer: Donor, Subtype: T cell, Platform: CRISPR, Condition: Average	-0.968781	0.266403
Cohort: TCGA, Cancer: Endometrial, Subtype: , Platform: RNASeq, Survival: OS	-0.639482	0.147591
Cohort: TCGA, Cancer: Melanoma, Subtype: Metastatic, Platform: RNASeq, Survival: OS	0.634422	0.259646
Cohort: Vredevoogd 2019, Cancer: Melanoma, Subtype: D10 IFNGR1-, Platform: CRISPR, Condition: MART1	0.985132	-0.17269
